# Supplementary material for: Genetic and epigenetic variation in the lineage specification of regulatory T cells
Source: eLife. 2015 Oct 28;4:e07571. doi: 10.7554/eLife.07571 (PMC4623597; doi:10.7554/eLife.07571)
Supplement: Supplementary file 1. — Quantification of human H3K27ac peaks. Reads per million reads aligned (RPM) are log2(x + 0.5) transformed and quantile normalized. DOI: http://dx.doi.org/10.7554/eLife.07571.014 [file elife07571s001.txt]

	d204.atr.ac	d204.rtr.ac	d21.atr.ac	d24.atr.ac	d24.rtr.ac	d24.teff.ac	d24.tmem.ac	d304.atr.ac	d304.rtr.ac	d54.atr.ac	d54.tn.ac	d563.atr.ac	d60.atr.ac	d60.rtr.ac	d60.teff.ac	d60.tmem.ac
chr1:7901-12541	1.35	1.78	4.18	-0.09	0.11	-0.1	-0.07	1.29	0.71	3.65	0.33	0.65	-0.11	-0.19	-0.17	-0.18
chr1:21072-28572	2.45	2.46	1.89	1.16	0.99	1.07	1.4	1.36	0.88	3.8	1.62	2.01	0.54	0.4	0.63	0.9
chr1:56571-60872	-0.12	-0.15	-0.2	0.49	0.63	0.22	0.69	-0.2	-0.2	-0.2	-0.2	-0.07	-0.2	-0.2	-0.2	-0.2
chr1:72017-78701	3.24	3.53	9.91	5.4	6.94	5.07	5.36	3.57	3.29	6.39	2.33	2.64	5.17	4.22	4.6	4.88
chr1:82370-89067	0.16	0.19	-0.2	0.46	0.49	0.25	0.4	-0.2	-0.2	-0.2	-0.14	-0.2	-0.2	-0.2	-0.2	-0.2
chr1:94765-99133	0.62	0.71	0.48	0.67	0.45	0.7	0.72	0.71	0.45	1.11	0.31	0.38	0.14	0.17	0.23	0.13
chr1:100249-107749	0.62	0.64	0.47	0.49	0.48	0.53	0.53	0.35	0.32	0.74	0.27	0.26	0.27	0.15	0.19	0
chr1:117902-125402	0.74	0.99	0.94	1.58	1.39	1.36	1.45	0.57	0.92	0.81	1.03	1.01	1.31	1.33	1.36	1.14
chr1:138791-143938	1.33	1.47	2.26	0.7	0.28	0.57	0.88	1.45	0.92	1.88	0.81	1.09	0.2	0.37	0.45	0.59
chr1:146175-150540	0.99	0.93	1.54	0.62	0.5	0.49	0.52	1.04	0.68	1.53	0.51	0.87	0.52	0.35	0.57	0.65
chr1:158990-166490	1.04	1.05	1.33	0.7	0.65	0.82	0.9	0.87	0.78	1.01	0.73	1.1	0.73	0.68	0.8	0.67
chr1:171448-178806	0.63	0.66	0.97	0.11	0.08	0.06	0.17	0.72	0.42	0.76	0.33	0.49	0.13	0.07	0.28	0.19
chr1:225902-233402	0.02	0.09	0.03	0.42	0.07	0.31	0.48	0.22	0.27	-0.09	0.12	0.28	0.43	0.43	0.32	0.22
chr1:316802-324302	1.12	1.11	1.87	0.62	0.61	0.78	0.75	1.2	0.73	1.66	0.66	0.96	0.36	0.33	0.54	0.54
chr1:326796-331628	1.28	1.3	2.3	-0.18	0.12	0.05	-0.03	1.72	0.9	2.72	0.4	0.74	-0.2	-0.2	-0.2	-0.2
chr1:341334-348834	0.96	1.2	0.96	2.25	2.12	1.83	1.57	1.23	1.3	0.73	1.22	1.23	1.79	1.78	1.76	1.76
chr1:356902-361593	0.33	0.47	0.66	0.63	0.68	0.74	0.71	0.44	0.46	0.16	0.4	0.42	0.77	0.51	0.72	0.47
chr1:364002-368355	-0.17	-0.12	0.6	0.45	0.44	0.45	0.46	0.13	0.21	0.12	0.1	0.02	0.21	0.45	0.54	0.14
chr1:371490-375855	-0.17	0.02	0.4	0.3	0.6	0.54	0.44	0.35	0.43	0.07	0.17	0.03	0.61	0.37	0.42	0.41
chr1:382528-390028	-0.09	-0.03	1.13	0.12	0.24	0.16	0.26	0.72	0.45	0.68	0.17	0.23	0.27	-0.03	0.19	-0.03
chr1:398595-405693	-0.07	-0.15	0.01	0.65	0.78	0.61	0.54	0.27	0.48	-0.07	0.19	0.02	0.64	0.59	0.7	0.49
chr1:406168-412859	0.12	0.38	0.42	0.49	0.65	0.74	0.7	1.16	0.97	0.52	0.3	0.28	0.5	0.63	0.46	0.76
chr1:426659-431392	-0.2	-0.2	0.65	0.08	0.09	0.23	0.21	1.09	0.62	0.34	-0.01	-0.18	0.04	0.01	0.05	0.2
chr1:451379-455766	-0.2	-0.17	0.7	-0.2	-0.2	0.02	-0.06	0.76	0.47	0.42	-0.16	-0.2	-0.2	-0.12	-0.2	-0.08
chr1:460688-465019	0.18	0.32	0.8	0.27	0.17	0.27	0.38	0.97	0.91	0.88	0.31	0.23	0.12	0.19	0.14	0.17
chr1:465899-473387	-0.08	-0.02	0.3	0.13	0.09	0.16	0.24	0.13	0.24	0.14	0.01	0.16	0.33	0.21	0.28	0.12
chr1:524885-529192	-0.2	-0.2	0.46	-0.2	-0.11	-0.2	-0.1	0.64	0.41	0.06	-0.2	-0.2	-0.2	-0.17	-0.2	-0.2
chr1:553607-557964	-0.2	-0.2	0.4	0.25	-0.06	0.25	0.39	1.24	0.82	0.27	0.02	-0.11	0.15	-0.04	0.13	0.21
chr1:559536-563847	-0.2	-0.12	0.46	-0.12	0.04	0.07	0.23	0.79	0.77	0.22	0.09	-0.2	0.2	0.19	-0.05	0.1
chr1:572115-576437	-0.2	-0.2	0.38	0.02	0.09	0.12	0.14	0.72	0.65	-0.08	0.13	-0.2	-0.2	0	0.14	-0.04
chr1:586191-590536	-0.2	-0.2	-0.2	0.4	0.2	0.32	-0.04	-0.13	0.16	-0.2	-0.09	-0.2	0.24	0.35	0.28	0.25
chr1:590589-596277	-0.17	-0.11	0.4	0.55	0.73	0.57	0.38	0.23	0.3	-0.05	0.06	0.07	0.46	0.41	0.63	0.4
chr1:604223-610751	-0.2	-0.16	1.32	0.55	0.66	0.48	0.62	0.51	0.43	0.61	0.24	0.18	0.82	0.6	0.62	0.44
chr1:613876-618275	-0.2	-0.15	0.28	0.45	0.35	0.47	0.51	0.36	0.53	0.02	0.15	0.1	0.58	0.5	0.61	0.47
chr1:628062-632413	0.35	0.47	0.56	0.72	0.68	0.8	0.74	0.52	0.4	0.21	0.44	0.43	0.87	0.61	0.69	0.54
chr1:633724-638149	0.2	0.27	0.87	0.16	0.16	0.21	0.13	0.71	0.48	0.34	0	0.33	0.28	0.08	0.24	0.26
chr1:664463-670125	0.56	0.61	0.76	0.31	0.19	0.33	0.32	0.62	0.15	0.85	0.38	0.64	0.2	0.17	0.21	0.21
chr1:708502-716002	1.24	0.95	1.87	0.66	0.19	0.46	0.54	1.04	0.68	2.12	1.52	0.66	0.69	0.27	0.38	0.53
chr1:744057-748581	-0.2	-0.09	-0.2	0.02	0.02	-0.2	-0.03	-0.2	-0.2	-0.2	0	-0.2	-0.01	0.05	-0.2	-0.13
chr1:750472-754806	0.19	0.02	-0.16	-0.2	-0.2	0.09	-0.17	-0.01	-0.04	0.1	0.18	-0.2	-0.2	-0.18	-0.11	-0.15
chr1:758239-765440	2.02	1.62	1.89	0.79	0.51	0.88	1.07	1.06	1.13	3.09	2.75	0.94	0.32	0.53	0.82	0.94
chr1:774899-781959	0.96	1.47	0.63	-0.04	0.48	0.46	0.28	0.44	0.68	1.33	2.56	0.36	0.1	0.48	0.59	0.58
chr1:784169-788695	0.39	0.4	1.05	0.38	0.61	0.49	0.51	0.35	0.32	1.06	0.49	0.12	0.24	0.22	0.26	0.27
chr1:812533-820033	0.2	0.1	0.12	0.42	0.49	0.55	0.42	0.24	0.42	0.1	0.27	0.33	0.35	0.12	0.34	0.22
chr1:829599-836661	-0.12	-0.04	0.47	-0.2	-0.2	-0.2	-0.13	0.17	-0.14	0.32	-0.16	-0.09	-0.2	-0.2	-0.2	-0.2
chr1:892335-896691	1.94	1.93	4.9	-0.18	-0.2	-0.2	-0.17	1.86	1.17	6.8	1.79	0.93	-0.2	-0.2	-0.2	-0.2
chr1:900069-904400	1.67	1.11	2.63	-0.2	-0.2	-0.2	-0.2	1.17	0.42	3.86	0.47	0.53	-0.2	-0.2	-0.2	-0.2
chr1:941054-945538	0.38	0.56	2.99	0.24	0.53	0.19	0.26	0.69	0.46	1.87	0.2	0.19	0.21	0.15	0.22	0.3
chr1:946193-951459	1.6	1.41	3.35	0.09	-0.2	-0.08	0.28	1.85	1.22	4.36	2.46	1.31	0.17	0.04	0.09	0.09
chr1:1032284-1037389	-0.03	0.04	-0.2	-0.2	-0.06	-0.09	-0.14	0.33	0.18	0.15	0.18	-0.09	0.08	0.23	-0.01	-0.2
chr1:1049215-1054233	0.86	0.75	1.31	-0.2	-0.2	-0.2	-0.2	1.13	0.48	2.88	1.02	0.29	-0.2	-0.2	-0.2	-0.2
chr1:1077596-1082231	1.26	1.69	0.86	-0.2	-0.16	-0.2	-0.2	2.03	1.35	3.67	1.26	0.78	-0.2	-0.16	-0.2	-0.2
chr1:1090930-1095720	2.02	1.96	2.67	-0.2	-0.2	0.11	0.23	2.02	0.93	5.9	1.18	0.87	-0.2	-0.09	-0.2	0.01
chr1:1134910-1139255	3.19	1.4	4.65	-0.2	-0.2	0.04	-0.2	3.36	1.72	7.05	1.46	1.54	-0.2	-0.2	-0.2	-0.14
chr1:1139519-1146141	3.82	0.65	4.22	0.37	-0.2	0.22	0.37	3.22	0.77	9.17	0.18	2.09	0.2	-0.2	0.25	0.09
chr1:1148126-1155626	4.11	1.2	4.61	0.53	-0.19	0.53	0.65	3.8	0.85	8.02	0.24	2.27	0.38	-0.2	0.56	1.01
chr1:1163878-1169450	2.28	1.96	3.02	0.27	0.04	0.03	0.11	2.02	1.47	5.73	2.41	1.15	0.01	-0.2	0.07	0.32
chr1:1203665-1211165	1.9	1.47	3.06	0.03	-0.02	-0.13	-0.2	1.97	1.11	5.06	1.91	0.91	-0.2	-0.2	-0.06	-0.08
chr1:1241376-1246530	3.28	2.86	6.02	0.1	0.02	-0.07	0.28	3.37	2	8.67	3.26	1.43	-0.11	-0.17	0.1	0.54
chr1:1257618-1263722	2.54	2.02	4.42	-0.12	0.1	-0.02	0.1	2.33	1.58	6.52	2.08	1.13	-0.2	-0.16	-0.16	0
chr1:1283067-1287427	1.85	1.94	3.49	-0.2	-0.2	-0.2	-0.2	1.68	0.96	4.39	1.96	0.4	-0.2	-0.2	-0.2	-0.2
chr1:1307944-1313521	2.25	2.11	3.71	0.4	-0.05	0.14	0.48	1.88	1.58	5.76	2.55	1.13	0.32	0.29	-0.01	0.71
chr1:1331500-1337561	2.48	2.23	4.78	0.02	-0.01	0.47	0.32	2.27	1.34	5.72	2.65	1.14	0.14	0.1	0.32	0.42
chr1:1340190-1347690	1.59	1.81	3.39	0.19	0.02	0.11	0.32	1.4	1.25	3.52	2.36	0.94	-0.01	0.2	-0.1	0.47
chr1:1404407-1410312	1.51	1.55	2.43	0.27	0.23	0.23	0.31	1.18	1.18	3.02	2.18	0.86	-0.1	0.27	0.17	0.18
chr1:1444689-1450333	1.58	1.42	3.21	0.05	-0.2	-0.03	0.34	1.68	0.87	4.18	1.75	0.81	-0.13	-0.2	-0.03	0.2
chr1:1463834-1468337	0.44	0.72	2.24	0.31	0.16	0.19	0.32	1.02	0.6	1.8	0.07	0.29	-0.08	0.04	-0.04	0.11
chr1:1475179-1479503	0.38	1.26	0.53	-0.2	-0.2	-0.2	-0.2	0.23	0.55	1.15	0.54	-0.1	-0.2	-0.2	-0.2	-0.2
chr1:1506972-1513400	3.94	3.91	6.08	1.43	1.63	1.1	1.59	2.74	3.13	7.09	5.75	2.66	1.31	1.43	1	1.64
chr1:1528427-1532763	0	0.35	0.49	-0.2	-0.2	-0.2	-0.2	0.12	-0.11	0.46	0.11	-0.2	-0.2	-0.2	-0.2	-0.2
chr1:1540373-1544676	0.33	0.95	0.5	-0.2	-0.2	-0.2	-0.2	0.47	0.24	1.12	1.01	0.43	-0.2	-0.2	-0.2	-0.2
chr1:1547474-1553624	2.95	3.2	3.81	0.39	0.93	0.73	0.9	1.91	1.89	5.63	4.57	1.48	-0.01	0.4	0.27	0.68
chr1:1562504-1567599	2.45	2.69	4.73	-0.2	-0.19	-0.2	-0.11	1.88	1.5	5.71	2.07	0.83	-0.2	-0.2	-0.2	-0.18
chr1:1587554-1593157	2.29	2.54	3.12	1.02	0.37	0.73	0.59	1.7	1.63	4.39	3	1.42	0.8	0.66	0.82	1.14
chr1:1607013-1613071	1.89	1.94	1.5	-0.06	0.13	0.19	0.27	1.21	0.9	2.82	1.89	0.7	-0.2	0.11	-0.05	0.16
chr1:1621196-1627332	2.78	2.7	4.28	0.67	0.58	0.65	0.85	2.49	2.07	5.23	3.78	1.35	1.14	0.92	0.98	1.47
chr1:1648397-1652745	0.46	0.72	1.36	-0.2	-0.2	-0.2	-0.2	0.36	0.41	0.9	0.43	0.19	-0.2	-0.12	-0.2	-0.09
chr1:1654180-1661680	2.26	1.72	2.73	0.12	0.02	0.11	0.24	1.8	1.39	4.1	2.69	1.55	0.8	0.44	1	1.16
chr1:1674272-1680717	2.42	2.32	2.97	0.37	0.22	0.46	0.6	1.83	1.7	4.69	3.15	1.59	0.49	0.36	0.74	0.84
chr1:1707786-1715286	3.41	2.77	4.26	0.56	0.49	0.56	0.86	3.41	2.2	7.26	3.27	1.98	0.49	0.21	0.49	0.96
chr1:1724975-1729281	0.37	0.27	0.92	-0.2	-0.2	-0.2	-0.13	0.06	0.19	0.6	0.29	0.08	-0.2	-0.2	-0.2	-0.2
chr1:1749203-1753504	0.12	0.22	0.07	-0.2	-0.2	-0.2	-0.2	0.13	-0.03	0.31	0.22	-0.06	-0.2	-0.2	-0.2	-0.2
chr1:1768502-1772823	0.25	0.11	0.57	-0.2	-0.04	-0.02	-0.2	0.2	0.23	0.37	0.7	-0.01	-0.2	-0.2	-0.2	-0.2
chr1:1787398-1794898	0.9	0.64	0.74	0.19	-0.13	-0.06	0.01	0.58	0.5	1.49	0.85	0.57	0.36	0.08	0.14	0.22
chr1:1795394-1799782	0.47	0.01	0.89	-0.2	-0.14	-0.18	-0.02	0.04	0.06	0.79	0.33	0.2	-0.11	-0.14	-0.2	-0.04
chr1:1805825-1810287	0.99	0.41	0.78	0.19	-0.04	-0.2	0.02	0.34	0.17	1.78	0.44	0.32	0.37	-0.2	-0.01	-0.12
chr1:1817479-1824979	3.24	3.31	6.84	0.75	0.78	0.73	0.91	2.92	2.69	8.03	5.26	2.41	0.56	0.34	0.66	0.93
chr1:1838046-1843232	1.79	1.57	2.2	0.15	-0.2	-0.09	0.01	1.6	1.32	4.39	2.09	0.94	-0.15	-0.08	-0.03	0
chr1:2062280-2068039	1.39	1.38	2.2	-0.2	-0.19	-0.2	-0.12	0.65	0.58	2.97	1.51	0.48	-0.2	-0.19	-0.2	-0.1
chr1:2077843-2082859	0.55	0.88	0.16	-0.2	-0.01	-0.1	0.19	0.43	0.15	0.78	1.05	0.27	-0.2	-0.2	-0.2	0.1
chr1:2118194-2123037	0.56	0.97	2.01	-0.2	0.19	0.07	0.44	1.33	0.99	3.57	2.26	0.45	-0.2	-0.08	-0.12	0.12
chr1:2125056-2132556	1.98	2.69	4.48	-0.07	0.33	0.14	0.26	1.95	1.63	5.82	2.34	1.03	-0.2	0	-0.12	0.33
chr1:2159750-2167250	4.76	5.06	6.82	1.91	2.15	2.96	3.79	4.03	4.18	9.14	6.3	2.95	1.65	1.91	2.45	3.82
chr1:2184326-2190284	3.17	4.5	2.71	0.8	2.66	1.21	1.63	2.05	4.12	4.65	6.2	2.35	0.6	1.89	1.41	2.18
chr1:2219556-2224649	2.53	2.22	3.37	-0.13	-0.15	0.11	0.18	2.02	1.62	3.41	2.16	0.96	-0.2	-0.06	0.03	0.34
chr1:2229575-2235395	4.32	4.47	4.34	0.85	1.3	0.94	1.32	3.78	3.23	8.45	4.74	2.29	0.55	0.93	0.6	1.55
chr1:2238610-2246110	1.9	1.91	2.35	-0.2	-0.2	-0.2	-0.2	1.59	1.35	4.69	1.85	0.35	-0.2	-0.18	-0.2	0
chr1:2294103-2299875	2.11	2.29	7.63	3.73	4.97	3.47	3.83	2.7	2.51	4.93	1.48	1.62	3.87	3.07	3.51	3.72
chr1:2320739-2326841	1.89	1.73	2.98	-0.2	0.08	-0.13	-0.2	1.53	1.03	4.88	1.57	0.84	-0.2	-0.11	-0.2	0
chr1:2328713-2333025	0.39	0.33	0.03	-0.2	-0.2	-0.2	-0.2	0.17	0.01	0.84	0.21	0.22	-0.2	-0.2	-0.2	-0.2
chr1:2342072-2349572	3.69	3.78	5.45	0.32	0.44	0.46	0.73	3.29	2.52	7.88	3.25	2.26	0.18	0.21	0.04	0.43
chr1:2452196-2459696	2.16	2.26	3.15	0.19	0.26	0.5	0.41	1.82	1.18	4.48	2.55	1.34	-0.02	0.19	0.16	0.44
chr1:2476050-2483274	4.65	4.43	5.83	0.82	0.88	0.71	1.26	3.76	3.74	9.71	5.45	2.73	0.46	0.61	0.5	0.96
chr1:2485098-2490839	4.41	3.84	5.94	0.39	0.5	0.61	1.14	3.72	2.87	9.36	4.22	2.64	0.08	0.08	0.18	1.01
chr1:2506900-2512584	2.88	3.08	4.38	1.01	0.6	0.79	1	2.48	2.64	5.5	3.3	1.89	1.16	0.62	0.66	0.97
chr1:2513739-2520163	4.07	4.58	6.65	1.47	1.19	0.92	1.08	3.34	4	9.09	5.37	2.88	1.15	1.18	0.34	0.79
chr1:2571932-2576796	2.12	1.97	3.5	-0.2	-0.2	-0.02	0.07	2.37	1.63	5.6	2.14	0.84	-0.2	-0.2	-0.2	-0.12
chr1:3168169-3173937	0.99	1.09	3.49	1.36	1.97	1.17	1.36	1.54	1.04	2.14	0.52	0.74	1.35	1.06	1.28	1.37
chr1:3416483-3420786	0.3	0.49	0.61	-0.2	-0.2	-0.2	-0.2	0.47	0.24	0.94	-0.2	-0.2	-0.2	-0.2	-0.2	-0.2
chr1:3445099-3449598	2.67	2.57	2.13	-0.06	0.06	-0.2	-0.17	1.9	1.55	4.63	1.93	0.68	-0.2	0.12	-0.2	-0.1
chr1:3538887-3544944	2.81	3.23	2.73	0.12	0.55	0.14	0.38	2.07	2.09	4.83	3.3	1.68	-0.05	0.12	-0.04	0.11
chr1:3563601-3567985	0.58	0.46	1.49	-0.2	-0.2	-0.2	-0.2	0.36	0.21	1.8	0.83	0.21	-0.2	-0.2	-0.12	0.09
chr1:3659014-3663337	0.19	0.57	0.11	-0.2	-0.17	-0.2	-0.2	0.22	0.2	1.08	0.44	-0.14	-0.2	-0.2	-0.2	-0.2
chr1:3710385-3715621	1.13	0.75	1.22	-0.2	-0.01	-0.08	0.18	1.02	0.74	2.22	1.08	0.49	-0.2	-0.15	-0.2	0.04
chr1:3771028-3776428	1.78	1.87	2.32	-0.2	0.03	-0.02	0.27	1.71	1.21	4.32	2.17	0.98	-0.2	0.14	-0.2	-0.15
chr1:3813726-3821226	1.85	1.94	2.71	0.43	0.26	0.24	0.54	1.31	1.67	4.57	2.82	1.31	0.31	0.28	0.28	0.46
chr1:4100500-4105208	0.02	0.15	1.25	0.35	0.57	0.54	0.4	0.14	0.2	0.53	0.1	0.18	0.26	0.22	0.21	0.4
chr1:4153064-4157535	0.24	0.27	1.52	0.07	0.2	0.09	0.18	0.57	0.18	0.93	-0.1	0.02	-0.06	-0.16	-0.11	-0.07
chr1:4160518-4166329	0.61	0.92	2.63	0.97	1.13	0.92	0.98	0.95	0.86	1.49	0.23	0.58	0.77	0.77	0.92	0.94
chr1:4269193-4273561	0.06	0.06	0.55	-0.13	-0.2	-0.13	-0.09	0.36	-0.01	0.18	-0.2	-0.13	-0.2	-0.2	-0.2	-0.2
chr1:4302542-4308380	1.24	1.4	4.78	2.22	2.83	2.27	2.2	1.68	1.51	2.83	0.89	1.02	2.04	2.02	2.03	2.09
chr1:4558013-4562505	0.02	0.04	0.66	-0.11	-0.1	-0.2	-0.1	0.31	-0.11	0.62	-0.2	-0.1	-0.2	-0.2	-0.2	-0.2
chr1:4762134-4767337	0.04	0.02	1.42	0.09	0.43	0.16	0.13	0.39	0.21	0.68	-0.11	-0.03	0.09	0.05	0.23	0.16
chr1:4919340-4926840	0.07	0.27	1.02	0.12	0.42	0.21	0.34	0.29	0.07	0.25	-0.03	0.05	0.13	0.01	0.22	0.11
chr1:4933848-4938250	-0.11	0.1	0.54	-0.09	0.14	0.22	0.29	0.21	0.2	0.52	-0.2	0.01	0.09	-0.08	0.06	0.14
chr1:5104918-5109727	0.1	0.25	0.72	-0.14	0.05	-0.03	-0.05	0.39	0.06	0.34	-0.12	-0.06	-0.2	-0.2	-0.2	-0.2
chr1:5173800-5179259	0.24	0.26	0.86	-0.2	0.08	0.01	0.26	0.29	0.27	0.16	-0.05	0.07	-0.2	-0.2	-0.07	-0.02
chr1:5240348-5245128	0.19	0.29	1.95	0.74	0.84	0.61	0.65	0.56	0.31	1.21	0.04	0.16	0.65	0.67	0.6	0.79
chr1:5386259-5391762	1.92	1.78	0.51	-0.19	-0.1	0.14	-0.2	0.68	0.47	0.96	0.97	0.76	-0.2	-0.2	-0.04	-0.2
chr1:5445068-5449639	1.37	1.19	0.01	0.26	-0.19	-0.08	0.03	0.49	0.45	1.42	0.47	0.48	-0.2	-0.2	-0.13	-0.2
chr1:5515029-5519428	0.01	0.4	0.47	0.21	0.14	-0.05	0.22	0.65	0.16	0.44	-0.08	0	-0.04	-0.01	0.12	-0.08
chr1:5712054-5719169	0.05	0.16	0.64	-0.2	0	0.02	-0.19	0.32	0.17	0.5	-0.2	0	-0.2	-0.2	-0.11	-0.2
chr1:5790568-5795554	0.58	0.7	1.56	0.72	1.11	0.63	0.74	0.98	0.65	1.51	0.09	0.29	0.6	0.41	0.58	0.62
chr1:5882332-5888044	0.47	0.53	2.26	0.65	0.63	0.57	0.67	0.85	0.59	0.79	0.17	0.4	0.49	0.58	0.57	0.44
chr1:6012712-6017464	0.26	-0.2	0.32	-0.16	-0.2	-0.2	-0.2	0.07	-0.09	0.15	-0.2	-0.13	0.06	-0.2	-0.2	-0.2
chr1:6050001-6056166	3.3	2.12	4.96	0.6	0.24	0.46	1.15	2.88	1.52	7.73	2.39	1.69	0.5	0.24	0.18	0.31
chr1:6084359-6090945	4.8	4.22	5.64	1.5	0.81	1.71	1.81	3.51	2.76	8.71	4.51	2.81	0.73	1.02	1.17	1.65
chr1:6251470-6255784	0.23	0.18	0.49	-0.2	-0.2	-0.2	-0.2	0.28	0.1	0.73	-0.01	-0.2	-0.2	-0.2	-0.2	-0.2
chr1:6256356-6261714	1.31	1.51	1.6	0.26	0.57	0.27	0.22	1.08	0.91	2.36	2.32	1.07	0.06	0.04	0.09	0.09
chr1:6362385-6368241	1.29	1.26	4.3	0.82	1.26	0.68	0.93	1.84	1.19	3.18	0.56	0.76	0.69	0.66	0.61	0.93
chr1:6406365-6411267	1.18	0.6	1.71	-0.2	-0.11	-0.15	0.21	0.8	0.62	2	0.78	0.33	-0.19	-0.2	-0.2	0.08
chr1:6416819-6422371	1.29	0.52	0.92	0.05	-0.2	0.02	0.25	1.52	0.54	2.45	0.32	0.54	-0.2	-0.2	-0.2	0.12
chr1:6451528-6457821	2.08	1.74	3.38	0.06	0.08	0.26	0.44	1.9	1.36	3.57	2.03	1.27	-0.14	0.19	0.21	0.19
chr1:6519341-6526841	5.32	4.32	5.27	1.49	0.96	2.73	3.76	4.63	3.8	8.01	5.9	3.01	1.23	0.78	2.4	3.35
chr1:6548072-6554106	0.68	0.89	0.71	-0.15	-0.02	-0.19	0.19	0.92	0.89	2.44	1.06	0.14	-0.2	-0.2	-0.2	-0.2
chr1:6581663-6586028	0.39	0.19	-0.2	-0.11	-0.2	-0.2	-0.2	0.08	-0.02	0.38	0.26	0.02	-0.2	-0.2	-0.2	-0.2
chr1:6594920-6602010	0.16	-0.04	-0.03	-0.16	-0.2	-0.19	-0.2	-0.06	-0.05	0.65	0.4	-0.05	-0.17	-0.18	-0.2	-0.15
chr1:6602727-6608743	1.03	0.57	0.8	0.61	0.57	0.38	0.29	1.02	1.1	2.29	1.99	0.54	0.66	0.56	0.31	0.27
chr1:6611126-6616661	1.44	1.57	2.42	0.23	0.18	0.12	0.37	1.25	1.17	3.27	2.14	0.85	-0.03	0	0.1	0.2
chr1:6631637-6635972	-0.01	0.1	0.56	-0.2	-0.2	-0.2	-0.2	0.38	-0.09	0.63	-0.2	-0.06	-0.2	-0.2	-0.2	-0.2
chr1:6637671-6643005	2	2	3.61	0.49	0.29	0.29	0.46	1.6	1.32	3.91	2.57	1.25	0.1	0.2	0	0.44
chr1:6658329-6665829	3.97	3.61	4.1	1.38	0.98	1.36	1.44	2.86	2.82	7.1	5.51	2.33	0.87	0.71	0.94	1.27
chr1:6671722-6679222	2.56	2.56	5.54	-0.07	0.17	0.13	-0.07	2.07	1.6	6.31	3.16	1.14	0	0.23	-0.03	-0.05
chr1:6682039-6688305	1.41	1.25	2.85	0.07	-0.08	0.09	0.09	1.47	0.89	4.16	1.82	0.77	-0.12	-0.06	-0.08	0.33
chr1:6758456-6763923	0.98	0.93	2.04	-0.08	-0.2	-0.1	0.12	0.88	0.55	2.97	1.36	0.49	-0.2	-0.02	-0.2	-0.2
chr1:6772579-6776919	-0.2	-0.19	1.02	-0.2	-0.2	-0.2	-0.2	0.12	-0.06	0.32	-0.2	-0.2	-0.2	-0.2	-0.2	-0.2
chr1:6817302-6821603	-0.04	-0.2	0.5	-0.2	-0.2	-0.2	-0.2	0.27	-0.2	0.18	-0.2	-0.2	-0.2	-0.2	-0.2	-0.2
chr1:6841896-6849396	2.04	1.61	2.88	0.38	0.11	0.27	0.22	1.4	1.26	4.29	2.31	1.09	0.03	0.07	0.06	0.13
chr1:6856611-6860984	0.16	0.25	1.58	0.19	0.15	0.16	-0.03	0.44	0.22	0.95	0.08	0.05	-0.02	0.07	0.05	0.11
chr1:7301511-7306847	0.19	0.29	1.71	0.37	0.97	0.67	0.62	0.47	0.44	0.86	0.04	0.16	0.59	0.42	0.5	0.67
chr1:7367374-7371753	0.04	0.02	1.12	0.17	0.28	0.18	0.3	0.09	0.02	0.68	-0.19	-0.2	0.31	0.01	0.17	0.19
chr1:7439132-7444080	0.03	0.02	1.38	0.13	0.05	0.18	0.1	0.25	0.24	0.57	-0.2	0.12	0.22	0.18	0.17	0.13
chr1:7471192-7478692	1.29	1.5	3.97	2.11	2.53	1.87	2.03	1.72	1.46	2.36	0.94	1.24	2.08	1.76	1.97	1.86
chr1:7657500-7665000	0.3	0.44	1.89	0.38	0.54	0.82	0.55	0.69	0.45	1	0	0.33	0.55	0.36	0.4	0.56
chr1:7738548-7742858	0.88	0.51	0.15	-0.2	-0.2	-0.2	-0.2	0.73	0.37	1.23	-0.01	-0.12	-0.2	-0.2	-0.2	-0.2
chr1:7761535-7765925	1.5	0.98	0.39	-0.2	-0.2	-0.2	-0.2	1.29	0.79	2.24	0.19	0.27	-0.2	-0.2	-0.2	-0.2
chr1:7826610-7834110	0.8	0.68	0.98	0.24	0.08	0.16	0.09	0.6	0.45	1.73	0.89	0.36	0.29	0.04	0.04	0.2
chr1:7840470-7846330	1.72	1.43	2.83	0.27	0.05	0.04	-0.05	0.9	0.68	3.56	1.83	0.77	0.16	0.13	0.21	0.18
chr1:7966089-7973589	0.68	0.03	0.8	0.27	-0.2	-0.2	-0.2	0.26	0.01	1.09	-0.2	0.01	0.25	-0.2	-0.2	-0.2
chr1:7987628-7994706	1.15	0.03	0.49	0.51	-0.16	-0.2	-0.2	0.36	0.13	1.1	-0.2	0.59	0.99	-0.13	-0.12	-0.17
chr1:7995877-8002962	1.78	0.26	0.6	1.04	-0.2	-0.2	-0.2	0.94	-0.07	2.42	-0.2	1.02	1.64	-0.2	-0.2	-0.08
chr1:8011385-8018239	2.23	1.57	3.13	1.05	0.51	0.16	0.26	1.77	1.68	4.55	1.22	1.33	0.86	0.55	0.31	0.56
chr1:8018700-8024697	2.66	1.94	2.38	1.4	1.13	0.51	0.95	1.77	1.97	4.45	3.31	1.7	1.65	1.02	1.06	1.01
chr1:8025259-8029624	0.32	0.1	-0.02	0.08	-0.06	0.13	-0.19	0.11	-0.01	0.95	0.35	0.22	0.29	-0.05	-0.12	-0.2
chr1:8033836-8041336	0.33	-0.05	0.63	-0.17	-0.18	-0.2	-0.2	0.3	0.1	0.58	0.24	-0.07	-0.2	-0.18	-0.2	-0.2
chr1:8155130-8160174	0.13	-0.2	-0.2	0.06	-0.2	-0.2	-0.2	-0.02	-0.2	-0.2	-0.2	0.33	0.47	-0.2	-0.2	-0.2
chr1:8171117-8175990	0.7	0.64	0.97	0.26	-0.13	-0.2	-0.2	0.15	0.32	1.17	-0.2	0.87	0.37	0	-0.2	-0.2
chr1:8210116-8215669	1.53	1.09	0.59	0.21	0.39	0.21	0.03	0.51	0.65	1.83	1.1	1.02	0.54	0.31	-0.16	0.2
chr1:8227452-8234159	1.02	1.02	1.51	-0.2	-0.14	-0.2	-0.2	0.67	0.23	1.79	0.21	0.79	-0.02	-0.03	-0.2	-0.2
chr1:8240800-8245133	0.28	0.3	0.14	-0.16	-0.18	0.09	-0.1	-0.15	-0.12	-0.14	0.41	0.01	-0.2	-0.16	-0.2	-0.2
chr1:8428984-8433286	0.4	0.52	0.11	-0.2	-0.05	-0.03	-0.2	0.19	0.24	0.78	0.52	0.1	-0.2	-0.02	-0.17	0.07
chr1:8433357-8437768	0.68	0.6	1.33	0.06	0.12	-0.08	-0.2	0.13	0.14	1.74	0.62	0.15	0.17	-0.08	-0.08	0.12
chr1:8440719-8448219	0.57	0.44	0.21	0.03	0.03	-0.05	-0.03	-0.02	0.37	0.69	1.01	0.2	0.15	0	-0.02	0.26
chr1:8453131-8458028	0.94	0.71	1.54	0.19	0.12	0.22	0.22	0.44	0.37	0.75	1.62	0.66	0.89	0.55	0.49	0.43
chr1:8463572-8471072	0.44	0.46	0.69	-0.05	-0.19	-0.11	-0.06	0.16	0.28	0.73	0.52	0.19	0.27	0.05	0.18	0.14
chr1:8479628-8486874	3.81	3.36	3.2	0.97	0.73	0.88	1.02	2.58	2.78	5.21	4.94	2.47	1.33	1.4	1.32	1.83
chr1:8491526-8495857	0.17	0.45	0.14	-0.01	0.19	0.12	-0.05	0.18	0.01	0.64	0.57	0.26	-0.15	0.16	0.26	0.07
chr1:8519465-8525720	-0.2	0.42	-0.2	-0.2	0.02	-0.2	-0.2	-0.11	-0.03	0.03	0.75	-0.2	-0.2	-0.05	-0.18	-0.2
chr1:8550367-8554676	-0.06	-0.02	-0.16	-0.2	-0.13	-0.2	-0.2	-0.2	-0.2	-0.2	0.06	-0.01	-0.02	-0.17	-0.2	-0.2
chr1:8557387-8564887	0.2	0.44	1.4	0.08	-0.12	-0.06	0.02	0.49	0.23	1.4	0.07	0.13	-0.18	-0.06	-0.13	-0.2
chr1:8566793-8574293	0.01	0.77	0.14	-0.16	0.14	-0.2	-0.15	0.06	0.56	0.7	1.8	0.07	0.04	0.26	-0.09	-0.11
chr1:8583004-8588421	1.79	2.03	0.17	1.22	1.36	0.95	1.2	0.67	1.86	1.52	5.63	1.38	1.02	1.62	1.05	1.15
chr1:8591364-8595678	-0.2	-0.1	-0.2	-0.2	0.29	-0.05	-0.15	-0.12	0.02	-0.2	0.59	-0.1	0.03	0.21	-0.09	-0.09
chr1:8621652-8625953	-0.15	-0.2	-0.2	-0.2	0.03	-0.2	-0.01	-0.2	-0.2	-0.2	0.04	-0.15	-0.2	0.08	0.05	-0.2
chr1:8660404-8666400	0.13	0.06	0.78	0.2	-0.07	-0.2	-0.2	0.13	0.1	0.3	-0.04	0.06	0.36	-0.1	0.03	-0.2
chr1:8709460-8714160	-0.01	-0.02	0.73	0.04	-0.2	-0.2	-0.2	0.06	-0.2	0.16	0	0.08	0.14	-0.2	-0.2	-0.2
chr1:8738793-8743668	-0.08	-0.2	-0.01	0.24	-0.2	-0.2	-0.2	0.24	-0.2	-0.2	-0.19	0.16	0.89	0.04	-0.15	-0.2
chr1:8758611-8763286	0.2	0.11	-0.2	0.08	-0.12	-0.2	-0.2	0.24	-0.06	0.33	0.16	0.18	-0.03	-0.12	-0.2	-0.2
chr1:8790871-8795173	-0.2	-0.2	0	-0.2	-0.2	-0.15	0.18	-0.1	0.01	0.74	-0.2	-0.2	-0.2	-0.2	-0.2	-0.2
chr1:8874313-8880729	1.13	1.52	1.26	0.45	0.81	0.55	0.64	0.94	0.95	3.24	2.54	1	0.4	0.63	0.4	0.81
chr1:8933154-8940654	3.78	2.87	4.59	1.1	0.68	1.2	1.56	2.83	2.13	6.65	4.26	2.71	1.48	0.61	1.06	1.46
chr1:8957388-8962564	0.71	0.74	0.38	0	-0.2	-0.11	-0.06	0.41	0.58	1.12	0.5	0.57	-0.2	-0.01	-0.2	-0.17
chr1:8970428-8974931	0.17	0.09	1.06	-0.1	-0.02	-0.08	0.08	0.41	0.36	0.98	-0.04	0.1	-0.2	-0.13	-0.18	-0.15
chr1:9004448-9009564	-0.04	0.2	0.1	-0.2	-0.2	-0.2	-0.15	0.13	0.39	0.71	0.8	0.19	-0.2	-0.2	-0.04	-0.17
chr1:9028244-9033758	0.3	1.71	0.33	-0.09	1.05	0.52	0.31	0.49	1.26	0.76	5.41	0.41	-0.2	0.77	0.33	-0.02
chr1:9041527-9045828	-0.2	0.02	-0.12	-0.2	-0.2	-0.2	-0.2	-0.11	-0.04	-0.2	0.43	-0.16	-0.2	-0.2	-0.2	-0.2
chr1:9121688-9126159	0.54	0.62	1.97	0.45	0.54	0.3	0.41	0.94	0.72	1.62	0.1	0.39	0.19	0.24	0.41	0.64
chr1:9139111-9146158	-0.08	-0.01	0.52	-0.11	-0.07	-0.2	-0.17	-0.05	-0.13	0.33	-0.18	-0.12	-0.2	-0.2	-0.2	-0.2
chr1:9291960-9297685	2.01	1.48	2.6	0.11	-0.07	0.03	0.21	1.43	1.18	3.7	1.93	0.9	0.01	0.11	-0.06	0.2
chr1:9340705-9345251	0.83	-0.15	0.86	0.34	-0.05	-0.2	-0.09	1.16	-0.06	2.02	-0.2	0.38	-0.01	-0.2	-0.2	-0.2
chr1:9351640-9356393	2.67	1.25	2.84	0.75	-0.16	0.06	0.17	2.95	0.88	6.07	1.77	1.07	0.09	-0.07	-0.2	0.06
chr1:9464540-9468846	0.4	0.03	1.19	-0.13	-0.2	-0.2	-0.2	0.42	0.03	1.16	-0.2	0.09	-0.18	-0.2	-0.2	-0.2
chr1:9470804-9478304	2.59	0.17	3.53	0.77	-0.2	-0.14	-0.2	2.05	0.45	5.49	-0.07	1.38	0.8	-0.2	-0.15	0.1
chr1:9484177-9491584	0.82	0.62	1.63	0.29	0.14	0.19	0.33	0.55	0.61	2.39	1.52	0.48	-0.07	0.27	0.18	0.46
chr1:9597512-9603769	0.78	1.07	1.26	-0.13	-0.03	-0.2	-0.01	0.58	0.56	2.24	1.61	0.6	-0.2	-0.2	-0.2	-0.05
chr1:9647261-9652152	2.03	1.69	3.44	-0.06	-0.06	-0.12	-0.18	1.93	0.99	5.36	1.4	1.04	-0.12	-0.01	0.02	-0.07
chr1:9681315-9685665	0	0.01	0.56	-0.2	-0.18	-0.2	-0.2	0.17	-0.07	1.03	-0.16	-0.15	-0.2	-0.2	-0.2	-0.2
chr1:9686344-9692832	3.74	4.18	4.48	0.79	1.46	0.91	1.03	2.81	3.13	7.86	5.77	1.9	0.92	1.32	0.86	1.18
chr1:9695504-9699873	0.49	1.03	0.44	-0.06	0.22	-0.2	-0.14	0.35	0.77	1.06	1.34	0.25	-0.2	0.08	-0.2	-0.2
chr1:9709896-9717396	3.6	3.75	3.86	0.76	1.19	0.9	0.96	2.11	2.57	5.81	5.58	1.86	0.78	0.84	0.9	1.12
chr1:9728340-9732642	0.82	0.81	0.34	-0.2	0.18	0.16	-0.04	0.74	0.75	1.01	1.18	0.27	-0.04	0.09	0.11	0.05
chr1:9734630-9742130	1.07	1.28	0.76	-0.05	0.29	-0.19	0.09	0.63	0.72	2.02	1.68	0.47	-0.2	-0.01	-0.13	0.07
chr1:9744557-9751038	2.53	2.66	2.54	0.16	0.26	0.26	0.31	1.8	1.93	5.51	3.63	1.22	0	0.35	0.07	0.29
chr1:9754436-9760681	0.79	0.58	0.39	-0.01	0.23	-0.14	-0.2	0.35	0.53	1.53	1.35	0.31	-0.04	-0.11	-0.17	-0.16
chr1:9763113-9767419	1.36	1.05	1.77	0.26	0.29	0.2	-0.08	0.3	0.41	1.63	2.07	0.73	0.45	0.35	0.14	0.26
chr1:9774333-9780392	5.06	4.66	5.8	0.45	1.09	0.53	0.95	3.79	3.65	10.11	5.48	2.67	0.46	0.61	0.3	0.86
chr1:9786053-9791608	1.69	2.4	1.18	0.17	0.27	-0.05	0.07	1.19	1.56	2.47	2.14	0.73	0.19	0.23	0.01	0.32
chr1:9801205-9805506	0.07	0.03	-0.2	-0.2	0.01	-0.2	-0.2	-0.03	0.06	0.04	-0.12	-0.16	-0.2	-0.2	-0.2	-0.2
chr1:9817973-9822311	0.42	-0.06	0.1	-0.2	-0.2	-0.2	-0.2	0.08	-0.01	0.99	-0.11	0.08	-0.2	-0.2	-0.2	-0.07
chr1:9829704-9834005	0.05	0.11	0.42	-0.2	-0.2	-0.2	-0.2	-0.06	-0.2	0.74	0	-0.03	-0.2	-0.2	-0.2	-0.2
chr1:9845390-9850245	1.14	0.58	1.9	0.08	-0.2	0.02	0.06	0.58	0.51	2.21	0.58	0.75	0.42	0.01	0.15	0.31
chr1:9857788-9864643	0.85	0.46	0.68	0.09	0.08	0.05	0.11	0.44	0.26	1.45	0.61	0.43	0.13	0.2	0.17	0.11
chr1:9866669-9873586	0.2	0.24	0.47	-0.17	-0.14	-0.2	-0.2	-0.04	0.09	0.66	0.02	0.08	-0.2	-0.2	-0.2	-0.2
chr1:9880098-9887598	2.11	2.05	2.95	0.09	0.14	0.21	0.16	1.44	1.21	4.12	2.7	1.3	0	0.29	0.23	0.3
chr1:9965234-9972734	1.13	1.15	1.42	0.26	-0.02	0.04	0.23	0.77	0.65	3.01	1.29	0.48	-0.11	0.15	-0.07	0.12
chr1:10000426-10005955	1.3	1.29	2.72	0.47	0.44	0.32	0.47	0.92	1.09	2.22	2.39	1.07	0.47	0.23	0.23	0.56
chr1:10008057-10012885	0.17	0.51	0.79	-0.12	-0.2	-0.19	-0.2	0.03	0.22	0.43	0.4	0.39	-0.2	-0.17	-0.2	-0.2
chr1:10086605-10090907	-0.03	-0.05	1.15	-0.2	-0.2	-0.2	-0.2	0.25	-0.1	0.06	-0.2	-0.2	-0.2	-0.2	-0.2	-0.2
chr1:10090954-10096233	1.61	1.51	1.86	0.35	0.63	0.16	0.43	1.1	0.96	3.18	2.18	1.02	0.71	0.51	0.48	0.59
chr1:10228041-10232942	0.38	-0.03	-0.02	-0.12	-0.2	-0.07	-0.02	0.29	-0.2	0.57	-0.19	0.05	0.41	-0.2	-0.2	-0.2
chr1:10269352-10276852	1.28	1.11	1.87	-0.02	-0.19	-0.05	0.12	0.89	0.5	3.34	1.27	0.65	0.44	0.22	-0.01	0.24
chr1:10365775-10370788	-0.12	-0.2	-0.2	-0.08	-0.19	0.16	0.1	-0.2	-0.18	-0.2	-0.04	0.15	0.09	0.02	-0.18	0.22
chr1:10382055-10387439	-0.18	-0.16	0.05	-0.14	-0.2	-0.14	-0.2	-0.12	-0.2	-0.2	-0.2	-0.06	0.05	-0.2	-0.1	-0.08
chr1:10457033-10461389	1.59	1.5	1.7	-0.05	-0.03	0.04	0.03	1.08	0.86	3.11	1.6	0.82	-0.2	-0.17	0.03	-0.06
chr1:10488099-10493598	1.36	1.15	2.08	0.12	-0.09	-0.12	0.26	0.97	0.77	1.75	1.4	0.8	-0.01	-0.02	-0.07	-0.01
chr1:10530358-10537858	1.44	1.15	1.8	-0.04	-0.12	0.26	0.26	0.83	1.01	2.89	2.18	0.61	0.11	0.31	0.07	0.17
chr1:10551522-10557803	0.78	0.51	0.57	0.01	-0.2	-0.2	-0.2	0.5	0.33	0.95	2.66	0.42	-0.16	-0.2	-0.14	-0.1
chr1:10559439-10565044	0.26	-0.03	0.57	-0.12	-0.2	-0.2	-0.2	0.2	-0.2	0.62	-0.05	0.05	0.06	-0.2	-0.2	-0.2
chr1:10568384-10575779	1.76	0.87	0.76	0.64	0.05	0.26	0.62	1.11	0.66	1.91	1.32	1.23	0.71	0.26	0.65	0.99
chr1:10576237-10580539	0.33	-0.05	1.04	-0.2	-0.2	-0.2	-0.2	-0.02	-0.2	0.04	-0.2	-0.09	-0.2	-0.2	-0.1	-0.1
chr1:10751508-10756161	2.97	2.56	3.46	-0.2	-0.2	-0.05	-0.2	1.94	2.1	5.48	3.09	1.47	-0.2	-0.2	-0.2	-0.14
chr1:11070367-11075769	1.68	1.5	3.3	0.34	0.67	0.47	0.53	1.29	1.27	3.26	2.45	0.97	0.36	0.47	0.59	0.51
chr1:11094200-11098770	0.7	0.68	3.32	0.36	0.88	0.47	0.43	1.04	0.41	2.24	0.28	0.33	0.36	0.46	0.45	0.59
chr1:11118248-11123320	2	1.8	3.12	0.12	-0.2	0.07	0.12	2.04	1.53	4.28	2.01	1.19	0.12	0.38	-0.03	0.17
chr1:11142733-11149203	1.56	1.82	4.73	2.84	3.45	2.43	2.87	1.96	1.64	3.43	1.41	1.38	2.88	2.22	2.87	2.83
chr1:11156910-11162375	1.26	1.06	1.71	0.58	0.48	0.02	0.38	0.88	0.8	2.33	1.58	0.52	0.22	0.24	0.06	0.09
chr1:11221241-11228741	0.74	0.94	2.84	1.09	1.74	1.06	1.44	0.92	0.99	1.77	0.58	0.72	1.24	1.02	1.15	1.17
chr1:11283139-11290639	-0.03	-0.04	-0.2	-0.06	0.06	-0.12	-0.2	-0.05	-0.2	0.27	-0.12	-0.16	-0.2	-0.04	-0.04	-0.03
chr1:11303599-11311099	0.83	0.48	0.89	0.05	-0.15	0.11	0.18	0.36	0.21	1.32	0.31	0.32	-0.04	0.08	0.12	0.25
chr1:11319672-11325279	0.73	0.66	1.87	0.17	-0.07	-0.05	0.26	0.84	0.49	1.92	0.88	0.26	0.31	0.21	0.22	0.26
chr1:11331210-11336427	1.54	1.47	2.4	0.35	0.26	0.25	0.61	1.07	1.21	4.12	2.4	0.83	0.41	0.28	0.38	0.69
chr1:11339197-11346697	0.89	1.71	0.85	0.03	0.21	0.13	0.28	0.58	1.24	1.01	2.51	0.53	0.07	0.6	0.15	0.28
chr1:11549955-11554301	-0.14	0.05	1.25	-0.2	-0.12	-0.17	-0.2	0.12	-0.01	0.7	-0.2	-0.15	-0.19	-0.2	-0.19	-0.2
chr1:11713277-11717640	1.27	1.78	2.08	-0.2	-0.08	-0.2	-0.2	1.12	0.94	2.99	1.45	0.48	-0.2	-0.2	-0.2	-0.2
chr1:11722711-11727113	1.28	1.14	1.37	-0.2	-0.01	-0.17	-0.08	1.16	0.77	2.89	1.2	0.36	-0.2	-0.2	-0.2	-0.2
chr1:11738754-11743599	2.07	1.84	2.01	0.03	-0.19	0.26	0.13	1.56	1.07	4.21	2.11	1.18	-0.2	-0.2	0.22	0.21
chr1:11777443-11782082	0.87	0.93	1.11	-0.2	-0.1	-0.2	-0.15	0.48	0.41	1.09	0.95	0.21	0.02	-0.08	-0.11	-0.2
chr1:11789649-11793950	0.65	0.58	0.42	-0.2	0.12	-0.2	-0.2	0.48	0.86	1.81	2.11	0.25	-0.2	-0.04	-0.2	-0.2
chr1:11794898-11799507	2	1.88	0.98	0.05	0.19	-0.2	0.17	1.15	1.37	3.66	2.52	0.77	0.02	-0.05	-0.2	-0.2
chr1:11861359-11868778	2.12	2.05	2.54	0.51	0.44	0.43	0.5	1.45	1.45	4.66	3.57	1.34	0.44	0.52	0.37	0.63
chr1:11965908-11972268	2.32	1.87	1.75	1.45	0.84	0.52	0.75	1.75	1.63	3.25	3.22	1.5	1.28	0.68	0.53	0.68
chr1:12037890-12043326	1.71	1.54	2.24	0.29	0.49	0.22	0.27	1.24	1.14	4.21	2.27	0.91	0.26	0.34	0.38	0.73
chr1:12066040-12070362	0.32	-0.09	0.61	-0.2	-0.2	-0.2	-0.2	0.49	-0.07	0.84	-0.2	-0.2	-0.2	-0.2	-0.2	-0.2
chr1:12077563-12082543	1.88	1.35	3.3	0.34	-0.03	-0.11	0.03	1.28	0.84	4.67	1.41	0.82	-0.02	-0.2	-0.17	-0.2
chr1:12100693-12105329	0.55	0.36	2.11	-0.19	-0.2	-0.2	-0.2	0.81	0.33	1.92	-0.2	0.31	-0.03	-0.2	-0.2	-0.2
chr1:12105474-12109780	1	0.37	0.81	0.21	-0.2	-0.2	-0.2	0.91	-0.01	2.21	-0.2	0.69	0.52	-0.2	-0.2	-0.2
chr1:12123373-12130405	1.68	-0.07	2.64	0.3	-0.2	-0.2	-0.2	1.77	-0.06	3.41	-0.2	0.97	0.97	-0.2	-0.2	-0.2
chr1:12137104-12144604	1.22	-0.04	1.25	0.28	-0.2	-0.2	-0.2	0.96	-0.03	1.37	-0.2	0.57	0.48	-0.2	-0.2	-0.2
chr1:12146038-12151660	1.76	0.68	1.42	0.11	-0.2	-0.13	-0.2	1.29	0.61	3	0.34	0.88	0.13	-0.2	-0.2	-0.01
chr1:12160889-12165202	0.19	-0.17	0.53	-0.12	-0.2	-0.2	-0.2	-0.05	-0.08	0.8	-0.2	0.11	-0.07	-0.2	-0.2	-0.2
chr1:12182975-12190194	1.82	1.21	2.8	0.05	-0.02	-0.2	-0.2	1.37	1.11	3.74	-0.2	1.17	0.25	-0.08	-0.2	-0.2
chr1:12191006-12198506	1.42	1.14	2.13	0.51	0.25	-0.03	0.05	1.11	0.93	2.74	0.52	0.93	0.29	0.3	0.12	-0.09
chr1:12201584-12206225	2.04	1.35	1.82	0.05	0	-0.2	-0.2	1.8	1.08	4.25	0.43	0.82	0	-0.18	-0.18	-0.12
chr1:12207438-12213091	3.87	2.99	2.53	1.39	0.78	0.73	0.82	2.72	2.22	6.22	2.16	2.3	1.13	0.98	1.08	1.19
chr1:12216695-12224195	3.72	2	2.82	1.23	0.73	0.55	0.58	2.48	1.84	7.1	0.61	2.27	1.39	0.38	0.68	0.93
chr1:12226691-12234191	6.54	5.82	8.9	3.25	2.33	2.55	2.94	4.31	4.45	12.83	4.11	3.84	2.54	2.46	2.6	3.63
chr1:12236194-12241813	4.91	4.46	5.86	1.88	1.39	1.2	1.97	3.78	2.91	9.3	2.73	3.47	1.87	1.04	1.35	1.93
chr1:12245020-12252520	2.21	1.78	2.13	0.28	0.24	-0.13	-0.13	1.79	1.45	4.77	0.21	1.37	0.07	0.22	-0.06	-0.11
chr1:12258952-12265102	2.02	2.29	2.16	0.28	0.52	-0.01	0.15	1.47	1.54	4.21	0.45	1.2	0.15	0.27	-0.2	0.1
chr1:12267751-12274440	1.83	1.56	1.96	0.24	0.27	-0.07	0.06	1.15	1.25	3.44	0.42	0.91	0.05	0.43	-0.12	0.27
chr1:12288051-12293800	1.52	1.57	2.04	0.17	0.41	0.26	0.06	1.53	0.92	4.57	1.74	1.01	0.11	0.28	-0.14	0.31
chr1:12403113-12408219	0.74	0.6	0.33	0.23	0.25	0.4	0.07	0.11	0.58	0.73	1.59	0.49	0.16	0.47	0.48	0.38
chr1:12439788-12447288	1.46	1.08	0.23	0.36	0.19	0.18	0.02	0.23	1.04	1.36	1.25	0.99	0.32	0.52	0.43	0.02
chr1:12460380-12464751	-0.07	-0.2	-0.2	-0.2	-0.05	-0.2	-0.2	-0.15	-0.19	-0.04	0.33	-0.2	-0.2	-0.06	-0.2	-0.05
chr1:12465073-12469401	-0.2	0.12	-0.05	-0.2	-0.2	-0.2	-0.2	-0.2	-0.2	-0.2	0.22	-0.2	-0.2	0.02	-0.13	-0.2
chr1:12485618-12489928	-0.04	0.13	-0.04	-0.2	0.2	-0.2	-0.2	-0.18	-0.2	-0.03	0.03	-0.17	-0.2	0.07	-0.2	-0.2
chr1:12492478-12496799	0.63	0.86	0.76	-0.05	0.28	0.24	0.04	-0.11	0.59	0.93	0.98	0.32	-0.13	0.48	0.2	0.23
chr1:12497655-12502064	0.17	0.15	-0.2	-0.2	-0.13	-0.2	-0.2	0.03	0.28	0.43	0.62	-0.06	-0.2	-0.13	-0.2	0.04
chr1:12506805-12511325	0.61	1.23	-0.2	0.05	0.72	-0.09	0.08	-0.02	0.82	0.55	1.81	0.32	-0.04	0.33	0.08	-0.03
chr1:12511715-12516050	-0.1	0.67	-0.01	-0.2	0.28	-0.2	-0.15	-0.08	0.68	0.14	1.27	0.19	-0.2	0.5	-0.18	-0.18
chr1:12530195-12535482	0.79	1.43	0.26	0.23	0.5	0.23	0.5	0.17	1.21	0.47	2.37	0.48	0.3	0.93	0.32	0.65
chr1:12538315-12543210	0.77	1.04	0.08	-0.08	0.26	0.24	0.22	0	0.78	0.73	1.78	0.33	-0.19	0.24	0.23	0.06
chr1:12567966-12573904	0.71	0.9	0.23	-0.05	0.39	0.12	0.14	0.27	0.85	0.8	3.12	0.1	-0.2	0.19	0.22	0.3
chr1:12661950-12666491	0.78	1.54	-0.02	-0.2	0.32	-0.05	0.14	0.21	0.83	0.54	2.18	0.18	-0.2	0.62	-0.2	-0.06
chr1:12674930-12681488	1.07	2.94	0.78	-0.2	1	0.83	0.85	0.39	2.12	1.39	4.41	0.9	-0.2	0.71	0.33	0.45
chr1:12739967-12744823	0.04	-0.01	0.67	0.09	0.24	0.12	0.12	0.08	-0.01	0.3	-0.17	-0.04	0.12	-0.06	0.03	-0.14
chr1:12872348-12879703	0.14	0.31	1.58	0.46	0.49	0.56	0.61	0.47	0.49	0.87	-0.17	0.22	0.27	0.28	0.16	0.23
chr1:12889069-12893392	0.24	0.38	1.03	0.09	-0.17	0.1	0.01	0.37	0.02	0.15	-0.2	-0.12	-0.2	-0.2	-0.2	-0.2
chr1:12904029-12908975	0.99	0.99	3.19	1.65	2.01	1.54	1.74	1.24	1.27	1.84	0.3	0.74	1.24	1.04	1.1	1.35
chr1:12942684-12947071	0.01	-0.04	0.32	-0.04	-0.08	0.03	-0.12	0.21	0.1	-0.04	-0.2	-0.2	-0.2	-0.2	-0.2	-0.2
chr1:12962644-12970144	0.41	0.65	1.53	0.87	0.98	0.9	0.72	0.74	0.5	1.21	0.12	0.23	0.64	0.43	0.59	0.61
chr1:13395527-13401171	-0.1	0.05	0.53	0.2	0.25	0.12	0.23	0.23	0.08	0.54	-0.2	-0.2	0.04	-0.15	-0.07	0.01
chr1:13431385-13437695	0.39	0.36	1.51	-0.2	-0.2	-0.2	-0.2	0.79	0.18	1.08	-0.18	-0.06	-0.2	-0.2	-0.2	-0.2
chr1:13983228-13987628	0.12	0.49	0.92	-0.2	-0.13	-0.2	-0.03	0.6	0.15	0.63	-0.16	0.1	-0.2	-0.2	-0.2	-0.2
chr1:14024114-14031388	3.45	2.85	3.05	2.57	1.67	1.17	1.37	2.13	2.28	5.53	3.19	2.7	2.84	1.55	1.49	1.81
chr1:14040470-14045045	-0.06	0.04	0.41	0.4	0.39	0.12	0.25	-0.16	0.08	-0.2	0.24	0.08	0.52	0.4	0.28	0.2
chr1:14054516-14062016	1.73	1.3	0.29	0.99	0.95	1.06	1.12	0.79	1.66	1.86	3.78	1.45	1.85	1.56	1.18	1.33
chr1:14072268-14079179	2.17	1.37	2.25	0.65	0.39	0.6	0.45	1.33	1.06	2.97	2.42	1.25	0.51	0.45	0.41	0.77
chr1:14081229-14085586	0.23	-0.15	0.14	-0.06	-0.14	-0.09	-0.16	-0.17	-0.14	0.34	0.4	0.04	0.27	0.16	0.03	-0.01
chr1:14085724-14090039	0.17	0.07	-0.04	-0.17	0.12	0.1	-0.02	-0.04	0.05	0.49	0.53	0.19	0.31	0.39	0.09	-0.09
chr1:14108800-14113111	0.22	0.24	-0.2	-0.03	-0.2	-0.2	-0.13	-0.09	0.2	0.53	0.41	0.15	-0.2	-0.03	-0.1	-0.2
chr1:14120692-14125696	-0.04	0.01	-0.2	-0.2	-0.11	-0.16	-0.18	-0.08	0.24	-0.02	0.08	-0.09	-0.12	-0.2	-0.2	-0.17
chr1:14309780-14314213	-0.06	0.05	0.9	0.06	0.09	0.08	0.07	-0.01	-0.14	0.12	-0.2	-0.2	-0.02	-0.19	0.02	-0.14
chr1:14353426-14358875	1.85	2.1	6.77	3.17	3.97	2.63	2.91	2.47	2.32	4.13	1.32	1.62	3.17	2.53	2.71	3.27
chr1:14581573-14586551	0.38	0.56	1.9	0.57	0.89	0.74	0.56	0.77	0.53	0.87	0.14	0.31	0.61	0.62	0.74	0.99
chr1:14707847-14714968	2.05	2.26	6.19	3.48	3.91	2.99	3.24	2.52	2.26	3.62	1.46	1.86	2.96	2.85	3.13	3.32
chr1:15592414-15597513	0.24	0.19	1.25	0.57	0.56	0.55	0.48	0.51	0.35	0.79	0.08	0.26	0.74	0.14	0.44	0.5
chr1:15666684-15674184	0.28	-0.16	1.09	-0.12	-0.2	-0.2	-0.2	0.68	-0.2	0.74	-0.2	0.44	-0.05	-0.2	-0.2	-0.2
chr1:15733651-15739483	2.57	1.49	3.84	0.28	-0.2	0.28	0.65	2.44	0.95	5.63	1.79	1.65	0.34	-0.2	0.45	0.49
chr1:15740584-15746132	2.07	0.5	1.67	0.24	-0.2	0.46	0.49	1.81	0.55	3.03	0.32	1.02	0.35	-0.2	0.35	0.47
chr1:15848375-15855875	2.15	2.15	3.57	1.11	0.84	1.02	1.21	1.41	1.75	4.87	4.06	1.62	0.83	0.8	1.04	1.21
chr1:15904696-15912196	1.6	1.78	1.8	0.46	0.53	0.19	0.57	1.46	1.3	3.01	2.83	1.01	0.2	0.55	0.25	0.47
chr1:15941250-15948750	2.11	1.48	2.11	1.19	0.52	0.43	1.12	1.39	1.29	3.51	2.08	1.49	0.96	0.68	0.57	1.05
chr1:15952145-15956494	-0.07	-0.16	-0.17	0.09	-0.19	-0.05	-0.12	0.11	0	-0.2	0.18	-0.01	0.07	-0.13	-0.2	-0.2
chr1:16008483-16014351	2.43	2.42	3.16	0.4	0.31	0.47	0.69	2.15	1.86	4.7	3.29	1.32	0.39	0.29	0.3	0.73
chr1:16021164-16026389	0.74	1.06	0.84	0.14	0.07	-0.05	0.12	0.28	1.01	1.99	2.15	0.5	0.19	0.49	0.13	0.2
chr1:16158238-16165074	4.35	3.47	5.88	2.53	1.59	1.28	1.7	3.47	3.22	8.26	5.28	3.04	2.42	2.01	1.36	1.9
chr1:16171561-16177954	4.43	3.69	4.87	1.23	1.43	1.16	1.12	3.3	2.78	8.07	5.22	2.72	1.64	1.21	1.43	1.94
chr1:16184480-16188793	0.25	0.06	0.65	0	-0.19	-0.2	-0.2	0.04	0.02	1.11	-0.08	-0.09	-0.17	-0.2	-0.1	-0.2
chr1:16206000-16210328	0.05	-0.08	-0.12	-0.07	-0.05	-0.2	-0.2	-0.2	-0.16	0.46	0.51	0.12	0.02	0.03	-0.2	-0.2
chr1:16210612-16214966	0.04	-0.15	-0.05	-0.1	0.08	-0.2	-0.04	-0.15	-0.01	0.14	0.55	-0.13	0.21	-0.2	-0.2	-0.18
chr1:16273567-16279767	3.04	2.5	2.54	0.36	0.12	0.48	0.65	1.7	1.57	4.79	0.96	1.54	0.08	0.31	0.36	0.84
chr1:16290344-16295149	0.5	0.56	-0.2	-0.2	0.1	-0.2	0.17	0.03	0.53	0.92	0.52	0.52	0	-0.05	0.15	0.23
chr1:16299578-16305243	0.94	1.11	1.38	0.04	0.3	-0.15	0.12	0.51	0.73	2.13	1.55	0.67	0.2	0.21	0.07	0.13
chr1:16483247-16490747	0.86	0.97	1.05	-0.2	0.06	-0.2	-0.01	0.26	0.51	1.13	0.98	0.31	-0.2	-0.09	-0.06	-0.15
chr1:16525327-16529760	0.3	0.37	0.87	-0.2	-0.2	-0.2	-0.2	0.38	-0.04	0.82	-0.01	-0.2	-0.2	-0.2	-0.2	-0.2
chr1:16531083-16535928	1.59	1.61	1.67	-0.2	-0.2	-0.2	-0.15	1.54	1.33	4.49	1.84	0.78	-0.2	-0.2	-0.2	-0.04
chr1:16560478-16566051	0.69	0.76	1.03	0.06	-0.02	-0.19	0.32	0.63	0.76	1.87	0.91	0.34	-0.08	0.17	-0.05	0.45
chr1:16573850-16581350	-0.04	0.26	-0.2	-0.2	0.03	-0.19	-0.04	-0.11	0.18	0.18	0.56	-0.12	-0.2	-0.06	-0.2	-0.2
chr1:16675474-16681578	1.88	1.45	1.86	0.7	0.39	0.65	0.68	1.36	1.34	3.2	2.47	0.99	0.63	0.56	0.61	0.88
chr1:16691661-16697300	2.05	1.17	3.09	0.88	0.67	0.91	1.03	1.33	1.12	3.48	2.59	1.28	1.01	0.65	0.81	1.35
chr1:16710829-16716336	0.51	0.64	0.45	-0.11	-0.12	0.03	0.02	0.51	0.61	1.03	1.02	0.37	-0.2	0.22	0.02	0.17
chr1:16744962-16749872	-0.08	0.01	0.11	-0.2	-0.2	-0.2	-0.15	0.17	0.21	0.74	0.31	0.16	-0.2	-0.2	0.05	0.08
chr1:16765062-16770556	2.34	2.58	2.99	0.92	0.59	0.89	0.69	1.84	1.79	3.37	3.1	1.38	0.59	0.84	0.64	0.88
chr1:16771708-16776063	0.64	1.01	0.37	-0.2	-0.1	-0.2	-0.2	0.52	0.49	1	0.62	0.28	-0.2	-0.2	-0.2	-0.06
chr1:16823506-16827868	2.33	2.12	1.7	0.04	0.18	0.13	-0.01	1.27	1.31	3.85	1.53	0.86	-0.2	0.03	-0.2	-0.05
chr1:16858806-16863198	1.02	1.41	1.68	-0.2	-0.08	-0.08	-0.11	1.32	0.9	1.29	0.73	0.4	-0.2	-0.1	-0.07	0.15
chr1:16868302-16875802	0.34	0.37	0.03	-0.2	-0.19	-0.2	-0.2	0.89	0.67	0.01	-0.02	0	-0.08	-0.2	-0.19	0.03
chr1:16883468-16887825	0.35	0.65	0.33	0.32	0.55	0.49	0.45	1.13	1.19	0.29	0.65	0.4	0.39	0.9	0.57	0.53
chr1:16888956-16895943	4.62	4.88	5.14	2.72	3.66	3.16	3.13	5.84	4.97	3.57	2.65	2.95	3.25	3.35	3.69	2.93
chr1:16897303-16901782	1.7	1.85	1.37	1.03	1.43	1.22	1.03	1.95	2.04	1.72	1.23	1.29	1.24	1.24	1.16	1.32
chr1:16904588-16912088	1.58	1.57	0.78	0.59	0.27	0.74	0.63	2.37	2.04	1.5	0.91	0.69	0.57	0.48	0.83	0.48
chr1:16914960-16921890	1.97	1.68	0.95	0.63	1.03	0.89	0.98	2.32	2.18	1.4	1.22	0.85	0.71	0.77	0.77	0.97
chr1:16925622-16933122	1.93	2.23	1.95	1.14	1.14	1.08	1.01	2.74	2.55	1.64	1.27	1.32	1.1	1.26	1.03	1.11
chr1:16941956-16949456	2.27	2.51	1.36	0.7	0.54	0.48	0.56	3.43	2.78	2.39	1.56	1.05	0.35	0.45	0.59	0.75
chr1:16966138-16973638	7.31	7.42	6.82	1.97	2.59	2.07	2.56	7.01	6.46	9.46	5.94	3.47	2.91	3.39	3.01	3.89
chr1:16977822-16985322	1.04	1.06	1	0.34	0.58	0.48	0.38	0.84	0.93	0.69	0.37	0.36	0.67	0.94	0.76	0.89
chr1:16990690-16996111	1.25	1.04	0.81	0.81	0.74	0.96	1.04	1.01	1.13	2.5	2.18	0.73	0.87	0.95	1.09	1.34
chr1:16996752-17004069	0.57	0.75	1.32	-0.12	0.19	0.09	0.08	0.89	0.79	1.04	0.36	0.33	0.2	0.31	0.2	0.13
chr1:17007218-17014718	0.29	0.49	0.03	-0.14	0.03	-0.09	-0.07	0.4	0.43	0.29	0.23	-0.2	-0.2	-0.11	-0.06	-0.2
chr1:17015164-17019503	0.62	0.73	0.37	-0.2	-0.03	0.01	0.03	0.9	0.81	1.08	0.2	-0.14	-0.2	-0.2	-0.2	-0.2
chr1:17025241-17029543	1.41	1.95	0	-0.2	-0.2	-0.2	-0.2	1.67	1.96	1.75	1.21	0.14	-0.2	-0.2	-0.2	-0.11
chr1:17035750-17040138	0.81	1.14	-0.02	0.09	-0.13	-0.2	0.09	1.35	0.89	1.56	0.38	-0.18	-0.2	-0.02	-0.2	-0.16
chr1:17045967-17050273	0.3	0.52	-0.2	-0.07	0.1	0.17	0.32	0.91	0.63	0.73	0.43	-0.08	0.27	0.05	0.19	0.44
chr1:17052433-17059933	1	1.2	1.89	1.03	0.98	1.07	1	1.09	1.01	1.12	1.09	0.78	1.13	1.08	1	1.3
chr1:17064350-17070112	2.58	2.51	2.63	2.07	1.68	1.95	2.12	1.98	2.42	4.02	3.63	1.73	2.03	2.32	2.45	2.75
chr1:17072634-17077466	1.13	1.3	1.47	0.11	0.25	0.26	0.04	1.35	1.05	1.99	0.94	0.54	0.35	0.44	0.31	0.65
chr1:17079271-17085054	0.88	1.03	0.35	0.67	0.77	0.75	0.69	1.11	0.94	1.8	1.12	0.57	1.05	0.91	0.88	1.04
chr1:17085299-17091547	0.86	1.2	1.18	-0.2	0.07	0.1	0.19	1.34	1.01	2.17	0.55	0.25	-0.2	0.09	-0.03	0.11
chr1:17106121-17112344	0	0.06	-0.11	-0.05	0.03	-0.05	0.04	-0.09	-0.07	0.35	0.14	0.05	0.06	0.06	0.21	0.06
chr1:17115800-17122612	-0.12	-0.03	0.01	-0.07	-0.14	-0.16	-0.06	-0.2	-0.01	0.29	0.05	-0.1	0.03	-0.01	-0.12	0.2
chr1:17188572-17192878	0.03	0.03	0.27	-0.19	-0.19	-0.05	-0.2	0.5	0.39	0.02	-0.18	-0.06	-0.2	-0.2	-0.2	-0.2
chr1:17196025-17202638	1.17	1.52	0.91	-0.2	0.13	0	0.1	1.12	0.88	1.42	0.89	0.46	-0.2	-0.18	-0.12	-0.11
chr1:17213515-17218268	1.09	1.54	0.88	-0.02	0.68	0.38	0.47	0.69	1.4	2.28	2.89	0.43	-0.11	0.33	0.15	-0.16
chr1:17219692-17226526	1.93	1.81	0.83	1.4	1.06	1.52	1.16	1.72	2.01	3.31	4.02	1.05	0.91	0.91	1.18	1.47
chr1:17227892-17234064	4.9	4.58	2.69	3.15	3.16	2.6	3.49	3.56	5.12	7.38	8.89	3.75	2.41	2.66	2.4	2.72
chr1:17238855-17243178	2.94	3.1	2.91	0.23	0.44	0.45	0.5	2.87	2.61	6.26	4.15	1.41	-0.2	-0.16	-0.2	0.16
chr1:17258228-17262559	0.29	0.36	0.22	-0.2	0.01	-0.2	-0.2	0.76	0.37	1.21	0.28	-0.02	-0.2	-0.2	-0.2	-0.2
chr1:17284690-17289134	1.15	0.72	1.53	-0.2	-0.2	-0.2	-0.2	1.07	0.39	1.92	0.19	0.49	-0.13	-0.2	-0.2	-0.2
chr1:17335277-17339684	2.22	1.41	2.16	-0.2	-0.2	0.11	-0.01	1.8	1.11	4.53	1.43	1.11	-0.2	-0.17	-0.2	-0.18
chr1:17375733-17382717	0.72	0.64	0.81	0	0.06	0.3	0.18	0.35	0.56	2.11	1.38	0.45	-0.11	0.03	0.05	0.29
chr1:17761580-17768251	2.85	2.7	3.09	0.28	0.31	0.27	0.6	2.17	2.05	5.51	4.12	1.61	0.05	0.29	0.36	0.52
chr1:18459858-18465387	-0.06	0	0.8	0.03	0.09	0.16	0.26	0.29	0.13	0.32	-0.17	0	0.15	-0.04	-0.1	-0.15
chr1:19227016-19231912	1.18	1.45	1.64	-0.05	0.27	-0.01	-0.08	0.88	0.73	2.28	1.59	0.53	-0.03	-0.03	-0.08	-0.01
chr1:19248580-19256080	3.73	3.13	3.39	0.51	0.21	0.31	0.83	2.83	2.27	6.85	2.24	2.15	0.36	0.4	0.52	0.73
chr1:19259494-19263797	2.45	1.94	0.38	-0.03	-0.2	0.33	-0.2	1.24	1.63	2.37	0.68	0.91	0.37	-0.07	-0.03	0.09
chr1:19265200-19269502	1.85	1.31	1.77	0.09	-0.14	-0.08	-0.04	1.11	0.47	2.89	0.36	0.6	-0.13	-0.2	-0.2	-0.11
chr1:19275222-19282722	5.55	4.13	6	1.56	1.18	1.7	2.13	3.74	2.82	9.85	4.89	3.3	1.67	1.04	1.68	1.94
chr1:19398408-19403662	2.22	3.05	2.07	0.25	0.64	0.01	0.12	1.56	1.65	3.62	1.23	1.2	0.17	0.65	-0.18	0.13
chr1:19414084-19418431	0.24	0.38	0.29	-0.07	-0.2	-0.15	-0.02	0.18	0.09	0.34	-0.01	0.23	-0.2	-0.2	-0.2	-0.12
chr1:19449579-19453936	0.15	0.05	-0.05	0.03	-0.2	0.18	0.14	0.51	0.24	0.32	0.65	0.27	-0.15	-0.04	-0.17	-0.03
chr1:19504558-19512058	-0.07	-0.03	0.01	-0.17	-0.19	-0.2	-0.2	-0.2	-0.16	0.01	0.15	-0.17	0.07	-0.07	-0.2	-0.2
chr1:19533566-19539796	2.21	1.85	1.83	0.94	0.87	1.09	1.08	1.27	1.33	4.22	3.72	1.64	1.23	0.97	1.3	1.26
chr1:19542355-19546665	0.09	0.2	0.34	-0.04	-0.2	-0.17	-0.12	0.11	-0.2	0.4	0.52	0.08	0.03	-0.09	-0.11	-0.2
chr1:19575600-19580529	1.5	1.42	1.46	0.36	0.45	0.33	0.82	1.32	1.14	2.98	2.11	0.93	0.57	0.37	0.48	0.52
chr1:19635604-19641418	1.49	1.35	1.72	0.09	0.02	0.11	-0.03	1.43	0.94	3.66	1.54	0.63	0.18	-0.07	-0.01	0.2
chr1:19689524-19693858	0.43	0.43	0.45	0.02	-0.13	-0.2	-0.16	0.37	0.07	0.77	0.7	-0.12	-0.2	-0.2	-0.1	-0.16
chr1:19697314-19704814	0.62	0.49	0.56	-0.2	-0.2	-0.09	0.03	0.28	0.29	0.67	0.41	0.1	-0.2	-0.16	-0.2	-0.2
chr1:19712881-19720331	1.62	1.31	1.53	0	0.4	0.46	0.39	0.98	0.87	2.18	1.82	0.75	0.32	0.14	0.13	0.26
chr1:19733640-19741140	0.78	0.4	0.67	-0.01	-0.2	-0.18	0.06	0.32	0.15	0.76	0.6	0.37	-0.08	-0.06	-0.18	-0.05
chr1:19742836-19750336	0.62	0.27	0.29	-0.2	0.02	-0.1	0.02	0.43	0.05	0.85	0.61	0.25	-0.13	-0.2	-0.14	-0.07
chr1:19760003-19764449	0.54	0.59	0.3	0.29	0.12	0.14	0.31	0.29	0.48	1.22	1.07	0.35	0.13	0.07	0.31	0.52
chr1:19771311-19778811	0.76	0.42	0.52	0.09	-0.1	0.14	0.14	0.33	0.28	1.73	0.88	0.23	0.18	-0.08	0.04	0.35
chr1:19784416-19791916	2.02	2.35	1.93	0.46	0.77	1	1.33	0.98	1.57	3.12	7.14	1.44	0.45	1.25	1.15	1.4
chr1:19793483-19799037	1.75	1.2	1.3	0.48	0.39	0.54	0.44	1.13	1.13	2.19	3.38	1.07	0.46	0.7	0.67	0.66
chr1:19801028-19806882	2.68	1.71	2.12	0.72	0.69	0.55	1.39	1.87	1.64	3.71	3.41	1.55	0.9	0.55	0.6	1.19
chr1:19808292-19815792	4.07	3.59	5.41	1.31	1.04	1.27	1.24	3.25	2.63	7.6	5.77	2.42	1.18	0.82	1.12	1.57
chr1:19920981-19928481	3.13	3.28	1.98	1.75	1.62	1.59	2.52	2	2.53	4.47	6.2	2.72	1.45	1.69	1.72	2.51
chr1:19931008-19937972	0.18	-0.11	-0.11	-0.07	-0.2	-0.13	0.04	-0.13	-0.08	-0.03	0.45	0.08	0.12	0.03	0.09	0.11
chr1:20012118-20017372	0.94	1.13	1.4	-0.14	-0.09	0.17	0.21	0.82	0.16	0.61	0.01	0.94	-0.01	-0.17	-0.13	0.14
chr1:20122530-20129213	1.88	1.53	2.81	0.15	-0.04	0.32	0.36	1.37	1.05	2.94	2.12	1.13	-0.08	0.07	0.1	0.6
chr1:20206813-20213335	1.25	1.06	1.7	0.32	0.21	-0.04	0.43	0.76	0.74	2.49	1.41	0.6	0.04	-0.05	0.18	0.38
chr1:20496169-20500651	-0.02	0.25	0.44	-0.2	-0.2	-0.07	-0.13	0.43	0.04	0.65	-0.16	0.16	-0.2	-0.2	-0.2	-0.2
chr1:20573361-20577682	-0.07	-0.06	-0.2	-0.16	-0.2	-0.2	-0.2	-0.2	0.08	-0.01	0.33	0.01	-0.2	-0.2	-0.2	-0.2
chr1:20646437-20652188	0.33	0.63	0.36	-0.12	0.21	0.25	0.9	0.31	0.6	0.41	0.91	0.23	-0.2	-0.2	-0.07	-0.16
chr1:20831858-20837023	1.38	1.11	1.28	0.37	0.63	0.5	0.64	0.74	0.9	1.98	1.96	0.77	0.45	0.26	0.48	0.59
chr1:20958137-20963189	1.42	1.51	2.45	-0.11	0.12	-0.19	-0.02	0.92	1.04	2.83	1.77	0.85	0.07	0.08	-0.08	0.12
chr1:20984447-20990594	1.78	2.13	1.76	0.27	0.9	0.58	0.49	1.27	1.67	4.01	2.73	1.06	0.09	0.16	0.31	0.31
chr1:21057771-21062077	1.55	1.21	1.58	-0.2	-0.2	-0.2	-0.2	1.01	0.23	3.04	0.3	0.34	-0.2	-0.2	-0.2	-0.2
chr1:21101001-21105341	-0.05	-0.11	0.06	-0.13	-0.06	-0.02	-0.19	-0.2	0.03	-0.2	0.06	-0.09	0.35	-0.09	0.13	-0.2
chr1:21110117-21116579	3.03	2.46	3.22	1.1	0.64	0.91	1.12	2.31	1.76	4.91	3.66	1.78	1.04	0.89	0.68	1.42
chr1:21141364-21145845	0.11	0.29	2.22	-0.19	0.08	-0.16	-0.07	0.18	0.21	1.23	0.01	0.11	0.14	-0.09	-0.09	-0.09
chr1:21156203-21162105	0.94	1.18	3.48	2.11	2.5	1.77	2.03	1.33	1.26	2.46	0.66	0.99	2.07	1.79	2.04	1.91
chr1:21232065-21236898	-0.03	0.05	0.3	0.4	0.08	0.07	0.22	0.08	0.12	-0.13	-0.13	-0.06	0.2	-0.1	0.33	0.04
chr1:21346634-21354134	0.65	0.01	1.16	0.36	-0.12	0.04	0.1	0.49	0.19	0.91	-0.07	0.31	0.38	-0.01	-0.06	0.33
chr1:21378506-21382857	0.18	0.03	1.59	-0.2	-0.2	-0.2	-0.13	0.34	0.11	0.87	-0.12	-0.07	-0.09	-0.2	-0.2	-0.11
chr1:21407188-21411545	0.13	-0.11	0.14	-0.2	-0.2	-0.2	-0.2	0.24	-0.13	0.34	-0.13	-0.09	-0.13	-0.2	-0.2	-0.2
chr1:21416471-21422850	-0.11	-0.08	0.07	0.3	0.3	0.14	0.07	-0.05	-0.07	-0.11	-0.13	0.02	0.17	0	0.2	0.19
chr1:21496995-21504495	1.7	1.46	2.35	0.34	0.04	-0.11	0.07	1.31	1.03	3.42	2.3	1.07	0.2	0.18	0.19	0.33
chr1:21582634-21586956	1.74	1.17	1.76	0.22	-0.01	0.02	-0.01	1.36	0.77	2.67	0.55	0.92	0.01	-0.11	-0.2	0.1
chr1:21604600-21610270	1.9	1.72	2.87	0.51	0.17	0.21	0.31	1.65	1.06	3.69	1.27	0.87	0.23	0.32	0.67	0.68
chr1:21617664-21625022	4.08	3.38	3.54	2.2	2.1	2.17	2.69	2.71	2.81	6.7	5.3	2.53	2.54	2.38	2.85	3.22
chr1:21626744-21631062	0.93	0.67	0.76	-0.2	0.04	-0.2	-0.15	0.7	0.33	1.62	0.62	0.3	-0.11	-0.19	-0.06	-0.12
chr1:21652975-21660475	1.23	1.34	0.82	0.22	-0.15	0.13	0.25	0.49	0.89	1.6	1.77	0.42	-0.06	0.17	0.26	0.26
chr1:21667989-21674423	2.27	1.87	2.62	0.31	0.51	0.41	0.22	1.66	1.22	5.21	2.35	1.29	0.22	0.25	0.26	0.61
chr1:21713683-21718376	0.88	1.03	2.99	0.28	0.55	0.25	0.17	1.43	0.81	2.24	0.42	0.59	0.32	0.19	0.2	0.37
chr1:21748608-21752987	-0.2	-0.01	0.09	-0.2	0.13	-0.15	-0.19	-0.06	-0.11	-0.2	-0.13	-0.2	-0.2	-0.2	-0.2	-0.2
chr1:21764164-21769775	0.6	0.98	0.72	-0.2	-0.02	-0.08	0.07	0.64	0.81	0.68	1.21	0.64	-0.2	-0.04	-0.11	-0.09
chr1:21788515-21792906	0.15	0.11	-0.2	0.12	-0.08	0	0.06	-0.11	0.24	-0.02	-0.02	-0.08	-0.2	-0.04	-0.19	0.13
chr1:22005494-22009807	-0.07	-0.2	-0.2	-0.06	-0.2	-0.2	-0.2	-0.2	-0.2	0.04	0.07	-0.03	-0.11	-0.2	-0.2	-0.2
chr1:22027267-22032509	0.07	-0.02	0.33	-0.15	-0.2	-0.2	-0.2	0.09	-0.12	-0.18	0.02	0.13	0.2	-0.2	-0.19	-0.2
chr1:22097694-22104432	0.81	0.51	1.35	0.27	-0.14	-0.03	-0.02	0.68	0.39	1.45	0.15	0.49	0.2	-0.05	-0.12	0.06
chr1:22106232-22112248	3.28	2.53	4.58	1.58	0.59	0.98	1.03	2.5	2.17	6.49	3.45	2.59	1.55	0.7	1.07	1.67
chr1:22280985-22286233	1.1	1.48	0.84	-0.2	0.13	-0.2	-0.2	0.44	0.83	2.34	2.03	0.13	-0.2	0.14	-0.11	-0.2
chr1:22287137-22291480	-0.01	0.5	-0.17	-0.2	-0.12	-0.2	-0.2	0.18	-0.01	0.59	0.2	-0.2	-0.2	-0.14	-0.2	-0.2
chr1:22343221-22348397	1.43	1.3	0.76	0.11	0.47	0.33	0.48	0.9	1.22	0.82	0.78	1.05	0.19	0	-0.2	0.12
chr1:22348756-22355033	3.37	3.14	2.95	1.98	1.45	1.05	1.63	2.31	2.73	4.78	5.03	2.39	1.35	1.31	1.21	1.76
chr1:22355601-22360436	0.21	0.38	0.95	-0.07	-0.05	0.07	-0.03	0.04	0.15	0.29	1.5	0.08	-0.15	0.04	-0.02	-0.02
chr1:22363824-22369423	2.07	1.67	1.7	1.29	0.73	1.18	1.26	1.2	1.7	3.24	3.34	1.53	0.69	0.95	0.79	1.22
chr1:22377128-22382712	3.75	3.51	5.01	1.53	0.84	0.71	1.44	2.76	2.59	7.29	5.87	2.37	1.42	0.93	0.94	1.13
chr1:22388028-22395528	0.82	0.61	0.54	0.24	0.31	-0.02	0.11	0.53	0.62	1.62	0.89	0.47	0.35	0.13	0.24	0.36
chr1:22399023-22406312	0.72	0.44	0.31	0.08	0.2	0.05	0.05	0.28	0.48	0.5	1.05	0.45	0.19	0.32	0.13	0.02
chr1:22415000-22422500	0.49	0.46	0.52	0.29	0.37	0.2	0.4	0.12	0.45	0.7	1.24	0.57	0.59	0.1	0.37	0.54
chr1:22428032-22435532	0.62	0.59	0.74	0.11	0.24	-0.09	0.12	0.29	0.49	1.23	1.23	0.43	0.11	0.23	-0.09	0
chr1:22697247-22701639	-0.06	0.11	0.7	-0.2	-0.2	-0.07	-0.2	0.42	-0.16	0.35	-0.2	-0.2	-0.2	-0.2	-0.2	-0.2
chr1:22776321-22781387	1.34	1.31	0.64	0.1	0.2	0.51	0.38	0.54	0.86	2.44	1.82	0.65	0.36	0.35	0.72	0.46
chr1:23013315-23017775	-0.11	-0.05	0.33	-0.14	0.05	-0.13	-0.2	0.2	-0.11	0.33	-0.2	-0.12	-0.2	-0.2	-0.2	-0.2
chr1:23262831-23268208	0.08	0	1.1	0.09	0.23	0.23	0.27	0.4	0.22	0.41	-0.07	0.09	0.07	0.29	0.18	0.27
chr1:23343266-23349181	1.04	1.31	1.7	0.06	0.52	0.31	0.45	1.02	1.01	2.16	1.98	0.49	0.02	0.22	0.26	0.07
chr1:23426644-23434144	0.14	0.23	-0.15	0.27	-0.2	-0.02	0.11	-0.06	0.11	0.13	0.09	0.63	0.27	0.07	-0.08	-0.04
chr1:23443716-23451216	0.06	0.1	0.63	0.1	0.02	0.01	0.13	0.06	0.03	0.7	0.2	0.69	-0.04	0.11	-0.16	0.25
chr1:23490550-23497430	0.96	1.04	1.11	0.14	0.12	0.12	0.2	0.73	0.72	2.48	1.47	0.84	-0.09	0.06	0.03	0.29
chr1:23582374-23586910	0.07	0.09	1.59	-0.2	-0.2	-0.17	-0.19	0.36	0.21	0.37	-0.12	-0.18	-0.2	-0.2	-0.2	-0.19
chr1:23629349-23633843	-0.15	-0.2	0.07	-0.03	-0.1	-0.19	-0.12	-0.2	-0.2	-0.2	0.14	-0.09	0.05	-0.03	-0.04	-0.18
chr1:23665970-23673470	2.17	1.57	1.75	0.91	0.76	0.57	0.7	1.33	1.3	3.82	2.91	1.37	1.12	0.82	0.88	0.89
chr1:23692130-23698639	2.07	2.06	2.02	0.49	0.25	0.67	0.66	1.32	1.46	4.46	3.04	0.96	0.59	0.46	0.49	0.86
chr1:23746966-23752225	0.29	2.1	0.36	-0.2	0.44	-0.07	-0.13	0.2	1.4	0.87	3.62	-0.2	-0.2	0.38	-0.2	-0.2
chr1:23849123-23854635	2.69	0.72	2.71	0.66	-0.2	0.34	0.5	2.45	0.79	4.47	0.3	1.57	0.69	-0.2	0.5	0.58
chr1:23855940-23862055	1.9	0.23	1.61	0.14	-0.2	0.03	-0.2	1.34	0.2	2.94	0.04	0.75	0.39	-0.2	0.11	0.39
chr1:23879900-23887400	5.19	5.71	4.17	1.78	2.19	1.05	1.25	3.18	4.76	8.63	7.51	3.32	1.28	2.54	0.66	1.26
chr1:23902055-23909555	0.13	0.37	-0.08	-0.2	0.15	-0.2	-0.2	0.06	0.23	0.31	0.37	-0.01	-0.2	0.17	-0.2	-0.2
chr1:23916926-23921409	1.28	0.68	1.11	0.02	0.21	-0.2	-0.11	0.98	1.07	2.04	0.48	0.78	0.05	0.21	-0.2	0
chr1:23925922-23931500	1.01	2.23	0.82	-0.15	0.88	0.13	0.43	0.58	1.76	1.38	2.78	0.4	-0.2	0.89	0.31	0.36
chr1:23937757-23942887	2.1	2.42	1.69	0.29	0.87	0.45	0.92	1.18	2.11	2.38	3.1	1.51	0.28	1.08	0.56	0.97
chr1:23943535-23949261	4.02	4.17	3.93	1.12	1.39	0.95	0.76	2.45	3.05	6.14	4.79	2.62	0.98	1.8	0.61	1.23
chr1:23951773-23956617	1.22	1.54	1.71	0.15	0.5	0.19	0.23	0.52	1.46	2.24	3.2	0.35	-0.06	0.41	-0.01	0.09
chr1:23958779-23964015	0.59	0.83	1.41	-0.2	0.2	-0.2	-0.09	0.25	0.77	0.98	1.34	0.13	-0.2	-0.1	-0.1	-0.09
chr1:24013797-24021245	0.97	0.63	1.24	0.12	0.1	0.34	0.33	0.73	0.4	2.11	0.92	0.36	-0.2	0	0.28	0.32
chr1:24068574-24076074	1.61	1.46	1.87	0.42	0.53	0.36	0.57	1.37	1.15	3.22	2.43	1.06	0.48	0.51	0.72	0.93
chr1:24102227-24107723	1.63	1.75	2.45	0.81	0.72	0.81	0.65	1.51	1.48	4.1	2.7	1.49	0.91	0.89	0.69	0.92
chr1:24115021-24120418	2.07	1.62	3.74	0.29	0.24	0.18	0.39	2.02	1.38	4.75	2.38	1.03	0.16	-0.04	-0.12	0.22
chr1:24124975-24129943	3	2.83	4.51	0.37	0.53	0.76	0.66	2.14	1.85	6.37	3.44	1.6	0.24	0.55	0.42	0.7
chr1:24148828-24154823	1.05	1.2	1.66	0.33	0.25	0.21	0.4	0.54	0.67	2.49	1.84	0.66	0.31	0.44	0.22	0.7
chr1:24178195-24182598	0.02	0.2	0.99	-0.2	-0.17	-0.2	-0.2	0.31	0.15	0.28	-0.1	-0.09	-0.2	-0.2	-0.2	-0.2
chr1:24191861-24197402	0.84	1.06	1.58	-0.1	0.15	0.02	0.06	0.66	0.85	1.7	1.59	0.25	-0.2	0.13	-0.15	0.11
chr1:24283271-24289341	2.66	2.44	3.38	2.01	1.64	1.28	1.6	1.98	1.97	3.97	4.72	1.97	1.65	1.53	1.58	2.11
chr1:24290914-24298414	-0.15	-0.2	0.09	0.02	0.03	-0.06	-0.08	-0.2	-0.2	-0.09	0.46	0.05	0.07	0.12	0.02	-0.19
chr1:24303538-24309309	1.86	1.48	2.54	1.02	0.5	0.61	0.84	1.1	1.44	2.74	3.45	1.21	1.1	1.06	1.1	1.4
chr1:24317111-24323438	1.12	1.42	4.28	0.38	0.64	0.34	0.43	1.95	1.2	3.36	0.57	0.71	0.45	0.15	0.26	0.51
chr1:24356020-24361085	0.27	0.51	2.18	-0.11	-0.06	0.11	0.02	1.05	0.41	1.37	0	0.27	-0.2	-0.04	-0.09	-0.19
chr1:24401039-24405400	-0.01	-0.07	0.86	-0.2	-0.2	-0.2	-0.2	0.26	-0.03	0.09	-0.2	-0.17	-0.2	-0.2	-0.2	-0.2
chr1:24511322-24515721	0.85	0.88	0.84	-0.2	-0.07	-0.15	-0.13	0.63	0.44	1.14	0.56	0.43	-0.2	-0.2	-0.2	-0.07
chr1:24715957-24721478	0.56	0.63	0.08	0.22	0.11	0	-0.05	-0.2	0.25	0.12	1.28	0.31	0.14	0.13	-0.02	0.09
chr1:24738114-24745614	1.42	1.04	1.56	0.59	0.6	0.36	0.56	0.8	0.85	2.47	2.79	0.71	0.62	0.68	0.2	0.66
chr1:24749131-24756275	0.22	0.12	0.38	-0.2	0.04	-0.2	-0.2	0.06	-0.11	0.38	0.27	-0.06	-0.2	-0.18	-0.2	-0.2
chr1:24768719-24773087	0.35	-0.03	0.06	0.23	0.06	-0.2	-0.2	-0.03	0.1	0.05	0.31	0	-0.19	-0.2	-0.14	-0.2
chr1:24793537-24797892	0.3	0.7	-0.17	-0.18	0.14	0.02	-0.15	0.09	0.42	0.69	0.57	0.16	-0.2	0.04	-0.03	0.15
chr1:24806947-24814447	1.84	2.38	1.05	0.92	1.19	0.72	1.04	0.9	1.95	3.11	4.57	1.27	0.69	1.18	0.99	1.35
chr1:24827040-24834540	3.97	3.96	3.24	2.33	2	2.12	2.5	2.58	3.18	6.4	7.7	2.7	2.12	2.6	2.47	2.65
chr1:24851898-24857105	0.55	0.58	-0.2	0.12	0.45	0.24	0.08	0.01	0.45	0.35	1.58	0.35	0.43	0.54	0.37	-0.09
chr1:24859604-24865227	1.81	2.3	1.01	1.07	1.4	1.02	1.47	0.67	1.55	2.41	4.22	1.55	1.27	1.21	1.55	1.93
chr1:24956400-24960813	0.04	0.03	0.95	-0.1	-0.03	-0.2	-0.2	0.24	-0.09	0.06	-0.2	0	-0.2	-0.2	-0.2	-0.2
chr1:24966309-24973437	2.48	2.28	2.67	0.93	0.8	1.05	1.2	1.65	1.93	4.99	3.96	1.62	0.75	1.03	1.16	1.51
chr1:24977666-24981981	-0.14	-0.09	-0.2	-0.2	-0.2	-0.2	-0.2	-0.2	-0.16	-0.07	0.15	-0.2	0.08	-0.2	-0.2	-0.2
chr1:25125137-25129678	-0.02	-0.01	0.93	-0.2	-0.15	-0.2	-0.2	0.14	-0.05	0.35	-0.2	-0.2	-0.2	-0.2	-0.2	-0.2
chr1:25156685-25163372	0.65	0.62	2.28	-0.2	-0.11	-0.2	-0.2	0.81	0.41	1.4	0.08	0.21	-0.2	-0.2	-0.2	-0.2
chr1:25172657-25176959	0.95	1.03	0.5	-0.2	-0.2	-0.14	-0.02	0.38	0.57	0.8	0.98	0.27	-0.2	-0.19	0.21	0.02
chr1:25235042-25241234	2.39	2.26	3.54	0.52	0.15	0.62	0.77	2.02	1.42	5.75	1.66	2.36	0.64	0.01	0.4	0.57
chr1:25244427-25249310	2.46	1.25	2.74	1.52	0.07	0.69	0.97	1.67	0.69	4.76	0.95	1.47	1.3	0.16	0.5	0.91
chr1:25250427-25257927	5.59	4.07	7.64	2.89	0.91	2.4	2.5	4.08	3.15	10.68	5.55	3.98	2.54	0.99	1.99	2.9
chr1:25289253-25294639	0.29	0.76	0.88	-0.2	0.02	0.34	0.54	0.53	0.45	2.09	2.22	0.98	-0.12	-0.07	0.09	0.23
chr1:25316184-25321725	0.39	2.15	0.35	-0.2	0.51	0.4	0.48	0.44	1.75	0.91	2.57	0.62	-0.2	0.48	0.22	0.66
chr1:25322621-25327018	0.07	0.68	0.62	-0.2	0.08	-0.2	-0.2	0.78	0.87	0.77	0.51	0.04	-0.2	-0.03	-0.2	-0.05
chr1:25329604-25333980	-0.2	0.12	-0.2	-0.2	-0.2	-0.16	-0.2	0.07	-0.06	0	0.26	-0.2	-0.2	-0.1	-0.2	-0.2
chr1:25346219-25352252	2.59	3.27	3.43	0.56	1.51	0.94	1.34	2.23	2.72	5.87	4.34	1.66	0.09	0.97	1.08	1.65
chr1:25353751-25361251	1.22	1.96	0.89	0.22	0.6	0.5	0.43	1.01	1.71	2.89	2.01	0.94	-0.06	0.55	0.27	0.68
chr1:25382762-25389450	0.82	1.09	3.28	1.26	1.92	1.45	1.29	1.36	1.08	2.41	0.6	0.89	1.19	1.1	1.22	1.3
chr1:25556069-25562048	2.59	2.63	3.09	1.39	1.05	0.7	1.07	1.77	1.96	4.31	3.99	1.8	1.32	1.38	1.27	1.33
chr1:25563938-25569089	1.17	1.16	1	0.24	0.36	0.27	0.63	0.87	0.82	1.95	2.23	0.78	0.38	0.16	0.31	0.73
chr1:25570501-25576071	2.55	2.03	3.56	1.04	0.77	0.53	1.13	2.19	1.51	4.57	3.09	1.39	1.09	0.85	0.99	1.35
chr1:25590784-25596967	1.1	0.88	2.28	0.88	0.83	0.86	1	0.96	0.94	0.5	0.11	0.83	0.8	0.85	0.66	0.89
chr1:25652069-25659356	0.19	-0.2	0.83	0.14	-0.2	0.07	0.26	-0.02	-0.2	-0.2	-0.2	-0.14	0.44	-0.11	0.24	0.39
chr1:25661662-25668007	3.24	2.41	4.24	1.85	1.63	1.47	1.78	2.38	2.12	5.48	3.6	2.13	1.34	1.21	1.4	1.88
chr1:25681404-25685756	0.65	0.41	1.02	0.11	-0.2	-0.06	-0.11	0.27	0.18	1.4	0.63	0.23	-0.03	0.03	0.03	-0.03
chr1:25687300-25692294	0.42	-0.11	0.26	0.15	-0.06	0.1	0.11	0.03	-0.2	0.4	-0.1	0.01	0.14	-0.08	-0.01	0.06
chr1:25754256-25760963	2.86	2.72	3.54	1.03	0.68	0.63	1.2	1.52	1.9	4.97	4.78	1.59	0.81	0.99	1.18	1.24
chr1:25785378-25789711	-0.2	-0.2	0.14	-0.16	-0.05	-0.18	-0.2	-0.03	-0.12	-0.2	0.21	-0.2	-0.2	-0.14	-0.15	-0.2
chr1:25798640-25803121	0.02	0.33	0.11	0.21	0.15	0.05	-0.02	-0.1	0.18	0.09	2.29	0.1	-0.06	0.2	0.07	-0.2
chr1:25819535-25823837	-0.08	-0.03	0.34	-0.2	-0.2	-0.08	-0.2	0.07	-0.06	0.04	0.08	-0.12	-0.2	-0.2	-0.2	-0.2
chr1:25832566-25840066	5.18	5.83	15.32	7.83	10.02	7.29	8.05	6.5	6.04	10.1	4.78	4.51	7.99	7	7.65	8.02
chr1:25868782-25873339	3.11	4.05	3.26	0.01	0.74	0.46	0.52	2.04	2.24	6.04	4.33	1.67	-0.18	0.82	0.44	0.6
chr1:25873666-25879181	3.39	3.28	2.55	0.89	0.78	0.79	0.85	1.42	2.33	4.16	4.02	1.6	0.81	1.16	0.65	1.18
chr1:25885472-25891905	4.06	4.91	3.99	0.97	2.23	1.25	2.05	2.42	3.84	6.14	6.58	2.19	0.58	2.15	1.03	2.01
chr1:25912486-25916847	0.05	0.31	0.86	-0.18	-0.2	-0.2	-0.2	0.08	0.06	0.36	-0.11	-0.09	-0.2	-0.12	-0.17	-0.2
chr1:25941122-25948622	1.89	3.31	2.13	-0.12	0.77	0.94	0.82	1.06	2.46	3.42	5.89	0.66	-0.2	0.94	0.51	0.77
chr1:25956235-25961282	-0.2	0.37	-0.05	-0.12	0.47	0.38	0.08	-0.19	0.32	-0.13	3.16	-0.2	-0.2	0.93	0.58	0.37
chr1:25966564-25971819	0.24	0.87	-0.15	-0.05	0.35	0.72	0.54	0.08	0.61	-0.05	3.12	-0.09	-0.2	0.36	0.52	0.46
chr1:25992265-25997945	0.11	0.57	0.2	-0.2	0.34	-0.2	0.08	-0.07	0.77	0.24	2.29	-0.2	-0.2	0.73	-0.15	0.03
chr1:25999784-26005406	0.02	1.04	0.21	-0.2	0.63	0.04	0.88	0.09	0.73	0.34	3.62	-0.01	-0.2	1.2	0.27	0.42
chr1:26019252-26025404	-0.02	0.12	-0.05	-0.2	0.03	-0.2	-0.2	-0.18	0.09	0.26	0.89	-0.06	-0.2	0.21	-0.2	-0.2
chr1:26028747-26034064	0.02	0.26	-0.2	-0.2	-0.14	-0.2	-0.12	-0.14	0.17	0.48	1.28	-0.15	-0.2	-0.12	-0.2	-0.18
chr1:26047173-26051577	-0.2	-0.1	-0.2	-0.2	0.05	-0.2	-0.2	-0.2	-0.11	-0.2	0.33	-0.2	-0.2	-0.08	-0.2	-0.2
chr1:26098376-26104323	0.96	1.98	1.68	-0.15	0.85	0.36	0.76	0.37	1.1	1.89	4.46	0.33	-0.14	0.68	0.28	0.86
chr1:26121077-26125554	0.83	1.64	0.77	-0.16	0.33	-0.03	0.13	0.1	0.99	1.08	2.57	0.23	-0.2	0.1	-0.09	0.24
chr1:26126876-26131212	0.82	0.59	0.98	-0.2	-0.02	-0.16	-0.05	0.32	0.23	1.55	0.81	-0.05	-0.2	-0.09	-0.14	0
chr1:26143928-26150778	2.64	2.75	2.79	0.45	0.47	0.66	0.93	1.89	1.95	5.27	4.16	1.65	0.43	0.39	0.53	0.71
chr1:26183981-26188880	0.65	0.43	0.69	0	-0.2	-0.2	-0.03	0.57	0.33	1.47	1.26	0.34	0.09	-0.2	-0.2	-0.08
chr1:26226772-26234272	1.34	1.48	1.53	0.37	0.39	-0.06	0.08	0.88	1.01	2.86	3.1	0.9	0.47	0.3	0.03	0.16
chr1:26247502-26251895	-0.08	0.56	0.09	-0.09	-0.01	-0.2	-0.2	-0.17	0.23	0.11	1.78	-0.05	-0.2	0.18	-0.2	0.09
chr1:26286353-26290655	0.04	0	0.04	-0.2	-0.2	-0.2	-0.2	0.11	-0.03	0.22	0.18	-0.11	-0.2	-0.14	-0.2	-0.2
chr1:26296052-26300634	1.28	1.21	0.45	0.3	0	-0.2	-0.18	0.76	1.01	1.79	2.09	0.66	0.11	0.51	0.16	0.22
chr1:26314198-26319682	0.97	0.75	0.45	0.23	0.13	-0.06	0.2	0.82	0.98	2.11	2.42	0.65	0.54	0.74	0.15	0.11
chr1:26321358-26326651	1.21	0.96	0.82	0.76	0.68	0.52	0.5	0.58	1.33	2.55	2.65	0.91	0.24	0.48	0.67	0.81
chr1:26359940-26364656	0.79	0.73	1.32	-0.2	-0.14	-0.2	-0.2	0.51	0.79	2.3	1.33	0.01	-0.2	-0.2	-0.2	-0.17
chr1:26435012-26441369	2.39	2.2	3.11	0.52	0.45	0.43	0.39	2.32	1.75	5.25	3.04	1.31	0.81	0.45	0.22	0.37
chr1:26448080-26455580	1.28	0.45	0.56	1.04	0.3	0.18	0.21	0.59	0.54	1.05	1.05	0.84	1.24	0.62	0.63	0.68
chr1:26494287-26498943	1.53	1.4	2.38	-0.15	0.02	0.12	-0.04	1.56	1.11	3.22	1.66	0.66	-0.2	-0.12	-0.19	-0.15
chr1:26525607-26531242	0.68	0.53	1.21	-0.2	-0.2	-0.2	-0.18	1.04	0.31	1.82	1.09	0.1	-0.08	0.06	0.28	0.06
chr1:26558604-26564138	1.75	1.29	1.82	1.06	0.47	0.65	0.96	0.87	1.13	2.83	2.35	1.06	0.93	0.59	0.61	0.92
chr1:26578531-26582837	-0.15	-0.2	0.07	0	-0.2	-0.2	-0.2	-0.14	-0.2	0.58	-0.1	0.14	0.07	-0.2	-0.2	-0.2
chr1:26604886-26612386	4.89	3.97	5.94	1.74	1.38	1.88	2.37	4.23	3.18	10.79	5.03	2.58	1.03	1.32	1.62	2.27
chr1:26630825-26637460	0.72	1.28	1.01	0.13	0.52	0.39	0.58	0.56	0.99	1.95	2.99	0.33	-0.02	0.27	0.26	0.7
chr1:26642372-26648533	3.25	2.83	4.58	1.11	0.56	1.36	1.3	2.23	2.26	6.53	4.29	1.85	0.78	1.03	1.08	1.58
chr1:26649072-26653373	0.2	0.48	0.65	0.13	0.04	-0.2	-0.2	0.3	0.29	1.14	0.6	-0.06	-0.2	-0.02	-0.2	-0.17
chr1:26660522-26664828	0.93	0.91	0.23	-0.2	-0.17	-0.2	-0.2	0.55	0.35	2.86	0.6	0.2	-0.2	-0.2	-0.2	-0.2
chr1:26683531-26687947	0.24	0.07	1.14	-0.2	-0.2	-0.14	-0.2	-0.03	0.15	1.46	0.5	-0.02	-0.2	-0.2	-0.2	0
chr1:26693964-26698412	1.11	0.9	0.56	-0.2	-0.2	-0.2	-0.2	0.54	0.3	2.11	-0.16	0.52	-0.2	-0.2	-0.2	-0.07
chr1:26702379-26707585	1.23	0.92	0.34	0.41	0.15	0.28	0.37	0.52	0.54	1.59	0.99	0.83	0.16	0.29	0.4	0.42
chr1:26756282-26761356	0.61	0.48	1.09	0.21	0.27	0.12	0.27	0.2	0.35	1.81	1.33	0.35	0.35	0.09	0.42	0.16
chr1:26797546-26805046	1.77	1.56	2.15	0.48	0.04	0.08	0.06	1.22	1.21	3.19	2.23	0.86	0.3	0.33	0.25	0.39
chr1:26809912-26814218	-0.06	0.24	0.11	-0.2	-0.16	-0.2	-0.2	0.06	0.01	0	0.1	-0.2	-0.2	-0.2	-0.2	-0.2
chr1:26824779-26830271	2.42	2.2	4.59	0.25	0.34	0.61	0.35	1.85	1.79	5.27	3.17	1.28	0.17	0.38	0.02	0.49
chr1:26851382-26858882	1.07	1.1	1.6	-0.19	-0.01	0.07	-0.01	1.24	0.51	2.85	0.8	0.41	-0.2	-0.2	-0.12	0
chr1:26868162-26875662	3.26	2.59	4.26	0.48	0.57	0.47	0.54	2.62	1.85	5.63	2.27	1.75	0.24	0.5	0.45	0.76
chr1:26921634-26926010	0.09	0.3	1.23	-0.2	-0.12	-0.2	-0.2	0.54	0.04	0.8	-0.18	-0.05	-0.2	-0.14	-0.2	-0.2
chr1:26944124-26950485	1.54	1.39	2.14	0.47	0.31	0.35	0.45	1.04	1.06	2.5	2.78	0.79	0.28	0.57	0.53	0.56
chr1:27018430-27025930	6.18	5.46	8.33	1.53	1.49	1.49	1.9	4.84	4.01	10.93	7.49	3.65	1.31	1.52	1.28	1.84
chr1:27033884-27041384	0.38	0.26	0.07	0.2	-0.11	-0.05	-0.17	0.16	0.01	0.68	0.54	0.17	0.16	-0.05	-0.07	0.06
chr1:27047845-27052146	0.8	0.68	1.04	0.38	0.49	0.06	0.19	0.19	0.47	1.01	1.25	0.55	0.51	0.46	0.52	0.41
chr1:27054196-27061696	0.49	0.39	0.27	0.37	0.24	0.11	0.16	0.08	0.26	1.08	1.05	0.36	0.14	0.31	0.42	0.43
chr1:27065264-27072764	1.46	1.22	0.98	0.68	0.53	0.23	0.58	0.74	0.99	2.5	2.24	0.98	0.63	0.59	0.47	0.99
chr1:27074377-27078683	0.58	0.35	0.77	-0.08	0.1	-0.02	0.13	0.2	0.38	1.5	0.89	0.33	0.02	-0.13	0	0.01
chr1:27111131-27117734	2.59	2.82	2.8	1.14	1.03	1.24	1.72	1.68	2.3	4.13	4.78	1.93	1.27	1.62	1.44	2.11
chr1:27124178-27131678	0.98	1.21	2	0.05	0.33	0.48	0.4	0.74	0.7	1.48	0.91	0.58	0.09	0.34	0.34	0.52
chr1:27143496-27149785	0.69	0.91	2.41	-0.09	-0.15	-0.02	-0.2	1.05	0.63	2.07	0.73	0.45	-0.2	-0.1	-0.09	-0.2
chr1:27153346-27160846	4.16	3.66	4.39	1.09	0.76	1.25	1.69	3.04	2.76	6.75	4.73	2.25	0.81	1.01	1.45	1.79
chr1:27163847-27168238	1.65	0.92	2.25	0.23	-0.2	-0.1	0.44	0.93	0.51	2.55	0.35	0.99	-0.13	-0.12	0.31	0.05
chr1:27188919-27195559	1.97	1.75	2.71	0.3	0.03	0.37	0.65	1.74	1.38	3.8	1.7	1.03	0.16	0.09	0.18	0.27
chr1:27213781-27219500	1.92	2.27	2.28	0.27	0.43	0.54	0.83	1.4	1.41	4.5	2.61	1.28	0.36	0.55	0.7	1.12
chr1:27224013-27229596	1.43	1.15	1.65	0.45	0.62	0.37	0.58	0.51	0.96	2.57	2.1	0.75	0.67	0.4	0.82	0.81
chr1:27245648-27251353	1.45	1.09	1.04	0.37	0.34	0.24	0.52	0.89	0.88	2.48	1.67	0.9	0.08	0.31	0.23	0.36
chr1:27436586-27444086	0.58	0.71	1.11	-0.04	-0.14	-0.04	-0.13	0.55	0.38	1.41	1.3	0.46	-0.2	-0.07	0.03	0.12
chr1:27461198-27466321	1.85	1.59	2.56	0.44	0.54	0.29	0.89	1.91	1.35	4.76	2.27	1.6	0.66	0.53	0.19	0.86
chr1:27479195-27484632	2.43	2.29	3.12	1.2	1.24	0.83	1.2	2.07	1.94	4.3	3.91	1.78	0.98	0.73	0.76	0.9
chr1:27486360-27490754	0.06	0.36	0.92	-0.2	0.11	-0.2	-0.2	0.25	0.38	0.61	0.49	0.05	-0.2	0.12	-0.2	-0.18
chr1:27559634-27565378	1.93	1.41	2.33	0.18	0	0.34	-0.09	1.52	1.08	3.92	2.38	1.05	0.34	0.35	0.01	0.33
chr1:27591148-27595478	-0.19	-0.18	0.14	-0.11	-0.13	-0.2	-0.2	-0.03	-0.2	0.01	0.06	-0.2	-0.2	-0.2	-0.11	-0.18
chr1:27613072-27617423	0.27	0.34	1.21	-0.2	-0.2	-0.2	-0.2	0.67	0.07	1.12	-0.1	-0.01	-0.2	-0.2	-0.2	-0.2
chr1:27646700-27651724	1.76	1.55	2.01	0.92	0.37	0.64	0.75	0.78	1.14	2.7	2.3	0.89	0.66	0.51	0.69	0.64
chr1:27665748-27672658	2.71	2.85	3.55	0.31	0.7	0.77	0.99	2.34	1.83	5.42	3.76	1.62	0.45	0.61	0.69	1.13
chr1:27689299-27694455	0.66	1.06	1.29	-0.2	-0.11	-0.09	-0.2	0.52	0.7	2.51	0.94	0.28	-0.2	-0.2	-0.2	-0.2
chr1:27728743-27733131	0.72	1.22	0.92	-0.2	-0.08	-0.15	-0.19	0.27	0.68	1.71	1.64	0.12	-0.2	-0.02	-0.2	-0.2
chr1:27741177-27745518	0.55	0.23	-0.05	0.16	0.17	0.08	-0.16	0.3	0.13	0.77	0.72	0.4	0.23	0.03	0	0.13
chr1:27747987-27752374	0.62	0.99	0.73	0.07	0.11	-0.11	-0.04	0.26	0.56	0.62	1.71	0.41	-0.04	0.14	-0.2	0.1
chr1:27755788-27760127	0.79	0.94	0.52	0.23	0.17	0.06	0.3	0.43	0.44	1.41	1.99	0.65	0.56	0.54	0.4	0.52
chr1:27761185-27768143	0.62	0.61	0.15	0.41	0.39	0.03	0.2	0.27	0.69	1.31	1.61	0.62	0.68	0.76	0.03	0.31
chr1:27775141-27782641	0.42	0.47	0.85	0.11	0.2	-0.09	0.07	0.26	0.28	1	1.03	0.29	0.18	-0.05	-0.04	-0.16
chr1:27789909-27794223	0.36	0.35	1.03	-0.2	0.18	-0.08	-0.14	-0.09	0.1	0.49	0.7	0.11	-0.2	-0.02	0.07	0.06
chr1:27798054-27802360	0.33	0.59	0.5	0.06	-0.03	-0.11	-0.16	0.06	0.48	0.96	0.8	0.32	0.11	0.01	-0.01	-0.2
chr1:27804055-27808361	0.52	0.19	0.65	-0.06	-0.2	-0.2	-0.2	0.41	-0.05	0.6	0.29	0.18	0.07	-0.2	-0.2	-0.2
chr1:27812389-27819474	2.33	1.91	2.94	0.73	0.58	0.47	0.79	1.64	1.54	5.01	2.81	1.44	1.27	0.7	0.82	0.82
chr1:27846712-27854212	3.32	3.92	3.04	1.09	1.5	0.76	1.38	2.56	2.68	6.07	5.41	1.84	1.28	1.37	0.93	1.36
chr1:27878658-27883027	0.58	0.6	2.15	-0.12	-0.2	-0.2	-0.2	0.65	0.54	1.68	0.6	0.26	-0.2	-0.2	-0.2	-0.2
chr1:27925401-27932738	1.43	1.52	2.65	-0.18	-0.2	-0.2	-0.09	1.46	0.89	4.09	1.91	0.75	-0.2	-0.19	-0.2	-0.2
chr1:27942150-27946939	1.14	1.41	1.29	-0.11	0.15	0.21	0.23	0.7	0.6	2.7	1.21	0.62	-0.02	0.25	-0.14	0
chr1:27967027-27971340	0.1	-0.13	0.84	-0.2	-0.11	-0.2	-0.2	0.19	0	0.44	-0.08	0.02	-0.2	-0.2	-0.2	-0.2
chr1:27983976-27991476	2.79	2.62	2.15	0.8	0.92	0.91	0.83	1.86	2.21	4.69	4.18	2.01	0.37	0.59	0.62	1
chr1:27993868-28001368	1.12	1.09	1.07	0.32	0.46	0.22	0.18	0.81	0.89	2.09	2	0.95	0.36	0.29	0.38	0.41
chr1:28049862-28055973	1.54	1.14	2.43	0.58	0.36	0.22	0.76	1.16	0.67	4.19	1.93	0.92	0.38	0.01	0.13	0.38
chr1:28097005-28103194	2.35	1.85	1.77	0.77	1.09	0.93	1.03	1.37	1.81	3.22	3.64	1.63	1.22	1.03	0.93	0.92
chr1:28113615-28117998	0.14	-0.1	0.17	-0.12	-0.14	-0.2	-0.07	-0.2	-0.09	0.29	-0.01	0.14	-0.2	-0.2	-0.2	-0.2
chr1:28144870-28149773	0.19	0.31	0.69	0.46	0.47	0.23	0.47	0.09	0.21	0.61	0.25	0.06	0.26	0.36	0.48	0.43
chr1:28153987-28160919	1.32	0.93	1.12	0.34	0.39	0.3	0.6	0.96	1	1.88	1.57	0.86	0.51	0.5	0.27	0.38
chr1:28162944-28167250	0.03	0.02	0.46	-0.2	-0.2	-0.2	-0.2	0.11	-0.08	0.13	0.08	0.03	-0.2	-0.2	-0.2	-0.2
chr1:28176714-28183639	0.52	0.85	2	-0.16	-0.1	-0.2	-0.04	1.02	0.5	1.51	0.22	0.43	-0.2	-0.1	-0.12	-0.04
chr1:28193650-28201150	3.3	2.68	2.68	0.32	0.47	0.47	0.69	2.11	1.99	5.2	3.29	1.48	0.3	0.59	0.49	0.57
chr1:28202851-28207157	1.19	0.99	1.19	-0.1	-0.2	-0.2	-0.16	0.74	0.26	1.47	0.44	-0.08	-0.2	-0.2	-0.2	-0.2
chr1:28211812-28219312	1.74	1.5	1.36	0.4	0.18	0.32	0.58	0.55	0.36	1.69	1.57	0.6	0.11	0.05	0.06	-0.03
chr1:28236000-28243500	1.24	1.01	2.35	0.22	0.39	0.08	0.18	0.68	0.59	2.27	1.38	0.66	0.27	0.15	0.1	0.19
chr1:28264730-28272109	0.78	1.05	0.16	-0.2	-0.2	-0.2	0.11	0.12	0.28	0.88	0.6	0.36	-0.2	0.09	-0.18	-0.13
chr1:28283919-28289175	2.87	3.11	3.52	0.11	0.55	0.68	0.49	1.9	1.98	5.38	3.37	1.26	0.02	0.36	-0.03	0.64
chr1:28293289-28299574	0.46	0.49	0.43	-0.2	0.01	-0.18	0.06	0.3	0.21	0.81	0.54	0.17	-0.2	-0.06	0.11	0.11
chr1:28313639-28321139	0.18	0.08	-0.17	0.17	0.1	-0.07	-0.09	-0.15	0.06	0.22	0.55	0.24	0.19	-0.03	0.03	0.07
chr1:28351473-28356123	-0.02	-0.2	-0.2	0.15	-0.2	-0.09	-0.2	-0.13	-0.19	0.01	0.14	-0.17	-0.17	-0.19	-0.11	-0.2
chr1:28379364-28386864	0.09	-0.2	-0.19	0	-0.2	-0.2	-0.11	-0.16	-0.06	-0.12	-0.05	-0.04	0.1	-0.05	-0.12	-0.03
chr1:28411132-28417780	0.99	0.89	1.85	0.41	0.21	0.45	0.25	0.51	0.63	2.99	1.4	0.64	0.12	0.15	0.26	0.41
chr1:28523861-28529104	1.62	0.9	1.03	-0.2	-0.2	-0.2	-0.2	0.81	0.55	1.53	0.25	1.13	0.24	-0.12	-0.2	-0.2
chr1:28556986-28564486	2.11	1.76	2.82	0.56	0.45	0.58	0.76	1.57	1.44	4.21	2.78	1.35	0.71	0.66	0.41	0.75
chr1:28569001-28576501	1.83	1.5	1.87	1.03	0.66	0.55	0.78	0.76	0.88	1.89	3.01	1.57	1.12	0.86	0.78	0.99
chr1:28583990-28590299	1.28	0.91	2.08	-0.14	-0.2	-0.03	-0.11	0.86	0.51	3.27	1.44	0.54	-0.2	-0.13	-0.2	0.17
chr1:28653195-28658441	1.73	1.27	1.94	0.73	0.45	0.44	0.77	1.06	1.22	3.3	2.78	1.36	0.45	0.4	0.41	0.68
chr1:28693747-28699113	1.63	1.16	2.37	0.46	-0.06	0.28	0.4	1.06	0.95	2.47	1.72	0.79	0.33	0.25	0.19	0.46
chr1:28704482-28708800	0.05	-0.2	0.45	-0.16	-0.2	-0.2	-0.14	-0.17	-0.12	0.91	-0.14	-0.17	-0.2	-0.2	-0.2	-0.2
chr1:28819330-28823871	0.04	0.32	-0.2	-0.19	0.02	-0.2	-0.2	0.04	0.22	0.97	0.81	0.03	-0.12	0.23	-0.02	-0.14
chr1:28831819-28839319	2.56	1.89	2.51	1.09	0.76	0.77	0.72	1.6	1.46	3.64	3.45	1.6	1.02	0.8	0.74	0.99
chr1:28842664-28847004	0.97	0.94	1.14	0.06	-0.2	0.02	-0.08	1.24	0.67	2.39	1.2	0.63	-0.2	-0.08	-0.06	0.04
chr1:28876833-28882587	1.72	1.38	2.23	0.34	0.46	0.34	0.38	1.05	1.11	3.04	2.35	1.08	0.43	0.23	0.29	0.29
chr1:28904830-28911493	2.2	1.45	1.62	0.78	0.64	0.49	0.63	1.3	1.24	4.14	2.2	1.34	0.62	0.38	0.65	0.78
chr1:28968401-28975901	2.25	2.33	2.48	2.01	1.51	1.45	2.13	1.69	2.2	4.16	4.91	1.95	1.54	1.58	1.73	1.94
chr1:28992526-28998729	2.66	2.37	2.75	0.53	0.6	0.83	1.01	2.22	1.93	5.42	3.6	1.63	0.38	0.67	0.94	0.93
chr1:28999149-29003450	0.03	0	0.81	-0.09	-0.2	-0.15	-0.16	0.06	-0.2	0.53	-0.2	-0.03	-0.2	-0.2	-0.2	-0.2
chr1:29060929-29066307	2.03	1.88	3.01	0.75	0.26	0.65	0.78	1.63	1.37	3.68	3.12	1.23	0.72	0.51	0.72	0.95
chr1:29068401-29072717	0.45	-0.07	0.88	-0.02	-0.2	-0.08	-0.15	-0.15	0.02	0.69	0.22	0.01	0.1	-0.2	-0.2	0.11
chr1:29080220-29087720	0.17	0.13	-0.15	-0.07	0.08	-0.06	-0.05	0.09	0.07	0.72	0.3	0.09	0.01	-0.2	-0.07	-0.2
chr1:29090769-29098269	0.09	-0.02	-0.04	-0.1	-0.08	-0.2	-0.17	0.02	-0.08	0.29	0.16	-0.06	-0.18	-0.13	-0.2	-0.2
chr1:29099644-29104383	0.41	0.41	0.05	-0.12	-0.2	-0.2	-0.07	0.17	0.22	1.21	0.76	0.18	-0.14	-0.2	-0.14	-0.04
chr1:29109749-29114052	0.11	0.08	0.31	-0.2	-0.2	-0.2	-0.2	0.07	-0.2	0.56	0.05	-0.2	-0.2	-0.2	-0.2	-0.2
chr1:29210439-29216277	3.36	2.45	3.38	0.24	0.05	0.3	0.49	2.57	1.78	5.92	2.39	1.97	0.46	0.07	0.13	0.67
chr1:29220409-29224715	0.46	0.13	0.19	-0.2	-0.2	-0.2	-0.2	0.11	-0.2	1.38	-0.03	0.08	-0.2	-0.2	-0.2	-0.18
chr1:29239344-29244853	3.66	3.05	4	1.01	1.31	0.83	1	2.36	2.84	4.72	5.19	2.02	0.85	1.58	0.75	1.45
chr1:29252514-29260014	1.82	1.24	0.87	1.14	0.95	0.7	0.94	0.77	1.4	1.98	3.21	1.25	1.43	1.7	1.1	1.08
chr1:29262671-29266998	0.39	0.14	0.45	-0.16	-0.2	-0.2	-0.19	-0.14	0.24	0.04	0.02	-0.02	-0.2	0.11	-0.02	-0.2
chr1:29272173-29276523	-0.08	0.03	0.14	-0.08	-0.2	-0.2	-0.2	0.01	-0.03	0.19	-0.07	0.09	-0.12	-0.14	-0.2	-0.2
chr1:29280555-29284888	-0.2	-0.2	-0.2	-0.05	0.01	-0.2	-0.2	-0.2	-0.2	0.08	0.12	-0.08	-0.08	0.33	-0.2	-0.2
chr1:29310281-29314800	0.38	0.62	1.93	0.13	0.42	0.13	0.13	0.32	0.37	0.63	0.36	0.29	0.42	0.33	0.16	0.26
chr1:29344570-29350801	0.03	-0.2	-0.2	-0.2	-0.13	0.14	-0.13	-0.14	-0.2	0.16	0.15	-0.2	-0.1	-0.15	-0.2	-0.13
chr1:29357283-29361717	0.12	-0.2	-0.07	-0.17	-0.2	-0.2	-0.2	-0.12	-0.11	0.05	0.21	-0.09	-0.05	0.09	0.04	-0.2
chr1:29489104-29496604	0	-0.02	0.21	0.07	-0.2	-0.2	-0.2	-0.07	-0.02	0.52	0.18	-0.13	0.18	-0.15	-0.03	0.04
chr1:29505050-29510969	2.4	1.62	2.29	0.92	0.37	0.86	0.74	1.57	1.22	4.12	2.7	1.31	1.32	0.84	0.71	1.38
chr1:29554328-29559838	0.66	0.59	0.6	0	-0.09	0.21	0.21	0.36	0.42	1.13	1.13	0.52	-0.04	0.06	-0.11	0.25
chr1:29683997-29688696	-0.09	0.09	0.06	-0.16	-0.2	-0.2	-0.2	-0.01	0	0.24	-0.2	0	-0.2	-0.1	-0.2	-0.2
chr1:29725017-29732080	0.4	0.53	1.17	0.56	0.71	0.55	0.6	0.44	0.53	0.7	0.04	0.18	0.48	0.29	0.57	0.57
chr1:30127901-30132577	0.02	-0.06	1.16	0.28	0.46	0.26	0.27	0.24	0.21	0.27	-0.2	-0.09	0.08	0.21	0.16	0.23
chr1:30467416-30473181	0.68	0.63	2.08	1.09	1.4	0.94	1.08	0.9	0.7	1.78	0.26	0.5	0.89	0.87	0.96	1.15
chr1:30660849-30667469	-0.16	-0.2	0.16	-0.2	-0.2	0.23	0.11	0.17	-0.2	0.21	-0.2	-0.2	-0.2	-0.2	-0.2	-0.2
chr1:30779946-30785112	0.23	0.39	1.86	0.3	0.74	0.29	0.46	0.48	0.47	0.81	0.01	0.15	0.28	0.3	0.31	0.45
chr1:30910408-30917908	3.34	3.65	10.16	5	6.36	4.89	5.24	4.29	3.93	6.95	2.68	2.97	5.01	4.28	4.82	5.03
chr1:30925198-30932698	0.14	0.25	1.07	0.43	0.55	0.38	0.39	0.3	0.25	0.47	0.04	0.26	0.28	0.35	0.33	0.38
chr1:30966161-30973661	0.62	0.69	2	1.12	1.49	1.02	1.22	0.92	0.69	1.05	0.3	0.61	1.01	1.06	0.93	1.04
chr1:31038568-31043705	0.61	0.6	2.3	0.92	1.28	0.97	1.13	1.04	0.54	1.64	0.21	0.42	0.96	0.72	0.97	0.92
chr1:31047918-31054398	0.14	0.48	1.75	0.82	0.76	0.63	0.9	0.51	0.29	0.74	0.03	0.26	0.57	0.62	0.55	0.52
chr1:31188650-31194316	1.92	1.92	3.34	0.34	0.35	0.19	0.44	1.68	1.62	4.05	2.75	1.2	0.19	0.06	0.14	0.46
chr1:31219946-31227446	3.66	4.14	3.97	1.34	1.49	1.18	1.82	2.5	3.39	6.17	6.7	2.32	0.98	1.37	1.22	1.49
chr1:31410483-31414789	-0.04	0.11	0.15	-0.2	-0.09	-0.2	-0.2	-0.07	-0.19	-0.2	0.11	-0.14	-0.2	-0.2	-0.2	-0.2
chr1:31446936-31453442	0.24	-0.02	0.08	0.19	-0.2	-0.2	-0.2	0.07	-0.04	0.06	0.32	0.16	0.1	-0.08	-0.17	-0.16
chr1:31480827-31486962	0.29	0.03	0.11	0.4	-0.11	-0.2	-0.15	0.05	-0.02	0.45	0.26	0.19	0.69	0.26	0.13	0.1
chr1:31500463-31507963	0.22	-0.05	0.58	0.1	-0.08	-0.2	-0.17	-0.08	0.06	0.49	0.2	0.1	0.08	-0.08	-0.01	0.06
chr1:31510776-31515167	0.07	-0.05	-0.2	-0.11	-0.2	-0.15	-0.14	-0.02	-0.14	0.26	0.12	-0.08	-0.06	-0.2	-0.2	-0.11
chr1:31525490-31530830	0.76	0.5	1.67	0.38	0.3	-0.2	0.06	0.87	0.71	2.03	0.58	0.62	0.07	0.12	-0.09	-0.04
chr1:31533613-31540602	1.53	1.08	2.36	1.12	0.79	0.71	0.84	0.94	1.03	2.54	2.08	0.95	1.21	0.81	0.81	0.9
chr1:31622244-31629644	0.57	0.25	0.65	-0.2	-0.19	-0.2	-0.2	0.33	0.12	0.51	0.24	-0.01	-0.2	-0.2	-0.2	-0.2
chr1:31766618-31772771	1.74	1.52	1.49	0.9	0.68	0.63	0.94	1.33	1.13	2.59	2.59	1.06	1.04	0.6	0.74	0.97
chr1:31902543-31906995	0.27	0.41	0.56	-0.2	-0.2	-0.2	-0.06	0.44	0.13	1.44	0.02	0.09	-0.2	-0.2	-0.2	-0.2
chr1:31966224-31972036	-0.14	0.06	1.03	0.02	0.11	0.12	0	0.17	-0.05	0.31	-0.14	-0.06	-0.12	0.01	0.02	0
chr1:32102210-32106633	0.16	-0.1	0.61	-0.07	-0.2	-0.2	-0.2	0.46	0.06	0.14	0	-0.16	-0.2	-0.2	-0.09	-0.2
chr1:32106950-32113381	1.95	1.43	2.16	1.36	0.91	0.78	1.08	1.31	1.05	3.74	2.66	1.33	1.14	0.98	0.96	1.22
chr1:32251724-32256330	0.61	0.62	1.12	-0.2	-0.08	-0.01	-0.1	0.6	0.35	1.57	0.79	0.44	-0.2	-0.2	-0.2	-0.15
chr1:32290324-32295180	0.74	0.58	0.91	-0.2	-0.08	-0.14	-0.06	0.32	0.43	1.02	1.48	0.12	-0.2	-0.05	0.01	0.17
chr1:32307164-32314664	0.4	0.57	0.47	-0.2	-0.01	-0.07	-0.01	0.4	0.55	0.88	1.13	0.04	-0.2	0.32	0.01	0.12
chr1:32352615-32357838	0.29	0.3	0.08	0.2	0.51	-0.06	0.52	0.09	0.47	0.18	1.42	0.24	0.56	0.48	0.02	0.27
chr1:32375598-32383098	0.31	0.14	-0.02	0.31	-0.1	-0.2	-0.11	-0.02	0.12	0.41	0.67	0.21	0.4	-0.04	0.24	-0.02
chr1:32387492-32394992	0.89	0.34	0.65	0.62	0.43	0.15	0.75	0.58	0.65	1.68	2.65	0.76	1	0.42	0.52	0.79
chr1:32398458-32405751	3.44	3.09	3.74	1.51	0.87	1.12	2.06	2.77	2.86	6.2	6.87	2.34	1.43	1.06	1.73	2.28
chr1:32407108-32414282	1.12	0.95	1.67	0.1	0.25	0.14	0.4	0.72	0.7	2.3	2.42	0.75	0.36	0.24	0.24	0.63
chr1:32420235-32424577	0.83	0.3	0.45	-0.2	-0.2	-0.03	-0.03	0.3	0.17	0.92	0.7	0.15	-0.2	-0.2	0.08	0.08
chr1:32445568-32453068	0.75	0.71	0.56	0.07	0.13	0.03	0.15	0.3	0.64	0.82	1.81	0.47	-0.11	0.05	0.13	0.45
chr1:32476798-32483423	2.91	2.53	3.69	1.01	0.69	1.14	1.07	2.6	1.8	5.23	4.12	1.9	1.35	0.91	1.02	1.16
chr1:32535403-32541523	1.27	1.2	1.39	0.24	0.25	0.08	0.44	0.94	0.59	2.55	1.99	0.6	0.11	0.06	0.11	0.53
chr1:32554159-32558463	0.27	0	0.38	-0.2	-0.2	-0.2	-0.2	0.11	-0.06	0.47	-0.01	-0.1	-0.2	-0.2	-0.2	-0.11
chr1:32571084-32577154	1.87	1.56	3.24	1.05	0.68	0.93	1.04	1.14	1.34	4.2	2.92	1.08	1.06	0.56	0.65	1.24
chr1:32578025-32582335	0.19	0.33	0.38	-0.07	-0.05	-0.2	-0.2	0.06	0.1	0.8	1.13	0.09	-0.2	-0.14	-0.18	-0.2
chr1:32642636-32648848	2.03	1.54	3.63	0.24	0.13	0.2	0.28	1.38	0.85	4.16	1.87	1.08	0.51	0.04	0.48	0.61
chr1:32665088-32672588	2.4	2.39	2.44	0.25	0.05	0.25	0.57	1.51	1.74	5.35	3.77	1.39	0.03	0.2	0.02	0.25
chr1:32685648-32691548	1.87	1.49	2.1	1.01	0.59	0.61	0.72	1.15	1.33	3.02	2.16	1.29	1.01	0.59	0.74	1.12
chr1:32693326-32697713	0.1	0.12	0.43	-0.2	-0.2	-0.2	-0.2	-0.1	-0.03	0.66	0.18	-0.17	-0.2	-0.2	-0.2	-0.2
chr1:32704163-32708769	1.37	1.61	2.1	-0.2	-0.2	-0.15	-0.04	0.65	0.93	2.7	1.7	0.44	-0.17	0.11	-0.2	0.02
chr1:32713227-32720697	6.39	5.69	7.03	3.21	2.61	2.8	3.6	4.87	4.51	11.98	8.36	3.87	2.79	2.42	2.58	3.1
chr1:32726610-32733400	1.71	1.96	1.84	0.71	0.65	0.28	0.54	1.31	1.84	3	3.7	1.11	0.64	0.71	0.28	0.71
chr1:32735781-32741527	2.04	2.68	1.95	0.41	0.79	0.41	0.84	1.17	1.77	4.35	4.08	1.17	0.19	0.72	0.42	0.79
chr1:32754974-32760625	2.41	2	2.32	0.78	0.41	0.62	0.87	1.59	1.98	4.87	3.39	1.41	0.65	0.48	0.63	0.93
chr1:32764172-32768660	0.32	0.36	-0.19	0.36	0.03	-0.11	0.21	0.09	0.12	0.73	0.53	0.05	-0.01	0.14	-0.18	0.01
chr1:32771134-32778634	0.42	0.41	0.56	-0.03	0.3	-0.2	-0.2	0.3	0.18	0.4	0.6	0.24	-0.09	0.24	0.09	0
chr1:32782193-32789693	0.66	0.72	0.23	-0.1	0.25	0.04	0.29	0.4	0.56	1.31	1.78	0.38	0.12	0.38	-0.06	0.58
chr1:32814752-32819769	1.31	1.33	1.84	-0.2	-0.06	0.01	-0.09	0.79	0.76	2.97	1.69	0.51	-0.2	-0.09	-0.08	0.07
chr1:32857227-32862896	2.22	2.21	2.02	1.07	1.06	1.01	0.97	1.52	1.56	3.49	3.78	1.46	1.03	0.87	0.83	1.38
chr1:32898508-32904672	-0.15	-0.06	0.06	-0.2	-0.14	-0.06	-0.04	0.2	0.01	0.1	-0.17	-0.02	-0.1	-0.2	-0.14	-0.2
chr1:33083973-33088279	-0.02	-0.18	0.38	-0.2	-0.03	-0.2	-0.2	0.15	-0.2	0.04	-0.11	-0.08	-0.12	-0.18	-0.08	-0.13
chr1:33090860-33095250	-0.07	-0.11	-0.2	-0.1	-0.2	-0.2	-0.19	0.08	-0.07	0.09	-0.11	0.17	-0.09	-0.2	-0.2	-0.2
chr1:33113542-33119581	2.71	2.48	3.35	1.48	0.87	0.95	1.42	2.08	1.9	5.04	3.91	2.01	1.86	1.3	1.23	1.53
chr1:33241486-33245792	0.05	0.05	0.54	-0.2	-0.2	-0.1	-0.2	0.02	-0.06	0.8	-0.13	-0.04	-0.2	-0.2	-0.2	-0.2
chr1:33263339-33270839	0.22	0.48	0.38	0.4	0.17	0.17	0.68	0.46	0.48	0.92	0.77	0.45	0.21	-0.09	0.22	0.54
chr1:33280042-33286739	2.03	1.36	3.89	0.63	0.49	0.79	0.98	1.78	1.29	4.1	2.58	1.55	0.71	0.33	0.45	0.9
chr1:33425811-33432680	1.38	1.13	1.79	0.04	-0.12	0.31	0.3	1.06	0.61	2.88	1.68	0.72	0.01	-0.12	0.1	0.22
chr1:33435307-33441561	0.05	0.24	1.95	-0.2	-0.2	-0.2	-0.2	0.71	0.19	0.94	-0.1	0.07	-0.2	-0.2	-0.2	-0.2
chr1:33444326-33449600	1.51	0.75	1.42	0.51	-0.12	0.34	0.44	1.05	0.65	2.05	1.33	0.89	0.3	0.04	0.35	0.61
chr1:33489035-33493367	0.2	-0.05	0.26	-0.15	-0.18	-0.2	-0.19	-0.04	-0.12	0.35	-0.05	0.13	-0.18	-0.2	-0.17	-0.2
chr1:33497438-33504484	0.32	0.2	0.78	0.13	-0.06	-0.2	0	0.33	0.21	1.22	0.39	0.28	-0.04	-0.2	-0.18	-0.09
chr1:33514985-33520936	0.56	0.72	2.1	-0.2	-0.09	-0.19	-0.15	1.16	0.46	1.97	0.01	0.22	-0.2	-0.2	-0.16	-0.19
chr1:33562678-33567424	0.41	0.58	-0.09	-0.2	-0.2	0.13	0.03	-0.05	0.28	1	1.04	-0.07	-0.2	-0.05	0.3	0.33
chr1:33589038-33596538	1.19	0.96	0.67	0.63	0.29	0.74	1.1	0.67	0.99	1.37	2.25	0.85	0.53	0.73	0.87	1.39
chr1:33643698-33649721	1.33	1.17	2.09	-0.2	-0.2	-0.16	-0.1	0.87	0.81	2.96	1	0.45	-0.14	-0.14	-0.2	-0.05
chr1:33719103-33725220	1.2	1.35	2.4	-0.14	-0.11	-0.03	0.02	1.16	0.94	2.58	2.01	0.62	-0.2	-0.07	0	0.02
chr1:33737467-33741947	1.08	0.27	1	0.11	-0.2	0.02	-0.12	1.05	0.12	1.47	-0.11	0.43	0.2	-0.2	-0.2	-0.15
chr1:33753814-33759693	0.51	0.79	1.97	0.46	0.5	0.53	0.45	0.81	0.43	1.18	0.34	0.36	0.44	0.37	0.58	0.42
chr1:33812499-33818086	1.97	1.41	1.44	0	-0.05	0.19	0.38	1.22	0.97	3.05	2.17	1.02	-0.05	0.15	0.2	0.27
chr1:33936056-33941210	0.47	0.31	-0.07	-0.12	-0.05	0.04	-0.06	0.15	0.24	0.79	0.75	0.24	-0.2	-0.1	-0.05	0.06
chr1:34136658-34144158	0.38	0.6	1.87	0.71	0.94	0.66	0.69	0.71	0.53	0.88	0.23	0.22	0.58	0.59	0.79	0.59
chr1:34294818-34302318	0.72	0.95	3.08	1.16	1.55	1.25	1.23	1.11	0.97	2	0.48	0.74	1.32	1.15	1.31	1.31
chr1:34354146-34359664	0.07	0.06	0.39	0	0.14	0.01	0.19	0.06	0	0.13	-0.19	-0.17	0.13	-0.13	0.03	0.01
chr1:34546198-34552881	-0.1	-0.01	0.55	-0.1	-0.06	-0.07	-0.2	0.07	-0.11	0.01	-0.2	-0.11	-0.2	-0.2	-0.06	-0.2
chr1:34557469-34564969	1.61	1.81	5.03	2.45	2.73	2.46	2.47	2.04	1.77	3.24	1.12	1.42	2.36	2.1	2.4	2.42
chr1:34715714-34723214	1.08	1.27	3.59	1.56	1.83	1.46	1.46	1.45	1.38	2.23	0.7	1.01	1.59	1.34	1.54	1.66
chr1:35030733-35038233	7.13	7.92	21.28	11.22	13.57	9.83	11.17	9.17	8.37	14.76	5.78	6.22	10.97	9.47	10.8	11.39
chr1:35324378-35331878	1.66	1.63	1.64	0.2	0.36	0.26	0.73	0.97	1.3	3.2	2.43	1.02	0.18	0.53	0.58	0.64
chr1:35418873-35425360	0.66	0.92	2.38	1.13	1.36	0.97	1.36	1.09	0.9	1.71	0.49	0.69	1.13	1.09	1.21	0.99
chr1:35447956-35453440	2.73	2.38	2.79	0.63	0.57	0.92	1.22	1.86	1.38	5.01	3.19	1.55	0.89	0.61	0.58	0.96
chr1:35494524-35499697	1.05	0.81	1.12	0.6	0.38	-0.02	0.43	0.31	0.53	1.88	1.76	0.79	0.8	0.33	0.55	0.61
chr1:35518095-35525048	-0.03	0.15	0.78	0.3	0.26	0.35	0.27	0.17	0.15	0.38	-0.04	0.07	0.22	0.2	0.03	0.15
chr1:35542485-35548628	0.76	0.57	0.65	0.4	0.36	0.35	0.19	0.75	0.5	1.58	1.6	0.49	0.05	0.3	0.2	0.55
chr1:35644328-35648731	-0.03	-0.08	-0.2	0.15	0.04	-0.2	0.06	-0.2	-0.2	-0.05	0.32	-0.04	0.24	0.3	-0.03	-0.2
chr1:35648996-35653302	0.11	0.11	-0.2	0.16	0.06	-0.2	-0.2	-0.12	0.04	0.29	0.61	0.03	-0.07	-0.1	-0.16	-0.05
chr1:35654586-35661257	3.01	2.33	5.58	0.68	0.38	0.79	1.22	2.34	1.83	6.88	4.02	1.64	1.12	0.93	0.76	0.96
chr1:35732447-35737340	1.26	1.18	0.76	0	0.19	0.03	0.11	0.82	0.78	1.71	1.87	0.68	0.06	0.12	0.02	0.32
chr1:35747486-35752856	-0.01	-0.01	0.33	0.04	-0.05	0	0	0.14	0.06	0.24	0.61	-0.1	-0.2	0.13	-0.11	-0.09
chr1:35884416-35888741	-0.2	-0.09	-0.2	-0.08	-0.2	-0.16	0.07	-0.2	-0.2	-0.2	0.01	-0.2	0	-0.2	0.06	0.15
chr1:35907408-35911748	0.02	0	0.03	-0.2	-0.2	-0.2	0.05	0.07	-0.16	0.03	0.7	-0.01	-0.08	-0.19	-0.2	-0.07
chr1:35915860-35920347	0.24	0.1	0.11	-0.2	-0.07	0.01	0.43	-0.17	0.22	0.28	0.91	0.15	0.2	-0.06	0.1	0.14
chr1:35948317-35952689	0.21	0.12	1.16	0.05	0.13	0.02	0.11	0.28	-0.1	0.4	-0.07	-0.16	0	0.04	-0.06	-0.09
chr1:35962758-35968490	1.12	-0.06	0.19	0.22	0.13	0.25	0.31	0.13	0.09	1.17	0.4	0.44	0.66	-0.05	0.46	0.23
chr1:35969250-35976357	1.53	0.66	0.22	0.63	0.21	0.45	0.85	0.52	0.28	1.69	2.22	0.89	0.72	0.15	0.57	0.56
chr1:36001862-36009362	0.55	0.28	0.23	0.2	0.23	0.43	0.39	0.17	0.31	0.63	2.11	0.41	0.42	0.23	0.41	0.52
chr1:36018808-36025945	3.03	2.18	4.24	0.65	0.28	0.5	0.45	2.04	1.71	5.05	3.32	1.47	0.82	0.63	0.43	0.94
chr1:36043066-36047368	1.01	0.55	1.35	-0.2	0.03	-0.2	-0.2	0.88	0.4	1.43	0.38	0.28	-0.2	-0.01	-0.2	-0.2
chr1:36103872-36111372	1.11	0.97	2.02	0.82	0.45	0.57	0.58	0.59	0.69	2.03	2.09	0.76	0.65	0.5	0.79	0.89
chr1:36181003-36187117	1.44	0.9	2.05	0.25	0.11	0.1	0.41	1.15	0.62	2.42	1.06	0.88	0.19	-0.2	0.04	0.19
chr1:36228718-36236218	0.82	0.36	1.4	0.37	-0.2	0.07	0.26	0.8	0.29	2.07	0.63	0.52	0.46	-0.08	0.03	0.2
chr1:36272103-36277738	1.27	1.12	0.62	0.03	0.17	0.61	0.55	1.33	0.87	2.44	1.82	0.7	0.04	0.03	0.47	0.88
chr1:36346748-36351406	1.13	1.34	2.49	-0.16	0.18	-0.04	0.07	1.37	0.93	2.92	1.87	0.8	-0.2	0.16	-0.2	0.29
chr1:36393761-36399718	2.28	2.08	2.82	0.85	1.12	1	1.45	1.58	1.68	3.71	3.19	1.36	0.77	1.07	0.63	1.47
chr1:36552366-36557577	2.12	1.56	3.01	0.35	0.21	0.38	0.49	1.62	1.83	4.07	2.38	0.9	0.15	0.19	0.36	0.48
chr1:36605983-36610335	0.15	0.12	0.41	-0.2	-0.2	-0.09	-0.2	-0.02	0.09	0.23	0.12	0.2	-0.2	0	-0.2	-0.2
chr1:36617482-36624982	4.44	3.96	6.49	0.88	0.94	1.26	1.58	3.44	3.3	9.65	6.15	2.35	0.99	1.01	1.01	1.83
chr1:36635544-36639862	0.25	0.27	1.11	-0.2	-0.2	-0.2	-0.15	0.39	0.12	0.53	0.53	0	-0.07	-0.2	-0.2	-0.2
chr1:36646744-36651091	0.3	0.34	0.98	-0.2	-0.2	-0.08	-0.2	0.27	0.31	0.85	0.46	-0.1	-0.2	0.02	-0.2	-0.2
chr1:36686661-36692919	2.6	2.48	1.87	1.82	1.64	1.53	1.68	1.53	1.7	4.4	4.48	1.88	1.89	1.27	1.84	1.76
chr1:36694352-36698781	0.09	-0.01	0.31	-0.11	-0.2	-0.18	-0.2	0.06	0.07	0.97	0.27	0.03	-0.08	-0.09	-0.19	-0.2
chr1:36699275-36703584	0.12	0.15	0.57	-0.15	-0.19	-0.14	0.03	0.15	0.28	0.35	0.43	0.02	-0.15	-0.2	-0.2	-0.2
chr1:36716915-36722755	0.31	0.12	0.6	-0.09	0.05	-0.2	-0.11	-0.02	-0.14	0.4	0.39	0.14	0.13	-0.15	-0.08	-0.09
chr1:36744884-36752384	0.01	-0.07	0.21	0.03	0.03	-0.03	-0.05	-0.08	-0.09	0.15	0.61	0.19	-0.13	-0.14	-0.05	-0.03
chr1:36760006-36764309	0.05	0.19	0.04	-0.2	0.23	-0.2	-0.15	-0.12	-0.1	0.31	0.11	-0.17	-0.2	-0.2	-0.2	-0.2
chr1:36769936-36774648	1.61	1.33	1.78	0.14	0.15	0.16	-0.02	1.29	0.95	3.62	1.53	0.74	-0.17	-0.09	-0.2	0.08
chr1:36787343-36791667	1.99	1.5	1.45	-0.2	-0.2	-0.05	-0.2	1.52	0.75	4.12	0.45	0.94	-0.2	-0.2	-0.14	-0.2
chr1:36823068-36828862	1.14	1.11	1.15	0.38	-0.2	-0.11	0.1	0.74	0.83	1.56	0.83	0.85	-0.16	-0.03	-0.2	0.14
chr1:36829040-36836540	1.27	1.32	1.49	0.39	0.4	0.13	0.18	0.85	0.88	2.44	1.9	0.74	0.01	0.47	0.03	0.31
chr1:36838089-36845589	2.2	1.49	1.71	0.44	0.28	0.64	0.42	1.56	1.1	4.21	1.49	1.32	0.58	0.46	0.37	0.64
chr1:36848120-36854866	3.38	2.47	2.92	1.19	0.6	1.12	1.56	2.42	1.83	6.17	3.49	2.03	0.93	0.56	0.77	1.5
chr1:36860534-36866024	2.04	1.95	2.42	0.41	0.45	0.46	0.21	1.35	1.49	3.28	2.49	1.39	0.35	0.24	0.24	0.82
chr1:36913814-36918727	0.74	0.62	1.67	0.39	-0.12	0	-0.04	0.74	0.35	1.8	0.98	0.3	0.02	-0.16	-0.02	0.19
chr1:36918889-36925516	0.23	0.29	0.43	-0.2	-0.03	-0.2	-0.14	-0.1	0.14	0.28	0.44	0	-0.2	-0.2	-0.1	-0.2
chr1:36927343-36932986	0.88	0.74	1.83	-0.06	0	0.05	0.18	0.75	0.43	2.07	1.57	0.45	0	0.12	0.04	0.12
chr1:37222305-37226875	-0.19	-0.16	-0.13	-0.2	-0.2	-0.2	0	0.12	-0.2	-0.12	-0.2	-0.2	-0.2	-0.2	-0.2	-0.2
chr1:37230749-37235338	-0.05	0.22	0.37	-0.12	0.08	0.05	-0.14	0.37	0.19	0.46	-0.2	-0.05	-0.03	-0.12	-0.2	-0.2
chr1:37648802-37653638	-0.05	-0.1	0.44	0.17	0.26	0.13	0.23	0.33	0.15	0.27	-0.2	0.03	0.07	-0.13	0.12	0.27
chr1:37672626-37680126	0.5	0.64	2.13	0.97	1.1	1.05	0.98	0.77	0.63	0.92	0.27	0.54	0.7	0.77	0.86	1.04
chr1:37839386-37846552	-0.19	-0.18	0.54	-0.08	0.05	-0.08	-0.17	-0.04	0.02	0.08	-0.2	-0.02	-0.05	-0.2	-0.2	-0.07
chr1:37939336-37946836	6.88	5.86	6.84	1.75	1.47	1.87	3.15	5.51	4.85	11.27	7.82	3.96	1.57	1.38	2.03	3.02
chr1:37977140-37983260	2.12	1.68	2.18	0.7	0.53	0.5	0.61	1.36	1.22	3.67	2.45	1.06	0.37	0.59	0.4	0.61
chr1:38014050-38021550	0.85	0.67	1.38	0.07	0.1	-0.16	0.25	0.55	0.52	1.69	1.14	0.5	0.38	0.16	0.24	0.12
chr1:38058852-38064084	0.71	0.88	0.36	0.64	0.37	0.23	0.61	0.73	0.56	1.54	1.75	0.62	0.46	0.44	0.57	0.61
chr1:38151290-38158790	1.49	1.39	2.84	0.14	0.03	0.01	0.13	1.08	0.99	4.14	1.66	0.68	-0.04	-0.09	-0.02	0.12
chr1:38162088-38166464	0.11	-0.2	-0.2	0.06	-0.17	0.02	-0.2	-0.12	-0.13	-0.04	-0.2	-0.13	0.05	-0.17	-0.2	-0.19
chr1:38270890-38276650	2.8	2.77	4.22	0.53	0.85	0.7	0.98	2.6	1.8	5.93	3.35	1.51	0.67	0.56	0.62	0.52
chr1:38321752-38327985	1.44	1.33	1.94	0.34	0.46	0.28	0.53	1.09	0.88	2.95	1.68	0.86	0.37	0.25	0.47	0.4
chr1:38347326-38351641	0.11	-0.02	-0.01	-0.2	-0.2	-0.01	-0.2	0.08	0.36	0.91	1.23	-0.15	-0.16	-0.1	-0.2	-0.2
chr1:38357388-38364888	0.22	0.08	0.6	-0.2	-0.2	-0.09	-0.16	0.25	0.14	0.46	0.15	0.07	-0.2	-0.2	-0.2	-0.2
chr1:38394293-38399483	0.89	0.64	1.3	0.13	-0.14	-0.1	-0.2	0.72	0.54	2.73	0.99	0.44	-0.04	-0.2	0.17	0.12
chr1:38434036-38441507	0.12	0.15	0.23	0.12	0.17	-0.02	0	0.09	0.07	0.63	0.24	0.06	-0.1	0.02	-0.04	-0.2
chr1:38452535-38458124	1.12	0.81	1.47	0.13	0.32	0.24	0.33	0.66	0.59	2.26	1.19	0.62	0.09	0.11	0.13	0.04
chr1:38458688-38463122	0.45	0.8	0.53	-0.14	-0.2	-0.2	-0.2	1.29	1.26	1.62	0.78	0.01	0.21	-0.02	-0.2	-0.13
chr1:38467954-38474612	0.92	1.1	2.15	-0.02	0.32	-0.2	-0.2	1.07	1.13	3.39	1.27	0.45	0.09	0.21	-0.19	-0.12
chr1:38476307-38481456	0.94	0.81	1.42	0.28	0.74	0.32	0.46	0.46	0.86	2.25	1.79	0.64	0.49	0.72	0.42	0.79
chr1:38493858-38498380	2.04	0.51	2.34	0.2	-0.2	-0.2	-0.19	2.02	0.41	4.22	-0.13	1.11	0.38	-0.2	-0.2	-0.2
chr1:38893418-38897772	-0.2	-0.2	0.18	-0.2	0.12	0.04	-0.05	-0.2	-0.04	0.1	-0.2	-0.2	-0.2	-0.2	-0.2	-0.2
chr1:39022819-39027225	1.3	1.21	0.54	-0.2	-0.04	0.14	-0.16	0.43	0.74	1.09	0.39	0.62	-0.2	0.09	-0.04	-0.2
chr1:39232032-39238465	0.7	0.83	2.39	0.96	1.23	0.98	1.19	1.2	0.98	1.51	0.28	0.61	0.95	0.9	0.94	1.16
chr1:39311888-39316227	0.05	-0.03	-0.2	-0.2	-0.16	-0.2	-0.01	-0.05	-0.15	0.41	-0.01	-0.2	-0.2	-0.2	-0.2	-0.2
chr1:39316472-39320905	-0.13	-0.17	-0.2	-0.19	-0.2	-0.2	-0.2	-0.2	-0.18	-0.12	-0.13	-0.2	-0.11	-0.19	0.02	0.12
chr1:39322358-39328249	1.62	1.65	2.41	0.18	0.23	0.48	0.47	0.96	1.07	3.34	2.16	0.92	0.2	0.54	0.03	0.53
chr1:39336025-39341842	0.9	0.93	1.06	0.41	0.26	0.4	0.51	0.64	0.73	1.93	1.34	0.65	0.11	0.22	0.19	0.41
chr1:39456264-39463764	2.62	1.93	3.83	0.78	0.7	0.93	0.99	1.63	1.67	4.33	3.37	1.6	1.1	0.86	1.09	1.37
chr1:39489465-39494915	1.43	1.53	1.59	0.38	0.46	0.45	0.97	0.96	1.31	2.22	2.38	1.05	0.38	0.36	0.45	0.77
chr1:39496073-39502611	0.37	0.63	0.61	0.04	0.39	0.03	-0.11	0.42	0.68	0.86	1.57	0.29	0.06	0.15	0	0.25
chr1:39647570-39653530	1.11	1.03	0.68	0.16	0.54	0.31	0.27	0.16	0.95	0.94	2	0.86	-0.11	0.64	0.51	0.6
chr1:39657101-39664601	2.42	2.1	1.73	0.8	0.9	0.96	0.89	0.76	1.91	2.83	3.38	1.61	0.86	1.1	0.88	1.39
chr1:39667427-39674547	0.99	1.13	0.03	0.09	0.07	0.37	0.54	0.37	0.75	1.27	1.49	0.53	0.22	0.44	0.63	0.89
chr1:39677984-39684952	1.38	0.73	0.56	0.72	0.51	0.64	1.03	0.6	0.74	1.86	1.86	0.92	0.75	0.52	0.77	0.88
chr1:39696407-39703907	0.72	0.4	0.94	0.22	-0.07	0.23	0.13	0.48	0.33	1.22	0.62	0.35	0.18	0.21	-0.01	0.15
chr1:39713268-39719799	0.56	0.18	-0.08	0.06	0.1	0.3	0.01	0.12	0.29	0.32	0.73	0.21	-0.02	0.51	0.09	0.07
chr1:39728418-39735918	0.67	0.18	0.45	0.14	-0.1	0.11	0.29	0.37	0.18	0.68	0.23	0.32	0.19	0.02	0.21	0.45
chr1:39740681-39747112	0.33	0.03	0.27	0	-0.07	-0.01	0.29	-0.06	-0.19	0.23	0.63	0.06	0.01	0.1	0.21	0.11
chr1:39747325-39751730	0.18	0.25	0.09	0.13	-0.11	0.11	0.01	0.2	-0.08	-0.2	0.62	-0.05	-0.06	0.16	-0.14	0.11
chr1:39758276-39763631	0.07	0.08	-0.13	0.18	-0.08	0.09	0	-0.08	0.16	-0.09	0.32	0.07	-0.2	-0.04	-0.03	0.16
chr1:39775251-39779599	-0.01	-0.2	-0.2	-0.19	-0.2	-0.08	0.08	-0.18	-0.18	-0.2	0.22	-0.15	-0.2	-0.2	-0.08	-0.2
chr1:39791944-39797148	0.27	0.12	0.72	0.25	0.26	0.26	0.21	-0.2	-0.1	0.42	0.34	0.04	0.2	-0.02	-0.04	0.17
chr1:39802282-39807475	0.24	0.26	0.15	-0.19	-0.03	0.01	-0.02	-0.18	-0.07	0.33	0.23	-0.05	-0.18	-0.2	-0.2	-0.19
chr1:39814300-39821800	0.12	0.01	0.43	-0.19	-0.11	-0.14	-0.15	-0.2	-0.08	-0.03	0.19	0	-0.2	-0.06	-0.09	-0.11
chr1:39826088-39833588	0.03	-0.07	0.38	0.05	-0.19	-0.08	-0.12	-0.12	-0.07	0.16	0.17	-0.1	-0.17	-0.2	-0.2	0.12
chr1:39843336-39848632	0.11	0.22	0.04	-0.2	0.04	-0.04	-0.15	-0.02	-0.1	0.29	0.25	-0.06	-0.2	-0.2	-0.2	-0.2
chr1:39855939-39860322	0.26	0.06	-0.2	-0.04	-0.13	0.01	-0.03	-0.1	-0.11	0.44	-0.06	0.16	-0.2	-0.2	0.01	-0.2
chr1:39871958-39879458	0.98	1.19	1.69	-0.05	0.01	-0.12	0.06	0.66	0.58	2.63	1.32	0.46	-0.11	0	0.1	0.19
chr1:39912111-39916413	0.13	-0.2	0.23	-0.13	-0.2	-0.15	-0.12	0.09	-0.05	0.22	0.03	-0.11	-0.16	0	-0.19	-0.2
chr1:39926626-39930927	0.04	-0.06	0.31	-0.2	-0.05	-0.2	-0.2	-0.06	-0.19	0.04	0.1	-0.03	-0.2	-0.2	-0.2	-0.2
chr1:39933056-39937421	0.15	-0.06	-0.2	-0.2	-0.2	-0.2	0.05	-0.2	-0.08	-0.2	0.24	-0.16	-0.12	-0.2	0.29	-0.17
chr1:39942375-39946707	-0.2	-0.1	0.07	-0.2	-0.2	-0.18	-0.07	-0.2	-0.2	0.01	-0.01	-0.16	-0.2	-0.09	-0.2	0.09
chr1:40036724-40044224	1.78	1.32	1.91	0.51	0.25	0.24	0.25	1.29	1.08	3.33	1.82	1.1	0.51	0.25	0.28	0.35
chr1:40153396-40160896	0.79	1.43	1	-0.2	-0.1	-0.16	-0.12	0.41	0.41	1.1	0.08	0.35	-0.2	0.05	-0.05	0.13
chr1:40202439-40209939	0.29	0.68	0.27	-0.07	-0.04	-0.09	-0.06	0.26	0.3	0.55	0.79	0.1	-0.06	-0.08	-0.15	0.04
chr1:40262580-40267589	1.4	0.63	0.52	0.28	-0.2	-0.06	0.24	0.79	0.32	0.84	0.11	0.53	0.24	-0.16	0.1	-0.15
chr1:40309561-40314018	1.06	1.23	0.3	0.23	0.3	0.16	0.19	0.56	0.59	1.35	1.85	0.79	0.03	0.31	0.44	0.34
chr1:40346386-40351229	0.33	0.15	0.54	-0.01	-0.2	-0.09	-0.12	0.3	0.21	0.86	0.51	0.18	-0.04	-0.1	0.04	0.02
chr1:40416206-40423149	0.21	0.27	-0.06	-0.2	-0.2	-0.2	-0.15	0.51	0.16	0.46	0.06	0.03	-0.2	-0.2	-0.11	-0.2
chr1:40500816-40508316	2.84	2.6	2.51	1.2	0.57	0.92	1.13	1.98	1.68	4.54	4.2	1.95	1.11	1.48	1.25	1.31
chr1:40511329-40515665	1.27	0.9	0.79	0.6	0.8	0.19	0.12	0.54	0.47	1.61	2.45	0.97	0.54	0.44	0.62	0.71
chr1:40522437-40528277	1.3	1.2	0.57	1.38	1.17	0.48	0.88	0.64	1.3	1.41	3.47	0.92	1.14	0.98	0.62	1.1
chr1:40529528-40533991	0.81	0.88	0.71	0.4	0.04	0.11	0.04	0.19	0.91	1.19	2.14	0.43	0.11	0.45	0.18	0.19
chr1:40539168-40543499	0.44	0.24	0.57	0	0.02	-0.2	-0.2	0.11	0.17	0.59	0.76	0.05	-0.04	0.2	-0.14	-0.11
chr1:40543799-40548158	0.27	0.03	0.29	-0.2	-0.2	-0.2	-0.2	0.09	0.01	0.16	0.14	-0.02	-0.2	-0.2	-0.2	-0.2
chr1:40560453-40565542	0.49	0.48	1.8	0.22	0.12	0.11	0.08	0.47	0.36	1.04	0.93	0.32	-0.11	0.06	0.26	0.31
chr1:40624408-40630347	1.98	1.56	3.11	1.38	1.09	0.97	1.36	1.38	1.16	3.4	2.9	1.45	1.65	0.93	1.08	1.65
chr1:40648384-40654682	0.04	-0.05	0.8	0.19	-0.06	-0.2	-0.2	0.01	0.06	0.44	-0.03	0.09	0.3	-0.05	-0.2	-0.04
chr1:40695949-40700255	0.17	-0.08	0.27	0.26	-0.2	-0.11	-0.2	-0.16	-0.11	0.38	-0.09	0.11	0.19	-0.2	-0.18	-0.2
chr1:40705122-40709496	0.48	0.41	0.47	-0.2	-0.2	-0.13	-0.04	0.22	0.29	0.44	0	0.24	-0.17	0	-0.2	-0.1
chr1:40720802-40726540	1.41	1.23	2.13	1.26	0.53	1.04	0.91	1.01	1	1.57	2.27	0.78	0.78	0.79	0.81	1.16
chr1:40779135-40784198	1.35	1.13	2.05	-0.2	-0.1	-0.2	-0.2	1.35	0.71	2.86	1.05	0.65	-0.11	0.05	-0.2	-0.2
chr1:40805744-40812705	0.36	0.11	0.49	0.15	-0.04	-0.2	-0.2	0.34	0.38	0.78	0.3	0.61	0.52	0.12	-0.03	-0.2
chr1:40832926-40840426	3.24	3.07	5.45	3.05	3.18	2.63	3.12	2.97	2.9	5.86	3.36	2.11	2.75	2.16	2.81	2.86
chr1:40847747-40855247	4	3.55	3.79	2.3	2.19	1.72	2.59	2.41	3.09	4.99	7.91	2.69	2.77	2.28	2.49	2.5
chr1:40858013-40863659	2.77	2.2	1.5	2.3	1.77	0.81	1.12	1.34	2.2	2.33	5.08	2.03	2.72	2.02	1.24	1.97
chr1:40867859-40872717	1.09	0.72	1.01	0.37	0.54	0.17	0.41	0.31	0.66	1.24	2.13	0.85	0.91	0.36	0.27	0.44
chr1:40879420-40884971	-0.17	0.02	0.38	-0.2	-0.01	-0.2	-0.11	0.03	-0.06	0.32	0.36	-0.02	0.01	-0.15	-0.2	-0.2
chr1:40913405-40918742	1.15	0.52	-0.07	0.32	0.11	0.07	0.21	0.57	0.56	1.82	1.55	0.72	0.02	0.03	0.41	0.5
chr1:40941317-40946495	1.08	0.44	1.44	-0.02	-0.2	0.06	0.04	0.81	0.42	1.84	1.22	0.48	-0.15	0.05	-0.04	0.1
chr1:40971952-40977053	0.76	0.38	0.59	-0.17	0.14	-0.05	-0.09	0.62	0.31	2.19	0.87	0.29	0.31	-0.11	-0.14	0.22
chr1:40991689-40999189	0.2	0.18	0.25	0.42	0.11	-0.2	-0.11	0.06	-0.01	0.46	0.51	0.04	0.31	0	0.03	-0.08
chr1:41154535-41162035	2.27	1.37	2.37	1.44	0.73	0.74	1.16	1.6	1.32	3.89	2.46	1.4	1.26	0.53	0.97	1.03
chr1:41162899-41167603	1.02	0.03	0.44	0.76	-0.2	-0.2	-0.2	0.51	-0.04	1.19	0.02	0.75	1.12	-0.2	0.08	-0.09
chr1:41172060-41179560	0.22	0.08	0.16	0.49	-0.06	0.14	0.21	0.27	0.06	0.68	1	0.44	0.9	0.08	0.13	0.39
chr1:41203247-41208965	0	-0.13	-0.13	0.07	-0.2	-0.18	-0.15	-0.05	-0.13	-0.12	0.04	-0.06	0.07	-0.05	-0.2	-0.2
chr1:41215497-41219947	-0.12	-0.08	-0.15	0.14	-0.18	-0.2	-0.08	-0.18	-0.2	-0.2	0.08	0.08	0.05	-0.2	-0.04	-0.2
chr1:41227594-41232103	0.33	0.19	0.25	0.07	0.25	0.11	-0.08	0.08	0.14	0.4	0.68	0.43	0.22	0.08	0.06	0.02
chr1:41265694-41270057	1.09	0.9	1.16	-0.2	0.01	-0.2	-0.12	0.78	0.56	2.37	1.11	0.51	-0.2	-0.2	-0.2	-0.19
chr1:41325764-41330747	1.32	1.98	2.26	0.02	-0.13	-0.05	0.36	1.35	1.44	2.69	2.45	0.76	-0.09	0.11	-0.04	-0.2
chr1:41339184-41343552	0.18	0.02	0.29	-0.2	-0.12	-0.18	0.11	-0.01	0.04	0.36	-0.2	-0.04	-0.2	-0.2	-0.16	-0.09
chr1:41442947-41449406	1.53	1.28	2.12	0.58	0.14	0.19	0.45	1.66	0.76	3.83	1.72	1.19	0.73	0.07	0.17	0.42
chr1:41546302-41552676	-0.07	-0.07	0.7	0.04	0.3	0.11	0.17	0.21	0.04	0.32	-0.17	0.01	0.04	0.07	-0.08	0.22
chr1:41555085-41561045	-0.2	-0.18	-0.19	0.05	0.07	0.02	-0.02	-0.13	-0.18	-0.2	-0.2	-0.13	-0.1	-0.14	-0.05	-0.19
chr1:41642320-41649820	0.17	0.23	0.78	0.49	0.64	0.34	0.56	0.41	0.26	0.28	0.02	0.23	0.35	0.35	0.32	0.43
chr1:41671697-41676167	0.09	0.21	1.3	0.27	0.6	0.41	0.28	0.24	0.29	0.65	-0.1	0.24	0.58	0.36	0.36	0.33
chr1:41705150-41709555	2.68	2.3	2.24	0.36	0.05	0.55	0.23	1.93	1.26	3.83	2.17	1.25	0.16	0.37	0.25	0.74
chr1:41824411-41828715	0.56	0.45	1.15	-0.2	-0.2	-0.2	-0.2	0.82	0.38	1.86	0.21	-0.07	-0.2	-0.2	-0.2	-0.2
chr1:42013561-42021061	0	0.14	0.49	0.12	0.17	-0.04	0.06	0.06	-0.01	0.22	-0.19	0.04	0.08	0.01	0.1	0.04
chr1:42054068-42058412	0.21	-0.2	0.48	-0.2	-0.2	-0.2	-0.2	0.12	-0.2	0.28	-0.2	-0.08	-0.2	-0.2	-0.2	-0.2
chr1:42106167-42110527	0.52	0.52	0.59	-0.2	-0.15	-0.2	-0.2	0.26	0.23	1.11	-0.02	0.16	-0.2	-0.2	0.03	-0.05
chr1:42124577-42130448	2.27	1.41	3.27	0.1	-0.2	0.11	0.35	1.71	0.99	3.96	1.16	1.24	-0.13	-0.06	-0.2	0.43
chr1:42134364-42141711	1.21	1.29	0.77	0.08	-0.05	0.02	-0.15	0.79	0.79	2.35	0.67	0.81	0.14	0.01	0.15	0.13
chr1:42149397-42153701	0.6	0.02	0.5	-0.01	-0.2	-0.2	-0.2	0.48	0.32	0.53	-0.2	0.15	-0.2	-0.2	-0.05	-0.17
chr1:42202707-42207032	0.64	0.45	0.03	-0.12	-0.2	-0.2	-0.2	0.72	0.27	1.24	0.13	0.24	-0.2	-0.2	-0.2	-0.16
chr1:42266008-42271514	1.37	0.67	0.84	0.31	0.01	0.41	0.76	1.11	0.61	1.76	0.79	1.27	0.36	0.25	0.63	1.03
chr1:42318327-42323281	0.79	1.14	3.09	0.94	1.6	1	1.26	1.22	0.87	2.63	0.4	0.51	1.03	1.04	1.34	1.16
chr1:42354732-42360041	1.17	0.75	0.91	0.38	0.15	0.4	0.8	0.31	0.45	1.59	1.24	0.91	0.63	0.28	0.15	0.77
chr1:42361340-42366969	1.22	1.11	1.1	0.2	0.59	0.27	0.89	0.49	0.81	2.1	1.53	0.85	-0.17	0.1	0.29	0.77
chr1:42381914-42389414	1.68	1.47	1.44	0.61	0.72	0.36	0.82	0.31	0.79	2.29	2.45	0.93	0.22	0.67	0.37	0.46
chr1:42453678-42461178	0.79	1	2.55	1.49	1.99	1.23	1.44	1.11	1.05	1.48	0.44	0.72	1.38	1.35	1.33	1.53
chr1:42498197-42503145	0.65	1.03	1.28	-0.2	-0.06	-0.03	-0.09	0.52	0.59	1.84	1.45	0.46	-0.2	0.06	-0.2	0
chr1:42528337-42532664	-0.18	-0.2	-0.05	0	0.18	0.03	0.03	-0.16	-0.15	-0.03	-0.2	-0.2	0.01	-0.07	-0.01	-0.09
chr1:42558411-42563505	0.04	0.35	0.89	0.49	0.84	0.38	0.57	0.39	0.22	0.74	-0.04	0.01	0.35	0.21	0.4	0.29
chr1:42657429-42661754	-0.2	-0.19	-0.2	-0.18	-0.2	-0.2	-0.2	-0.2	-0.2	-0.2	0.06	-0.2	-0.15	-0.2	-0.2	0.05
chr1:42695922-42702413	-0.02	0.22	0.72	0.24	0.32	0.19	0.3	0.31	0.23	0.55	0.04	-0.02	0.02	-0.03	0.1	0.3
chr1:42716232-42722416	0.45	0.6	1.69	0.97	1.4	0.9	1.11	0.76	0.67	1.09	0.39	0.5	1.01	0.91	0.82	1.14
chr1:42753989-42758923	-0.12	-0.2	-0.2	-0.2	-0.2	-0.13	-0.2	-0.2	-0.2	-0.2	-0.11	-0.2	-0.15	0.06	-0.05	-0.07
chr1:42782835-42788204	-0.14	-0.13	-0.2	-0.03	0.17	0.33	0.34	-0.2	-0.2	-0.2	1.46	-0.2	0.08	0.07	0.57	0.47
chr1:42788773-42793093	-0.2	-0.17	0.53	-0.13	-0.04	-0.05	-0.02	-0.2	-0.14	-0.19	0.25	-0.13	-0.08	0	-0.2	-0.03
chr1:42797588-42803896	1.75	1.94	2.85	0.61	0.41	0.59	0.69	1.51	1.22	3.86	2.81	0.99	0.36	0.4	0.61	0.67
chr1:42919474-42924742	2.16	2.18	2.03	0.92	0.87	0.72	0.83	1.75	1.63	4.27	3.39	1.33	0.57	0.71	0.93	1.03
chr1:42926291-42931393	0.02	0.02	0.01	-0.2	-0.2	0.01	0.13	-0.2	-0.07	-0.2	0.32	-0.2	-0.09	-0.1	0.01	0.05
chr1:42993261-42997682	-0.2	-0.2	0.46	-0.12	-0.2	-0.13	-0.02	-0.17	-0.11	-0.05	-0.2	-0.19	-0.18	-0.2	-0.2	-0.12
chr1:43121240-43126608	1.02	0.88	0.76	0.52	0.35	0.38	0.67	0.65	0.57	1.33	1.53	0.75	0.48	0.35	0.35	0.67
chr1:43145142-43151855	2.77	2.27	3.01	0.76	0.9	0.63	1.02	2.21	1.81	4.32	3.53	1.8	0.93	0.97	0.93	0.95
chr1:43157797-43162117	0.17	0.08	-0.2	-0.09	-0.07	-0.2	-0.2	0.22	-0.07	-0.03	0.29	0.13	0.02	-0.14	-0.2	-0.2
chr1:43172658-43177031	-0.04	-0.13	1.35	-0.19	0.01	-0.2	-0.09	0.21	0.04	0.47	0	-0.05	-0.16	-0.11	-0.09	-0.03
chr1:43229683-43236426	1.75	1.46	2.55	0.88	0.56	0.19	0.66	1.55	1.1	4.68	2.49	1.18	0.46	0.51	0.52	0.47
chr1:43250973-43255360	0.22	0.29	0.47	-0.2	0.14	-0.09	-0.2	0.72	0.21	1.05	-0.07	0.14	-0.2	-0.2	-0.2	0.01
chr1:43270904-43275458	0.27	-0.03	0.45	-0.04	-0.2	0	-0.18	0.02	-0.04	0.6	-0.05	0.2	0.3	-0.18	-0.2	-0.2
chr1:43279484-43285128	1.11	1.07	2.03	0.29	0.04	0.18	0.27	0.72	0.79	3.07	1.51	0.63	0.36	0.23	0.23	0.39
chr1:43309705-43316335	1.05	0.26	0.23	0.68	-0.02	0.12	0.18	0.37	0.27	1.56	0.69	0.43	0.42	0.15	0.06	0.3
chr1:43387524-43393140	2.24	2.06	2.19	0.85	0.5	0.78	0.97	1.14	1.51	3.51	3.51	1.5	0.67	0.94	0.61	0.87
chr1:43395038-43400415	2.79	2.53	2.68	0.33	0.21	0.51	0.59	2.16	1.6	5.4	2.98	1.6	0.29	0.61	0.55	1.01
chr1:43403687-43411187	1.63	1.19	1.47	0.59	0.34	0.17	0.34	1.13	0.73	2.53	1.24	0.82	0.32	0.25	0.4	0.32
chr1:43420624-43427378	2.81	2.41	3.36	1.08	0.72	0.53	0.94	2.21	1.82	5.1	3.32	1.64	0.45	0.52	0.41	0.81
chr1:43498412-43503397	-0.03	-0.09	-0.2	-0.2	-0.04	0.03	-0.17	0.05	-0.08	0.21	0.38	-0.18	-0.2	-0.2	-0.2	-0.2
chr1:43579053-43585655	2.08	2.47	6.8	3.66	4.03	3.63	3.75	2.86	2.8	4.25	1.74	2.14	3.49	3.16	3.45	3.77
chr1:43635369-43640276	0.43	0.37	0.25	-0.05	0.13	-0.05	-0.15	0.16	0.11	1.04	0.62	0.1	0.02	-0.06	-0.09	-0.13
chr1:43759543-43763926	-0.09	0.02	-0.2	-0.2	-0.2	-0.2	-0.15	-0.1	0.02	-0.15	0.74	-0.16	-0.2	0.1	-0.07	0.01
chr1:43809716-43817216	0.03	-0.01	0.36	-0.14	0.01	-0.08	0.13	-0.14	0.03	0.24	-0.13	-0.08	-0.08	-0.01	0.16	-0.03
chr1:43821663-43826391	1.62	0.74	2.79	-0.2	-0.02	-0.09	0.26	1.05	0.87	4.3	1.12	0.93	-0.11	-0.03	-0.17	0.38
chr1:43830873-43836632	2.92	2.67	3.93	0.53	0.12	0.76	0.46	2.73	1.93	6.1	3.14	1.43	0.36	0.6	0.3	0.83
chr1:43852868-43858293	1.55	1.26	1.17	0.69	0.42	0.43	0.82	1.29	1.09	2.45	2.04	0.94	0.56	0.59	0.55	0.87
chr1:43916388-43922536	0.66	1.07	0.54	-0.2	-0.12	0.11	0.19	0.15	0.68	1.09	1.15	0.02	-0.2	-0.18	-0.17	-0.2
chr1:43943567-43947909	0.16	0.13	1.17	-0.1	0.32	0.25	-0.07	0.16	0.06	0.45	-0.08	-0.1	-0.05	-0.2	-0.1	-0.17
chr1:44101812-44106470	-0.02	-0.1	0.28	-0.2	0	-0.18	-0.04	0.09	-0.03	0.32	-0.2	-0.15	-0.2	-0.2	-0.17	-0.06
chr1:44113017-44119477	1.31	0.73	1.58	0.77	-0.02	0.32	0.67	0.98	0.54	3.05	1.4	0.7	0.47	0.18	0.07	0.61
chr1:44170591-44176421	1.25	1.1	1.57	0.09	0.08	-0.12	-0.06	1.21	0.76	2.72	1.45	0.67	-0.08	0.06	-0.19	0.01
chr1:44300001-44304316	0.53	0.39	-0.2	-0.03	-0.2	-0.2	-0.2	0.44	0	1.22	0.24	0.3	0.17	0.05	-0.2	-0.2
chr1:44409702-44415029	1.71	1.37	2.12	0.5	0.41	0.23	0.73	1.65	0.87	4.23	1.82	0.99	0.54	0.32	0.11	0.91
chr1:44434843-44442343	1.59	1.28	2.31	0.42	0.09	0.34	0.56	1.16	0.79	4.68	1.96	0.81	0.04	0.29	0.25	0.65
chr1:44455210-44459827	0.96	0.59	1.19	-0.2	-0.2	-0.06	-0.16	0.74	0.25	2.75	0.61	0.07	-0.2	-0.2	-0.2	-0.2
chr1:44493234-44498044	1.73	1.44	2.17	0.14	-0.2	0.15	0.33	1.33	0.85	2.72	2.04	0.77	-0.2	-0.08	0.17	0.14
chr1:44676719-44683634	0.78	0.85	0.86	0.2	0.02	0.18	0.14	0.48	0.51	1.86	1.29	0.22	-0.06	0.07	-0.1	0.17
chr1:44818675-44822986	0.7	0.51	1.19	-0.09	-0.2	-0.03	-0.12	0.77	0.52	2.14	1.35	0.39	-0.02	-0.09	-0.08	0.02
chr1:45094809-45101226	1.66	1.48	2.06	0.67	0.39	0.52	0.63	1.02	0.86	3.06	2.31	0.84	0.42	0.44	0.28	0.91
chr1:45107052-45111383	0.36	0.41	-0.2	-0.2	-0.2	-0.2	-0.19	0.44	-0.03	0.84	0.18	-0.2	-0.2	-0.2	-0.2	-0.2
chr1:45137829-45142277	1.14	1.05	0.64	-0.13	0.31	0.23	0.35	0.77	0.83	2.78	1.55	0.41	0.06	-0.06	-0.19	0.22
chr1:45185194-45189828	0.88	0.97	0.47	-0.08	-0.13	0.27	0.15	0.42	0.61	1.36	2.11	0.35	-0.2	0.25	0.15	0.78
chr1:45193924-45199177	0.79	0.55	1.15	0.34	-0.2	0.07	0.5	0.09	0.21	1.09	1.5	0.38	0.24	0.28	0.22	0.5
chr1:45202483-45207404	0.69	0.32	0.92	0.37	-0.2	0.06	-0.02	0.77	0.57	1.8	0.79	0.49	-0.01	0.09	0.05	0.41
chr1:45238480-45244533	1.99	1.66	2.05	0.66	0.44	0.77	0.74	1.71	1.04	3.49	2.44	1.38	0.98	0.61	0.73	1.05
chr1:45247007-45254315	1.18	1.41	1.51	-0.2	-0.13	-0.1	-0.05	0.83	0.78	2.66	0.93	0.6	-0.2	-0.04	-0.12	0.1
chr1:45263183-45270093	2.9	3	4.49	0.89	1.28	0.75	1.27	2.46	2.03	6.37	3.59	1.76	0.89	0.67	1.2	1.64
chr1:45272469-45279969	4.96	4.94	5.67	2	2.95	2.73	3.96	3.94	3.82	10.58	5.64	3.01	1.79	2.03	3	4.81
chr1:45282647-45288309	1.67	1.6	2.17	1.02	1.22	0.84	0.82	0.86	1.39	3.39	2.81	1.13	0.78	0.83	0.97	1.14
chr1:45375292-45379802	-0.16	-0.2	0.36	-0.04	-0.09	0.01	-0.2	-0.06	-0.04	-0.01	-0.2	-0.2	0.03	-0.07	-0.2	-0.05
chr1:45415640-45420029	0.28	0.06	1.45	-0.2	0.02	-0.03	-0.2	0.26	0.06	0.86	-0.2	-0.09	-0.2	-0.16	-0.2	-0.13
chr1:45449681-45454300	0.43	0.39	1.3	-0.2	0	-0.2	-0.19	0.48	0.34	1.1	0.72	0.31	-0.2	-0.2	-0.09	0.01
chr1:45474307-45480286	2.79	2.7	4.47	0.85	0.63	0.4	0.46	2.33	2.04	5.89	3.67	1.58	0.25	0.7	0.61	0.62
chr1:45514552-45518999	-0.05	0.36	-0.03	-0.2	-0.06	0	0.05	0	0.08	-0.06	0.65	0.01	-0.2	0.03	-0.2	-0.18
chr1:45563792-45569177	-0.11	0.05	0.2	-0.14	0.28	0.09	0.05	0	-0.05	-0.2	-0.18	-0.16	-0.18	0.1	0	0.06
chr1:45628690-45636190	-0.16	-0.03	0.12	0.05	0.01	0.11	0.18	0.08	0	-0.11	0.12	-0.02	0	-0.08	0.09	0.14
chr1:45645382-45652882	1.11	1.35	3.3	1.46	1.71	1.32	1.44	1.5	1.29	2.07	0.78	0.92	1.35	1.32	1.32	1.41
chr1:45750154-45757654	0.61	0.63	1.2	0.97	1.23	1	0.99	0.8	0.97	1.03	0.32	0.41	0.85	0.81	0.68	0.88
chr1:45766968-45772228	1.39	1.63	1.24	0.2	0.19	0.41	0.32	0.96	0.92	2.06	1.67	0.87	-0.11	0.31	-0.12	0.69
chr1:45803194-45808840	2.18	1.79	1.85	0.83	0.94	0.87	1.09	1.53	1.31	3.44	2.51	1.35	1.03	0.58	0.93	1.3
chr1:45837612-45841956	-0.19	-0.2	-0.17	-0.13	0.02	-0.02	-0.2	-0.2	-0.2	-0.19	-0.11	-0.2	0.02	0.12	-0.2	-0.2
chr1:45953248-45959738	1.31	0.9	1.23	0.03	-0.09	-0.01	0.14	0.57	0.56	1.87	1.58	0.58	-0.15	-0.05	0.02	-0.16
chr1:45961569-45968275	0.82	0.68	1.24	-0.2	0.06	-0.12	0.13	0.63	0.54	1.41	1.14	0.23	0.04	0.05	0.08	0.06
chr1:45984698-45990113	2.42	1.74	1.98	0.98	0.27	0.58	0.58	1.41	1.3	3.88	2.27	1.26	0.82	0.44	0.67	0.48
chr1:46007153-46011625	0.39	0.07	0.78	-0.2	-0.2	-0.04	0	0.07	0.19	0.76	0.36	0.13	0.04	-0.2	-0.2	-0.03
chr1:46013975-46019336	0.77	0.86	1.32	0.24	0.1	0.09	0.38	0.62	0.75	1.95	1.72	0.57	0.22	0.06	0.28	0.31
chr1:46047168-46053716	1.86	1.5	3.09	0.79	0.35	0.68	1.13	1.37	1.13	3.61	2.39	1.22	0.64	0.43	0.55	1.3
chr1:46063424-46067726	-0.14	-0.12	-0.2	-0.06	-0.2	-0.2	-0.14	-0.15	-0.2	0.09	0.12	-0.13	0.3	0.02	-0.16	-0.17
chr1:46072039-46076564	0.36	0.25	0.46	0.25	-0.2	-0.17	-0.15	0.01	0.14	0.84	0.33	0.41	0.53	-0.08	0.09	-0.2
chr1:46083764-46088081	0.51	0.63	-0.12	-0.2	-0.11	-0.18	-0.12	0.36	0.44	1.13	0.83	0.07	-0.2	0.13	-0.19	-0.17
chr1:46099165-46103475	0.01	-0.11	-0.16	0.04	0.29	0.05	-0.13	-0.14	-0.05	0.06	0.24	0.02	0	-0.1	-0.2	-0.06
chr1:46106768-46113075	-0.09	-0.03	-0.13	-0.09	-0.04	-0.02	0.05	-0.2	0.12	0.04	0.18	-0.01	-0.02	-0.14	-0.2	-0.07
chr1:46120408-46124710	0.05	-0.15	0.15	0.01	-0.2	-0.18	-0.2	-0.11	0.01	0.33	0.03	0.03	-0.17	-0.2	-0.2	-0.2
chr1:46133817-46138159	-0.08	-0.13	0.75	-0.2	-0.2	-0.2	-0.19	-0.06	-0.02	0.34	-0.03	-0.14	-0.19	-0.2	-0.2	-0.16
chr1:46148814-46156314	2.47	2.29	3.1	1.69	0.97	1.03	1.37	1.73	2.05	5.17	4.1	1.83	1.63	1.37	1.48	1.54
chr1:46156923-46162106	-0.04	-0.16	0.25	-0.07	-0.15	-0.2	-0.2	-0.05	-0.07	-0.06	0.29	-0.18	-0.12	-0.09	-0.2	-0.12
chr1:46212725-46219146	1.58	1.69	1.49	0.58	0.23	0.48	0.51	1.07	1	2.68	2.02	0.93	0.49	0.64	0.65	0.97
chr1:46321079-46326782	-0.2	-0.2	0.81	-0.02	0.17	0.21	0.01	-0.2	-0.13	-0.11	-0.19	-0.2	-0.01	-0.15	-0.12	0.15
chr1:46426073-46430376	-0.03	0.07	0.31	-0.2	-0.2	-0.2	-0.14	0.01	0.05	-0.2	-0.2	-0.07	-0.03	-0.04	-0.09	-0.2
chr1:46478070-46485570	0.35	0.34	1.02	0.44	0.56	0.5	0.59	0.51	0.44	0.99	0.18	0.29	0.42	0.24	0.26	0.39
chr1:46595620-46600755	0.77	-0.18	0.78	0.43	-0.06	-0.2	-0.09	0.34	0.05	1.53	0.06	0.35	0.21	-0.16	-0.2	-0.16
chr1:46630215-46635046	1.06	0.94	0.82	-0.02	0.37	-0.2	0.07	0.59	0.56	1.59	0.92	0.43	0.04	0.18	-0.05	-0.08
chr1:46661540-46667158	0.93	0.86	1.46	0.19	-0.09	-0.11	0.19	1.18	0.57	2.29	1.38	0.34	-0.1	-0.17	-0.2	-0.06
chr1:46710616-46715077	0.78	0.45	1	-0.09	-0.2	-0.2	-0.12	0.59	0.52	1.84	0.82	0.15	-0.2	-0.2	-0.06	-0.2
chr1:46765849-46771908	3.41	2.95	3.77	1	1.07	0.77	1.13	2.87	2.01	7.76	4.14	2.18	1.25	0.64	0.85	1.51
chr1:46800988-46808488	1.55	1.52	1.64	0.48	0.53	0.35	0.71	0.86	1.09	2.88	1.59	0.81	0.35	0.36	0.31	0.68
chr1:46811110-46815412	0.24	0.13	-0.04	0.01	0.01	-0.2	-0.2	0.03	0.09	0.78	0.28	0	-0.02	-0.2	0.04	-0.2
chr1:46967667-46972505	0.24	0.19	1.67	0.36	0.5	0.52	0.52	0.52	0.2	1.3	-0.01	0.22	0.57	0.33	0.41	0.4
chr1:47067122-47072364	1.35	0.81	1.31	0.27	0.16	0.5	0.37	0.68	0.87	1.88	1.55	0.57	0.11	0.35	0.12	0.53
chr1:47079711-47084852	2.28	1.64	2.52	0.37	0.19	0.28	0.27	1.78	1.11	5.37	2.16	1.1	0.46	0.28	0.38	0.3
chr1:47115050-47120692	-0.16	-0.19	-0.09	-0.02	0.13	0.15	-0.2	-0.15	-0.2	0.01	-0.2	-0.15	-0.06	-0.19	-0.16	-0.2
chr1:47130996-47136084	1.21	1.48	1.15	0.39	0.48	0.67	0.29	0.98	0.78	2.41	1.69	0.94	0.26	0.26	0.18	0.5
chr1:47138856-47144894	0.59	0.47	0.24	0.23	0.21	0.32	0.34	0.03	0.26	0.57	1.04	0.72	0.5	0.49	0.06	0.39
chr1:47148898-47156398	0.11	-0.1	-0.17	0.09	0.07	0.07	0.01	-0.08	-0.06	-0.2	0.36	-0.11	-0.18	-0.08	-0.12	-0.15
chr1:47157640-47162070	0.19	0.25	1.09	0.21	0.36	0.2	0.01	0.23	0.14	0.58	0.25	0.15	0.25	0.14	0.21	0.14
chr1:47163072-47169901	0.01	0.03	-0.2	-0.05	-0.03	-0.2	-0.14	-0.19	-0.2	-0.05	0.2	-0.11	0.09	-0.16	-0.05	-0.14
chr1:47170955-47175322	-0.02	-0.2	-0.2	0.2	-0.05	-0.14	-0.2	-0.2	-0.2	0.11	0	-0.03	0.04	-0.2	-0.2	0.03
chr1:47182020-47187464	1.98	1.6	3.18	0.9	0.09	0.19	0.72	1.54	1.07	3.99	2.2	0.81	0.56	0.3	0.24	0.59
chr1:47258161-47263552	-0.09	-0.06	0.33	-0.04	0.26	0.11	0.24	0.11	0.14	-0.07	-0.11	-0.04	0.1	-0.06	0.03	0.07
chr1:47271770-47276376	0.12	-0.03	0.76	-0.03	-0.14	-0.07	-0.12	0.29	0.08	0.35	-0.2	0.07	-0.2	-0.2	-0.2	-0.17
chr1:47287258-47294758	-0.04	-0.17	0.27	-0.02	0.15	0.14	0.15	0.04	-0.09	-0.07	-0.2	-0.05	-0.02	-0.2	0.06	-0.2
chr1:47311894-47319394	-0.11	-0.16	0.23	-0.14	0.12	-0.18	0.06	-0.16	0.02	0.09	-0.2	0.01	-0.09	-0.09	-0.03	-0.03
chr1:47344971-47349277	-0.08	-0.07	0.3	-0.09	0.18	0.14	0.21	0.08	0.17	0.26	-0.2	-0.09	-0.06	-0.2	0.03	-0.09
chr1:47456690-47462017	-0.1	0.01	0.65	0.14	0.16	0.11	0.15	-0.02	0.17	0.25	-0.2	0.03	0.03	0.06	0.06	-0.03
chr1:47471581-47478536	0.13	0.05	1.01	0.4	0.47	0.19	0.46	0.19	0.24	0.38	-0.09	0.14	0.32	0.25	0.32	0.25
chr1:47517597-47524276	0.37	0.45	1.74	0.69	0.75	0.67	0.78	0.55	0.49	0.65	0.17	0.41	0.68	0.72	0.64	0.67
chr1:47549601-47553937	-0.2	-0.03	0.1	-0.19	0.02	0.11	-0.06	0.07	-0.07	0.06	-0.2	-0.13	-0.09	-0.03	-0.08	0.09
chr1:47577617-47582865	-0.01	0.09	0.49	0	0.25	0.23	0.15	-0.02	0.01	0.13	-0.2	0.04	0.17	-0.1	0	-0.11
chr1:47587185-47594685	-0.11	-0.08	0.54	-0.04	0.06	0.07	-0.04	-0.12	-0.04	-0.02	-0.2	-0.12	0.11	-0.17	-0.07	-0.15
chr1:47619838-47625601	-0.2	-0.07	0.41	-0.2	-0.04	0.09	-0.06	-0.03	-0.2	-0.08	-0.2	-0.18	-0.12	-0.2	0	-0.08
chr1:47631891-47639391	-0.15	-0.09	0.34	-0.04	0.04	0.06	0	-0.07	0.02	0.22	-0.2	-0.13	-0.02	-0.16	-0.18	0
chr1:47750878-47757574	0.11	-0.2	-0.2	-0.11	-0.2	-0.2	-0.2	0.04	-0.2	0.21	-0.2	0.03	0.16	-0.2	-0.2	-0.2
chr1:47770976-47775287	0.05	-0.17	0.23	-0.2	-0.2	-0.2	-0.2	0.1	-0.15	-0.03	-0.2	-0.05	-0.02	-0.18	-0.2	-0.08
chr1:47776695-47782673	1.13	0.59	1.67	0.82	-0.04	0.15	0.16	0.79	0.64	2.24	1.29	0.85	0.35	0.04	0.01	0.41
chr1:47796967-47802455	1.95	1.32	2.06	0.73	0.37	0.61	0.59	1.6	1.12	4.09	2.43	1.09	0.61	0.17	0.29	0.77
chr1:47901434-47908934	0.94	0.57	2	-0.2	-0.2	-0.17	-0.2	0.88	0.34	2.44	0.52	0.65	-0.2	-0.2	-0.2	-0.2
chr1:48421806-48429306	-0.09	0.16	0.49	-0.06	-0.2	-0.02	0.01	0.09	-0.02	0.24	-0.2	-0.03	-0.13	0.11	-0.02	-0.11
chr1:48509288-48513816	0.01	-0.01	0.9	-0.2	-0.2	-0.08	-0.12	0.07	-0.09	0.23	-0.2	-0.04	-0.2	-0.2	-0.2	-0.2
chr1:48559546-48567046	-0.16	-0.2	0.63	-0.1	-0.04	-0.02	-0.09	0.21	-0.1	0.25	-0.2	0.1	-0.2	-0.2	-0.2	-0.04
chr1:48581962-48588015	-0.05	-0.01	0.73	0.09	0.15	0.19	0.15	0.08	0.11	0.12	-0.15	0.07	0.07	-0.04	0.07	0.1
chr1:48600054-48604692	-0.16	-0.19	0.11	-0.15	0.14	-0.07	-0.2	0.06	-0.11	0.05	-0.2	-0.2	-0.15	-0.13	-0.09	-0.18
chr1:48615148-48622648	2.52	2.89	6.4	3.65	4.54	3.56	3.7	3.23	3.05	4.72	2.01	2.09	3.63	3.17	3.53	3.53
chr1:48691515-48695817	0.03	0.35	0.19	-0.2	-0.05	-0.11	-0.2	0.05	0.23	0.36	0.79	-0.2	-0.2	-0.17	-0.2	-0.2
chr1:48742610-48750110	0.19	0.17	0.98	0.22	0.39	0.25	0.2	0.44	0.35	0.54	-0.03	0.21	0.22	0.2	0.26	0.19
chr1:48754080-48758835	0.05	0.1	0.39	0.07	-0.01	0.04	-0.03	0.08	0.07	0.35	-0.17	-0.18	-0.15	-0.2	-0.02	-0.09
chr1:48777871-48784515	-0.2	-0.14	0.41	0.1	-0.05	0.11	-0.12	-0.01	-0.12	0.27	-0.2	-0.12	-0.14	-0.13	0.07	-0.15
chr1:48827800-48835300	0.11	0.16	0.6	0.27	0.22	0.3	0.11	0.3	0.14	0.06	-0.2	-0.06	0.13	-0.08	0.23	0.01
chr1:48845634-48849960	0.39	0.62	2.14	-0.2	-0.2	-0.2	-0.2	0.96	0.32	1.66	-0.19	0.01	-0.2	-0.2	-0.2	-0.2
chr1:48924916-48929983	-0.13	-0.03	0.24	-0.07	0.14	0.1	0.31	0.03	-0.11	0.04	-0.06	-0.15	0.15	0	0.02	0
chr1:48934099-48940317	-0.2	-0.02	-0.2	-0.2	0.02	-0.13	-0.14	-0.08	-0.13	-0.2	0.56	-0.2	-0.2	-0.13	-0.2	-0.2
chr1:49239135-49244192	-0.2	0.55	-0.2	-0.2	0.01	-0.2	-0.2	-0.19	0.31	-0.13	2.33	-0.2	-0.2	0.44	-0.2	-0.2
chr1:49276241-49280785	-0.2	-0.17	0.24	0.07	0.05	-0.09	-0.05	-0.13	-0.05	-0.16	-0.2	-0.2	-0.2	-0.14	-0.2	-0.07
chr1:49470412-49477730	0.55	0.65	1.69	0.81	0.98	0.89	0.7	0.88	0.68	1.17	0.32	0.61	0.78	0.73	0.85	0.67
chr1:49559196-49564062	-0.2	-0.05	0.26	0.22	0.16	0.17	0.17	-0.02	0.03	0.1	-0.2	0.01	0.16	-0.11	0.09	-0.01
chr1:49593321-49598632	-0.2	-0.19	0.38	-0.15	0.04	0.02	0.03	-0.13	-0.09	-0.11	-0.2	0.03	-0.04	0.06	0.09	0.12
chr1:49722758-49730258	0.35	0.43	1.38	0.32	0.52	0.49	0.51	0.45	0.49	0.51	-0.05	0.2	0.42	0.27	0.3	0.47
chr1:49747852-49755352	0.77	1	2.24	1.27	1.32	1.14	1.17	1.02	0.91	1.36	0.5	0.7	1.09	1.23	1.21	1.23
chr1:49843096-49849312	0	0.21	0.87	0.35	0.49	0.3	0.44	0.3	0.34	0.35	-0.09	0.2	0.43	0.26	0.18	0.3
chr1:49957724-49962679	-0.15	-0.2	0.14	0	0.42	-0.13	-0.08	-0.19	-0.1	-0.11	-0.2	-0.17	-0.18	0.16	0.01	-0.11
chr1:49974918-49982418	0.33	0.31	1.13	0.58	0.69	0.67	0.71	0.41	0.47	0.73	0.11	0.25	0.64	0.51	0.51	0.56
chr1:50025233-50032733	0.1	0.2	1.33	0	0.18	0.12	0.14	0.2	0.14	0.36	-0.16	0.02	-0.05	0.05	0.04	0.03
chr1:50120798-50126450	-0.16	-0.14	0.47	-0.12	0.12	0.04	0.13	-0.08	-0.01	-0.17	-0.2	-0.04	-0.03	0.02	-0.02	0.04
chr1:50203516-50211016	-0.1	0.05	0.43	-0.01	0.18	-0.02	0.01	0.26	0.02	-0.07	-0.2	-0.14	-0.2	-0.11	0.06	0
chr1:50263950-50268702	-0.14	-0.03	0.71	0.19	0.46	0.49	0.49	0.03	0.07	0.03	-0.2	-0.04	0.31	0.26	0.13	0.12
chr1:50295756-50300899	0.2	0.2	0.87	0.33	0.65	0.33	0.35	0.15	0.03	0.18	-0.08	0.09	0.19	0.31	0.27	0.37
chr1:50340814-50348314	1.91	2.2	6.14	2.83	3.47	2.73	2.85	2.73	2.38	3.8	1.33	1.75	2.58	2.48	2.55	2.78
chr1:50380746-50388246	-0.06	0.09	0.49	0.03	-0.05	-0.07	0.04	0.06	0.05	-0.11	-0.19	-0.2	-0.17	0.03	0.05	-0.03
chr1:50400108-50405299	0.18	0.26	1.01	0.46	0.52	0.29	0.28	0.29	0.21	0.44	-0.12	0.25	0.39	0.2	0.19	0.02
chr1:50914703-50919009	-0.13	-0.2	-0.2	0.17	-0.08	0.02	0	-0.06	-0.2	-0.16	-0.09	-0.14	-0.08	-0.16	-0.04	-0.06
chr1:50955141-50959473	0.03	-0.2	-0.2	-0.04	-0.2	-0.2	-0.2	-0.08	-0.2	-0.2	-0.2	-0.02	0.11	-0.18	-0.2	-0.15
chr1:50977334-50981645	-0.2	-0.2	-0.2	-0.2	-0.2	-0.08	0.06	-0.2	-0.2	-0.2	-0.2	-0.2	-0.2	-0.2	-0.2	-0.13
chr1:51074612-51079458	-0.2	-0.2	-0.2	0.05	-0.04	0.19	-0.2	-0.2	-0.2	-0.2	-0.2	-0.2	-0.2	-0.2	-0.14	-0.08
chr1:51186268-51192942	0.09	-0.15	0.38	-0.08	-0.18	-0.09	-0.15	0.2	-0.15	-0.1	-0.2	0.11	-0.02	-0.2	-0.13	-0.16
chr1:51222990-51230420	-0.19	-0.17	0.28	-0.02	0.09	0.03	-0.2	0.03	-0.15	-0.09	-0.2	0	-0.13	-0.16	-0.02	-0.06
chr1:51245100-51251010	-0.16	-0.2	0.04	-0.05	0.03	-0.2	-0.07	-0.2	-0.2	-0.04	-0.09	-0.05	-0.11	0.13	-0.04	-0.2
chr1:51327654-51333299	0.22	0.37	0.97	0.64	0.54	0.66	0.57	0.4	0.6	0.77	0.13	0.35	0.66	0.53	0.66	0.75
chr1:51342156-51346623	-0.14	-0.2	-0.2	0.12	-0.14	-0.06	-0.2	-0.2	-0.2	-0.06	-0.2	-0.2	-0.08	-0.06	0.11	-0.2
chr1:51350913-51357661	-0.12	-0.09	0.24	0.09	0.15	0.15	0.13	-0.03	0.22	-0.12	-0.17	0.01	-0.01	-0.08	-0.01	-0.2
chr1:51361407-51365726	-0.2	-0.2	-0.2	-0.2	-0.16	0.17	0.02	-0.2	-0.14	-0.2	-0.2	-0.2	-0.2	-0.11	-0.04	-0.2
chr1:51400451-51404767	-0.13	-0.2	-0.2	-0.2	-0.2	-0.18	-0.2	-0.2	-0.2	-0.2	0.08	-0.2	0.12	0.01	0.05	-0.2
chr1:51422461-51428684	1.4	0.88	1.11	0.38	-0.02	0.31	0.28	0.78	0.94	2.58	2	0.81	0.31	0.43	0.32	0.17
chr1:51431601-51438434	2.83	1.48	3.11	1.34	0.57	0.98	0.94	1.75	1.66	4.68	2.86	1.78	1.03	0.46	0.74	1.05
chr1:51440286-51446602	1.47	0.12	1.21	0.57	0.06	-0.03	0.29	0.96	0.23	1.98	0.74	0.72	0.61	0.31	0.56	0.16
chr1:51487161-51491908	-0.19	-0.2	0.15	-0.05	-0.18	0.25	-0.16	-0.2	-0.2	-0.2	-0.2	-0.2	-0.01	-0.2	-0.17	-0.11
chr1:51699247-51704965	2.74	2.41	2.6	1.02	0.91	1.07	1.37	1.33	1.94	4.29	4.16	1.59	0.97	1.09	1.05	1.47
chr1:51734640-51739004	-0.2	0.07	-0.2	-0.2	-0.05	-0.2	-0.2	-0.2	-0.2	-0.2	0.02	-0.2	-0.11	-0.02	-0.2	-0.2
chr1:51850370-51856767	0.45	0.3	1.34	0.51	0.67	0.7	0.57	0.44	0.42	0.66	0.16	0.29	0.59	0.65	0.59	0.48
chr1:51894432-51901932	-0.05	-0.2	-0.04	0.11	-0.14	0.04	-0.09	-0.12	-0.19	-0.11	-0.01	-0.06	0.19	-0.08	0.13	0.08
chr1:51904730-51912230	-0.2	-0.2	-0.17	0	-0.16	-0.2	-0.18	-0.2	-0.2	-0.2	-0.2	-0.13	0.24	-0.2	-0.2	0.17
chr1:51942144-51946511	0.19	0	0.89	0.03	-0.03	-0.02	0.16	-0.01	0.15	0.16	-0.01	0.16	0.12	0.03	0.03	0
chr1:51965073-51969407	0.32	-0.13	0.49	0.24	-0.18	-0.09	-0.2	0.44	-0.06	0.99	-0.2	0.33	0.41	-0.2	-0.08	0.02
chr1:51979736-51987236	2.84	1.5	3.37	1.48	0.28	0.53	0.5	1.74	1.02	4.16	2.23	2.23	2.3	0.38	0.81	1.38
chr1:52032892-52040392	0.66	0.22	-0.17	0.22	-0.19	0.11	0.06	0.23	0.04	0.59	0.4	0.21	0.15	-0.18	0.21	0.13
chr1:52082930-52090430	0.19	0.26	0.14	0.16	0.08	-0.13	0.07	0.05	0.15	0.37	0.57	0.03	0.31	-0.04	0.18	0.2
chr1:52165730-52171179	-0.17	-0.1	0.22	0.08	0.22	0.29	-0.05	-0.14	-0.01	0.15	-0.15	-0.17	0.12	-0.04	0.02	-0.04
chr1:52192516-52197965	1.55	1.54	1.83	0.39	0.35	0.28	0.43	0.94	1.09	2.06	1.99	0.99	0.15	0.6	0.19	0.27
chr1:52199977-52204484	-0.2	-0.2	-0.2	-0.02	-0.08	-0.06	-0.17	-0.2	-0.2	-0.2	-0.11	-0.2	-0.06	0.06	-0.18	-0.1
chr1:52258276-52262675	0.12	0.15	-0.14	0	-0.1	-0.03	0.15	0.19	0.26	0.59	0.88	0.09	-0.2	0.01	0.18	-0.09
chr1:52274551-52282051	-0.2	-0.2	-0.2	-0.12	-0.13	-0.2	-0.2	-0.2	-0.2	-0.2	0.08	-0.11	-0.15	-0.18	-0.12	-0.03
chr1:52341276-52347575	1.81	1.62	1.96	1.67	1.27	0.9	0.99	1.57	1.39	3.33	2.96	1.33	0.9	0.98	0.85	1.32
chr1:52469881-52474924	-0.06	-0.04	0.84	-0.1	0.1	-0.15	-0.2	0.06	0.04	0.22	-0.16	-0.04	-0.2	-0.17	-0.2	-0.19
chr1:52496115-52502158	1.51	1.24	1.09	0.46	0.12	0.68	0.74	1.12	0.81	2.5	1.62	0.76	0.65	0.56	0.51	0.79
chr1:52518178-52525018	1.96	1.64	2.48	0.89	0.73	0.93	0.93	1.57	1.22	3.61	2.57	1.41	1.47	1.18	1.13	1.48
chr1:52533503-52537900	0.01	-0.1	-0.2	-0.08	-0.14	-0.2	-0.06	0.01	-0.13	0.24	0.11	-0.19	0.1	-0.01	-0.2	-0.2
chr1:52605752-52610980	0.11	1.41	-0.2	-0.2	0.23	0.32	0.32	-0.05	0.59	0.66	1.58	-0.11	-0.2	0.08	-0.08	-0.08
chr1:52635700-52643200	0.47	0.56	2.13	1.02	0.76	0.75	0.73	0.84	0.63	1.22	0.21	0.48	0.81	0.76	0.87	0.86
chr1:52812759-52817060	-0.01	0.25	-0.2	-0.2	0.04	-0.2	0	-0.02	0.15	0.56	0.52	-0.2	-0.2	-0.06	-0.2	-0.09
chr1:52828606-52833872	2.17	1.75	3.67	0.46	0.27	0.46	0.57	1.88	1.56	4.33	2.84	1.19	0.93	0.32	0.43	0.89
chr1:52867137-52873224	1.47	1.17	1.76	1.23	0.43	0.85	0.75	0.85	0.88	2.33	2.54	1.02	1.24	0.94	1.01	1.33
chr1:52887155-52894022	0.15	0.61	-0.2	0.46	0.57	0.55	1.04	-0.13	0.38	0.34	2.11	0.37	0.56	0.42	0.79	1.02
chr1:52895772-52900134	-0.08	-0.12	-0.2	-0.2	-0.2	-0.2	-0.2	-0.2	-0.14	0.01	0.2	-0.11	-0.2	0.01	-0.2	-0.2
chr1:53015315-53020804	2.26	2.51	1.87	0.82	0.77	1.09	1.5	1.41	1.93	3.57	5.17	1.33	0.74	0.98	1.09	1.44
chr1:53065632-53073132	1.26	1.61	0.94	0.03	0.15	0.58	0.66	1.15	1.33	2.32	2.35	0.78	-0.11	0.64	0.39	0.62
chr1:53097264-53104764	2.6	2.97	1.71	1.29	1.86	1.87	2.91	1.59	2.32	4.88	5.1	2.27	1.53	2.35	2.61	3.14
chr1:53113956-53118259	-0.15	0.09	0.07	-0.2	0.04	-0.2	-0.14	-0.03	-0.09	0.29	0.24	-0.01	-0.2	0.17	-0.2	-0.18
chr1:53148525-53152827	0.33	0.27	0.5	-0.2	-0.05	-0.2	-0.17	0.13	0.2	0.38	0.77	0.23	-0.17	0.03	-0.11	0.09
chr1:53161471-53166515	1.11	0.93	1.14	0.29	0.31	0.1	0.25	1.01	0.81	2.63	1.37	0.69	0.32	0.08	0.18	0.22
chr1:53166754-53171850	0.79	0.77	0.34	0.27	0.16	0.11	0.09	0.34	0.67	1.66	1.87	0.46	0.03	0.57	0.59	0.21
chr1:53189602-53197076	0.85	0.71	1.32	0.03	0.15	0.05	0.05	0.51	0.58	2.06	1.43	0.34	-0.05	0.17	0.08	0.17
chr1:53382575-53389456	0.54	0.6	0.21	-0.16	-0.13	-0.13	-0.06	0.16	0.33	1.05	0.78	0.08	-0.13	0.21	0.16	0.12
chr1:53391038-53395560	0.74	1.09	0.94	-0.09	-0.06	-0.12	-0.12	0.52	0.36	1.7	1.03	0.17	-0.2	-0.1	-0.19	-0.17
chr1:53473188-53478188	0.12	0.01	0.53	0.38	0.22	0.12	0.11	0.15	0.12	0.13	0.01	0.13	0.17	0.29	0.26	0.16
chr1:53478631-53483173	0.07	-0.14	0.13	0.09	-0.04	-0.2	-0.2	-0.01	-0.18	-0.16	0.34	-0.02	0.23	-0.2	0.14	-0.06
chr1:53659816-53665789	2.14	2.21	2.17	0.99	1.06	0.96	1.3	1.46	1.69	4.55	3.22	1.56	1.03	0.99	1.08	1.09
chr1:53683553-53688959	1.71	1.4	1.95	0.4	0.52	0.51	0.92	1.33	1.18	3.78	2.14	1.05	0.52	0.53	0.8	0.62
chr1:53696808-53704308	0.54	0.25	1.22	0.13	0.01	0.02	0.18	0.28	0.25	1.58	1.01	0.37	-0.04	0.24	0.06	0.22
chr1:53728904-53736404	0.13	-0.08	0.16	0.15	-0.2	-0.2	-0.2	0.16	-0.12	0.2	-0.2	-0.13	-0.2	-0.2	-0.2	-0.2
chr1:53749832-53754138	0.57	0.19	0.5	-0.2	-0.2	-0.2	-0.2	0.46	-0.15	1.09	-0.18	0.37	0.02	-0.2	-0.2	-0.2
chr1:53758035-53764144	2.04	0.49	2.05	0.62	-0.2	0.03	0.08	1.86	0.53	3.25	-0.2	1.14	0.78	-0.14	-0.15	0.23
chr1:53789498-53795559	2.73	1.72	4.37	0.22	-0.2	0.07	0.23	2.39	0.99	5.37	1.29	1.46	0.36	-0.2	-0.11	0.1
chr1:53797931-53802318	0.23	-0.14	0.05	0.01	0.01	-0.2	-0.1	-0.08	-0.2	-0.07	-0.2	-0.01	0.05	-0.2	-0.2	-0.17
chr1:53875633-53882071	2.69	1.65	1.58	0.68	0.42	0.76	0.92	1.34	0.82	3.68	0.27	1.88	0.86	0.47	0.83	1.11
chr1:53890927-53896981	-0.09	-0.01	-0.2	-0.2	-0.02	-0.02	0.04	0.12	-0.05	-0.12	-0.19	-0.04	-0.2	-0.06	0.14	-0.2
chr1:54229843-54234919	-0.1	-0.2	-0.2	0.1	-0.2	-0.05	0.03	-0.2	-0.2	-0.2	-0.2	-0.12	0.49	-0.2	-0.2	-0.04
chr1:54301347-54306350	1.04	0.68	0.92	0.11	0.03	0.28	0.44	0.71	0.56	1.31	1.05	0.43	0.36	-0.05	0.16	0.17
chr1:54350154-54357654	0.49	0.39	0.09	0.05	0.28	-0.06	0.02	0.5	0.31	0.91	0.77	0.42	0.2	0.05	0.22	0.2
chr1:54379177-54383479	-0.2	0	-0.12	0.02	0.2	-0.05	-0.2	0.05	0.1	0	0.08	0.08	-0.04	-0.1	-0.09	-0.03
chr1:54386908-54391255	-0.2	-0.2	-0.2	-0.2	-0.2	-0.04	-0.09	-0.2	-0.2	-0.06	0.15	-0.2	-0.2	-0.2	-0.14	-0.2
chr1:54391862-54396218	-0.1	-0.2	-0.02	-0.2	-0.2	0.03	-0.13	-0.18	-0.2	-0.2	0.12	-0.04	0.31	-0.17	-0.2	-0.04
chr1:54408830-54414319	1.58	1.8	3.81	0.47	-0.01	0.17	0.63	1.82	1.2	4.95	2.54	1.17	0.48	0.12	0.02	0.42
chr1:54449565-54453868	-0.2	-0.12	-0.2	-0.2	-0.16	-0.2	-0.03	-0.2	-0.15	-0.2	0.34	-0.2	-0.2	-0.2	-0.2	-0.2
chr1:54490178-54497678	0.01	-0.12	0.07	-0.16	-0.2	-0.1	-0.09	-0.2	0.03	-0.02	0.21	-0.15	-0.2	-0.12	-0.13	0.18
chr1:54515515-54522218	2.43	1.85	2	1.61	0.81	0.81	1.31	2.08	1.58	4.11	3.32	1.81	1.86	1.39	0.98	1.09
chr1:54663474-54669011	1.1	0.92	0.26	0.57	0.41	0.33	0.29	0.79	0.33	2.12	1.15	0.58	0.07	0.31	0.02	0.51
chr1:54684548-54688850	0.34	0.62	0.11	-0.2	-0.2	-0.05	-0.2	0.36	0.05	0.53	0.54	-0.2	-0.2	-0.2	-0.2	-0.2
chr1:54694317-54699396	0.25	0.44	0.31	-0.2	-0.08	-0.2	-0.2	0.4	-0.08	0.53	0.42	-0.2	-0.2	-0.2	-0.2	-0.2
chr1:54749939-54757439	0.04	1.28	-0.08	-0.2	0.45	0.08	-0.18	0.06	0.82	0.38	4.21	0.05	-0.2	0.73	0.08	0.1
chr1:54759325-54763626	-0.2	0.5	0.07	-0.2	-0.17	-0.2	-0.2	0.03	0.23	0.31	1	-0.07	-0.2	-0.2	0.03	-0.2
chr1:54780802-54786364	-0.2	0.34	0.05	-0.2	0.1	-0.12	-0.2	-0.03	0.08	0.06	1.02	-0.12	-0.2	-0.2	-0.15	-0.2
chr1:54789038-54793421	0.04	0.52	0.05	-0.2	-0.2	-0.19	-0.11	-0.05	0.27	0.48	0.65	-0.18	-0.2	-0.14	-0.2	-0.2
chr1:54810743-54815048	-0.2	0.07	-0.12	-0.2	-0.06	-0.2	-0.2	0	-0.08	0.29	0.13	-0.16	-0.2	-0.12	-0.2	-0.2
chr1:54820795-54825105	0.64	1.06	0.26	-0.2	-0.02	0.1	0.11	0.44	0.95	0.93	2.31	0.18	-0.2	-0.12	-0.08	-0.09
chr1:54836671-54841042	-0.11	0.38	0.21	-0.2	-0.11	-0.2	-0.2	-0.04	0.06	0.2	0.62	-0.16	-0.2	-0.2	-0.2	-0.2
chr1:54842943-54847244	0.07	0.14	0.54	-0.2	-0.16	-0.2	-0.2	0.25	0.13	-0.14	0.59	-0.09	-0.2	-0.2	-0.2	-0.2
chr1:54870120-54875332	2.63	2.72	3.14	-0.2	0.02	0.05	0.05	2.18	2.33	5.4	4.91	1.5	-0.2	0.08	0	0.48
chr1:54908660-54915329	0.02	0.07	0.55	0.11	0.31	0.2	0.23	0.22	-0.02	0.41	-0.06	0	0.31	0.22	0.09	0.04
chr1:54923483-54929210	0.12	1.36	0.37	-0.2	-0.07	-0.2	-0.16	0.24	0.6	0.6	1.42	0.01	-0.2	0.03	-0.02	-0.08
chr1:54940373-54945048	0.27	1.28	0.49	-0.2	0.19	0.31	-0.01	0.19	0.99	1.2	1.59	-0.03	-0.2	0.41	0.37	0.49
chr1:54952097-54957257	1.09	1.89	1.19	-0.2	0.02	0.13	0.24	0.88	1.39	2.08	2.87	0.48	-0.2	-0.04	-0.06	0.19
chr1:55026372-55030802	0.25	0.39	1.88	-0.2	-0.2	-0.2	-0.19	0.87	0.34	1.64	-0.08	0.09	-0.2	-0.2	-0.2	-0.2
chr1:55179402-55185425	0.71	0.71	0.66	0.13	-0.11	-0.02	-0.06	0.36	0.33	1.43	1.08	0.35	-0.09	0.18	-0.07	0.39
chr1:55227293-55232867	0.35	0.17	0.67	-0.01	-0.12	-0.16	0.14	0.23	0.02	1.07	0.55	0.11	-0.2	-0.2	-0.16	-0.01
chr1:55262086-55269352	2.27	1.16	2.44	0.66	0.07	0.26	0.54	2.15	0.9	4.49	1.73	1.38	0.81	-0.14	0.27	0.46
chr1:55353364-55357666	-0.2	-0.2	-0.2	-0.2	-0.08	0.12	0.02	-0.1	-0.2	-0.2	-0.2	-0.2	-0.2	-0.2	-0.2	-0.2
chr1:55487322-55494822	0.03	0.11	0.56	-0.18	-0.13	0	-0.04	0.23	-0.02	0.78	-0.2	-0.06	-0.2	-0.2	-0.2	-0.11
chr1:55537269-55544769	-0.01	0.01	-0.2	0.03	-0.01	0.02	0.06	-0.14	-0.16	-0.07	0.23	-0.08	0.07	-0.1	-0.06	0.09
chr1:55553464-55557783	-0.07	0.17	-0.01	-0.2	-0.2	-0.2	-0.13	-0.16	0	0.35	0.05	0.01	-0.2	-0.14	-0.15	-0.13
chr1:55565422-55570357	-0.16	-0.15	-0.2	0.14	0.02	-0.05	0.03	-0.2	-0.2	-0.2	-0.02	-0.2	0.11	0	-0.14	-0.2
chr1:55591262-55598762	0.05	-0.04	0.12	0.14	0.23	-0.04	0.07	-0.15	-0.03	0.33	0.2	0.08	0.12	0.02	-0.06	0.17
chr1:55614468-55619888	0.31	0.32	0.23	0.23	0.4	0.47	0.44	-0.15	0.12	0.14	1.25	0.48	0.29	0.45	0.48	0.66
chr1:55622720-55630102	-0.2	-0.2	-0.2	-0.07	-0.05	-0.06	-0.14	-0.2	-0.2	-0.07	0.09	-0.2	-0.19	-0.04	-0.1	-0.05
chr1:55666838-55671179	-0.15	-0.15	-0.05	-0.15	0.03	-0.2	0.08	-0.2	-0.01	-0.2	0.6	-0.09	0.19	0.1	0.01	0.01
chr1:55673093-55677399	-0.2	0.01	-0.2	0.11	0.35	-0.15	0.03	-0.2	0.06	0	0.39	-0.07	0.05	0.15	0.16	0.26
chr1:55677812-55685312	2.74	3	3.17	0.91	1.08	0.72	1.32	1.87	2.25	4.47	4.73	1.52	0.85	1.4	0.85	1.17
chr1:55923440-55928243	-0.2	-0.2	0.03	-0.03	-0.17	0.04	-0.12	-0.01	0.06	-0.12	-0.2	-0.19	-0.16	-0.2	-0.2	0.04
chr1:55957805-55965246	0.09	0.09	0.86	0	0.16	0.05	0.21	0.26	0.16	0.32	-0.2	-0.02	-0.04	0.03	-0.07	0.24
chr1:56026406-56033906	0.16	0.32	1.31	0.37	0.45	0.36	0.28	0.34	0.27	0.49	0.01	0.21	0.27	0.12	0.17	0.46
chr1:56553973-56560422	-0.07	-0.11	0.91	-0.15	-0.08	0.08	-0.09	0.16	0.02	0.32	-0.15	-0.11	-0.2	-0.2	-0.2	-0.19
chr1:56707489-56713132	-0.01	0.13	0.77	0.02	0.15	0.09	-0.09	0.21	0.24	0.23	-0.2	-0.05	-0.2	-0.2	0	-0.15
chr1:56829193-56836693	2.34	2.58	7.2	4	5.19	3.64	3.88	3.07	2.88	4.68	1.82	2	4.11	3.44	4	4.12
chr1:57144142-57149892	-0.17	0.04	0.74	-0.2	0.09	0.17	-0.05	0.04	0.07	-0.1	-0.2	-0.03	-0.02	-0.09	-0.13	-0.07
chr1:57943471-57947940	0.02	0.04	1	-0.05	-0.08	-0.08	0.07	0.47	0.02	0.31	-0.13	0.02	-0.2	-0.05	-0.15	-0.04
chr1:58031613-58037206	-0.18	-0.13	0.43	-0.2	-0.08	0	0.04	-0.03	-0.2	-0.16	-0.2	-0.07	-0.2	-0.16	-0.19	-0.1
chr1:58376083-58380787	-0.2	0	0.06	-0.12	-0.15	-0.01	-0.05	-0.04	0.03	0.06	-0.2	-0.15	-0.2	-0.2	-0.07	-0.07
chr1:58591468-58598968	1.08	1.21	4.21	1.4	1.83	1.42	1.55	1.58	1.37	2.29	0.65	0.94	1.48	1.27	1.39	1.4
chr1:58614862-58619222	-0.2	-0.2	0.21	0	-0.2	-0.08	-0.18	-0.2	-0.2	-0.2	-0.2	-0.2	-0.17	-0.13	-0.15	-0.18
chr1:58688329-58693336	-0.06	0.03	0.49	0.07	0.2	-0.05	0.26	0.15	-0.08	0.46	-0.17	-0.1	-0.2	-0.02	0.02	-0.2
chr1:58718264-58723035	-0.2	-0.16	0.01	0.06	-0.2	0.06	-0.05	-0.03	0.09	-0.04	-0.2	-0.19	-0.1	-0.19	-0.2	-0.11
chr1:58734672-58742172	1.04	1.38	3.48	1.75	2.17	1.6	1.52	1.52	1.33	2.03	0.76	0.97	1.49	1.39	1.4	1.83
chr1:58788600-58795285	-0.2	0.03	-0.2	-0.2	0.29	-0.2	-0.2	0.01	0.35	-0.2	0.99	-0.2	-0.2	0.22	-0.2	-0.19
chr1:58838631-58846131	0.83	0.86	3.1	1.07	1.32	1.08	1.18	1.3	1.09	1.78	0.66	0.74	0.93	1.1	0.94	1.08
chr1:58952636-58960136	0.04	-0.01	0.98	0.26	0.22	0.16	0.03	0.21	0.06	0.25	0.08	0.13	-0.02	0.19	0.25	0.31
chr1:59008933-59014961	1.63	1.5	1.95	0.35	0.6	0.23	0.58	1.07	1.15	2.17	2.45	0.9	0.55	0.62	0.54	0.52
chr1:59046340-59051126	-0.03	0.08	0	0.26	0.2	0.26	0.25	0.22	-0.05	0.22	-0.14	-0.02	0.1	0.22	0.27	0.06
chr1:59117816-59122302	-0.2	-0.2	-0.2	-0.2	-0.14	0.04	-0.12	-0.2	-0.2	-0.2	0.08	-0.2	0.03	-0.04	-0.2	-0.07
chr1:59141925-59146355	-0.2	-0.2	0.19	-0.07	-0.2	-0.2	-0.16	-0.2	-0.2	-0.18	-0.07	-0.17	0.16	0.02	0.07	-0.2
chr1:59162538-59167796	1.26	0.96	2.54	0.78	0.31	0.32	0.76	0.94	0.77	3.29	1.94	0.89	0.96	0.31	0.35	0.97
chr1:59181393-59186526	0.57	0.02	0.29	0.14	-0.2	0.07	-0.2	0.14	-0.1	0.33	-0.12	0.34	0.13	-0.15	-0.01	-0.15
chr1:59234422-59239175	-0.18	0.03	0.25	-0.19	-0.18	-0.13	-0.1	0	-0.05	-0.18	-0.2	-0.1	-0.13	-0.06	-0.04	-0.2
chr1:59246368-59253634	4.75	4.3	4.74	2.81	2.76	2.9	3.71	3.64	3.64	8.26	6.99	3.37	2.02	2.13	2.38	3.56
chr1:59258406-59262741	-0.2	-0.2	-0.2	-0.2	-0.1	-0.2	0.07	-0.2	-0.2	-0.2	-0.2	-0.2	-0.18	-0.1	-0.18	-0.06
chr1:59275230-59282730	0.97	1.06	0.85	0.66	0.89	1.34	1.74	0.87	1.08	1.39	1.99	0.91	0.44	0.84	1.46	1.86
chr1:59319407-59326907	0.15	0.69	0.07	0.15	0.32	-0.12	-0.11	0.12	0.37	0.05	0.81	-0.02	-0.02	0.54	-0.2	0.1
chr1:59366828-59372302	0.45	0.15	0.18	-0.03	-0.11	0.38	0.12	0.5	0.01	0.94	0.44	0.27	-0.16	-0.09	0.15	0.35
chr1:59392993-59398077	-0.02	-0.15	0.76	-0.2	-0.2	-0.17	-0.13	0.1	-0.07	0.34	-0.2	-0.09	-0.01	-0.19	0.17	0.25
chr1:59405548-59410522	0.3	0.37	-0.2	-0.05	-0.13	-0.09	0.02	0.35	0.14	0.49	0.75	0.39	0.11	0.28	0.49	0.54
chr1:59421204-59428704	-0.09	-0.04	0.27	-0.13	0.11	0.13	-0.15	0.05	-0.02	0.04	-0.2	-0.15	-0.2	-0.04	-0.2	-0.03
chr1:59431866-59436572	0.45	0.81	0.3	-0.02	-0.14	-0.12	-0.01	0.49	0.28	0.61	0.77	0.5	0.1	0.08	-0.13	0.25
chr1:59483385-59488490	0.59	0.12	0.11	0.36	0.13	0.06	0.18	0.49	0.18	0.41	0.61	0.55	0.27	0.01	-0.11	0.39
chr1:59508639-59513106	0.39	0.06	0.26	-0.04	-0.2	-0.15	0.04	0.29	0.14	0.8	0.4	0.53	-0.08	-0.02	-0.14	0.29
chr1:59716950-59724437	-0.04	0.23	0.65	-0.01	0.44	0.31	0.24	0.08	0.1	0.15	-0.12	-0.01	0.22	0.11	0.17	0.21
chr1:59761435-59768935	0.69	0.46	0.6	-0.07	0.11	-0.15	0.04	0.31	0.36	0.78	1.17	0.19	0.02	-0.18	0.01	-0.03
chr1:59811041-59815890	-0.11	-0.09	0.26	0.15	0.07	0.12	0.42	-0.04	0.06	0.27	-0.2	-0.12	0.11	0.01	0.27	-0.2
chr1:59834048-59841447	0.35	0.52	2.13	0.49	0.45	0.69	0.8	0.73	0.71	0.69	0.1	0.32	0.38	0.37	0.35	0.44
chr1:59926186-59933686	0.07	0.11	0.91	0.08	0.18	0.14	0.15	0.14	0.06	-0.04	-0.19	0.01	0.09	0.12	0.15	0.1
chr1:59998385-60005885	-0.1	0.01	1.44	-0.12	-0.11	-0.04	-0.07	0.12	0.11	0.15	-0.08	0.08	-0.13	0.02	0.01	-0.05
chr1:60054024-60058690	-0.12	-0.04	0.42	-0.06	-0.15	0.14	0.11	-0.06	0.06	0.23	-0.09	-0.02	-0.19	0.07	-0.2	-0.15
chr1:60112568-60120068	0.91	0.95	3.19	0.83	1.36	1.08	0.99	1.14	1.05	1.5	0.51	0.75	1.01	0.76	1.03	1.04
chr1:60277967-60284716	0.04	0.61	-0.2	-0.09	0.1	-0.15	0.21	-0.07	0.33	0.03	1.43	-0.12	-0.2	-0.02	-0.17	-0.02
chr1:60680374-60687022	-0.2	-0.2	0.16	-0.04	0.08	0.08	-0.03	-0.09	0.01	-0.2	-0.2	-0.17	-0.06	-0.08	-0.07	0.09
chr1:60731158-60735635	-0.14	-0.01	0.18	-0.08	0.12	-0.12	0.23	-0.18	-0.2	0.02	-0.2	-0.2	-0.12	-0.1	-0.2	-0.2
chr1:60742040-60747012	-0.19	-0.16	0.5	-0.2	-0.19	0.05	0.12	-0.09	-0.18	0.06	-0.2	-0.2	-0.11	-0.15	0.17	0.11
chr1:60842778-60850002	0.05	-0.08	0.94	0.45	0.41	0.22	0.51	0.31	0.24	0.31	-0.07	0.04	0.29	0.29	0.27	0.25
chr1:60929402-60934613	0.16	0.16	1.96	0.12	0.18	0.36	0.11	0.39	0.21	0.22	0	0.2	0.15	0.22	0.2	0.22
chr1:60955176-60962676	0.34	0.51	1.91	0.23	0.63	0.4	0.42	0.48	0.43	1	0.05	0.43	0.12	0.36	0.41	0.33
chr1:60974665-60981150	-0.18	-0.07	0.18	-0.02	0.16	0.15	0.17	-0.07	-0.05	-0.18	-0.2	-0.01	-0.16	0.02	-0.05	-0.12
chr1:61025336-61029846	-0.2	-0.15	-0.16	-0.2	0.07	-0.09	-0.14	-0.19	-0.2	-0.2	-0.2	-0.14	-0.14	-0.14	-0.04	-0.15
chr1:61105821-61112243	0.21	0.33	2.19	0.16	0.16	0.39	0.12	0.61	0.4	0.65	0.04	0.24	0.09	0.08	0.05	0.11
chr1:61514866-61519178	-0.05	0.03	-0.2	-0.2	-0.2	-0.19	-0.2	0.05	-0.03	0.02	0.21	-0.2	-0.2	-0.2	-0.2	-0.2
chr1:61540377-61546335	0.45	0.58	0.23	-0.01	0.54	0.38	0.35	0.01	0.55	0.59	2.58	0.28	-0.03	0.45	0.45	0.33
chr1:61549090-61553393	-0.2	-0.2	-0.08	-0.18	-0.09	-0.2	-0.04	-0.2	-0.1	-0.2	0.07	-0.2	-0.2	-0.2	-0.03	0.19
chr1:61718091-61722476	-0.2	-0.2	0.09	-0.2	-0.2	-0.03	0.03	-0.2	-0.2	-0.2	-0.2	-0.2	-0.2	-0.2	-0.14	-0.2
chr1:62037845-62045345	-0.11	-0.18	0.09	-0.2	-0.04	0	-0.1	-0.19	-0.2	-0.2	-0.2	-0.08	-0.2	-0.2	-0.13	-0.2
chr1:62188203-62193539	1.02	0.79	1.61	0.49	0.59	0.38	0.64	0.64	0.85	1.89	2.08	0.57	0.93	0.69	0.78	1.12
chr1:62205342-62212842	1.2	1.48	0.98	-0.2	0.03	0.07	0.17	0.17	0.74	2.05	2.18	0.57	-0.2	0.1	0.18	0.29
chr1:62245556-62251348	0.07	0.07	0.81	0.04	-0.2	-0.18	0.06	-0.2	-0.19	-0.05	0.82	0.1	0	-0.04	0.29	0.4
chr1:62296237-62300539	-0.2	-0.2	-0.04	-0.2	-0.2	0.05	-0.2	-0.2	-0.2	-0.2	-0.2	-0.2	-0.2	-0.08	-0.18	-0.2
chr1:62310632-62318132	-0.2	-0.2	-0.2	-0.2	-0.17	0.03	-0.16	-0.2	-0.2	-0.17	0.16	-0.16	-0.2	0.04	-0.03	-0.07
chr1:62348747-62353560	0.04	0.12	0.55	0.29	0.31	0.35	0.02	0.05	0.19	0.09	-0.13	0.14	0.21	0.22	0.28	0.21
chr1:62388663-62393081	-0.07	-0.05	0.42	-0.11	-0.09	-0.07	0.17	-0.02	-0.07	-0.12	-0.2	-0.13	-0.2	-0.02	-0.16	-0.11
chr1:62735376-62739889	0.86	0.69	0.1	-0.1	-0.2	-0.14	-0.2	0.58	0.47	0.91	0.85	0.09	-0.06	0.12	-0.1	-0.1
chr1:62899137-62905937	2.76	2.4	2.52	1.8	1.25	1.43	1.7	2.16	1.71	4.96	3.66	1.65	1.91	1.15	1.4	1.72
chr1:62909706-62914008	-0.2	-0.2	-0.16	-0.08	0.03	0.02	-0.07	-0.2	-0.12	0.24	0.01	-0.2	0	-0.1	0.06	-0.15
chr1:62914237-62918539	-0.2	-0.14	-0.2	-0.2	0	-0.2	-0.11	-0.2	-0.08	0.06	0.08	-0.11	-0.12	-0.11	0.08	-0.13
chr1:62919405-62923784	0	-0.2	-0.2	-0.06	-0.2	-0.15	0.07	-0.2	-0.2	-0.2	-0.07	-0.13	0.1	-0.2	-0.2	-0.11
chr1:63133958-63138399	0.09	0.01	0.6	-0.2	-0.15	-0.2	-0.16	0.25	-0.03	0.03	-0.2	-0.15	-0.07	-0.11	-0.2	-0.17
chr1:63143341-63149065	-0.06	-0.1	-0.04	0.07	0.15	-0.08	-0.01	-0.13	-0.02	-0.19	-0.1	-0.08	0.05	0.15	0.09	-0.06
chr1:63151045-63156579	0.86	1.1	0.89	-0.1	0.47	0.31	0.18	0.76	0.54	1.12	1.01	0.05	-0.16	0.3	0.4	-0.05
chr1:63164378-63171878	0.39	0.49	2	0.63	0.84	0.69	0.69	0.67	0.64	1.1	0.25	0.46	0.9	0.79	0.63	0.65
chr1:63247435-63252383	0.37	0.47	0.47	0.58	0.17	0.54	0.3	0.33	0.35	0.83	1.44	0.19	0.32	0.48	0.58	0.3
chr1:63308781-63313109	-0.2	-0.2	-0.16	-0.19	-0.2	-0.2	-0.2	-0.2	-0.2	-0.2	-0.2	-0.2	-0.13	-0.2	0.08	-0.2
chr1:63661250-63667639	-0.2	-0.2	-0.11	-0.2	-0.16	0.07	-0.2	-0.2	-0.2	-0.2	-0.2	-0.2	-0.2	-0.2	-0.2	-0.13
chr1:63704373-63710139	-0.15	-0.12	0.5	-0.07	0.1	-0.07	0.08	-0.2	-0.1	-0.15	-0.2	-0.16	0.06	-0.05	-0.09	0.14
chr1:63830888-63838388	0.7	0.62	0.67	0.1	-0.07	-0.11	-0.04	0.47	0.13	1.57	0.66	0.33	0.2	-0.09	-0.1	0.04
chr1:63842744-63847047	-0.05	-0.2	0.19	-0.1	-0.17	0.16	-0.2	-0.2	-0.17	-0.16	-0.13	-0.2	0.05	0.01	-0.2	-0.2
chr1:63902947-63907392	-0.2	-0.2	-0.2	0.03	-0.2	0.01	0.06	-0.2	-0.2	-0.2	-0.17	-0.2	-0.02	-0.18	-0.05	0.02
chr1:63953506-63958888	-0.2	-0.2	-0.2	-0.2	-0.09	0	-0.2	-0.2	-0.2	-0.2	-0.2	-0.2	0.28	-0.2	-0.2	-0.2
chr1:63966597-63973161	0.56	0.3	1	0.57	0.64	0.57	0.51	0.46	0.37	0.63	0.09	0.32	0.61	0.54	0.32	0.56
chr1:63986062-63991933	1.34	0.75	0.84	1.11	0.68	0.85	1.36	0.54	0.51	1.55	2.15	0.72	1.51	0.93	0.93	1.1
chr1:64056442-64062252	1.7	1.5	2.35	0.58	0.19	0.62	0.82	1.02	0.7	2.49	2.47	0.92	0.45	0.41	0.5	0.9
chr1:64114267-64121010	0.38	0.26	0.78	0.4	-0.02	0.26	0.17	0.52	0.38	1.76	0.45	0.48	0.75	0.07	0.05	0.06
chr1:64388600-64395310	0.45	0.5	1.83	0.54	0.85	0.63	0.78	0.9	0.6	1.23	0.25	0.5	0.77	0.69	0.61	0.57
chr1:64738628-64746128	0.29	0.3	1.27	0.42	0.58	0.4	0.44	0.53	0.4	0.4	0.1	0.33	0.52	0.48	0.53	0.35
chr1:64814328-64820385	-0.08	0.13	0.57	-0.2	-0.06	-0.04	0.07	0.37	0.17	0.58	-0.1	-0.08	-0.2	-0.01	-0.09	0.12
chr1:64837001-64841369	-0.2	-0.17	0.1	-0.2	-0.06	0.02	-0.2	-0.2	-0.2	0.03	-0.18	-0.2	-0.19	-0.2	-0.2	-0.02
chr1:64932348-64936667	-0.2	-0.04	0.19	-0.2	-0.2	-0.2	-0.2	-0.2	-0.11	-0.2	2.07	-0.2	-0.2	-0.2	-0.2	-0.2
chr1:65002424-65006819	-0.2	-0.15	-0.2	-0.2	0.05	-0.2	-0.2	-0.2	-0.03	-0.2	2.47	-0.2	-0.2	0.08	-0.2	-0.2
chr1:65094967-65099291	-0.11	-0.2	-0.2	-0.2	-0.2	-0.19	-0.16	-0.2	-0.18	-0.1	0.1	-0.18	-0.2	0.04	-0.19	-0.2
chr1:65237039-65242098	-0.2	-0.05	0.38	-0.02	-0.17	-0.04	-0.04	-0.2	-0.2	-0.2	-0.2	-0.2	-0.18	-0.02	0	-0.12
chr1:65290548-65297718	0.31	0.29	0.38	0.11	-0.08	0.01	0.13	0.08	0.23	0.16	0.37	0.63	0.43	0.01	0.17	0.1
chr1:65324980-65332480	0.37	0.21	0.65	0.2	-0.2	-0.17	0.02	0.17	0.12	0.37	0.37	-0.02	0.13	0.06	0.03	-0.19
chr1:65336427-65343927	0.47	0.09	0.67	-0.07	-0.11	-0.2	-0.2	0.03	0.15	0.38	0.44	0.18	0.25	0.1	0.1	0.25
chr1:65354069-65358375	0.35	-0.07	-0.04	0.04	0.1	-0.03	-0.2	-0.13	0.01	0.02	0.6	-0.02	0.54	0.18	0.1	0.06
chr1:65364588-65371436	0.01	-0.07	-0.2	0.23	-0.05	-0.2	-0.11	-0.16	-0.03	0.13	0	-0.05	0.29	0.12	-0.11	-0.03
chr1:65374503-65378831	0.24	0.19	-0.2	0.03	-0.13	-0.15	-0.2	-0.1	0.04	-0.12	0.04	-0.19	0.09	-0.15	-0.16	-0.19
chr1:65383280-65390780	0.08	0.14	0.23	0.06	0.22	0.13	0.06	-0.13	0.21	0.07	0.74	0.1	0	0.23	0.13	0.09
chr1:65403318-65407706	0.02	0.08	-0.2	0.12	-0.2	-0.15	-0.2	0.09	-0.2	-0.13	0.11	-0.07	0.14	0.09	-0.08	-0.2
chr1:65414890-65419297	0.55	0.24	1.22	0.21	0.17	0.06	-0.06	-0.07	0.09	0.1	0.72	0.27	0.82	0.24	0.3	-0.2
chr1:65420629-65425013	0.73	0.12	0.51	0.07	0.04	-0.2	0.02	0.2	0.26	0.53	0.79	0.46	0.58	0.35	0.18	-0.17
chr1:65428405-65434824	3.57	2.84	4.23	2.34	1.35	1.31	2.01	2.46	2.24	5.54	5.18	2.53	2.37	2.02	1.8	2.11
chr1:65467536-65475036	0.82	0.63	0.29	-0.07	0.25	0.34	0.21	0.27	0.11	1.23	1.4	-0.03	0.05	0.13	0.43	0.29
chr1:65513113-65517436	-0.2	0.07	-0.01	-0.2	-0.1	0.02	0.17	-0.19	0.1	-0.05	0.97	-0.12	-0.2	-0.13	0.07	-0.14
chr1:65523778-65528108	-0.2	-0.1	-0.2	-0.11	0.02	-0.04	-0.2	-0.2	-0.09	-0.2	0.5	-0.2	-0.2	0.14	0.09	0.11
chr1:65530372-65536875	4.59	4.76	3.01	1.47	2.13	1.72	2	2.12	3.99	7.12	8.47	2.67	1.17	2.48	1.76	2.34
chr1:65587152-65591461	-0.03	-0.2	0.23	-0.2	-0.2	-0.12	-0.2	-0.11	0.12	-0.2	-0.2	-0.2	-0.13	-0.02	-0.11	-0.18
chr1:65883400-65890900	1.36	0.99	2	0.36	-0.08	0.13	0.66	1.14	0.7	2.21	1.67	0.62	0.65	0.32	0.46	0.54
chr1:65892988-65897424	-0.06	-0.2	-0.03	-0.13	0.04	-0.06	-0.09	-0.2	-0.2	-0.2	0.18	-0.14	0.17	-0.2	-0.01	-0.17
chr1:65914416-65921776	0.39	0.52	2.23	0.72	1.02	0.73	0.91	0.88	0.71	0.79	0.1	0.41	0.89	0.86	0.83	0.84
chr1:66009720-66017220	0.37	0.43	2.06	0.57	0.86	0.57	0.42	0.65	0.42	0.94	0.09	0.31	0.6	0.49	0.5	0.56
chr1:66023230-66030730	0.8	0.93	2.68	1.09	1.6	1.29	1.27	1.35	1.12	1.89	0.49	0.85	1.06	1	1.12	1.23
chr1:66107527-66112110	-0.14	0.03	0.26	0.03	-0.02	0.07	0.08	0.14	0.03	-0.02	-0.2	-0.15	-0.1	-0.15	-0.2	-0.1
chr1:66135385-66141897	0.09	0.05	1.25	0.18	0.38	0.2	0.32	0.11	0.16	0.13	-0.06	-0.05	0.1	0.22	0.14	0.13
chr1:66159524-66163835	-0.2	-0.2	0.26	-0.2	-0.2	-0.09	-0.2	0	-0.2	-0.2	-0.2	-0.2	-0.2	-0.2	-0.11	-0.2
chr1:66337468-66343310	-0.18	-0.1	0.65	-0.07	-0.1	-0.04	0.1	-0.15	-0.06	0.01	-0.2	-0.1	-0.18	-0.05	0.07	-0.01
chr1:66347559-66351983	-0.2	0	0.95	-0.12	-0.07	0.03	-0.07	-0.14	0.05	0.14	-0.2	-0.2	0	-0.01	0.2	-0.11
chr1:66430520-66434873	-0.2	-0.2	-0.2	-0.11	-0.1	0	0.06	-0.2	-0.2	-0.2	-0.2	-0.04	0.12	0.26	-0.07	0.02
chr1:66485350-66489697	-0.2	-0.2	-0.17	-0.2	-0.09	0.14	-0.2	-0.2	-0.11	-0.2	-0.2	-0.19	-0.2	-0.06	0	-0.2
chr1:66566133-66573633	-0.03	0.02	0.58	0.22	0.41	0.24	0.2	0.14	0.08	0.36	-0.07	-0.03	0.25	0.18	0.23	0.3
chr1:66644638-66650116	0.02	-0.2	0	0.14	-0.2	-0.2	0.02	-0.2	-0.2	-0.2	-0.13	0.19	0.61	0.15	0.19	0.09
chr1:66650704-66656271	-0.08	-0.03	0.52	0.06	0.06	0.12	0.18	0.07	0.03	0.14	-0.2	-0.05	0.17	0.19	-0.01	0.17
chr1:66661434-66668934	-0.08	0.04	0.91	0.12	0.11	0.22	0.21	0.06	0.1	0.38	-0.11	0.03	0.02	0.18	0.24	0.11
chr1:66677899-66682806	-0.2	0.01	-0.2	0.02	0.07	-0.13	0.02	-0.2	-0.09	-0.2	0.36	0.14	-0.18	0.17	-0.06	-0.2
chr1:66707676-66715176	0.32	-0.2	0.23	0.29	-0.2	-0.2	-0.06	0.02	-0.19	0	-0.2	0.46	0.42	-0.04	0.16	0.43
chr1:66738351-66742681	1.16	0.13	0.49	0.33	-0.2	0.07	0.2	0.14	0.06	0.9	1.14	0.48	0.63	0.07	0.47	0.84
chr1:66743382-66750144	0.31	-0.02	-0.13	0.35	-0.09	0.01	0.17	-0.17	0.04	0.43	0.61	0.38	0.09	-0.08	0.19	0.18
chr1:66765260-66772760	-0.06	-0.06	-0.2	0.12	-0.05	-0.2	-0.16	-0.15	-0.09	-0.2	0.29	0.22	0.23	0.13	-0.02	-0.1
chr1:66788564-66793662	-0.2	-0.2	-0.2	0.02	-0.13	-0.09	-0.2	-0.2	-0.2	-0.2	-0.15	-0.2	-0.02	0.1	-0.14	-0.12
chr1:66795582-66803082	3.29	2.71	2.13	3.37	2.55	3.11	3.69	2.12	2.5	4.03	6.26	2.82	4.1	2.96	3.43	3.99
chr1:66811965-66819465	0.97	0.18	-0.02	1.16	0.3	0.35	0.68	0.24	0.3	0.58	0.9	0.78	1.42	0.47	1.43	1.08
chr1:66820824-66826695	0.1	-0.05	-0.2	0.37	-0.01	-0.2	-0.2	0	-0.06	0.51	0.16	0.31	0.6	0.15	0.29	-0.1
chr1:66833092-66840592	1.03	0.66	0.23	0.7	0.69	0.01	0.28	0.23	0.53	1.05	1.2	0.72	0.78	0.55	0.77	0.23
chr1:66888469-66893544	0.25	0.05	0.24	-0.12	0.16	-0.09	-0.15	0.39	0.15	0.44	-0.16	0.05	-0.17	0.02	-0.15	-0.11
chr1:66900636-66904948	-0.03	-0.2	-0.2	-0.05	0	-0.2	-0.08	-0.2	-0.13	-0.2	-0.2	0.06	0.07	-0.08	-0.2	-0.06
chr1:66906101-66913601	0.07	-0.08	0.16	0.2	-0.2	-0.16	-0.15	-0.08	-0.2	0.24	0.4	0.28	0.36	0.13	0.1	-0.06
chr1:66946010-66953510	0.07	0.22	1	0.01	0.23	0.12	0.09	0.07	0.15	0.67	0.03	0.15	0.08	-0.05	0.22	0.15
chr1:67194809-67199142	-0.2	-0.2	-0.2	-0.15	-0.08	-0.13	-0.2	-0.2	-0.19	-0.2	-0.2	-0.2	0.38	-0.06	-0.19	0.09
chr1:67245921-67253421	0.04	0.33	0.96	0.12	0.39	0.42	0.34	0.23	0.28	0.29	0.11	0.17	0.05	0.46	0.34	0.21
chr1:67269497-67274008	-0.2	-0.2	0.36	-0.16	0.25	-0.05	0.01	-0.1	-0.2	-0.16	-0.2	-0.2	0.03	-0.2	0.05	-0.08
chr1:67288772-67293202	0.15	0.08	0.49	-0.05	0.15	-0.13	0.1	0.11	0.07	0.56	-0.2	-0.09	0	-0.1	-0.06	-0.02
chr1:67390114-67397614	3.35	2.5	2.75	1.8	0.96	1.54	1.4	1.97	2.09	4.79	4.74	1.97	1.83	1.35	1.29	1.88
chr1:67410963-67418463	0.17	-0.13	-0.1	0.19	-0.05	-0.1	-0.13	-0.2	-0.06	-0.2	0.32	-0.08	0.29	0.07	0.16	-0.13
chr1:67424570-67429588	-0.07	-0.2	-0.11	0.44	-0.03	0.02	-0.12	-0.2	-0.2	-0.16	0.24	-0.1	0.28	0.09	0.22	0.17
chr1:67432832-67440332	-0.04	-0.11	-0.2	0.27	0.22	0	-0.11	-0.2	-0.2	-0.2	0.3	-0.13	0.31	0.22	0.16	-0.02
chr1:67444854-67452354	-0.04	-0.03	-0.08	0.35	0.11	0.13	-0.11	-0.2	-0.09	-0.08	0.99	-0.01	0.43	0.34	0.44	0.47
chr1:67462670-67467075	-0.06	-0.2	-0.2	0.12	-0.2	-0.2	-0.07	-0.2	-0.12	-0.09	0.13	-0.2	0.22	0.05	0.07	-0.08
chr1:67514712-67522157	1.9	1.58	1.93	1.06	0.93	0.84	0.73	1.45	1.15	3.11	2.51	1.2	0.76	0.9	0.51	0.61
chr1:67544016-67551516	2.05	2.33	6.51	2.96	3.45	2.74	2.89	2.74	2.42	3.91	1.44	1.81	2.75	2.52	2.79	3.16
chr1:67604589-67611293	-0.2	-0.1	-0.2	-0.2	-0.1	-0.2	-0.2	-0.2	-0.11	-0.09	0.2	-0.2	-0.2	0.24	-0.2	-0.2
chr1:67635667-67639973	-0.08	-0.2	-0.2	0.07	0.01	-0.2	-0.2	-0.2	-0.2	0.06	0.22	-0.2	-0.09	0.07	-0.07	0.01
chr1:67640814-67648314	-0.11	-0.14	0.27	-0.06	0.14	-0.02	-0.13	-0.11	-0.06	-0.09	-0.2	-0.2	0	0.02	-0.12	-0.11
chr1:67655900-67662676	-0.09	-0.2	-0.2	0.06	-0.2	-0.18	-0.2	-0.06	-0.2	0.03	-0.2	-0.07	0.02	-0.2	-0.04	-0.2
chr1:67770695-67777063	0.46	-0.2	0.49	0.11	-0.2	-0.2	0.1	0.26	-0.2	0.4	-0.2	0.94	0.67	-0.2	-0.2	-0.06
chr1:67778001-67784063	0.03	-0.2	-0.06	0.16	-0.2	-0.2	-0.11	-0.2	-0.2	-0.12	-0.2	0.44	0.71	-0.02	-0.07	-0.17
chr1:67797081-67804581	0.13	-0.2	-0.2	0.15	-0.2	-0.19	0.09	-0.09	-0.16	-0.13	-0.2	0.53	0.79	-0.2	-0.19	0.01
chr1:67869794-67874294	0.17	-0.2	0.18	-0.02	-0.18	-0.12	-0.17	-0.2	-0.2	-0.2	0.64	0.07	-0.07	0.4	0.14	-0.03
chr1:67876755-67881245	-0.11	0.05	-0.04	0.08	-0.2	-0.2	-0.01	-0.14	-0.15	-0.04	0.08	-0.13	0.15	0.26	0.03	-0.18
chr1:67883843-67889595	0.23	0.05	-0.16	0.01	-0.11	-0.18	-0.02	-0.11	0.12	0.39	0.62	-0.17	0.02	0.03	0.05	-0.2
chr1:67891174-67898674	2.27	1.92	2.15	1.53	0.5	1.2	1.14	1.64	1.51	3.78	3.73	1.55	1.63	1.41	1.25	1.46
chr1:68011750-68018828	0.01	0.08	1.33	0.14	0.09	0.1	0.18	0.2	0.25	0.44	-0.15	-0.05	-0.08	0.15	0.05	0.13
chr1:68149028-68154787	2.79	1.8	3.44	1.23	0.66	0.61	0.64	2.28	1.61	4.93	2.09	2.02	0.89	0.66	0.51	0.87
chr1:68186734-68191922	-0.09	-0.07	-0.1	0.14	-0.2	-0.2	-0.14	-0.06	-0.2	0.26	-0.2	-0.1	0.39	-0.2	-0.2	-0.2
chr1:68199362-68204576	0.53	0.29	0.4	0.19	-0.07	0.12	0.09	0.33	0.26	0.94	-0.1	0.31	0.24	0.26	-0.02	-0.2
chr1:68625008-68629319	-0.18	0.08	0.38	-0.2	0.19	-0.2	0.03	0.45	-0.02	-0.1	-0.2	-0.18	-0.19	-0.2	-0.2	-0.14
chr1:68850714-68858214	-0.08	0.01	0.16	-0.07	-0.13	-0.02	0.12	0.07	0.12	0.04	-0.19	-0.08	-0.17	-0.11	-0.2	-0.2
chr1:68959531-68964412	0.43	-0.2	0.32	0.31	-0.2	-0.03	-0.02	0.6	-0.2	0.93	-0.16	0.34	0.72	-0.15	-0.04	0.05
chr1:69146111-69152666	-0.13	0.04	0.4	0.21	0.35	0.54	0.23	-0.07	0.01	0.27	-0.2	0.04	0.14	0.05	0.16	-0.07
chr1:69199020-69206520	0.39	0.43	1.78	0.59	0.83	0.51	0.68	0.76	0.51	1.09	0.17	0.33	0.51	0.63	0.47	0.72
chr1:69340374-69347487	0.92	0.98	3.33	1.16	1.64	1.25	1.27	1.4	1.08	1.91	0.56	0.89	1.23	1.12	1.14	1.3
chr1:69388382-69395882	0.11	0.22	1.67	0.04	0.32	0.25	0.34	0.43	0.35	0.55	-0.03	0.22	0.13	0.11	0.4	0.19
chr1:69459679-69466082	0.19	0.06	1.34	0.24	0.76	0.32	0.34	0.24	0.32	0.22	-0.01	0.14	0.34	0.22	0.09	0.3
chr1:69499262-69504899	0.11	0.15	0.27	-0.02	0.06	0.03	0.08	0.16	0.13	-0.06	-0.2	0.07	-0.03	-0.06	-0.01	0.19
chr1:69561610-69568867	-0.2	-0.01	0.18	-0.1	0.02	0.05	-0.11	-0.04	-0.05	-0.04	-0.2	-0.03	-0.2	-0.18	-0.11	-0.03
chr1:69580596-69587534	0.15	0.23	1.11	0.35	0.2	0.34	0.37	0.45	0.46	0.46	0.1	0.19	0.21	0.29	0.48	0.33
chr1:69950433-69954872	-0.2	-0.2	-0.07	-0.2	0.09	-0.08	-0.2	-0.2	-0.2	-0.2	-0.2	-0.2	-0.2	-0.2	-0.2	0.08
chr1:70318858-70326033	-0.2	-0.2	0.07	-0.16	-0.09	-0.09	-0.04	-0.2	-0.2	-0.2	-0.2	-0.19	-0.2	-0.2	-0.2	-0.08
chr1:70347214-70354714	-0.01	0.18	0.94	-0.03	0.24	0.23	-0.01	0.24	0.18	0.6	-0.09	0.03	0.26	0.21	0.12	0.01
chr1:70369182-70376633	-0.2	-0.09	0.57	0	-0.06	-0.08	0.02	-0.01	-0.17	-0.06	-0.2	-0.12	-0.14	-0.18	-0.13	-0.11
chr1:70387714-70395214	-0.1	0.13	0.56	-0.12	-0.01	0.03	-0.04	0.03	-0.07	0.15	-0.2	-0.06	-0.2	-0.03	-0.15	-0.12
chr1:70459589-70465563	0	0.08	0.81	0.22	0.22	0.37	0.42	0.26	0.16	0.39	-0.04	0.01	0.15	0.22	0.42	0.1
chr1:70562257-70567222	0.24	0.24	0.87	0.66	0.93	0.8	0.63	0.3	0.29	0.59	0.2	0.38	0.6	0.55	0.73	0.59
chr1:70619306-70624608	-0.2	-0.2	-0.2	0.1	-0.2	0.06	-0.2	-0.2	-0.2	-0.2	-0.2	-0.2	-0.14	-0.19	-0.2	-0.2
chr1:70668630-70674464	1.52	1.14	1.37	1.88	0.74	1.05	1.16	0.63	0.81	2.01	2.3	0.99	1.69	1.13	1.23	1.3
chr1:70684540-70690372	1.59	1.58	0.63	1.54	1.29	1.31	1.29	0.86	1.05	2.03	3.25	1.26	1.63	1.63	1.65	1.76
chr1:70696453-70700814	0.02	-0.15	-0.2	0.07	-0.2	-0.2	-0.1	-0.2	-0.07	-0.2	0.27	-0.04	0.26	0.19	-0.2	0.03
chr1:70704822-70712322	-0.18	-0.13	-0.2	0.12	-0.04	-0.17	-0.2	-0.16	-0.03	0.32	0.16	-0.15	-0.15	-0.1	-0.01	0
chr1:70723270-70727731	-0.2	-0.2	-0.19	-0.06	-0.11	-0.1	-0.02	-0.2	-0.13	-0.2	0.26	-0.2	-0.05	0.26	-0.11	0.06
chr1:70729253-70736753	-0.2	-0.15	-0.2	0.17	-0.07	-0.18	-0.05	-0.2	-0.2	-0.2	0.06	-0.2	0.02	-0.02	-0.13	-0.2
chr1:70817256-70822791	2.24	1.8	1.7	1.22	0.89	0.77	1.02	1.77	1.43	3.48	2.89	1.49	1.62	0.96	0.76	1.63
chr1:70873905-70879405	0.91	1.04	0.24	0.99	0.96	0.51	0.54	0.45	0.79	1.08	2.62	0.61	0.51	1.11	0.7	0.74
chr1:70980858-70986384	-0.2	-0.2	-0.2	-0.2	0.03	-0.2	-0.07	-0.2	-0.2	-0.2	-0.2	-0.2	-0.2	-0.2	-0.2	0.09
chr1:71059854-71067354	0.6	0.78	2.77	0.51	1.02	0.66	0.77	0.98	0.74	1.37	0.26	0.56	0.49	0.68	0.65	0.79
chr1:71278070-71284127	-0.06	0.12	1.06	0.07	0.37	0.25	0.34	0.29	0.21	0.64	-0.13	0.04	0.13	-0.04	0.06	-0.1
chr1:71529356-71536431	-0.2	-0.2	-0.2	-0.07	-0.18	-0.12	-0.2	-0.2	-0.2	-0.2	0.06	-0.2	0.03	-0.07	-0.02	-0.08
chr1:71538350-71542689	-0.19	-0.2	-0.2	-0.05	-0.18	0.07	-0.2	-0.2	-0.2	-0.2	-0.01	-0.11	-0.04	-0.08	-0.17	-0.08
chr1:71543576-71549033	0.8	0.54	0.31	0.76	0.46	0.43	0.62	0.39	0.59	0.98	2.06	0.48	0.93	0.76	1.14	0.7
chr1:71572694-71577601	0.08	0.29	1.33	0.25	0.35	0.41	0.27	0.34	0.35	0.57	0.07	0.2	0.55	0.38	0.31	0.36
chr1:71583986-71591486	-0.2	-0.2	0.09	-0.09	0.03	-0.1	-0.09	-0.13	-0.12	-0.16	-0.2	-0.13	-0.11	-0.2	-0.03	-0.07
chr1:71680282-71687782	0.01	0.17	1.42	0.07	-0.03	0.17	0.13	0.14	0.14	0.19	0.02	0.14	-0.01	-0.02	0.26	0.11
chr1:71977461-71983778	1.86	1.96	5.29	2.29	2.54	2.11	2.45	2.56	2.01	3.8	1.29	1.61	2.29	2.09	2.16	2.39
chr1:72352994-72360494	0.62	0.78	3.22	0.71	1.05	0.49	0.71	0.95	0.64	1.62	0.22	0.44	0.53	0.5	0.71	0.74
chr1:72851950-72859450	-0.2	-0.2	0.23	-0.08	0.24	0.16	-0.05	-0.19	0.02	-0.2	-0.2	-0.2	-0.12	-0.15	0.06	-0.11
chr1:73277923-73282966	-0.12	-0.07	0.58	0.04	-0.08	0.17	0.1	0.05	0.07	-0.15	-0.2	-0.07	0.02	0.03	0.1	-0.08
chr1:73364562-73370857	0.1	0.3	0.67	0.2	0.3	0.31	0.24	0.32	0.39	0.56	-0.01	0.23	0.07	0.26	0.37	0.32
chr1:73444263-73450736	-0.2	-0.03	0.62	-0.19	-0.16	-0.04	-0.16	-0.1	0.01	-0.03	-0.2	-0.2	-0.2	-0.1	-0.17	0.06
chr1:73452891-73457264	-0.11	0.1	0.47	-0.08	0.06	0.04	-0.05	0	-0.2	-0.17	-0.2	0.13	-0.2	-0.08	-0.13	-0.2
chr1:73702589-73707209	-0.18	0.04	0.47	-0.2	-0.08	0.04	-0.18	0.05	-0.06	0.18	-0.2	-0.06	-0.02	-0.15	-0.2	-0.2
chr1:74596082-74601252	-0.19	-0.2	0.35	-0.17	0.01	0.04	-0.2	-0.13	-0.2	-0.17	-0.2	-0.2	-0.03	0.12	0.09	-0.15
chr1:74661409-74666769	0.35	0.43	0.15	0.73	0.32	0.17	0.09	0.03	0.01	0.54	1.05	0.23	0.72	0.36	0.18	0.39
chr1:74674572-74679539	-0.12	-0.2	0.17	-0.02	0.12	-0.09	0.18	-0.14	-0.01	-0.2	-0.2	-0.2	-0.17	0.14	-0.05	0.03
chr1:74772800-74777109	-0.2	-0.2	-0.2	-0.18	0.1	-0.04	-0.2	-0.2	-0.2	-0.2	-0.2	-0.2	-0.2	-0.11	-0.02	-0.2
chr1:74811630-74819130	-0.09	0.11	0.78	0.31	0.4	0.32	0.19	0.14	0.15	0.23	-0.1	0.04	0.18	0.15	0.12	0.2
chr1:74909751-74917251	0.29	0.42	1.69	0.25	0.61	0.53	0.36	0.66	0.48	0.96	0.06	0.2	0.4	0.31	0.48	0.35
chr1:74996278-75000964	-0.2	-0.15	0.09	-0.07	0.34	0.23	0.18	-0.13	-0.13	-0.2	-0.2	-0.05	-0.17	0.16	0.04	-0.02
chr1:75150622-75154966	-0.2	-0.2	-0.2	-0.2	-0.03	0.08	-0.18	-0.2	-0.2	-0.2	-0.2	-0.2	-0.2	-0.2	-0.02	-0.2
chr1:75195251-75202163	1.33	0.86	0.62	0.17	0.2	0.11	0.12	0.53	0.4	1.6	1.38	0.31	0.46	0.49	0.41	0.29
chr1:75226331-75232798	-0.2	-0.2	-0.2	0.06	0.05	-0.08	-0.09	-0.2	-0.18	-0.2	0.14	-0.2	-0.07	0.03	0.15	-0.15
chr1:75342640-75350140	0.04	-0.01	0.52	-0.12	0.05	0.07	-0.06	0.16	0	0	-0.19	0.03	-0.09	-0.05	0.02	-0.03
chr1:75380172-75385258	-0.2	-0.2	0.31	-0.1	-0.05	0.01	-0.04	-0.14	-0.04	-0.19	-0.2	-0.2	-0.2	-0.2	-0.2	-0.13
chr1:75453227-75458362	-0.02	0.07	0.68	0.03	0.23	0.1	0.09	0.23	0.04	0.33	-0.12	-0.05	-0.07	-0.11	0.02	0.07
chr1:75571291-75578791	0.01	0.01	1.36	0.15	0.26	0.41	0.18	0.31	0.17	0.56	-0.13	0.15	0.27	0.05	0.22	0.12
chr1:75840707-75846253	0.84	0.97	2	0.74	0.57	0.8	0.95	1.02	0.82	1.03	0.38	1.02	0.53	0.5	0.63	0.67
chr1:75847376-75854617	0.32	0.33	1.14	0.4	0.61	0.61	0.53	0.39	0.31	0.56	0.01	0.22	0.35	0.36	0.41	0.34
chr1:75941120-75947625	0.05	0.28	1.2	0.22	0.58	0.36	0.42	0.44	0.23	0.71	-0.04	0.12	0.17	0.36	0.23	0.4
chr1:76097522-76102962	-0.19	-0.2	0.19	-0.19	-0.2	-0.2	0.02	-0.2	-0.18	-0.2	-0.2	-0.16	-0.12	-0.17	-0.02	-0.2
chr1:76143130-76149370	0.22	0.17	1.43	0.02	0.22	0.27	0.11	0.33	0.13	0.19	-0.12	0.13	-0.14	0.04	0.12	-0.05
chr1:76162672-76169905	-0.17	-0.01	0.64	-0.16	-0.12	-0.08	-0.03	-0.07	-0.06	-0.15	-0.2	-0.2	-0.2	-0.19	-0.09	-0.2
chr1:76187762-76193312	1.31	1.27	1.45	0.39	0.64	0.44	0.43	0.91	0.84	2.51	2.19	0.89	0.44	0.54	0.52	0.47
chr1:76247760-76255260	1.02	0.73	1.02	0.81	0.52	0.52	0.85	0.37	0.32	1.35	2.28	0.52	0.97	1.01	0.72	0.77
chr1:76284208-76289295	-0.17	-0.2	0.37	0.05	0.07	-0.14	-0.06	-0.12	-0.1	-0.04	-0.2	-0.14	-0.07	-0.1	-0.13	-0.15
chr1:76303326-76308283	-0.08	0.03	0.27	0.14	0.31	0.34	0.3	0.06	0.08	0.06	-0.2	0.02	0.03	-0.08	0.09	-0.04
chr1:76380374-76387874	-0.2	-0.2	0.01	-0.17	0.09	-0.13	0.04	-0.2	-0.17	-0.2	-0.2	-0.2	-0.2	-0.18	-0.14	-0.2
chr1:76486873-76491300	-0.2	-0.2	-0.2	-0.19	-0.2	-0.2	-0.2	-0.17	0.06	-0.2	0.2	-0.2	-0.2	0.3	-0.2	-0.2
chr1:76618011-76622739	0.22	0.03	-0.2	0.03	-0.2	0.09	0.07	0.05	-0.19	0.32	0.17	0.15	-0.2	-0.05	-0.2	0.1
chr1:76723450-76727829	-0.2	-0.2	-0.2	-0.2	-0.2	-0.2	-0.2	-0.11	-0.2	-0.2	0.06	-0.2	-0.2	-0.02	-0.2	-0.2
chr1:76731609-76735919	-0.2	-0.14	-0.2	-0.16	-0.2	-0.19	0.04	-0.11	0.15	-0.12	0.46	-0.2	-0.2	-0.02	-0.17	-0.13
chr1:76752601-76756945	-0.2	0.03	-0.2	-0.2	-0.04	-0.2	-0.2	-0.2	0.05	-0.2	0.78	-0.2	-0.2	-0.01	-0.2	-0.06
chr1:76764609-76768910	-0.2	-0.05	-0.2	-0.13	0.06	-0.2	-0.17	-0.2	-0.06	-0.2	0.7	-0.2	-0.2	0.17	-0.2	0.06
chr1:76838541-76842889	-0.2	-0.2	-0.2	-0.03	-0.1	0.06	-0.2	-0.2	-0.2	-0.2	-0.2	-0.2	-0.2	-0.14	-0.15	-0.2
chr1:76920667-76926196	0.07	0.05	1.25	0.02	0.39	0.32	0.26	0.16	0.15	0.1	-0.02	0.21	0.16	0.1	0.25	0.21
chr1:76946888-76954388	-0.2	-0.2	0.16	-0.12	-0.19	0.04	0.11	0.03	-0.15	-0.2	-0.2	-0.2	-0.07	-0.12	-0.06	-0.19
chr1:77374916-77382416	-0.17	0.01	0.54	0.37	0.25	0.24	0.09	-0.05	0.02	0.18	-0.11	0.01	0.07	0.27	0.17	0.14
chr1:77464464-77471964	0.65	0.71	2.22	0.89	0.91	0.9	0.83	0.76	0.79	1.13	0.26	0.67	0.8	0.7	0.89	0.76
chr1:77571184-77578423	-0.05	-0.13	0.45	0.25	0.24	0.08	-0.04	-0.07	-0.02	-0.09	-0.18	0.05	0.14	0.05	0.01	-0.16
chr1:77660222-77665553	0.34	-0.2	-0.2	0.59	-0.2	-0.05	-0.2	-0.2	-0.2	0.17	-0.2	0.12	1.15	-0.08	-0.02	-0.2
chr1:77682251-77687467	1.12	0.72	0.43	0.69	0.63	0.74	0.51	0.15	0.75	1.14	1.87	0.62	1.07	0.92	0.58	0.82
chr1:77744419-77748733	0.34	1.96	0.34	-0.2	0.91	-0.2	-0.2	0.04	1.14	0.19	3.22	0.15	-0.2	0.61	-0.2	-0.2
chr1:77767253-77771554	-0.2	-0.19	0.19	-0.2	0.03	-0.2	-0.17	-0.2	-0.04	-0.2	0.4	-0.2	-0.2	0.24	-0.2	-0.2
chr1:77772599-77777024	0.1	0.62	-0.2	-0.16	0.37	0.01	-0.2	-0.2	0.62	-0.05	1.74	-0.1	-0.1	0.63	0.11	-0.2
chr1:77863946-77871446	-0.11	-0.01	0.8	-0.16	0.1	0.05	-0.2	0.05	0.19	0.14	0.2	-0.04	-0.11	0.19	-0.2	-0.2
chr1:77884231-77889204	-0.12	-0.2	-0.2	-0.2	-0.2	-0.2	-0.2	-0.2	-0.2	-0.2	0.36	-0.2	-0.2	0.21	0	-0.2
chr1:77892568-77900068	0.51	0.7	-0.2	0.33	0.31	0.16	0.46	0.04	0.72	0.56	2.78	0.31	0.62	1.45	0.63	0.87
chr1:77985401-77989702	-0.2	-0.18	-0.2	-0.2	0.07	-0.2	-0.2	-0.13	-0.09	-0.2	0.23	-0.2	-0.2	-0.17	-0.2	-0.2
chr1:78020310-78024621	-0.12	0	-0.2	-0.2	-0.13	-0.2	-0.2	-0.19	-0.15	-0.2	0.39	-0.2	-0.2	0.15	-0.2	-0.17
chr1:78039864-78047364	-0.2	-0.2	-0.2	-0.15	-0.06	-0.15	-0.2	-0.2	-0.15	-0.2	0.08	-0.2	-0.13	0.1	0.01	-0.09
chr1:78059710-78064019	-0.2	-0.2	-0.2	0.12	-0.2	-0.04	-0.2	-0.2	-0.2	-0.2	-0.2	-0.2	-0.19	-0.01	-0.02	-0.2
chr1:78090330-78094678	-0.16	-0.2	-0.2	0.06	0	-0.12	-0.02	-0.2	-0.19	-0.2	-0.2	-0.1	-0.04	0.02	-0.2	-0.14
chr1:78119065-78123605	0.03	-0.14	-0.2	-0.15	0.02	-0.11	-0.2	-0.2	-0.08	-0.05	0.1	-0.05	0.07	0.11	-0.2	-0.13
chr1:78130464-78134765	-0.17	-0.2	-0.2	-0.08	-0.14	0.04	-0.18	-0.2	-0.2	-0.2	0.07	-0.2	0.01	-0.16	-0.2	-0.2
chr1:78136292-78142059	-0.2	-0.2	-0.2	0.02	0.06	-0.18	-0.2	-0.2	-0.2	-0.2	-0.01	-0.19	0.24	0.09	-0.15	-0.11
chr1:78145264-78151824	2.13	1.7	1.82	0.69	0.19	0.56	0.83	1.33	1.51	3.55	3.08	1.27	0.86	0.84	0.96	1.02
chr1:78185706-78190013	-0.2	-0.2	-0.2	-0.01	0	-0.2	-0.2	-0.2	-0.2	-0.2	0.06	-0.2	-0.08	0.02	-0.12	-0.19
chr1:78208885-78215343	0.05	-0.06	0.65	-0.04	0.03	-0.12	-0.17	-0.13	0.06	-0.15	0.13	-0.06	0.04	0.34	-0.01	-0.01
chr1:78222434-78228035	1.45	1.06	1.08	0.49	0.3	0.47	0.56	1.15	0.86	2.89	2.54	0.89	0.69	0.78	0.7	0.6
chr1:78242840-78250185	0.29	0.5	0.03	0.08	0.07	0.14	-0.11	0.17	0.33	1.46	1.03	0.38	0.27	0.19	0.33	0.21
chr1:78275548-78279849	0.09	0.31	0	-0.14	-0.03	-0.2	-0.17	-0.19	0.06	0.4	0.09	-0.07	-0.18	-0.04	-0.06	-0.2
chr1:78361775-78369275	-0.19	-0.14	0.03	0.04	0.25	0.14	0.13	-0.04	0.03	-0.14	-0.14	-0.11	0.13	0.01	0.24	0.02
chr1:78403765-78408855	0.01	-0.2	-0.2	-0.02	-0.02	-0.1	-0.14	-0.2	-0.13	-0.2	0.07	-0.19	-0.05	-0.13	0.08	-0.2
chr1:78411693-78416023	-0.2	-0.2	-0.2	0.3	0.14	-0.2	-0.2	-0.2	-0.2	-0.2	0.1	-0.2	0.23	0.06	0.23	0
chr1:78420862-78425173	-0.05	-0.11	-0.2	0.06	-0.16	-0.06	-0.2	-0.16	-0.16	-0.1	0.18	-0.11	0.11	0.19	-0.14	-0.08
chr1:78430883-78438383	-0.03	-0.2	0.01	0	-0.16	-0.2	-0.2	-0.19	-0.2	-0.2	0.23	-0.01	0.01	-0.02	-0.12	-0.03
chr1:78442830-78450330	2.06	1.55	3.02	1.8	0.66	1.17	1.28	1.36	1.49	3.06	3.18	1.45	1.9	1.31	1.7	1.86
chr1:78467743-78473591	0.67	0.36	-0.2	1.77	1.15	0.89	0.76	0.09	0.65	0.3	2.4	0.68	1.89	1.39	1.33	1.07
chr1:78606960-78611298	-0.2	-0.2	-0.2	-0.2	-0.2	-0.04	-0.14	-0.2	-0.2	0.26	-0.12	-0.12	-0.12	-0.11	-0.12	-0.08
chr1:78650133-78656415	-0.19	-0.15	0.41	-0.12	-0.13	0.03	0.23	0.08	0.06	0.05	-0.14	-0.03	0.13	0.05	0.11	0.23
chr1:78943489-78948487	-0.2	-0.2	0.1	-0.05	-0.2	-0.13	0.03	-0.13	-0.16	-0.2	-0.2	-0.2	-0.2	-0.2	-0.12	-0.17
chr1:79026489-79032109	-0.05	0.13	1.22	0.27	0.48	0.22	0.51	0.21	0.26	0.15	-0.15	-0.01	0.28	0.19	0.22	0.34
chr1:79083384-79090706	-0.15	-0.12	-0.2	0	0.2	0.35	0.28	-0.2	0.16	-0.2	1.12	-0.2	0.15	0.56	0.73	0.64
chr1:79091500-79095866	-0.2	-0.2	-0.2	-0.04	0.13	-0.2	-0.2	-0.2	-0.2	-0.2	-0.2	-0.2	-0.13	0.09	-0.19	-0.08
chr1:79110169-79117669	0.19	0.09	-0.2	0.3	0.2	0.47	0.37	0.16	0.21	0.47	1.33	0.27	0.85	0.66	1.24	0.94
chr1:79124763-79132263	-0.2	-0.2	-0.2	-0.2	-0.2	0.01	0	-0.2	-0.18	-0.2	0.06	-0.2	0.07	0.13	0.13	-0.01
chr1:79310162-79317662	0.37	0.34	1.71	0.38	0.62	0.42	0.49	0.55	0.48	1.1	0.15	0.26	0.49	0.44	0.47	0.45
chr1:79632540-79638331	-0.2	-0.2	0.29	0.02	-0.06	0.18	-0.08	-0.09	0.09	0.01	-0.2	-0.17	0.03	0.08	0.23	0.08
chr1:79975600-79983100	0.29	0.43	1.87	0.27	0.72	0.47	0.46	0.61	0.52	0.6	0.07	0.42	0.42	0.47	0.56	0.51
chr1:80005510-80013010	-0.2	-0.2	0.03	-0.2	-0.01	-0.11	-0.13	-0.2	-0.2	-0.2	-0.2	-0.2	-0.2	-0.19	0.05	-0.2
chr1:80402900-80410400	0.15	0.26	1.73	0.37	0.54	0.51	0.35	0.34	0.37	0.67	-0.03	0.18	0.11	0.31	0.21	0.33
chr1:80597002-80604502	0.13	0.27	1.69	0.33	0.56	0.39	0.39	0.42	0.26	0.55	0	0.14	0.31	0.28	0.33	0.35
chr1:80752000-80756907	-0.11	-0.1	0.22	-0.2	-0.05	-0.13	-0.13	-0.16	-0.11	0.02	-0.2	-0.08	-0.2	0.03	-0.11	-0.2
chr1:80858177-80865447	-0.07	0.16	0.97	0.15	0.19	0.2	0.26	0.06	0.23	0.07	-0.14	-0.1	0.09	0.01	0.15	-0.05
chr1:80869714-80877214	-0.2	-0.09	-0.04	-0.2	-0.07	0.21	-0.13	-0.06	-0.18	-0.16	-0.2	-0.2	-0.2	-0.2	-0.1	-0.17
chr1:81165975-81171076	-0.2	-0.18	0.43	-0.12	-0.02	0.01	-0.16	-0.2	-0.2	0.07	-0.2	-0.17	-0.07	-0.06	-0.12	-0.14
chr1:81196809-81202634	-0.2	-0.12	0.63	-0.14	0.1	-0.12	-0.06	-0.11	-0.08	-0.16	-0.2	-0.15	-0.05	-0.08	-0.09	-0.2
chr1:81408314-81415814	0.1	0.41	1.42	0.13	0.46	0.41	0.25	0.48	0.33	0.63	-0.02	0.24	0.01	0.17	0.22	0.21
chr1:81853798-81859279	-0.2	-0.2	-0.2	-0.2	-0.2	0.08	-0.17	-0.2	-0.14	-0.2	-0.2	-0.2	-0.2	-0.01	-0.2	-0.08
chr1:82595032-82602532	0.14	0.18	1.2	0.27	0.36	0.49	0.38	0.35	0.36	0.77	0.02	0.21	0.18	0.22	0.41	0.35
chr1:82715402-82722902	0.16	0.37	1.38	0.26	0.46	0.32	0.46	0.49	0.37	0.51	-0.05	0.05	0.1	0.29	0.4	0.39
chr1:83635597-83640842	-0.15	-0.1	1.06	-0.2	-0.01	-0.06	-0.05	-0.19	-0.13	-0.2	-0.2	-0.11	-0.15	0.05	-0.16	-0.2
chr1:83647381-83653578	0.26	0.28	1.66	0.3	0.61	0.32	0.29	0.49	0.34	0.76	0.02	0.23	0.36	0.39	0.48	0.42
chr1:83730544-83735256	0.01	0.17	1.11	0.21	0.45	0.19	0.32	0.17	0.24	0.18	-0.1	0.08	0.24	0.02	0.16	0.25
chr1:83814187-83821687	0.06	0.34	1.47	0.16	0.3	0.17	0.2	0.25	0.22	0.51	-0.09	0.12	0.08	0.08	0.01	0.06
chr1:83971324-83978517	-0.2	0.02	-0.2	-0.2	0.05	0.15	0.18	-0.2	0.01	-0.2	0.68	-0.2	-0.2	-0.02	-0.09	0.19
chr1:84150734-84158234	-0.12	0.06	0.58	0.13	0.23	0.21	0.16	0.12	0.05	0.04	-0.03	-0.11	0	0.07	0.01	0.06
chr1:84324120-84329440	-0.2	0.4	-0.2	-0.12	-0.05	-0.1	0	-0.12	0.3	-0.2	1.08	-0.2	-0.2	0.25	-0.12	-0.07
chr1:84344921-84349351	-0.19	-0.14	0.31	-0.2	-0.06	0	0	-0.14	-0.2	0.43	-0.2	-0.12	-0.04	-0.13	-0.1	0.03
chr1:84538923-84543235	-0.2	-0.2	-0.2	-0.18	-0.16	-0.2	-0.12	-0.2	-0.2	-0.2	-0.11	-0.2	-0.19	-0.01	-0.2	0.1
chr1:84543269-84547580	0.05	0.32	0.11	-0.15	0.01	-0.2	-0.19	-0.16	0.3	0.15	1.15	-0.02	-0.2	-0.09	-0.2	0.08
chr1:84555167-84562667	-0.2	-0.2	-0.2	-0.12	-0.11	-0.12	-0.2	-0.2	-0.2	-0.2	-0.03	-0.2	-0.17	0.24	-0.13	-0.2
chr1:84607923-84614660	0.5	0.56	-0.2	0.89	0.67	0.51	0.95	-0.2	0.51	0.25	3.61	0.37	1.34	1.13	1.12	0.86
chr1:84616442-84623942	-0.08	-0.2	-0.2	0.24	0.03	-0.04	0.02	-0.2	-0.2	0.06	0.23	-0.06	0.29	0.12	-0.04	0.06
chr1:84627825-84632182	-0.2	-0.2	-0.2	-0.02	-0.2	-0.12	-0.1	-0.2	-0.17	-0.2	0.28	-0.14	0.09	0.46	-0.09	0.24
chr1:84676581-84683286	-0.2	-0.2	-0.2	-0.1	-0.11	-0.19	-0.03	-0.2	-0.2	-0.2	0.09	-0.2	-0.06	-0.02	-0.2	-0.05
chr1:84694020-84701520	0.19	0.26	0.98	0.44	0.44	0.32	0.49	0.43	0.22	0.51	0.16	0.26	0.34	0.32	0.35	0.31
chr1:84767847-84772240	-0.2	-0.2	-0.2	-0.03	-0.05	-0.13	-0.2	-0.2	-0.17	-0.2	0.19	-0.2	-0.14	0.27	-0.15	-0.2
chr1:84897280-84903056	-0.2	-0.08	-0.2	-0.09	0.28	-0.13	-0.05	-0.2	-0.06	-0.2	1.51	-0.2	-0.2	0.18	0.08	0.11
chr1:84904507-84910475	-0.18	-0.05	-0.02	-0.18	-0.2	0.06	-0.01	-0.03	0.02	0.37	0.02	-0.03	0	-0.2	-0.02	-0.09
chr1:84942595-84948258	0.66	0.46	0.26	0.42	0.32	0.4	0.48	0.38	0.47	1.08	1.39	0.55	0.48	0.58	0.87	0.89
chr1:84957912-84962258	-0.11	-0.13	-0.2	-0.15	0.06	0.14	-0.18	-0.2	-0.13	-0.2	0.06	-0.2	-0.19	0.14	-0.04	-0.2
chr1:84968579-84974882	2.06	1.78	1.85	1.01	1.07	0.9	1.25	1.44	1.39	3.5	3.53	1.29	1.1	0.75	1.14	1.43
chr1:85036714-85042212	1.32	0.83	1.84	0.78	0.34	0.69	0.78	1.08	0.76	2.14	2.21	0.9	0.87	0.76	0.79	0.91
chr1:85075155-85079472	-0.2	0.08	-0.2	-0.12	-0.2	-0.2	-0.2	-0.2	-0.05	-0.2	0.07	-0.2	-0.2	0.04	-0.2	0.05
chr1:85084511-85091093	-0.01	-0.07	-0.06	-0.2	-0.2	-0.2	-0.2	0.01	0.06	-0.07	0.05	-0.18	-0.2	-0.2	-0.2	-0.2
chr1:85128765-85133515	-0.2	-0.2	-0.2	-0.04	0.06	-0.2	-0.2	-0.2	-0.2	-0.2	-0.2	-0.2	-0.2	-0.01	-0.16	-0.2
chr1:85154313-85161813	1.02	1.19	0.76	0.46	0.39	0.79	0.66	0.61	0.72	1.68	3.08	0.48	0.25	0.49	0.6	0.97
chr1:85317741-85322850	-0.2	-0.18	-0.12	-0.2	-0.13	0.13	-0.14	-0.19	-0.2	0.26	-0.15	-0.14	-0.2	-0.2	0.06	0
chr1:85326701-85331022	-0.05	0.09	-0.12	-0.07	-0.16	0.17	-0.09	-0.07	0.05	-0.07	0.96	0.04	-0.07	0.28	0.01	0.21
chr1:85408763-85413835	0.23	0.03	-0.02	0.06	-0.2	-0.04	0.16	-0.2	0.25	-0.04	1.04	0.27	0.12	-0.16	0.19	0.39
chr1:85436208-85440519	-0.2	-0.2	-0.2	-0.2	-0.2	-0.2	-0.2	-0.16	-0.2	-0.05	-0.2	-0.2	0.03	-0.2	-0.01	0.19
chr1:85459573-85464685	-0.2	0.09	0.23	-0.2	-0.19	0.14	0.44	0.01	-0.06	-0.2	0.04	-0.2	-0.2	-0.2	0.4	0.89
chr1:85563062-85568559	-0.2	-0.2	0.24	-0.11	0.24	0.1	0.06	-0.2	-0.15	-0.2	-0.2	-0.18	-0.17	0.13	-0.08	0.21
chr1:85649009-85655245	-0.2	-0.18	0.6	-0.18	0.03	-0.12	0.08	-0.14	-0.12	0.1	-0.19	-0.2	-0.1	-0.04	0.04	-0.16
chr1:85664755-85669858	0.38	3	0.24	-0.2	0.83	0.73	0.51	0.1	2.3	0.98	4.52	0.51	-0.2	0.52	0.28	0.16
chr1:85717153-85721540	-0.2	-0.2	-0.2	-0.16	0.01	-0.2	-0.2	-0.2	-0.2	-0.13	0.08	-0.2	-0.2	-0.09	-0.2	-0.2
chr1:85722045-85727415	1.17	0.82	1.75	0.45	0.27	0.35	0.33	0.99	0.57	2.55	1.43	0.77	0.41	0.21	0.02	0.36
chr1:85738948-85744900	2.18	1.72	3.02	1.5	0.75	0.83	0.89	1.58	1.38	3.41	2.82	1.42	1.63	0.96	1.12	1.38
chr1:85753668-85757970	-0.2	-0.2	-0.2	-0.2	-0.2	0.14	-0.2	-0.15	-0.2	-0.2	-0.2	-0.2	-0.2	-0.2	-0.2	-0.2
chr1:85978339-85985180	0.01	0.04	0.12	0.08	0.33	0.22	-0.02	0	0.15	-0.2	-0.19	-0.03	0	0.01	-0.02	0.21
chr1:85985447-85989930	-0.01	0.2	0.18	0.16	0.24	0.42	0.26	0.21	0.2	-0.2	-0.01	0.19	0.39	-0.02	0.48	0.29
chr1:85991077-85995453	-0.01	0.2	0.32	0.46	0.42	0.21	0.13	0.23	0.26	0.2	-0.08	0.13	0.1	0.22	0.21	0.14
chr1:85995550-86002626	0.11	0.08	-0.08	0.16	0.34	0.27	0.26	0.18	0.22	-0.18	-0.04	0.25	0.11	0.25	0.46	0.22
chr1:86109086-86115288	0.27	0.4	0.88	0.48	0.5	0.45	0.42	0.45	0.32	0.6	0.05	0.25	0.42	0.28	0.43	0.39
chr1:86126692-86131038	-0.2	-0.2	-0.2	0.2	0.14	-0.17	-0.13	-0.2	-0.2	0.01	-0.2	-0.2	-0.14	-0.02	-0.01	-0.2
chr1:86168072-86175572	0.53	0.4	0.43	0.49	0.33	0.26	0.24	0.22	0.3	0.77	1.15	0.48	0.64	0.55	0.07	0.49
chr1:86214146-86221646	0.12	0.23	0.85	0.07	0.31	0.13	0.19	0.32	0.24	0.56	-0.1	0.09	0.07	0.01	0.13	0.21
chr1:86288799-86295588	-0.1	0.04	1.23	-0.07	-0.01	0.11	0.15	0.06	0.07	0.47	-0.2	0.03	-0.07	0.08	0.1	-0.04
chr1:86335417-86340653	-0.2	-0.2	0.14	-0.12	-0.06	0.07	0.1	-0.2	-0.03	-0.12	-0.2	-0.2	-0.2	-0.17	-0.05	-0.18
chr1:86391330-86398830	-0.13	0.05	0.56	-0.05	-0.05	-0.01	-0.13	0.1	0.08	0.2	-0.2	-0.15	0	-0.01	-0.07	-0.03
chr1:86503925-86508246	-0.2	-0.2	0.07	0.02	-0.04	-0.05	-0.19	-0.2	-0.2	-0.2	-0.2	-0.2	-0.2	-0.2	-0.13	-0.04
chr1:86612391-86617498	-0.2	-0.2	-0.2	-0.2	-0.2	-0.2	-0.2	-0.2	-0.2	-0.2	-0.2	-0.2	-0.07	-0.2	0.08	-0.2
chr1:86628030-86635530	-0.17	-0.03	0.32	-0.11	0.25	-0.07	-0.08	-0.12	-0.09	0.14	-0.2	-0.17	-0.2	-0.2	-0.2	-0.11
chr1:86644490-86649871	-0.2	-0.14	0.98	-0.2	0	-0.04	0	-0.13	-0.07	-0.2	-0.2	-0.2	-0.14	-0.2	-0.1	-0.2
chr1:86706331-86713061	0.03	0.22	1.87	0.41	0.48	0.3	0.45	0.33	0.16	0.55	-0.08	0.09	0.43	0.16	0.37	0.27
chr1:86795340-86802067	-0.2	-0.2	-0.1	0.06	-0.01	-0.09	0.22	-0.03	-0.16	-0.2	-0.2	-0.13	-0.08	-0.15	0.05	-0.17
chr1:86807984-86812295	-0.2	-0.2	-0.2	-0.19	-0.2	-0.2	-0.2	-0.1	-0.2	-0.2	-0.2	-0.2	-0.2	-0.2	-0.14	0.12
chr1:86852517-86857685	0.96	-0.14	-0.2	0.82	-0.02	0.59	0.57	-0.03	-0.2	0.19	0.46	0.53	1.55	0.45	0.67	0.84
chr1:86859034-86864782	1.92	1.4	1	0.98	0.56	1.06	1.66	0.69	1.12	2.56	2.85	1.45	0.98	0.85	1.43	1.55
chr1:87089466-87095495	-0.17	0.06	1.32	0.11	0.19	0.12	0.01	0.13	-0.08	0.3	-0.2	-0.12	-0.11	0.05	0.05	0.15
chr1:87136225-87141546	-0.16	-0.11	0.28	0.06	-0.2	-0.02	-0.03	-0.15	-0.16	-0.13	-0.2	-0.16	-0.18	-0.1	0.06	-0.1
chr1:87143835-87150164	-0.2	-0.12	0.32	0.06	0.25	0.06	0.1	0	-0.07	-0.01	-0.2	-0.19	0.04	-0.06	0.07	0.01
chr1:87167247-87173595	2.58	1.89	2.9	1.55	0.94	1.31	1.26	1.96	1.39	4.12	3.22	1.68	2.02	1.44	1.65	1.7
chr1:87182643-87188639	-0.15	-0.2	-0.2	0.25	0.18	-0.2	-0.2	-0.2	-0.2	-0.2	-0.11	-0.13	0.16	0.08	0.01	-0.18
chr1:87192226-87199726	-0.18	-0.18	0.14	0.22	-0.19	-0.03	0.05	-0.2	-0.18	-0.2	0.12	-0.08	0.27	-0.03	0.1	-0.17
chr1:87201956-87206332	0.13	-0.01	0.02	-0.2	0.27	0.2	-0.04	0.07	0.04	-0.15	0.6	-0.15	0.06	0.31	0.12	0
chr1:87208571-87212915	-0.2	-0.2	-0.2	-0.2	-0.2	-0.2	-0.2	-0.2	-0.2	-0.08	-0.11	-0.18	-0.01	-0.14	0.08	-0.15
chr1:87279329-87286382	-0.09	0.11	0.75	0.02	0.14	0.22	0.05	0.41	0.14	0.24	-0.17	0.01	0.04	0.22	0.29	0.35
chr1:87339723-87344193	-0.2	-0.2	-0.2	-0.09	-0.16	-0.11	-0.2	-0.2	-0.2	-0.2	-0.04	-0.2	-0.12	-0.2	0.13	0.02
chr1:87349665-87353966	-0.2	-0.2	-0.2	0	-0.2	-0.03	-0.15	-0.2	-0.2	-0.2	0.13	-0.2	-0.1	0.08	-0.18	-0.1
chr1:87362387-87366772	0.37	0.39	1.3	-0.11	-0.05	0	0.02	0.45	0.22	1.08	-0.01	0.06	-0.2	-0.07	-0.1	0.15
chr1:87367934-87374256	0.07	-0.05	-0.2	-0.06	0.09	0.01	0.08	-0.2	-0.12	-0.08	0.31	-0.09	0.01	0.12	0.06	0.01
chr1:87377169-87383500	1.84	1.61	1.58	1.38	1.06	1.1	1.41	1.21	1.21	3.39	3.07	1.29	1.4	1.17	0.93	1.59
chr1:87384327-87388672	-0.2	-0.2	-0.2	-0.13	-0.09	-0.2	-0.18	-0.2	-0.2	-0.2	-0.2	-0.2	0.15	-0.2	-0.2	-0.04
chr1:87541442-87545744	-0.2	-0.2	-0.2	-0.2	-0.11	0.09	-0.1	-0.19	-0.2	-0.2	-0.09	-0.2	-0.12	-0.2	-0.2	-0.2
chr1:87787770-87795270	-0.14	-0.18	0.03	-0.2	-0.2	0.05	0.03	-0.2	-0.13	0	1.26	-0.2	-0.2	-0.19	0.2	-0.03
chr1:87913504-87921004	-0.1	-0.2	-0.2	-0.2	-0.19	-0.02	-0.13	-0.13	-0.2	-0.2	-0.2	-0.2	-0.2	-0.2	0.12	-0.09
chr1:88807078-88814578	0.21	0.37	1.51	0.36	0.45	0.43	0.47	0.58	0.39	0.61	0.09	0.26	0.2	0.38	0.61	0.39
chr1:89146648-89153702	1.5	1.44	3.22	1.06	0.85	0.71	0.94	1.19	1.08	2.94	3.2	1.14	1.21	0.98	1.05	0.96
chr1:89177566-89185066	-0.2	-0.2	0.01	-0.1	-0.06	0.2	-0.13	-0.18	-0.15	-0.07	-0.15	-0.18	0.07	0.03	-0.04	-0.15
chr1:89185612-89193112	-0.2	-0.2	-0.2	-0.2	0.01	-0.2	-0.2	-0.2	-0.2	-0.2	-0.2	-0.2	-0.2	0.06	-0.13	-0.2
chr1:89249689-89255187	-0.15	-0.2	-0.2	0.27	-0.15	0.02	-0.2	-0.2	-0.2	-0.2	-0.2	-0.2	-0.09	-0.02	-0.04	0.02
chr1:89314028-89321528	-0.06	-0.03	0.05	-0.01	-0.13	-0.11	-0.13	-0.01	-0.2	0.07	0.3	-0.13	-0.14	-0.18	-0.03	-0.2
chr1:89327452-89334925	-0.02	0.06	-0.2	-0.06	-0.06	-0.15	-0.05	-0.16	-0.05	0.31	0.38	-0.14	0.05	0.12	-0.06	-0.03
chr1:89342649-89350149	0.01	0.17	0.09	0.19	-0.06	-0.09	-0.2	-0.17	-0.08	0	0.6	-0.03	0.13	-0.12	0.19	-0.13
chr1:89353783-89359651	1.7	1.07	1.72	1.05	0.43	0.51	0.65	0.9	0.98	2.66	2.46	1.12	1.13	0.87	0.9	1.05
chr1:89413581-89417950	-0.2	-0.2	-0.2	-0.03	0.09	-0.08	0.01	-0.2	-0.2	-0.02	-0.12	-0.05	0.02	-0.19	-0.2	-0.2
chr1:89448279-89453080	0.19	0.14	0.42	0.03	0.19	-0.1	-0.09	0.15	0.06	0.56	0.99	0.25	-0.05	0.24	-0.05	-0.01
chr1:89455002-89461280	2.73	2.37	3.82	1.46	1.01	1.07	1.03	1.78	1.9	4.13	4.42	1.95	1.51	1.54	1.39	1.71
chr1:89485357-89491030	1.05	0.69	0.5	0.86	0.17	0.52	0.52	0.25	0.3	1.29	2.08	0.84	1.07	0.74	1.07	1.27
chr1:89492880-89497278	-0.06	-0.2	0.13	0.09	-0.1	-0.04	-0.12	0.03	-0.2	-0.2	0.07	0.09	0.33	0.09	-0.01	0.42
chr1:89498494-89503030	0.3	0.25	0.13	-0.12	-0.05	0	-0.14	0.11	0.29	0.58	0.58	0.05	0.05	0.12	-0.1	0.1
chr1:89510422-89517922	0	-0.15	0.09	-0.13	0.07	-0.2	-0.2	-0.15	-0.1	0.11	0.14	-0.09	-0.2	0.21	-0.04	0.01
chr1:89521196-89525569	-0.11	-0.2	-0.2	0.21	0.07	-0.02	-0.13	-0.04	-0.2	0.11	0.12	-0.08	0.18	-0.18	-0.16	0.11
chr1:89529390-89536890	0.97	0.47	0.69	1.09	0.59	0.91	0.71	0.44	0.51	1.4	2.22	0.81	1.3	0.84	0.78	1.39
chr1:89569600-89576106	-0.09	-0.04	0.41	0.11	-0.11	0.1	0.07	-0.18	-0.04	-0.06	0.29	-0.04	-0.04	0	0.16	0.04
chr1:89576530-89580836	0.16	-0.05	0.07	0.14	-0.06	0.01	-0.12	0.07	-0.05	0.17	0.22	0.08	0.35	0.44	0	0.12
chr1:89583771-89588073	0.43	-0.2	0.19	0.59	0.26	-0.16	-0.1	-0.2	-0.17	0.4	0.39	0.28	0.67	0.3	0.23	0.03
chr1:89588155-89595148	2.81	2.12	0.98	2.15	1.59	1	1.62	1.54	2.06	3.79	5.21	2.39	2.24	1.88	1.71	1.87
chr1:89596547-89600882	-0.2	-0.2	-0.2	-0.14	-0.2	-0.2	-0.2	-0.2	-0.2	-0.2	-0.2	-0.2	-0.05	-0.2	0.06	-0.14
chr1:89651270-89655937	0.04	0.12	0.03	0.12	0.29	0.11	0.03	-0.2	-0.03	-0.1	0.14	0.19	-0.04	0.12	0.03	-0.06
chr1:89661340-89668840	1.57	1.16	0.65	2.1	0.83	0.85	1.34	0.85	0.88	1.86	2.86	1.82	1.96	1.46	0.82	1.21
chr1:89715993-89720328	-0.15	-0.2	-0.2	0.15	-0.2	0.01	-0.2	-0.2	-0.2	-0.2	-0.2	-0.09	0.08	-0.07	-0.15	-0.07
chr1:89723984-89729984	0.68	0.23	0.44	0.99	0.27	0.13	0.17	0.18	0.25	1.41	0.57	0.76	0.85	0.84	0.42	0.39
chr1:89735014-89740609	3.22	1.62	1.41	2.02	1.21	0.73	1.36	1.66	1.33	3.57	2.88	2.66	2.35	1.73	1.32	1.44
chr1:89741677-89747668	1.7	0.55	1.03	1.04	0.85	0.28	0.29	0.62	0.63	1.58	2.05	1.35	1.47	0.91	0.65	0.92
chr1:89751027-89758527	0.72	0.36	0.12	0.52	0.45	0.08	0.27	0.18	0.31	0.73	1	0.83	0.94	0.32	0.29	0.33
chr1:89790538-89797502	0.05	0.14	0.25	-0.05	-0.09	-0.02	-0.04	0.06	0.05	0.21	-0.18	0.11	-0.12	0.12	-0.15	-0.14
chr1:89853062-89857564	-0.2	-0.14	-0.16	-0.1	0.06	-0.09	-0.03	-0.2	-0.2	-0.2	-0.2	-0.2	-0.17	-0.06	-0.08	-0.17
chr1:89871095-89875414	-0.2	-0.2	-0.2	-0.14	-0.01	-0.15	0.04	-0.17	-0.2	-0.07	-0.17	-0.15	0.17	-0.03	0.11	0.16
chr1:89877074-89884574	0.28	0.31	1.8	0.43	0.74	0.37	0.39	0.55	0.27	0.6	0.2	0.27	0.36	0.36	0.43	0.44
chr1:89956955-89963762	0.22	0.21	1.06	0.12	0.33	0.2	0.12	0.28	0.37	0.39	-0.08	0.18	0.13	0.26	0.15	0.33
chr1:89973630-89977947	-0.2	-0.2	-0.2	-0.2	-0.2	0.07	-0.18	-0.09	-0.2	-0.2	-0.2	-0.2	0.07	-0.2	-0.2	-0.2
chr1:89987956-89995456	2.25	1.87	1.75	0.82	0.57	0.82	0.84	1.45	1.18	3.3	3.08	1.46	1.48	0.67	0.93	0.7
chr1:90024329-90029509	-0.02	-0.06	0.22	-0.02	-0.15	0.04	0.06	0.08	-0.04	-0.06	-0.11	-0.15	-0.12	0.04	-0.08	-0.04
chr1:90054428-90061928	-0.2	-0.13	-0.04	0	-0.2	-0.15	-0.2	-0.2	-0.2	-0.2	0.19	-0.13	0.22	0.2	-0.09	-0.03
chr1:90070796-90078296	3.89	3.91	3.19	1.77	1.71	2.53	3.1	2.28	2.33	4.74	8.5	2.26	2.15	2.51	2.54	3.43
chr1:90096212-90102232	5.97	3.74	5.37	2.69	1.41	2.08	2.09	3.93	2.52	7.99	5.87	3.47	2.72	1.67	1.96	2.31
chr1:90106096-90110447	0.31	-0.17	0.29	0.04	-0.1	0.21	-0.14	0.05	-0.02	0.61	0.51	0.18	0.35	0.13	0.06	-0.12
chr1:90113111-90117739	0.21	-0.06	-0.07	0.43	0.22	-0.2	0.01	-0.15	0.01	0.41	0.59	0.28	0.65	0.3	0.54	0.34
chr1:90121778-90128034	2.68	0.7	1.79	1.49	0.58	0.75	0.71	0.45	0.78	2.12	2.29	1.65	1.88	0.99	0.76	1.18
chr1:90136810-90144310	0.21	-0.1	-0.19	0.1	0.01	-0.1	-0.15	-0.06	-0.15	0.34	0.32	0.01	0.19	0.12	0.07	0.08
chr1:90148132-90152528	0.07	0.01	-0.14	-0.05	-0.2	-0.2	-0.09	-0.2	-0.2	0.13	0.19	0.05	0.16	0.16	-0.16	0.05
chr1:90157820-90165320	1.13	0.31	0.23	1.13	0.54	0.41	0.28	0.18	0.33	1.14	0.89	0.6	0.98	1.28	0.63	0.87
chr1:90168360-90175860	0.23	-0.05	-0.2	0.13	0.12	0.04	0.02	-0.01	-0.1	0.31	0.19	-0.02	0.25	0.07	0.1	-0.11
chr1:90182125-90187910	0.66	0.23	-0.2	0.91	0.02	0.13	0.21	-0.08	-0.04	0.05	0.34	0.46	0.79	0.26	0.36	0.58
chr1:90200371-90207871	0.44	0.08	0.03	0.08	-0.05	0.06	0.12	0	-0.1	0.88	-0.14	0.41	0.62	-0.02	0.25	0.3
chr1:90214676-90222176	0.5	0.56	1.22	0.42	0.5	0.36	0.36	0.22	0.58	0.72	1.26	0.1	0.58	0.37	0.41	0.32
chr1:90226693-90231070	0.52	0.5	0.47	0.27	0.09	0.08	0.38	0.4	0.39	1.7	1.48	0.21	0.14	0.16	-0.03	0.15
chr1:90284035-90289745	1.12	1.61	0.72	0	0.27	0.35	0.3	0.45	0.75	1.95	2.56	0.34	-0.2	0.56	0.18	0.45
chr1:90306640-90314140	2	2.01	1.87	1.02	1.32	0.93	1.79	1.27	1.37	3.07	3.36	1.36	0.6	1.47	0.93	1.4
chr1:90318598-90324029	0.65	0.57	-0.2	0.61	0.57	0.73	1.22	0.02	0.44	0.31	1.63	0.39	0.62	1.14	1.05	1.91
chr1:90326023-90333474	0.61	0.07	-0.2	0.5	0.32	0.37	0.71	-0.06	-0.01	0.34	0.61	0.45	0.47	0.8	0.48	0.83
chr1:90334157-90339156	0.68	0.09	-0.2	0.24	-0.06	-0.02	0.17	-0.11	0.22	1.02	0.87	0.28	0.39	0.24	0.34	0.51
chr1:90360012-90367512	-0.08	-0.13	-0.2	-0.11	0.22	-0.02	-0.2	-0.15	-0.09	0.07	-0.15	-0.2	-0.13	0.09	0.01	-0.19
chr1:90458363-90463988	1.36	0.84	1.75	0.8	0.49	0.39	0.59	1.05	0.71	2.12	1.69	0.73	0.6	0.57	0.87	0.66
chr1:90521544-90529044	0.17	0.08	1.38	0.27	0.32	0.29	0.29	0.23	0.19	0.41	-0.1	0.12	0.09	0.13	0.27	0.02
chr1:90543557-90548228	-0.15	-0.15	0.13	-0.2	-0.01	-0.13	-0.12	-0.2	-0.09	-0.2	-0.2	-0.19	0.05	-0.07	-0.01	0.12
chr1:90560207-90565312	-0.2	-0.2	0.3	-0.15	-0.05	-0.04	-0.16	-0.2	-0.2	-0.2	-0.2	-0.2	-0.04	-0.2	-0.15	-0.2
chr1:90633468-90639367	-0.15	-0.08	0.21	0.07	0.15	0.17	0.42	-0.05	0.18	0.27	-0.15	-0.08	0.04	0.05	0.07	0.04
chr1:90678350-90685460	-0.14	-0.13	0.2	-0.05	0.04	-0.03	0	-0.02	-0.2	-0.07	-0.2	-0.2	-0.14	-0.13	-0.04	0.07
chr1:91381403-91388118	-0.2	-0.2	-0.2	-0.09	-0.12	-0.2	-0.2	-0.2	-0.2	-0.2	-0.09	-0.2	0.26	0.09	0.1	-0.07
chr1:91395205-91399511	-0.2	-0.2	-0.2	-0.2	-0.2	-0.2	-0.17	-0.2	-0.2	-0.2	-0.2	-0.2	0.1	-0.03	-0.17	-0.04
chr1:91400177-91404480	-0.2	-0.2	-0.2	-0.05	-0.08	-0.19	-0.09	-0.2	-0.2	-0.2	-0.2	-0.2	0.19	-0.2	0.07	-0.17
chr1:91432722-91440222	-0.2	-0.2	-0.2	0.07	-0.2	-0.14	-0.15	-0.2	-0.2	-0.2	-0.1	-0.2	-0.04	0.04	0.03	-0.03
chr1:91464663-91471142	-0.2	-0.1	0.16	0.02	-0.1	-0.02	0.11	-0.09	-0.12	-0.1	-0.01	-0.07	0.03	0.02	0.09	0.06
chr1:91474859-91479236	-0.2	-0.2	-0.2	-0.05	-0.2	0.1	-0.2	-0.2	-0.2	-0.2	-0.2	-0.2	0.07	-0.19	-0.17	-0.11
chr1:91481830-91489330	2.15	1.73	1.58	1.02	0.91	0.72	0.81	1.6	1.39	3.69	3.53	1.51	1.24	0.98	0.76	1.19
chr1:91674458-91681958	-0.04	-0.09	0.78	-0.07	0	0	-0.12	-0.04	-0.06	-0.03	-0.2	-0.13	-0.2	0.07	0.01	-0.05
chr1:91710957-91717521	-0.2	-0.2	0.3	-0.03	-0.2	0.05	-0.2	-0.13	-0.2	-0.2	-0.2	-0.2	-0.2	-0.16	-0.16	-0.14
chr1:91732599-91736901	-0.2	-0.2	-0.2	-0.2	-0.2	0.05	0	-0.2	-0.2	-0.2	-0.2	-0.2	0.02	-0.2	-0.14	-0.19
chr1:91752592-91760092	-0.13	0.12	1.44	-0.05	-0.01	-0.07	0.01	0.22	0.14	0.41	-0.2	-0.04	-0.2	-0.09	-0.2	-0.2
chr1:91763549-91768942	-0.2	-0.2	0.14	-0.09	0.01	-0.05	-0.2	-0.2	-0.2	-0.2	-0.2	-0.2	-0.13	-0.16	-0.15	-0.04
chr1:91834001-91838722	-0.2	-0.08	0.37	-0.01	0.07	-0.13	0.26	0.04	0.02	0.01	-0.2	-0.16	0.01	0.06	-0.02	0.05
chr1:91963950-91970639	0.63	0.3	1.02	0.5	0.01	-0.01	0.22	0.43	0.41	1.48	0.77	0.34	0.94	0.24	0.25	0.73
chr1:92011875-92017469	0.88	0.42	1.26	0.39	-0.11	0.41	0.48	0.17	0.07	0.84	0.06	0.42	0.51	0.12	0.59	0.76
chr1:92018626-92024445	1.77	0.16	0.66	0.4	-0.07	0.22	0.25	0.72	0.07	1.35	-0.09	0.49	0.95	-0.15	0.61	0.82
chr1:92177661-92182012	-0.03	-0.2	-0.17	0.07	-0.2	-0.2	-0.05	-0.2	-0.2	-0.2	-0.2	-0.2	-0.11	-0.12	-0.2	0.13
chr1:92267112-92273242	1.83	2.07	0.68	0.67	0.7	1.01	1.61	0.83	1.31	2.01	3.53	0.99	0.49	0.71	1.16	1.62
chr1:92349652-92357152	1.62	0.69	0.69	0.1	-0.13	0.37	0.61	0.76	0.26	1.99	0.67	0.57	0.06	-0.2	0.31	0.35
chr1:92411457-92416796	-0.08	-0.2	-0.2	-0.14	-0.2	0.2	0.71	-0.09	-0.2	-0.06	-0.2	-0.18	-0.2	-0.2	-0.1	0.24
chr1:92543543-92548732	0.51	0.62	0.09	-0.2	0.06	0.06	0.22	0.14	0.48	1.1	1.4	0.45	0	0.41	-0.03	0.43
chr1:92665354-92669751	-0.2	-0.2	-0.2	-0.2	0.01	-0.2	-0.09	-0.2	0.05	-0.13	0.29	-0.2	-0.2	0.26	-0.2	0
chr1:92695714-92703214	-0.02	0.02	1.05	-0.1	0.06	0.07	0.01	0.01	0.09	0.02	-0.17	-0.08	-0.11	0	0.01	-0.11
chr1:92719879-92724557	-0.2	-0.2	-0.2	-0.19	-0.14	0.19	-0.07	-0.2	-0.19	-0.18	-0.17	-0.2	-0.1	-0.07	0.08	0.06
chr1:92762012-92767704	1.29	1.04	1.51	0.88	0.87	0.81	0.81	0.82	0.94	2.32	2.18	1.09	1.14	0.62	0.75	0.97
chr1:92775811-92780402	-0.17	-0.09	0.19	-0.2	-0.05	-0.15	0.01	-0.2	-0.1	-0.2	0.35	-0.07	-0.14	0.05	-0.11	-0.2
chr1:92781395-92786360	0.03	0.04	-0.2	-0.02	0.2	-0.1	0.29	-0.1	0	0	0.73	0.41	-0.02	0.17	0.1	0.07
chr1:92813419-92817731	-0.2	-0.2	-0.16	-0.2	-0.2	-0.2	-0.2	-0.18	-0.18	-0.2	-0.2	-0.2	-0.15	-0.09	-0.2	0.07
chr1:92828790-92836122	-0.2	-0.13	-0.2	0.16	0.15	-0.06	-0.16	-0.14	-0.16	-0.17	0.03	0.07	-0.05	0.24	-0.12	-0.2
chr1:92845448-92851392	-0.13	-0.05	0.43	0.12	0.24	0.02	-0.03	-0.08	0.09	0.05	-0.12	0.11	0.09	0.09	0.08	-0.05
chr1:92894562-92898873	-0.2	-0.2	-0.2	-0.2	-0.2	0.06	-0.2	-0.2	-0.2	-0.2	-0.2	-0.2	-0.2	-0.06	-0.2	-0.2
chr1:92937638-92944810	0.08	0.66	-0.07	0.17	0.47	0.04	0.2	0.15	0.83	0.44	0.89	0.63	-0.2	0.54	0.04	0.1
chr1:92948036-92953965	1.98	4.23	2.31	0.16	0.76	0.27	1.21	1.9	3.01	3.57	4.2	2.3	-0.2	0.88	0.53	1.13
chr1:92998016-93005516	0.48	0.44	-0.2	0.36	0.57	0.16	0.27	-0.01	0.34	0.34	1.83	0.34	0.36	0.49	0.34	0.64
chr1:93047117-93052210	-0.2	0.12	-0.2	-0.2	0.03	-0.18	-0.2	-0.2	0.08	-0.2	0.92	-0.08	-0.06	0.35	-0.1	-0.06
chr1:93057857-93062905	-0.11	0.08	0.38	0.19	0.35	0.31	0.17	0.05	-0.09	0.39	-0.13	0.06	0.13	0.4	0.24	0.2
chr1:93093661-93100047	-0.11	0.05	0.51	0.16	0.04	0.3	-0.08	-0.09	-0.17	0.03	-0.13	-0.1	0.12	-0.01	-0.16	0.08
chr1:93184470-93188782	-0.2	-0.2	-0.12	-0.2	-0.03	-0.07	0.07	-0.05	-0.18	-0.2	-0.2	-0.2	-0.2	-0.2	0.12	-0.2
chr1:93295505-93301329	1.98	2.05	2	1.11	1.06	1.34	1.34	1.67	1.5	3.82	3.62	1.55	1.57	1.28	1.22	1.55
chr1:93301714-93306087	0.37	0.49	-0.2	0.44	0.25	0.31	0.01	-0.07	0.16	0.91	1.35	0.2	0.36	0.85	0.28	0.77
chr1:93306335-93310641	-0.08	-0.2	-0.2	0	0.03	-0.04	-0.2	-0.2	0.01	0.31	0.49	-0.2	-0.2	0.01	0.11	0.09
chr1:93322668-93327114	0.04	0	-0.2	-0.04	0.17	0.13	-0.01	-0.2	0.04	-0.01	0.57	-0.14	-0.2	0.09	0.02	-0.13
chr1:93341046-93346155	0.12	-0.13	-0.03	0.06	0.65	0	0.6	-0.18	0.12	0.09	0.97	-0.09	0.5	0.36	0.13	0.39
chr1:93346758-93352336	0.36	0.34	-0.2	0.18	0.91	0.38	0.78	-0.04	0.55	0.17	1.89	0.13	0.38	1.15	0.43	1.04
chr1:93358670-93365015	0.1	0.14	0.44	0.31	0.24	0.26	0.47	0.24	0.35	0.08	0.05	0.18	0.23	0.42	0.4	0.43
chr1:93367411-93371714	-0.2	-0.03	0.15	0.02	-0.06	-0.09	-0.2	-0.2	-0.2	-0.2	-0.02	-0.05	-0.14	-0.2	0.11	-0.2
chr1:93388632-93392935	-0.2	-0.2	-0.2	-0.2	-0.16	-0.19	-0.2	-0.19	-0.2	-0.2	-0.2	-0.2	-0.08	-0.08	0.11	-0.2
chr1:93414513-93418878	0.39	0.1	0.67	0.46	-0.05	0.04	0.24	0.39	0.03	0.36	0.19	0.33	0.56	0.13	0.1	0.41
chr1:93421540-93429040	4.34	3.16	4.88	2.08	1.33	1.11	1.54	3.04	3	6.85	5.31	2.87	2.14	1.28	1.32	1.98
chr1:93434510-93441328	0.33	-0.08	0.23	0.19	-0.14	-0.2	-0.12	0.03	0.01	0.38	0.13	0.03	0.09	0.12	-0.13	0.07
chr1:93443976-93449495	1.83	0.75	1.14	1.22	0.65	0.54	0.8	0.89	0.94	2.63	2.21	1.25	1.42	0.76	0.95	1.43
chr1:93454043-93459541	0.24	0.08	0.03	0.05	0.15	0.11	0.05	0	0.33	0.45	0.71	0.21	0.22	0.05	0.19	0.44
chr1:93505513-93510809	0.47	0.14	0.1	0.09	-0.16	0.14	0.41	0.14	0.09	0.6	1.07	0.01	0.39	0.04	0.2	0.16
chr1:93541889-93548142	1.4	0.93	1.1	0.69	0.54	0.49	0.75	0.64	0.69	1.78	2.54	0.67	0.94	0.65	0.67	1.13
chr1:93591556-93599056	-0.16	-0.13	-0.2	0.08	-0.2	-0.15	-0.15	-0.2	-0.2	-0.2	0.12	-0.08	-0.02	0.08	-0.12	-0.02
chr1:93606426-93610771	-0.2	-0.2	-0.17	0.08	0.14	-0.2	-0.16	-0.2	-0.2	-0.2	0.12	-0.2	-0.17	0.01	-0.2	-0.2
chr1:93618258-93625758	-0.15	-0.18	-0.2	-0.05	0.03	-0.2	-0.16	-0.1	-0.2	-0.04	0.07	-0.14	0.22	-0.06	-0.2	-0.08
chr1:93629363-93633669	-0.13	-0.2	-0.2	-0.05	-0.2	-0.2	0.07	-0.2	-0.2	-0.14	-0.11	-0.2	0.16	0.06	-0.04	-0.19
chr1:93643173-93649274	2.99	2.04	3.25	1.95	0.61	1.15	1.61	2.15	1.75	4.91	3.89	2.26	2.13	1.3	1.22	1.42
chr1:93679832-93687332	-0.19	-0.2	-0.15	0.18	-0.11	-0.16	-0.15	-0.14	-0.2	-0.18	-0.13	-0.12	0.16	-0.15	-0.2	-0.06
chr1:93740380-93745369	0.51	0.58	1.69	0.77	0.76	0.42	0.76	1.1	0.7	1.41	0.36	0.6	0.54	0.73	0.65	0.46
chr1:93809243-93816743	2.47	1.22	2.04	2.14	0.82	1.13	1.76	1.46	1.53	3.29	3.13	1.51	2.2	1.37	1.68	2.12
chr1:93818720-93826220	0	-0.2	-0.19	0.39	-0.05	0.03	0.06	-0.2	-0.2	0.02	-0.02	-0.05	0.31	-0.07	0.1	0.08
chr1:93826761-93831067	-0.2	-0.2	-0.2	-0.06	-0.2	-0.05	-0.1	-0.2	-0.2	-0.09	-0.2	-0.2	0.23	-0.2	-0.1	0.03
chr1:93852651-93858287	-0.2	-0.01	0.62	-0.17	-0.2	-0.03	0.03	-0.2	-0.19	0.11	-0.17	-0.09	-0.2	-0.1	-0.1	0.04
chr1:93866182-93873682	0.01	0.03	0.56	0.13	0.15	0.11	0.25	0.13	-0.08	0.2	-0.08	-0.06	-0.02	-0.06	0.05	0.08
chr1:93922422-93926807	-0.2	-0.2	-0.1	-0.2	-0.2	-0.2	0.08	-0.2	-0.2	-0.2	-0.2	-0.2	0.02	-0.2	-0.2	-0.2
chr1:93963994-93971494	-0.2	-0.2	-0.06	-0.19	0.04	-0.17	0.05	-0.2	-0.2	-0.2	-0.2	-0.2	-0.2	-0.19	-0.2	-0.2
chr1:93974582-93982082	0.17	0.2	1	-0.03	0.13	0.16	0.08	0.22	0.3	0.46	-0.13	0.09	0.07	0.03	0.18	0.16
chr1:94280712-94285039	-0.16	-0.08	-0.2	-0.03	-0.2	-0.19	-0.09	0.16	-0.2	0.46	-0.08	-0.12	-0.17	-0.18	-0.15	-0.12
chr1:94309516-94315688	3.15	3.27	2.34	1.01	1.01	1.19	1.29	1.91	2.16	4.7	4.47	1.85	0.48	1.28	0.9	1.16
chr1:94322967-94328281	-0.2	0.19	0.69	-0.05	0.1	0.32	0.15	0.02	-0.06	-0.19	-0.19	-0.2	-0.08	0.18	0.13	0.17
chr1:94331755-94336127	-0.2	-0.08	-0.2	-0.11	-0.2	-0.16	-0.2	-0.08	-0.2	-0.04	0.41	-0.14	-0.09	-0.2	0.41	-0.2
chr1:94341946-94347397	1.74	1.64	2.29	1.11	0.74	1.35	1.48	1.05	1.19	2.09	2.87	1.25	1.07	1.15	1.44	1.56
chr1:94371512-94379012	0.83	0.78	0.38	0.07	0.25	0.36	0.41	0.64	0.53	0.99	1.15	0.62	0.27	0.29	0.59	0.62
chr1:94601174-94608674	-0.2	-0.14	0.14	-0.2	-0.2	-0.06	-0.19	-0.2	-0.2	-0.2	-0.2	-0.18	-0.2	-0.2	-0.15	-0.2
chr1:94881213-94886972	0.92	1.02	0.5	0.71	0.35	0.54	0.68	0.69	0.67	2.25	2.29	0.52	0.3	0.54	0.43	0.6
chr1:94956568-94961556	-0.2	0.04	0.36	0.32	0.28	0.08	0.06	0.19	-0.05	-0.06	-0.17	0.08	0.08	0.27	0.29	0.43
chr1:94970572-94975658	-0.01	0.05	1.45	-0.16	-0.15	-0.12	-0.04	0.07	0.18	0.53	-0.13	0.09	-0.11	0.04	0.04	0.21
chr1:95424658-95431832	0.22	0.05	-0.04	0.01	0.06	-0.15	-0.2	0.02	0.11	0.34	0.27	0.11	0.26	0.33	-0.08	-0.2
chr1:95535885-95541343	0.51	0.33	0.58	0.63	0.13	0.32	0.19	0.14	0.3	1.03	1.24	0.34	0.66	0.15	0.24	0.73
chr1:95624621-95629590	-0.16	0.08	0.47	0	0.16	0.25	-0.04	0.04	0.06	0.16	-0.2	-0.06	0.03	0.11	0.17	0.13
chr1:95676294-95683794	-0.11	-0.19	0.14	-0.13	-0.09	-0.03	-0.16	-0.06	-0.1	-0.2	-0.2	-0.2	-0.11	-0.09	-0.18	-0.2
chr1:95697115-95702485	0.99	1.16	1.38	0.15	-0.13	0.01	0.15	0.88	0.62	2.34	1.51	0.66	0.11	0.34	0.31	0.41
chr1:96515976-96523476	0.03	0.16	1.2	-0.13	0.12	0.18	0.14	0.28	0.25	0.43	-0.11	0.06	-0.13	0.06	-0.1	-0.05
chr1:96527075-96532559	-0.07	0.05	0.36	0.12	0.36	0.13	0.21	0.07	-0.02	0.21	-0.2	-0.13	-0.11	-0.06	0.06	0.16
chr1:96704838-96712338	-0.06	0.11	1.09	0.11	0.36	0.46	0.41	0.08	0.08	0.22	-0.13	0.09	0.23	0.25	0.4	0.07
chr1:96845280-96849625	-0.2	-0.2	0.14	-0.08	-0.2	-0.01	-0.2	-0.09	-0.2	-0.01	-0.2	-0.2	-0.2	-0.2	-0.16	-0.2
chr1:96992143-96997628	-0.2	-0.2	0.06	-0.2	-0.2	-0.12	-0.19	-0.2	-0.2	-0.2	-0.2	-0.2	-0.19	-0.2	-0.1	-0.2
chr1:97069546-97077046	0.03	0.27	1.47	0.15	0.35	0.24	0.31	0.19	0.19	0.64	-0.07	0.17	0.08	0.08	0.35	0.16
chr1:97185253-97191121	1.75	1.36	2.09	1.42	1.09	0.62	0.62	1.29	1.13	2.42	2.33	1.15	0.93	0.47	0.64	0.59
chr1:97230359-97234662	-0.2	-0.2	-0.2	-0.2	0.21	-0.2	-0.2	-0.2	-0.2	-0.2	-0.2	-0.2	-0.07	-0.08	-0.11	-0.2
chr1:97315289-97322789	-0.18	0.01	0.74	0.11	0.35	0.12	0.21	0.08	0	-0.03	-0.11	0	0.12	0.28	0.32	0.26
chr1:97625437-97630662	-0.2	-0.2	-0.05	0.05	-0.07	-0.14	-0.15	-0.2	-0.2	-0.19	-0.2	-0.18	-0.04	-0.2	0.11	-0.1
chr1:97749374-97756874	0.13	0.2	0.94	0	-0.04	0.01	-0.06	0.29	0.13	0.25	-0.11	0.18	0.04	-0.04	0.25	-0.07
chr1:97862038-97866733	-0.2	-0.18	0.34	0.09	0.11	0.23	-0.05	0.05	-0.13	0.18	-0.12	-0.07	-0.07	0.12	0.07	-0.2
chr1:98019826-98024885	-0.2	-0.07	0.21	-0.16	-0.03	-0.13	-0.15	-0.2	-0.07	0.08	-0.2	-0.1	-0.05	-0.2	0.06	-0.09
chr1:98107159-98111471	-0.2	-0.2	-0.2	-0.11	0.06	-0.16	-0.18	-0.2	-0.2	-0.16	-0.2	-0.2	0.04	0.01	-0.05	-0.2
chr1:98255000-98259316	-0.2	-0.2	-0.2	0.14	0.01	-0.2	0.02	-0.2	-0.2	-0.2	-0.2	-0.16	0.24	0.09	-0.02	-0.18
chr1:98383278-98389133	1.64	1.19	1.56	1.16	0.34	0.37	0.84	1.15	0.84	2.23	2.69	1.01	1.16	0.87	0.84	0.74
chr1:98617159-98622065	-0.2	-0.2	0.32	-0.2	-0.19	-0.11	-0.14	-0.17	-0.13	-0.2	-0.2	-0.2	-0.2	-0.11	-0.05	-0.02
chr1:98624583-98628944	-0.2	-0.2	-0.2	0.04	-0.08	0.09	-0.04	-0.05	-0.2	-0.2	-0.2	-0.2	-0.12	-0.2	-0.2	-0.06
chr1:98676889-98682623	-0.12	-0.06	1.06	0.18	0.03	0.14	0.12	0.12	0.06	0.29	-0.09	-0.12	-0.15	-0.02	0.05	-0.08
chr1:99053374-99059113	0.15	0.27	0.8	-0.17	0.31	0.12	0.04	0.23	0.31	0.21	-0.1	0.06	-0.13	-0.05	0.13	-0.2
chr1:99076846-99082294	-0.2	-0.09	0.43	-0.2	-0.07	-0.15	-0.09	-0.03	-0.11	-0.2	-0.2	-0.2	-0.18	-0.12	-0.12	-0.14
chr1:99276216-99280690	-0.2	-0.2	-0.2	-0.2	-0.2	-0.12	-0.08	-0.2	-0.2	-0.2	-0.2	-0.2	-0.2	-0.07	0.13	-0.2
chr1:99319732-99327232	-0.2	-0.2	0.07	-0.19	-0.08	-0.2	-0.12	-0.2	-0.2	-0.2	-0.2	-0.2	-0.14	-0.04	-0.2	-0.08
chr1:99333943-99339966	0.54	0.47	0.05	0.41	0.02	0.2	0.47	-0.11	0.35	-0.2	2.1	0.25	0.35	0.62	0.49	0.73
chr1:99342077-99346380	-0.2	-0.09	0.04	-0.16	-0.02	-0.01	-0.11	-0.07	-0.08	-0.2	-0.2	-0.03	0.11	-0.2	-0.13	-0.12
chr1:99563057-99567409	-0.2	-0.2	-0.2	-0.2	-0.2	-0.2	-0.2	-0.2	-0.2	-0.2	-0.2	-0.2	-0.19	-0.2	0.08	-0.2
chr1:99802038-99806450	-0.2	-0.2	0.5	0.01	-0.2	-0.13	-0.19	-0.2	-0.15	0.06	-0.2	-0.2	-0.07	-0.2	-0.2	-0.01
chr1:99817656-99823799	-0.2	-0.14	0.28	0.02	-0.14	0.03	0.07	-0.06	-0.17	-0.06	-0.2	-0.2	-0.11	-0.11	-0.08	-0.15
chr1:99864251-99871751	-0.01	0.01	0.71	-0.05	0.09	0.23	0.02	0.25	0.04	-0.05	-0.18	-0.1	-0.06	-0.14	0.05	0.05
chr1:99975675-99982187	-0.12	-0.03	0.54	-0.2	-0.2	0.07	0.06	0.17	-0.15	0.23	-0.2	-0.2	-0.08	-0.12	-0.2	-0.1
chr1:99983926-99989098	-0.2	-0.2	0	0.16	-0.02	0.02	-0.04	-0.2	-0.12	-0.2	-0.2	-0.2	0.3	-0.14	0.01	-0.15
chr1:100175526-100179827	-0.2	-0.2	-0.2	-0.2	0.21	-0.18	-0.2	-0.2	-0.2	-0.2	-0.2	-0.2	-0.2	-0.2	0.03	-0.19
chr1:100229757-100234237	-0.12	-0.16	-0.2	-0.11	-0.01	-0.2	-0.2	-0.2	-0.06	-0.09	0.06	-0.2	-0.1	-0.04	-0.2	-0.2
chr1:100312975-100318958	1.13	1.05	0.72	0.3	0.29	0.06	0.55	0.31	0.58	1.45	1.61	0.34	0.11	0.62	0.46	0.39
chr1:100364134-100371599	-0.2	-0.2	0.1	-0.09	0.24	-0.12	-0.17	-0.2	-0.2	0.03	-0.15	-0.2	-0.04	-0.12	-0.17	-0.2
chr1:100378495-100382847	-0.2	-0.2	-0.2	-0.2	-0.04	-0.15	-0.2	-0.2	-0.2	-0.2	-0.2	-0.2	-0.2	-0.2	0.07	-0.2
chr1:100431065-100438565	0.75	0.42	0.67	0.22	0.16	0.06	0.04	0.58	0.39	1.68	0.83	0.26	0.32	0.12	0.05	0.32
chr1:100500934-100507139	2.71	2.25	3.31	1.67	1.59	1.3	1.38	2.16	1.63	4.95	4.06	1.9	2	1.35	1.55	2.04
chr1:100510271-100514923	0.41	0.18	0.46	0.34	-0.02	0.01	-0.17	0.24	0.17	0.42	0.31	0.32	0.1	0.03	0.22	-0.13
chr1:100524901-100529257	-0.18	-0.2	0.02	0.03	-0.1	-0.2	-0.2	-0.2	-0.2	-0.15	0.05	-0.2	0.03	0.08	-0.16	-0.2
chr1:100536263-100543763	0.01	-0.04	-0.2	-0.02	-0.13	-0.05	-0.01	-0.18	-0.08	0.45	0.31	0.01	0.01	-0.05	-0.18	0.08
chr1:100595852-100601331	1.04	0.59	0.91	0.37	0.21	0.31	0.22	0.59	0.59	1.25	1.49	0.77	0.83	0.48	0.31	0.64
chr1:100702683-100707375	-0.08	-0.2	-0.01	-0.2	-0.17	-0.13	-0.2	-0.15	-0.2	-0.08	0.06	-0.1	-0.14	-0.2	-0.2	-0.2
chr1:100712598-100717970	0.73	0.82	-0.1	0.39	0.06	0.15	0.23	0.28	0.63	0.94	1.54	0.51	0.6	0.64	0.55	0.4
chr1:100722679-100728288	-0.2	-0.1	0.16	-0.08	0.03	-0.01	-0.08	-0.08	-0.16	-0.18	-0.2	-0.2	-0.01	0.01	0.04	-0.06
chr1:100729226-100734915	1.48	1.03	1.13	0.93	0.7	0.29	0.49	1.19	1	2.63	1.88	1.08	1.09	0.57	0.5	0.94
chr1:100735627-100741780	-0.03	-0.2	-0.2	0.19	-0.2	-0.05	-0.17	-0.2	-0.2	-0.2	0.04	-0.18	0.35	0.17	0	0.25
chr1:100750731-100756622	0	-0.2	0.05	0.01	-0.2	-0.13	-0.2	-0.04	-0.11	-0.08	0.11	-0.03	0	-0.02	0.06	0.03
chr1:100770500-100775149	0.21	-0.07	-0.11	0.07	-0.2	-0.07	-0.2	-0.08	-0.2	0.09	-0.2	0.05	0.23	-0.09	-0.2	-0.2
chr1:100815055-100822555	3.17	2.37	3.17	1.45	1.11	1.33	2.02	2.19	1.91	4.82	4.69	2.14	1.66	1.48	1.35	1.81
chr1:100828470-100834040	0.23	-0.13	-0.1	0.14	0.07	0.08	0.19	-0.2	-0.05	0.35	0.51	0.08	0.41	0.15	0.55	0.11
chr1:100835247-100842747	-0.03	0.01	0.05	0.01	-0.11	0.19	0.01	-0.1	-0.07	-0.13	0.55	-0.01	0	0.11	0.1	0.16
chr1:100843593-100847928	0.12	-0.11	0.22	0.21	0.01	0.15	0.04	-0.2	-0.2	0.12	0.37	-0.04	0.17	0.44	0.53	0.29
chr1:100861544-100869044	0.76	0.51	0.23	0.7	0.55	0.34	0.72	0.25	0.52	0.81	2.68	0.6	1.13	1.12	0.95	1.19
chr1:100880331-100887831	0.7	-0.09	0.23	0.66	0.03	0.28	0.7	-0.05	-0.13	0.79	0.84	0.38	0.83	0.72	0.78	0.73
chr1:100904937-100912437	1.27	0.44	0.4	1.28	0.77	0.7	1.02	0.19	0.51	0.81	2.84	0.89	1.94	1.2	1.53	1.69
chr1:100915863-100921027	1.36	0.5	0.38	0.71	0.02	0.68	0.86	0.46	0.55	1.22	1.84	0.91	1.03	0.82	1.34	1.29
chr1:100922810-100927116	-0.02	-0.18	-0.2	0.15	-0.2	0.14	-0.13	-0.2	-0.11	0.31	-0.06	0.01	0.1	0.03	0.43	-0.03
chr1:100932816-100940123	-0.2	-0.2	-0.2	0.04	-0.14	-0.18	-0.03	-0.2	-0.2	-0.2	-0.2	-0.2	-0.2	-0.01	0.21	-0.11
chr1:100949932-100954249	0.09	-0.2	0.03	0.02	-0.11	-0.07	-0.12	-0.07	-0.2	-0.2	-0.1	-0.1	-0.05	0.12	0.17	-0.02
chr1:100958329-100965829	-0.11	-0.2	-0.19	-0.2	-0.06	-0.04	0.04	-0.17	-0.2	0.13	0	-0.07	0.07	0	-0.04	-0.01
chr1:100967680-100974177	-0.03	-0.2	-0.2	0.06	-0.2	0.06	-0.2	-0.2	-0.2	-0.18	0.07	-0.2	0.03	0.04	-0.03	0.16
chr1:100974211-100980824	-0.01	-0.18	-0.2	-0.16	-0.2	0.06	0.01	-0.2	-0.18	-0.2	0.29	-0.01	0.24	0	-0.2	-0.16
chr1:100983881-100988913	-0.2	-0.2	-0.2	-0.19	0.11	-0.2	-0.05	-0.2	-0.2	-0.2	-0.12	-0.2	0.04	0.11	-0.12	-0.11
chr1:100994857-100999255	-0.15	-0.17	0.16	-0.2	-0.1	0.04	-0.06	-0.2	-0.12	-0.2	-0.06	-0.11	-0.2	-0.16	0.13	0.04
chr1:101063205-101070000	-0.18	-0.08	0.38	-0.04	0.11	-0.17	-0.2	0.16	-0.12	-0.02	-0.2	-0.19	-0.12	-0.07	0.11	-0.19
chr1:101095979-101102695	-0.08	0.1	0.17	0.3	0.37	0.19	0.23	0.24	0.05	0.11	-0.09	-0.03	0.25	0.16	0.18	0.14
chr1:101126954-101133062	-0.13	-0.09	0.66	0.04	0.11	0.1	0.13	-0.03	0.07	0.18	-0.2	-0.11	0.03	0.06	0.06	0.07
chr1:101141357-101148857	-0.09	-0.2	-0.04	-0.07	-0.15	-0.09	-0.02	-0.01	0.06	0.05	-0.2	-0.2	-0.18	-0.05	-0.02	-0.13
chr1:101319697-101324073	-0.2	-0.2	-0.2	-0.2	-0.2	0.09	-0.12	-0.2	-0.2	-0.2	-0.2	-0.2	-0.2	-0.2	-0.2	-0.16
chr1:101358417-101364492	2.35	2.3	2.48	1.24	1.08	1.27	1.68	1.41	1.83	3.33	4.29	1.61	1.47	1.54	1.73	2.3
chr1:101383874-101391374	0.15	0.12	0.29	0.27	0.35	0.16	0.2	-0.1	0.25	0.11	1.27	0.01	0.31	0.68	0.6	0.58
chr1:101405683-101410653	0.06	0.16	-0.2	-0.01	0.11	-0.18	0.04	-0.2	0.09	-0.2	1.21	-0.2	0.44	0.38	0.07	-0.08
chr1:101412252-101417206	0.81	0.49	0.67	0.28	-0.17	0.03	0.02	0.66	0.67	1.49	1.24	0.63	0.66	0.35	-0.02	0.42
chr1:101427934-101435434	-0.18	-0.2	-0.2	-0.15	-0.19	-0.15	-0.2	-0.17	-0.2	-0.2	0.1	-0.18	0.06	0.04	0.01	0.1
chr1:101449967-101457094	-0.2	-0.2	-0.13	-0.03	0.2	-0.13	-0.2	-0.2	-0.16	-0.2	0.17	-0.16	0.01	0.11	-0.01	-0.1
chr1:101458993-101463358	-0.09	-0.2	-0.2	0.05	-0.2	-0.2	-0.2	-0.2	-0.12	-0.2	0.09	-0.01	0.18	0.08	-0.12	-0.03
chr1:101467578-101471889	-0.18	-0.06	0.15	-0.03	0.04	0.09	-0.18	-0.19	0.04	-0.16	1.15	-0.16	-0.13	0.46	0.23	0.42
chr1:101488450-101494068	1.23	1.4	1.4	0.98	0.8	1.08	1.22	0.65	0.89	2.28	2.76	0.78	1.25	1	1.36	1.62
chr1:101498149-101502452	-0.2	-0.2	-0.2	0.16	-0.2	-0.03	-0.2	-0.2	-0.2	-0.2	-0.2	-0.2	-0.14	-0.05	0.04	-0.2
chr1:101511002-101515327	-0.2	-0.2	-0.2	-0.2	0.08	-0.2	-0.2	-0.2	-0.2	-0.2	0.11	-0.16	-0.2	0.19	0.01	-0.19
chr1:101529437-101535146	-0.06	-0.12	-0.2	-0.2	0.35	-0.06	-0.1	-0.2	-0.11	-0.06	0.74	-0.12	-0.02	0.26	0.18	0.3
chr1:101544926-101552426	0.01	-0.18	-0.2	-0.02	0.1	-0.07	0.09	-0.03	-0.2	0	0.08	-0.15	0.46	0.17	0.12	0.15
chr1:101574863-101581364	0.18	0.25	-0.2	0.51	0.78	0.56	0.86	-0.12	0.43	-0.18	1.63	0.2	0.38	1	1.12	1.71
chr1:101583820-101590462	-0.12	0	-0.2	0.24	0.24	-0.18	-0.08	-0.2	0.03	-0.07	0.8	-0.08	0.11	0.47	0.16	-0.15
chr1:101591587-101596900	0.2	0.07	0.72	0.27	0.29	0.03	0.02	0.02	0.25	-0.2	1.71	0.1	0.07	0.63	0.33	0.45
chr1:101599889-101604211	-0.04	-0.1	-0.2	-0.15	-0.13	-0.2	-0.1	-0.16	-0.16	-0.08	0.63	-0.16	-0.09	0.16	0.26	0.14
chr1:101641850-101647359	0.29	-0.06	0.63	0.14	0.01	-0.01	-0.08	0.12	-0.08	0.52	0.69	0.19	0.5	-0.01	0.24	0.31
chr1:101693222-101697563	-0.1	-0.14	-0.13	0.16	-0.01	-0.05	0.06	-0.2	-0.13	-0.2	0.26	-0.16	0.05	0.24	0.14	0.38
chr1:101698891-101706391	3.98	3.48	3.3	1.53	1.68	2.37	3.19	2.39	2.62	5.87	6.28	1.97	1.87	2	2.58	3.31
chr1:101723374-101730874	0.39	0.35	-0.2	-0.1	0.21	0.2	0.27	-0.2	0.13	0.02	1.3	0.2	0.34	0.33	0.48	0.62
chr1:101741806-101747061	0.54	0.77	-0.02	0.05	0.21	0.35	0.32	0.25	0.69	1.6	1.77	0.41	0.05	0.73	0.86	0.81
chr1:101747199-101752305	0.1	0.13	0.14	-0.11	0.14	0.24	0.63	0.09	0.31	0.17	2.79	0.02	0.09	-0.01	0.55	0.81
chr1:101753873-101759410	0.23	-0.08	0.26	-0.18	-0.2	-0.2	0.02	-0.1	-0.2	0.43	0.33	-0.07	0	-0.13	0.41	0.38
chr1:101762001-101766352	0.26	-0.2	-0.17	-0.06	-0.03	-0.2	-0.2	0.13	-0.15	0.01	-0.2	-0.14	0.04	-0.15	-0.14	-0.03
chr1:101772006-101778162	1.06	1.32	0.52	0.18	0.5	0.32	0.97	0.37	1.04	1.74	3.33	0.58	0.51	1.07	0.84	1.4
chr1:101810870-101815172	-0.2	-0.2	-0.2	-0.2	0.23	-0.12	0.06	-0.2	-0.2	-0.2	-0.2	-0.2	-0.14	0.12	-0.1	-0.06
chr1:102889321-102894637	-0.2	-0.2	-0.2	-0.11	-0.1	0.02	-0.19	-0.2	-0.2	-0.12	-0.2	-0.2	-0.17	-0.02	-0.09	0.09
chr1:102907188-102914688	-0.12	0.03	0.85	-0.16	0.17	0.2	0.03	-0.01	-0.02	0.22	-0.2	-0.11	-0.08	0.02	-0.17	-0.04
chr1:103166188-103170501	-0.2	-0.2	0.57	-0.09	-0.19	-0.16	-0.02	-0.2	-0.2	-0.2	-0.2	-0.2	-0.2	-0.18	-0.02	-0.2
chr1:103268145-103273084	-0.2	-0.2	0.17	-0.2	-0.2	-0.17	-0.2	-0.18	-0.2	-0.2	-0.2	-0.2	-0.2	-0.2	-0.06	-0.2
chr1:103392868-103400368	0.09	0.1	1.07	-0.2	-0.04	0.03	-0.13	0.26	0.1	0.24	-0.15	0.08	-0.2	-0.15	-0.09	0
chr1:104066243-104071648	0.78	0.65	0.11	0.93	0.37	0.75	0.69	0.5	0.61	1.62	1.69	0.57	1.21	0.9	0.81	0.89
chr1:104074512-104078813	-0.2	-0.2	-0.2	0.16	0.2	0.15	-0.2	-0.2	-0.2	-0.2	-0.06	-0.16	0.3	-0.2	-0.13	-0.17
chr1:104081056-104085387	-0.2	-0.2	-0.2	-0.2	-0.2	-0.17	-0.2	-0.2	-0.2	-0.2	-0.19	-0.19	0.05	0.02	0.01	-0.09
chr1:104121655-104125961	-0.2	-0.2	-0.2	0.13	-0.2	-0.19	0.06	-0.2	-0.2	-0.2	-0.2	-0.2	-0.15	-0.18	-0.12	-0.2
chr1:104210366-104214705	-0.2	-0.2	-0.2	-0.2	-0.2	-0.2	-0.2	-0.2	-0.2	-0.2	-0.2	-0.2	0.35	0.49	0.42	0.37
chr1:104235518-104239820	-0.2	-0.2	-0.04	0.08	0.09	0.12	-0.04	-0.2	-0.2	-0.2	-0.2	0.07	0.23	0.24	0.33	0.26
chr1:104259508-104263880	-0.2	-0.2	-0.2	-0.19	-0.18	-0.2	-0.09	-0.2	-0.2	-0.2	-0.2	-0.2	0.01	-0.07	0.21	-0.02
chr1:104425614-104430757	-0.2	-0.02	0.29	0	-0.17	0.04	0.16	-0.2	-0.06	-0.2	-0.2	-0.17	0.08	0.13	0.01	0.14
chr1:104463214-104469804	-0.04	-0.03	0.62	0.04	0.28	0.1	0.02	-0.07	0.01	0.03	-0.2	-0.03	-0.1	-0.02	0.12	0.09
chr1:104757700-104764458	-0.11	-0.04	0.53	-0.2	-0.17	-0.15	0.13	-0.04	-0.2	0.13	-0.2	-0.14	-0.18	-0.2	0.05	-0.15
chr1:105358845-105365132	-0.2	-0.15	0.59	-0.07	0	0.05	-0.2	0.03	-0.07	0.18	-0.2	-0.07	-0.13	-0.03	0.18	-0.1
chr1:105477492-105482964	0.09	0.05	0.7	-0.09	-0.02	-0.05	0.11	0.2	0.22	0.27	-0.2	0.06	0.04	-0.15	0.07	0.16
chr1:105754791-105760619	-0.2	-0.2	0.68	-0.2	-0.09	-0.2	-0.05	-0.13	-0.2	-0.17	-0.2	-0.16	-0.09	-0.2	-0.08	-0.19
chr1:105846651-105853368	-0.2	-0.2	-0.13	-0.17	0	-0.05	0.07	-0.2	-0.07	-0.2	-0.2	-0.2	-0.12	-0.2	0.02	-0.2
chr1:106119276-106123596	-0.18	0.04	1.68	-0.2	0.06	-0.16	-0.2	0.16	0.07	0.28	-0.2	-0.07	-0.2	-0.2	-0.19	-0.2
chr1:106360349-106367849	-0.2	-0.15	0.71	-0.2	0.03	-0.16	-0.16	-0.2	-0.06	-0.2	-0.2	-0.19	-0.2	-0.11	-0.11	-0.04
chr1:107538568-107542910	-0.2	-0.2	-0.2	-0.2	-0.12	-0.17	-0.2	-0.2	-0.15	-0.2	-0.2	-0.19	-0.2	-0.2	0.19	-0.07
chr1:107597302-107603726	1.12	1.01	0.58	0.1	0.15	0.09	0.18	1.01	0.6	1.4	1.11	0.47	0.05	0.32	0.19	0.24
chr1:108123631-108128295	-0.2	-0.12	0.14	-0.12	0.11	0.05	0.03	-0.12	-0.02	-0.2	-0.2	0.01	0.02	0.03	-0.05	-0.08
chr1:108259076-108263388	-0.2	-0.05	0.15	-0.05	-0.08	0.12	-0.2	0.01	-0.2	-0.01	-0.2	-0.1	-0.17	-0.15	-0.2	-0.13
chr1:108326540-108334040	1.27	0.21	0.69	1.34	0.62	0.29	0.34	0.77	0.73	2.26	0.65	1.24	1.48	0.87	0.35	0.29
chr1:108335151-108342235	0.15	-0.09	-0.2	0.19	-0.16	-0.2	-0.2	0.21	-0.05	0.23	-0.17	0.2	0.07	-0.12	-0.05	-0.2
chr1:108367749-108372154	0.81	-0.06	0.09	0.77	-0.2	-0.2	0.02	0.07	-0.1	0.67	-0.2	0.65	0.63	-0.04	0.07	-0.13
chr1:108378082-108385582	0.05	-0.1	-0.2	0.28	-0.19	0	-0.15	-0.2	-0.06	0.32	-0.08	-0.02	-0.06	0.15	-0.16	-0.2
chr1:108422996-108427753	0.07	-0.2	-0.2	0.31	0.09	-0.2	-0.2	-0.2	-0.16	0.23	-0.2	0.11	0.14	-0.09	-0.2	-0.2
chr1:108437361-108442292	0.07	-0.06	0.08	0.36	-0.1	-0.2	0.1	0.03	0.18	0.44	0.2	0.28	0.59	0.08	-0.2	-0.2
chr1:108477076-108484576	0.54	-0.2	-0.2	0.13	0.19	-0.12	-0.11	0.04	0.07	0.16	-0.09	0.15	0	0.06	-0.2	-0.2
chr1:108490528-108496113	0.36	-0.16	0.01	-0.02	-0.19	-0.2	0.03	-0.09	-0.12	0.38	-0.13	0.22	-0.11	-0.07	-0.2	-0.2
chr1:108503940-108511440	1.51	0.78	1.51	0.68	0.23	-0.07	-0.08	1.11	0.58	2.84	1.22	0.96	0.02	0.17	-0.19	-0.14
chr1:108618224-108625724	0.34	0.67	0.12	-0.11	0.53	0.23	0.2	0.07	0.48	0.38	1.98	0.15	0.13	0.67	0.12	0.24
chr1:108703765-108711265	-0.06	0.01	1.31	-0.02	0.03	0.05	-0.01	0.07	0.1	0.25	-0.07	-0.05	0.12	0.01	0.15	0.12
chr1:108722500-108726871	-0.09	-0.2	-0.2	0.08	-0.2	-0.2	-0.2	-0.2	-0.19	-0.13	-0.17	-0.08	0.26	-0.2	-0.16	-0.2
chr1:108739277-108745633	1.6	1.08	1.2	0.79	0.19	0.5	0.46	0.83	0.42	2.02	1.22	0.79	0.51	0.56	0.36	0.44
chr1:109028556-109032874	0.1	0.25	0.99	-0.2	-0.2	-0.2	-0.2	0.05	-0.2	1.06	-0.2	-0.11	-0.2	-0.2	-0.2	-0.2
chr1:109033074-109039507	0.02	0.14	0.76	0.04	0.06	0.22	0.12	0.1	0.08	0.23	0	-0.02	0.25	0.14	0.31	-0.04
chr1:109100052-109106536	0.86	0.51	1.77	0.29	0	0.35	0.62	0.51	0.52	2.45	1.58	0.5	0.39	0.38	0.4	0.49
chr1:109112793-109120293	-0.08	-0.1	-0.2	-0.02	0.06	-0.2	-0.2	-0.2	-0.13	-0.18	-0.13	-0.2	-0.08	-0.16	-0.2	-0.15
chr1:109127470-109134970	0.53	-0.2	-0.2	0.59	0.11	0.06	0.2	-0.08	-0.1	0.38	-0.18	0.22	1.08	0.11	0.29	0.42
chr1:109174424-109178774	-0.08	-0.02	0.14	-0.2	-0.04	0.09	-0.05	-0.18	-0.2	0.03	-0.19	-0.2	-0.2	0.09	-0.05	-0.07
chr1:109185603-109192487	2.36	1.89	0.67	0.92	0.98	1.45	1.43	1.12	1.61	2.34	3.64	1.45	0.73	1.27	1.5	1.67
chr1:109196101-109200407	-0.08	-0.2	-0.2	0.11	-0.2	0.01	-0.08	-0.2	-0.2	-0.2	0.13	-0.1	-0.01	0.15	0.16	-0.09
chr1:109201493-109207690	1.63	1.62	1.01	0.63	0.77	0.94	0.98	1.05	1.33	2.83	2.63	1.06	0.58	0.82	0.72	1.33
chr1:109232344-109239170	2.61	2.25	2.44	1.7	1.3	1.71	1.78	1.57	1.88	3.67	4.74	1.64	1.85	1.6	1.81	2.43
chr1:109240883-109248383	0.46	0.34	0.4	0.31	0.14	0.32	0.38	-0.05	0.14	0.99	1.85	0.32	0.16	0.33	0.61	0.42
chr1:109287229-109292489	1.73	1.34	1.34	1.04	0.49	0.9	1.25	1.53	1	3.6	2.93	1.41	0.66	1	0.97	1.03
chr1:109317924-109322258	-0.2	-0.2	-0.2	-0.14	-0.18	-0.2	-0.15	-0.2	-0.2	-0.2	0.03	-0.2	0.06	0.02	-0.04	-0.09
chr1:109417617-109422839	0.82	0.03	0.65	0.19	-0.2	-0.2	-0.2	0.65	0.07	1.19	0.02	0.25	0.15	-0.2	-0.18	-0.2
chr1:109505092-109512592	0.79	0.77	0.67	0.42	-0.2	0.26	0.03	0.47	0.43	1.49	0.78	0.41	0.18	-0.1	-0.04	0.29
chr1:109581362-109586735	1.47	1.08	1.87	0.34	0	0.3	0.14	0.95	0.65	2.46	1.5	0.55	-0.1	-0.01	0.03	0.22
chr1:109615669-109621312	0.92	0.83	0.86	0.67	0.72	0.56	0.58	0.71	0.68	1.77	1.98	0.64	0.91	0.69	0.72	0.79
chr1:109630213-109636949	1.75	1.28	1.08	0.97	0.61	0.47	0.62	0.9	0.91	2.55	1.99	0.84	0.83	0.43	0.42	0.82
chr1:109640690-109645860	1.41	1.49	2.76	0.34	0.33	0.2	0.39	0.95	0.92	2.73	1.86	0.8	0.31	0.09	0.26	0.54
chr1:109652978-109657318	0.61	0.4	-0.2	-0.17	0.11	-0.2	0.08	0.38	0.28	1.12	0.07	0.1	-0.2	-0.2	-0.19	-0.2
chr1:109717503-109721814	0.02	0.02	1.19	-0.2	-0.2	-0.2	-0.2	0.3	0	0.17	-0.16	-0.11	-0.2	-0.2	-0.2	-0.2
chr1:109754466-109760452	1.16	0.76	0.83	0.54	0.62	0.36	0.56	0.73	0.47	2.21	1.91	0.81	0.44	0.64	0.32	0.85
chr1:109823525-109828604	0.76	0.6	0.83	0.13	-0.19	-0.05	-0.12	0.44	0.32	2.07	0.64	0.19	-0.08	0.01	-0.06	-0.11
chr1:109951041-109955342	0	0.11	-0.2	-0.15	0.18	-0.06	-0.01	-0.2	-0.2	0.11	0.1	-0.2	-0.01	-0.2	-0.2	-0.2
chr1:109965500-109971156	2.9	2.17	1.73	1.18	0.59	1.09	1.19	1.88	1.69	3.59	3.69	2.02	1.12	1	1.31	1.55
chr1:110023739-110028922	1.4	1.22	1.56	0.01	-0.14	0.04	0.17	0.88	0.76	3.05	1.41	0.57	0.05	-0.15	-0.01	0.12
chr1:110034623-110039708	1.08	0.72	1.51	0	0.15	0.17	0.17	0.56	0.68	2.45	1.33	0.14	0.11	0.11	-0.09	0.09
chr1:110044518-110052018	1.36	1.97	1.13	0.06	0.63	0.27	0.6	0.36	1.48	2.38	3.03	0.66	0.16	0.76	0.68	0.71
chr1:110087090-110094035	1.98	1.31	1.61	1.16	0.8	0.81	1.03	1.21	1.15	3.27	3.16	1.31	1.44	1.28	1.31	1.34
chr1:110095058-110099413	-0.2	-0.2	0.02	-0.2	-0.2	-0.07	-0.18	-0.2	-0.2	-0.2	-0.2	-0.19	0.12	-0.2	0.06	-0.11
chr1:110111912-110116218	0.2	-0.2	-0.2	0	0.12	-0.07	-0.11	-0.14	-0.14	0.17	0.29	-0.09	0.36	0.1	0.03	0.33
chr1:110140825-110145126	-0.11	-0.2	-0.2	-0.08	-0.05	-0.2	-0.14	-0.2	-0.2	-0.03	0.09	-0.2	-0.2	0.01	0	-0.14
chr1:110159960-110166491	2.55	2.07	2.67	0.71	0.55	0.91	0.93	1.95	1.42	4.56	2.48	1.19	0.56	0.5	0.96	0.82
chr1:110196314-110200978	1.05	1.17	1.03	-0.2	-0.2	-0.07	-0.2	0.88	0.69	1.18	0.72	0.2	-0.2	0	0.09	-0.09
chr1:110283572-110291072	-0.12	-0.01	0.6	0.01	0.18	-0.09	0.12	0.07	-0.08	0.1	-0.13	-0.18	-0.15	-0.06	0.02	-0.07
chr1:110330893-110336209	1.84	1.02	0.41	0.19	-0.09	-0.02	-0.07	1.08	0.7	3.33	0.45	1.27	0.11	-0.03	-0.08	-0.02
chr1:110342181-110348215	1.98	1.01	1.89	0.34	0.08	0.31	0.09	1.42	0.77	3.35	0.56	1.56	0.83	0.26	0.29	0.39
chr1:110382363-110388216	-0.1	0.07	0.05	-0.04	-0.2	0	-0.02	0.06	-0.1	0.1	-0.2	-0.02	-0.14	0.08	0.08	-0.1
chr1:110423750-110428052	0.1	0.05	0.54	-0.2	-0.05	-0.2	-0.2	0.06	0.22	0.27	-0.2	-0.14	-0.2	-0.2	-0.2	-0.2
chr1:110447848-110455348	4.06	2.2	3.41	1.11	-0.03	0.62	0.2	2.82	1.22	6.7	0.77	2.58	1.1	0.17	0.47	0.43
chr1:110525308-110531448	1.53	1.3	1.84	0.37	0.24	0.24	0.42	0.89	0.92	2.25	1.73	0.78	0.61	0.24	0.54	0.57
chr1:110552576-110556971	0.4	-0.2	-0.2	0.37	-0.2	-0.2	-0.16	0.1	-0.14	0.83	-0.09	0.41	0.6	-0.2	-0.2	-0.12
chr1:110572160-110579660	1.54	1.25	1.22	0.58	0.25	0.32	0.4	1.08	0.73	2.49	2.11	0.97	0.42	0.3	0.35	0.85
chr1:110743993-110748466	0.19	0.18	0.37	-0.2	-0.2	-0.2	-0.2	0.17	-0.06	0.56	0.3	-0.1	-0.2	-0.2	-0.2	-0.2
chr1:110749276-110755768	2.62	2.45	2.87	0.34	0.17	0.53	0.58	1.83	1.84	4.81	2.88	1.28	0.11	0.56	0.37	0.94
chr1:110879737-110887237	2.29	1.77	2.84	1.44	0.91	1.11	1.43	1.76	1.38	3.92	2.84	1.47	1.53	1.05	1.37	1.71
chr1:110891258-110895651	0.02	-0.19	-0.2	0.24	-0.2	-0.14	0.06	-0.11	-0.2	0.33	0.11	-0.02	0.43	0.15	0.34	0.11
chr1:110946836-110953032	1.6	1.63	1.52	0.99	0.79	0.48	0.85	0.99	1.04	2.64	2.46	1.25	0.83	0.97	0.64	0.69
chr1:111159822-111164781	0.88	0.55	0.74	-0.06	-0.18	0.1	0.35	0.33	0.28	1.95	1.51	0.52	0.11	0.05	0.08	0.04
chr1:111172254-111179754	3.35	1.68	2.4	1.37	0.23	0.97	1.2	1.99	1.34	5.57	2.71	2.43	1.32	0.85	0.79	1.25
chr1:111188211-111193202	-0.01	-0.17	-0.2	-0.09	-0.2	0.6	0.52	-0.2	-0.18	0.19	1.01	-0.2	-0.16	-0.2	0.45	0.88
chr1:111195123-111202623	0.19	-0.2	-0.19	0.39	0.08	0.03	-0.06	-0.2	-0.14	0.36	0.57	0.03	0.47	0.27	0.15	-0.07
chr1:111210619-111218119	5.04	3.37	3.9	2.9	2.32	2.28	3.34	3.27	2.92	7.15	6.51	3.52	3.79	2.55	2.35	3.99
chr1:111267821-111272151	-0.12	0.01	-0.2	-0.2	-0.2	0.01	-0.06	-0.05	-0.09	0.01	0.6	-0.15	-0.19	0.02	-0.09	0.1
chr1:111324427-111331927	1.24	0.66	0.91	0.17	-0.2	-0.2	-0.11	0.41	0.15	1.12	0.82	0.93	0.54	0.12	0.24	0.2
chr1:111347843-111352455	-0.2	-0.2	0.11	0.02	-0.05	-0.16	-0.2	-0.16	-0.2	-0.17	-0.2	-0.2	-0.2	0.02	0.13	-0.16
chr1:111361528-111366441	-0.2	-0.2	0.25	0.02	-0.1	-0.15	-0.17	-0.2	0.01	-0.16	-0.2	-0.09	0.01	-0.01	0.01	0.02
chr1:111413005-111420143	3.01	2.27	1.78	2.74	2.13	1.95	2.41	1.59	2.03	3.29	4.95	2.29	3.29	2.32	2.43	2.91
chr1:111420848-111426300	1.87	0.85	0.25	1.71	0.4	0.89	1.03	0.53	0.84	1.74	1.49	1.44	2.22	1.04	1.29	1.46
chr1:111430239-111434580	0.67	0.66	0.1	0.32	0.43	-0.05	0.06	0.26	0.11	1.01	1	0.37	0.35	0.61	-0.2	0.27
chr1:111436827-111442172	0.7	0.91	-0.2	0.38	1.04	0.41	0.43	0.09	0.45	0.57	2.08	0.52	0.03	0.72	0.44	0.49
chr1:111503734-111509503	1.76	1.27	1.56	0.88	0.64	0.55	0.68	0.92	1.07	2.23	2.29	1.1	0.58	0.66	0.64	0.68
chr1:111615240-111622740	-0.19	-0.18	0.23	0.04	0.03	-0.03	0.13	0.01	-0.12	-0.2	-0.2	0.02	-0.18	-0.01	-0.15	-0.05
chr1:111666035-111670356	-0.2	-0.2	-0.2	-0.01	-0.2	-0.2	-0.2	-0.12	-0.2	-0.19	0.06	-0.2	-0.06	-0.05	-0.15	-0.2
chr1:111674518-111678838	-0.15	-0.2	-0.12	-0.14	0.1	-0.2	-0.17	-0.08	-0.16	0.3	0.18	-0.17	-0.08	0.06	-0.1	-0.2
chr1:111679969-111685876	2.37	1.9	2.8	0.9	1.1	0.69	0.93	1.71	1.84	3.88	3.6	1.45	1.27	1	0.76	1.23
chr1:111688666-111692972	-0.2	-0.2	-0.2	-0.06	-0.05	-0.11	-0.12	-0.2	-0.1	-0.2	0.22	-0.09	0.27	-0.07	0.08	-0.17
chr1:111699449-111705361	-0.11	-0.19	0.6	0.02	-0.04	-0.2	-0.05	-0.2	-0.18	-0.07	0.05	-0.06	0.01	0.38	0	0.03
chr1:111712452-111719952	-0.17	-0.17	-0.2	-0.02	0.03	0.04	-0.11	-0.2	-0.2	-0.2	0.4	-0.2	0.05	0.03	0.2	-0.06
chr1:111740378-111747878	4.64	4.89	5.21	1.87	2.22	1.92	2.49	2.75	3.6	7.43	7.11	2.69	1.37	2.02	2.15	3.15
chr1:111755608-111761764	1.85	2.38	1.51	0.96	2.01	1.09	1.45	0.71	2.14	2.32	5.32	1.46	1.16	2.12	1.73	2.26
chr1:111763221-111770721	1.49	2.12	0.29	0.52	0.91	0.77	0.65	0.69	1.62	1.24	4.32	0.98	0.13	1.4	0.91	1.3
chr1:111792357-111796738	-0.17	-0.08	-0.2	-0.2	-0.08	-0.2	-0.13	-0.02	-0.07	-0.2	0.11	-0.18	-0.2	-0.12	-0.2	-0.2
chr1:111877964-111883119	0.06	0	0.51	-0.2	-0.01	0.06	-0.2	0.04	-0.06	0.34	-0.08	-0.03	-0.05	0.02	0.05	-0.11
chr1:111885903-111893403	-0.16	0.05	-0.2	-0.2	-0.19	-0.07	0.13	-0.2	-0.08	0.07	0.21	-0.13	-0.2	-0.11	-0.12	-0.05
chr1:111937585-111941899	-0.2	-0.2	0.11	0.09	-0.08	-0.01	-0.08	-0.2	-0.15	-0.2	-0.17	-0.15	-0.05	0.07	-0.12	-0.2
chr1:111983310-111990810	0.49	0.51	0.07	0.16	0.23	0.11	0.28	0	0.35	0.72	1.06	0.03	0.19	0.25	0.41	0.22
chr1:111995957-112000258	0.15	-0.14	-0.2	-0.03	0.18	-0.09	-0.11	-0.18	-0.03	-0.07	0.19	-0.16	0.34	0.25	0	0.01
chr1:112012665-112020165	1.05	1.3	1.13	0.41	1.03	0.76	0.88	0.08	0.95	1.06	4.79	0.54	0.41	1.11	1.29	1.4
chr1:112048490-112055990	1.39	1.31	1.58	0.51	0.51	0.6	0.45	1.2	1.12	2.44	1.43	0.71	0.49	0.61	0.59	0.56
chr1:112138700-112146200	1.43	0.21	0.87	0.92	-0.2	0.09	0.08	0.53	0.19	1.3	0.7	0.88	1.43	0.06	0.07	0.14
chr1:112160603-112168103	3.51	2.48	2.66	2.37	1.84	1.39	2.01	1.74	2.21	5.33	4.91	2.48	2.35	1.89	1.82	2
chr1:112174283-112178585	0.27	-0.01	-0.2	0.55	0.09	0.11	0.05	-0.05	0.07	1.07	0.09	0.04	0.19	0.05	0.28	0.16
chr1:112186209-112192915	0.39	0.17	0.22	0.41	0.22	0.14	0.14	0.21	0.31	0.95	0.97	0.2	0.54	0.38	0.4	0.19
chr1:112193614-112199259	-0.01	-0.09	0	0.42	-0.03	-0.02	-0.1	-0.09	-0.04	0.48	0.23	0.14	0.04	-0.02	0.13	0.1
chr1:112210875-112218375	0	-0.04	-0.2	0.26	-0.13	-0.08	-0.01	-0.1	0.08	-0.08	0.29	-0.09	0.17	-0.02	0.13	0.06
chr1:112225118-112229420	-0.04	-0.12	-0.12	-0.2	-0.2	-0.1	0.04	-0.2	-0.15	0.04	0.11	-0.03	-0.2	-0.18	-0.13	-0.14
chr1:112230949-112238007	-0.02	0.01	0.04	0.38	-0.18	0.16	0.01	-0.2	-0.08	0.1	0.43	-0.03	0.08	0.25	0.17	0.18
chr1:112245020-112249464	0	0.06	-0.03	0	-0.08	0.05	0.06	-0.14	-0.09	0.14	0.43	0.09	0.07	0.31	-0.2	-0.14
chr1:112252666-112256972	-0.2	-0.2	-0.2	0.05	-0.02	-0.2	0.11	-0.2	-0.18	-0.2	0.42	-0.13	0.33	0.28	0.17	0.09
chr1:112260484-112267984	0.46	0.34	0.6	-0.17	-0.2	0.18	0.09	0.24	-0.06	0.69	-0.1	-0.03	-0.2	-0.2	0.16	0.16
chr1:112295312-112301523	2.03	1.52	2.13	0.92	0.47	0.48	0.8	1.29	1.33	2.96	2.7	1.14	0.59	0.77	0.61	1.26
chr1:112699630-112704135	-0.19	-0.01	0.06	-0.14	-0.09	-0.13	-0.13	0.16	0.08	-0.13	-0.2	-0.2	-0.2	-0.2	-0.2	-0.2
chr1:112741694-112748689	-0.2	-0.02	0.17	-0.1	-0.2	-0.14	-0.01	-0.08	-0.09	0.03	-0.2	-0.11	-0.2	-0.2	-0.07	-0.2
chr1:112764477-112769526	-0.2	-0.12	0.54	-0.03	-0.12	0.14	-0.02	0.12	-0.03	0.14	-0.2	-0.07	-0.2	-0.16	-0.01	-0.2
chr1:112881961-112889461	-0.11	-0.02	-0.08	-0.2	-0.13	-0.19	0.05	-0.03	-0.18	-0.2	-0.07	-0.19	-0.2	-0.2	-0.13	0.07
chr1:112936734-112942426	1.35	0.18	0.81	0.3	-0.15	-0.1	-0.05	0.82	0.01	1.3	0.12	0.51	0.86	-0.11	-0.2	-0.1
chr1:113146530-113150923	-0.09	-0.2	0.24	-0.2	-0.2	-0.15	-0.2	-0.01	0	0.33	-0.2	-0.07	-0.12	-0.2	-0.2	-0.2
chr1:113158566-113166066	3.86	2.89	3.92	3.54	2.53	2.69	3.69	2.27	2.33	5.81	5.54	2.52	3.91	2.03	3.22	4.28
chr1:113176351-113181908	0.4	0.03	-0.2	0.68	0.33	0.04	0.33	0.19	0.02	0.94	0.45	0.32	0.75	0.33	0.33	0.44
chr1:113195316-113202816	-0.08	-0.18	-0.17	0.05	-0.2	-0.12	-0.08	-0.2	-0.13	0.09	0.2	-0.15	0.11	-0.01	-0.05	-0.17
chr1:113207505-113213932	0.34	0.02	0.07	0.11	-0.01	0.09	-0.13	0	-0.04	0.38	0.67	0.18	0.23	0.06	0.27	0.25
chr1:113214862-113220507	2.25	2.09	1.74	0.98	0.67	1	1.19	2.04	1.52	3.9	3.22	1.58	1.3	0.87	1.02	1.11
chr1:113240979-113245404	1.55	1.76	0.65	-0.2	0.14	-0.15	0.28	0.95	0.74	2.59	1.42	0.7	-0.11	-0.07	-0.2	0.18
chr1:113249366-113253677	1.08	0.26	0.57	-0.2	-0.2	-0.2	-0.2	0.8	0.15	1.74	0.22	0.08	-0.2	-0.2	-0.2	-0.2
chr1:113256155-113260767	1.23	0.63	0.69	-0.2	-0.11	-0.06	-0.2	0.75	0.66	2.15	0.66	0.53	-0.2	0.06	-0.08	-0.12
chr1:113438472-113444110	0.19	0.31	1.12	-0.2	-0.2	-0.2	-0.2	0.71	0.22	1.26	-0.17	0.05	-0.2	-0.2	-0.19	-0.2
chr1:113445231-113452725	-0.04	-0.2	-0.2	0.24	-0.2	-0.16	-0.1	0.03	-0.2	-0.03	-0.2	-0.05	0.11	-0.17	-0.15	-0.2
chr1:113476330-113480670	0.76	-0.2	0.29	1.02	-0.01	-0.05	-0.16	0.12	-0.17	1.05	-0.2	0.34	1.27	-0.15	-0.07	0.02
chr1:113495769-113502233	3.15	1.85	3.24	1.9	0.65	0.86	1.12	2.5	1.38	6.55	2.7	2.25	1.92	0.97	0.92	0.96
chr1:113553143-113557534	0.04	-0.09	-0.1	-0.14	-0.05	-0.2	-0.09	0.08	-0.2	0.04	-0.19	-0.1	0.12	-0.2	-0.2	-0.04
chr1:113587117-113591692	0.58	-0.12	0.59	0.01	-0.2	-0.2	-0.2	0.14	-0.09	1.06	0.1	0.31	0.45	-0.11	-0.2	-0.2
chr1:113597526-113601832	0.02	-0.2	-0.04	-0.2	-0.2	0.04	-0.2	-0.14	-0.2	0.47	-0.2	-0.04	0.22	-0.2	-0.2	-0.2
chr1:113612991-113619206	1.33	0.79	2.48	0.58	0.35	0.25	0.24	1.29	0.66	2.91	1.28	0.76	0.71	0.34	0.15	0.61
chr1:113669194-113673500	0.01	0.08	-0.2	-0.2	-0.08	-0.07	-0.17	-0.2	-0.11	0.11	0.06	-0.2	-0.2	-0.2	-0.2	-0.2
chr1:113930351-113937591	1.01	1.02	0.38	0.03	0.09	0.23	0.32	0.44	0.45	1.34	1.45	0.27	-0.01	0.3	0.19	0.11
chr1:114037800-114044086	-0.13	-0.01	0.8	-0.06	-0.03	-0.08	-0.07	0.13	0.01	0.41	-0.2	-0.2	-0.1	-0.01	-0.02	-0.08
chr1:114141474-114148974	-0.2	-0.14	0.14	-0.18	0.01	0.1	-0.12	-0.05	-0.03	-0.03	-0.2	-0.17	0.07	-0.11	0.02	-0.15
chr1:114174632-114182132	0.02	0	0.85	-0.2	-0.02	0.05	0.03	0.12	0.04	0.28	-0.18	0.06	-0.16	-0.12	-0.1	-0.02
chr1:114299558-114307058	1.34	0.7	0.98	0.76	0.61	0.57	0.59	0.86	0.57	2.56	1.11	0.77	0.74	0.37	0.48	0.66
chr1:114311042-114315365	0	-0.2	-0.2	0.07	0.1	-0.14	-0.09	-0.2	-0.12	-0.05	0.29	-0.04	0.05	0.19	-0.2	0.02
chr1:114321176-114328676	1.66	0.66	0.78	1.06	0.4	0.46	0.56	0.41	0.51	1.31	1.54	1	1.34	0.6	0.93	1.04
chr1:114351449-114357576	2.5	1.78	1.77	1.75	0.99	1.27	1.17	1.8	1.39	3.8	3.55	1.63	1.9	1.24	1.37	1.41
chr1:114376777-114384277	-0.07	-0.2	-0.2	-0.09	-0.2	-0.2	-0.13	-0.17	-0.2	0.13	0.07	-0.19	-0.13	0.11	-0.19	-0.18
chr1:114392650-114396961	-0.13	-0.03	-0.04	-0.03	-0.1	-0.2	-0.12	-0.16	-0.06	0.02	0.25	-0.01	-0.09	-0.19	-0.1	-0.06
chr1:114402688-114407060	0.31	-0.07	-0.2	0.33	-0.06	-0.15	-0.1	0.13	-0.19	0.84	-0.04	0.21	0.12	-0.2	-0.15	0.02
chr1:114411038-114417639	1.53	0.94	1.55	1.61	0.96	0.87	1.31	0.77	0.95	2.31	2.32	1.51	2.23	0.87	1.43	1.29
chr1:114419962-114426392	0.04	-0.2	0.12	-0.2	-0.2	0.07	0	-0.13	-0.2	-0.01	-0.2	-0.04	0.08	-0.2	-0.04	0.11
chr1:114431633-114439133	-0.04	-0.03	-0.2	-0.2	-0.15	-0.07	0.03	-0.09	-0.1	-0.12	0.01	-0.01	-0.15	0.02	0.12	-0.06
chr1:114444891-114450640	2.62	1.85	3.13	1.41	1.13	1.08	1.28	1.76	1.39	3.13	2.93	1.6	1	0.71	0.97	1.34
chr1:114469439-114476173	3.52	3.12	4.28	2.39	1.97	1.94	2.17	2.14	2.52	5.33	6.55	2.48	2.16	1.93	1.95	2.55
chr1:114480333-114486159	0.8	0.4	0.14	0.5	0.25	0.36	0.59	0.29	0.35	1.25	1.27	0.42	0.64	0.47	0.35	0.23
chr1:114486741-114493433	1.12	0.79	0.3	0.92	0.48	0.29	0.45	0.23	0.63	0.47	1.89	0.6	0.71	0.66	0.47	0.91
chr1:114500544-114504879	-0.07	-0.2	0.1	0	-0.05	-0.17	0.13	-0.2	-0.06	-0.2	0.09	-0.2	0.3	-0.13	0.11	-0.02
chr1:114725845-114731899	-0.16	-0.2	0.54	-0.2	-0.03	0.09	-0.13	-0.02	-0.13	-0.08	-0.2	-0.17	-0.12	-0.2	-0.02	-0.2
chr1:114847970-114854415	-0.18	-0.16	0.89	-0.19	-0.05	-0.13	-0.03	0	-0.14	0.03	-0.2	-0.17	-0.15	-0.18	-0.07	-0.12
chr1:114882680-114890180	0.5	0.15	0.03	0.02	-0.14	0.26	0.29	0.05	0.15	0.96	0.88	0.62	-0.2	-0.07	-0.2	-0.03
chr1:114947828-114952184	-0.2	-0.2	-0.2	0.02	0.11	-0.15	-0.2	-0.2	-0.2	-0.2	-0.13	-0.2	0.06	-0.2	-0.17	0.06
chr1:115008488-115013802	-0.02	-0.09	0.06	0.04	-0.16	-0.16	-0.2	-0.04	-0.18	-0.01	-0.02	0.14	0.27	-0.04	0.02	-0.07
chr1:115050011-115056871	2.86	2.33	3.51	1.47	0.99	1.13	1.76	2.16	1.79	5.04	4.04	1.84	1.57	0.99	1.14	1.72
chr1:115121312-115126891	0.83	0.77	1.06	0.97	0.65	0.49	0.71	0.23	0.71	1.05	1.95	0.71	0.89	0.82	0.88	1.06
chr1:115210751-115215053	0.18	0.4	0.27	-0.2	-0.11	0.04	-0.07	0.41	0.17	0.8	0.79	-0.12	-0.2	-0.18	-0.12	-0.07
chr1:115256076-115261943	1.15	0.47	1.13	0.84	0.37	0.52	0.51	0.6	0.3	1.68	1.56	0.67	0.93	0.65	0.35	1.08
chr1:115280297-115284608	-0.2	-0.18	-0.08	-0.1	-0.13	0.04	-0.07	-0.2	-0.2	-0.18	0.29	-0.1	0.16	-0.03	-0.12	-0.04
chr1:115286646-115290989	0.01	-0.13	-0.2	0.26	-0.03	-0.12	-0.08	-0.2	-0.06	-0.01	0.38	-0.06	0.21	-0.08	0.06	0.1
chr1:115297691-115303138	1.78	1.28	2.6	1.38	0.95	0.79	0.95	1.43	1.55	3.57	2.88	1.7	1.83	1.04	1.16	1.62
chr1:115320331-115326275	1.11	1.35	0.99	0.61	0.97	0.85	1.02	0.44	0.9	1.9	2.81	0.68	0.7	1.02	0.81	1.06
chr1:115330702-115335022	-0.01	-0.04	0.45	-0.2	-0.2	-0.2	-0.2	0.1	-0.02	0.39	-0.2	-0.2	-0.2	-0.2	-0.2	-0.2
chr1:115477727-115482302	-0.09	-0.15	0.77	-0.02	0.06	-0.03	0.07	0.09	-0.2	0.19	-0.2	-0.2	-0.1	-0.17	-0.03	-0.17
chr1:115533999-115538334	-0.2	-0.2	-0.2	-0.15	-0.2	-0.2	-0.2	-0.2	-0.2	-0.2	-0.2	-0.2	-0.2	-0.14	0.13	-0.14
chr1:115555684-115562316	0.03	0.2	1.31	-0.12	0	0.08	0	-0.06	0.03	0.08	-0.1	-0.05	-0.04	-0.09	0.12	-0.19
chr1:115603070-115609112	0.88	0.24	0.1	0.19	-0.08	0.59	0.74	0.28	0.51	1.03	1.43	0.32	0.08	0.28	0.63	0.52
chr1:115629682-115633988	0.81	0.78	0.23	-0.2	-0.13	0.17	0.34	0.4	0.22	2.06	1.42	-0.07	-0.2	-0.2	0.06	0.06
[truncated: 29,122 more rows]
