# Supplementary material for: Genetic and epigenetic variation in the lineage specification of regulatory T cells
Source: eLife. 2015 Oct 28;4:e07571. doi: 10.7554/eLife.07571 (PMC4623597; doi:10.7554/eLife.07571)
Supplement: Supplementary file 2. — Quantification of human DNase-seq peaks. RPM reads aligned are log2(x + 0.5) transformed and quantile normalized. DOI: http://dx.doi.org/10.7554/eLife.07571.015 [file elife07571s002.txt]

	th17.vitro.rep	th1.vitro.rep	th2.vitro.rep	cd4.rep	th1.rep	th2.rep	treg.rep
chr1:565587-565787	0.34	0.18	0.07	-1	-1	-1	-1
chr1:569824-570024	0.88	1.87	2.24	0.6	-0.93	-0.83	1.51
chr1:713992-714192	2.91	3.49	2.49	2.66	3.26	3.3	2.74
chr1:752612-752812	0.5	-0.1	-0.34	-0.22	0.09	-0.17	-0.72
chr1:762842-763042	-0.28	1.11	0.2	-0.54	-0.33	0	-0.31
chr1:805156-805356	0.15	1.55	1.02	0.55	0.1	0.32	-0.01
chr1:825879-826079	-0.89	-0.66	-0.74	-0.62	-0.65	0.33	-0.73
chr1:834132-834332	-0.28	0.36	-0.72	0.1	0.48	0.28	-0.01
chr1:840057-840257	0.04	1.6	1.47	0.37	0.12	0.9	0.41
chr1:894572-894772	0.57	1.95	1.8	0.61	0.47	1.25	1.03
chr1:895842-896042	-0.28	1.11	0.78	-0.41	-0.25	0.22	-0.02
chr1:902224-902424	-0.1	1.31	1.04	0.21	0.48	0.85	1.19
chr1:911555-911755	-0.68	0.75	0.81	0.04	-0.13	-0.21	0.32
chr1:919608-919808	-0.95	-0.13	-0.14	0.44	-0.76	-0.34	-0.13
chr1:934254-934454	-0.95	-0.59	-0.64	0.32	-0.99	-0.62	-0.85
chr1:936233-936433	-0.89	0.29	0.43	1.27	-0.51	-0.08	0.11
chr1:937271-937471	-0.95	0.38	0.31	-0.63	-0.73	-0.37	-0.43
chr1:948721-948921	2.2	2.29	2.01	2.04	2.16	2.11	2.65
chr1:949760-949960	-0.84	0.23	-0.08	-0.21	0.01	0.16	0.01
chr1:954678-954878	-0.28	1.3	1.3	0.1	0.28	0.58	0.81
chr1:955012-955212	-0.49	0.75	0.62	-0.1	-0.37	0.09	-0.06
chr1:968451-968651	0.15	1.93	1.46	0.92	-0.05	1.16	0.76
chr1:976099-976299	1.26	2.3	1.76	1.09	0.89	1.44	1.27
chr1:994641-994841	-0.78	0.46	0.55	-0.24	-0.55	-0.45	-0.6
chr1:994951-995151	0.57	1.8	1.7	-0.08	0.48	0.94	0.83
chr1:999232-999432	-0.78	1.43	1.4	0.11	0.11	0.45	0.61
chr1:999538-999738	0.15	1.8	1.31	0.23	0.19	1.39	0.39
chr1:1004230-1004430	-0.84	0.32	0.4	0.55	-0.7	-0.25	-0.32
chr1:1004622-1004822	0.57	2.27	2.41	1.78	0.86	1.32	1.85
chr1:1034282-1034482	0.71	0.82	-0.26	0.18	-0.04	0.47	-0.2
chr1:1034516-1034716	0.99	0.76	-0.41	0.63	0.02	0.32	-0.51
chr1:1035064-1035264	0.64	0.28	-0.39	-0.15	-0.27	-0.36	-0.47
chr1:1039652-1039852	-0.68	0.36	-0.88	-0.33	-0.08	-0.44	-0.18
chr1:1051596-1051796	3.05	3.83	3.68	2.08	2.66	3.13	2.87
chr1:1057601-1057801	0.04	1.51	1.31	0.74	0.16	0.75	1.12
chr1:1072788-1072988	-0.1	0.94	-0.22	-0.02	-0.02	-0.07	0.31
chr1:1079530-1079730	0.15	1.64	0.51	0.75	0.56	-0.09	1.27
chr1:1092870-1093070	0.15	0.63	0.54	-0.22	0.16	0.17	0.46
chr1:1109130-1109330	0.04	0.62	-0.47	0.11	0.22	-0.17	0.72
chr1:1136336-1136536	0.25	0.07	-0.62	-0.93	-0.54	-0.61	-0.22
chr1:1136868-1137068	-0.49	1.39	0.65	0.61	-0.41	-0.27	-0.06
chr1:1141888-1142088	-0.49	0.51	0.12	-0.62	-0.53	-0.09	0
chr1:1143460-1143660	1.64	1.22	0.71	-0.19	1.01	1.21	0.67
chr1:1144036-1144236	0.25	-0.35	-0.24	-0.35	-0.63	-0.18	-0.33
chr1:1148298-1148498	0.25	0.39	-0.17	-0.44	-0.03	0.4	0.21
chr1:1152146-1152346	2.63	-0.22	-0.34	-0.77	2.29	1.21	-0.02
chr1:1154822-1155022	0.77	-0.74	-0.27	-0.93	1.55	2.05	-0.05
chr1:1166616-1166816	-0.78	-0.01	0.11	0.65	0.06	-0.18	0.43
chr1:1167362-1167562	2.56	3.85	3.46	2.18	2.43	3.24	2.6
chr1:1186370-1186570	1.55	1	1.18	1.56	1.12	0.91	1.78
chr1:1209176-1209376	1.85	2.29	1.93	1.25	0.86	2.07	1.62
chr1:1225628-1225828	-0.89	0.65	0.02	-0.15	-0.62	-0.13	-0.48
chr1:1227256-1227456	-0.78	0.93	0.59	1.2	0.22	0.51	0.6
chr1:1241007-1241207	0.43	1.53	1.18	0.28	1.07	1.2	2.24
chr1:1242068-1242268	-0.84	-0.34	-0.22	0.41	-0.26	-0.55	0.13
chr1:1243392-1243592	1.08	2.32	2.15	0.41	0.8	1.71	1.14
chr1:1243661-1243861	1.34	2.63	2.63	1.24	1.64	2.35	1.73
chr1:1259950-1260150	1.97	2.96	2.47	1.8	1.62	2.21	2.32
chr1:1285135-1285335	-0.95	0.93	0.92	0.09	-0.21	0.17	0.19
chr1:1294713-1294913	0.04	-0.07	-0.05	-0.19	0.53	0.07	-0.55
chr1:1306868-1307068	1.61	1.27	1.06	1.67	1.71	1.69	-0.09
chr1:1307492-1307692	-0.78	1.09	1	0.65	0.22	0.43	0.55
chr1:1310722-1310922	4.24	3.96	4.05	3.94	4.03	4.17	4.34
chr1:1334725-1334925	3.34	4.16	3.92	2.88	2.62	3.62	3.33
chr1:1337409-1337609	-0.68	-0.22	-0.53	0.34	-0.08	0.2	-0.06
chr1:1342586-1342786	2.68	3.1	3.01	2.65	2.52	2.94	2.83
chr1:1370960-1371160	-0.78	0.59	0.43	-0.63	-0.82	-0.05	-0.32
chr1:1407003-1407203	1.52	2.25	1.82	1.34	0.74	1.75	1.38
chr1:1447292-1447492	2.02	2.83	2.64	1.93	2.07	2.69	2.64
chr1:1510239-1510439	1.88	2.66	2.58	2.14	1.81	2.46	2.5
chr1:1534993-1535193	-0.1	0.95	0.59	-0.57	-0.07	-0.02	0.26
chr1:1542533-1542733	0.71	0.59	0.77	1.17	1.07	0.79	1.18
chr1:1549768-1549968	0.5	0.18	-0.09	1.39	0.56	0.48	0.48
chr1:1550624-1550824	3.08	3.68	3.46	3.47	3.11	3.47	3.42
chr1:1565212-1565412	-0.28	0.17	0.52	0.43	0.07	0.29	0.21
chr1:1565723-1565923	2.37	3.62	3.46	2.55	2.44	3.06	2.74
chr1:1590498-1590698	3.28	3.66	2.86	3.45	2.75	3.18	2.93
chr1:1609404-1609604	-0.28	0.59	0.6	0.61	-0.13	-0.21	0.65
chr1:1610358-1610558	-1	0.08	0.2	0.1	-0.55	-0.35	-0.34
chr1:1624489-1624689	0.04	1.23	1.55	0.13	0.48	0.8	0.12
chr1:1655756-1655956	2.99	2.82	2.99	2.86	2.51	2.67	3.12
chr1:1660030-1660230	1.8	-0.25	-0.64	-0.97	0.49	-0.34	0.9
chr1:1677798-1677998	0.04	0.8	0.6	-0.1	-0.53	-0.06	0.77
chr1:1708643-1708843	-0.89	-0.45	-0.35	0.32	-0.18	-0.73	-0.24
chr1:1709810-1710010	-0.68	1.4	1.3	0.22	-0.37	0.26	0.27
chr1:1710300-1710500	0.71	1.12	0.61	0.32	-0.23	0.21	0.79
chr1:1711844-1712044	2.45	2.08	1.71	0.95	2.4	1.89	2.52
chr1:1755453-1755653	1.83	0.63	1.66	-0.62	0.89	2.16	1.3
chr1:1790188-1790388	1.22	-0.18	-0.39	0.95	-0.03	0.31	0.48
chr1:1807598-1807798	0.43	-0.23	0.04	-0.19	-0.36	0.97	-0.38
chr1:1809215-1809415	-0.95	-0.7	-0.59	0.2	-0.94	-0.91	-0.65
chr1:1821296-1821496	-0.84	0.27	0.23	0.32	-0.35	-0.26	-0.13
chr1:1822487-1822687	0.94	2.74	3.34	1.06	1.6	2.07	2.48
chr1:1823010-1823210	-0.68	0.65	0.99	-0.05	-0.46	0	0.26
chr1:1826313-1826513	0.34	-0.58	-0.52	-0.33	-0.8	-0.66	-0.13
chr1:1830755-1830955	-0.89	-0.53	-0.07	-0.55	-0.25	-0.23	0.23
chr1:1837782-1837982	-0.95	0.92	0.95	1.12	0.33	0.45	0.77
chr1:1840638-1840838	1.26	2.04	1.98	0.93	0.95	1.45	1.32
chr1:1850832-1851032	2.83	3.33	3.93	2.8	2.45	2.94	3.39
chr1:1891532-1891732	-0.95	0.27	0.18	0.04	-0.58	0.01	-0.05
chr1:1927692-1927892	-0.89	0.21	-0.44	-0.15	0.19	-0.32	-0.7
chr1:1976426-1976626	-0.95	0.41	0.28	-0.26	-0.93	-0.54	-0.62
chr1:1981629-1981829	-1	1.57	1.3	0.24	-0.55	0.35	0.69
chr1:2031933-2032133	0.34	-0.96	-0.92	-0.93	-0.95	-0.83	-0.92
chr1:2064700-2064900	2.08	3.57	3.88	3.18	2.62	3.17	2.99
chr1:2071420-2071620	-0.95	-0.16	-0.4	0.6	-0.35	-0.54	-0.2
chr1:2078084-2078284	-0.78	0.53	0.4	0.48	0.72	0.37	-0.07
chr1:2080257-2080457	1.48	1.9	1.8	1.68	2.41	1.84	1.25
chr1:2084502-2084702	-1	-0.03	-0.44	1.01	-0.83	-0.7	-0.74
chr1:2120920-2121120	1.55	2.06	1.81	1.94	1.5	1.64	1.74
chr1:2126560-2126760	0.57	1.94	2.6	1.46	1.96	1.25	2.29
chr1:2130645-2130845	2.25	2.32	2.11	1.19	2.19	2.36	2.53
chr1:2136640-2136840	0.77	2.08	2.44	1.33	0.73	1.61	1.38
chr1:2144004-2144204	0.34	0.39	0.37	1.54	-0.01	0.62	0.73
chr1:2159184-2159384	1.38	3.35	3.12	1.44	1.89	2.86	2.55
chr1:2160647-2160847	-0.78	1.74	1.59	0.31	0.9	0.8	1.06
chr1:2162684-2162884	0.15	0.52	0.54	0.72	0.31	0.05	0.19
chr1:2163430-2163630	1.61	1.44	1.53	2.54	0.69	0.89	1.37
chr1:2165889-2166089	1.34	1.9	0.97	1.78	1.66	1.69	2.06
chr1:2168708-2168908	0.64	0.51	0.48	1.18	0.27	0.84	0.56
chr1:2172059-2172259	-0.95	-0.33	-0.38	0.73	-0.44	-0.73	-0.34
chr1:2183394-2183594	-1	-0.77	-0.74	0.72	-0.98	-0.88	-0.94
chr1:2187452-2187652	3.12	2.1	2.5	4.12	2.82	2.58	2.25
chr1:2189784-2189984	-0.95	-0.56	-0.83	0.86	-0.94	-0.72	-0.67
chr1:2190548-2190748	0.15	0.44	0.51	1.93	0.43	0.13	0.4
chr1:2219880-2220080	-0.1	0.79	1.09	1.59	0.45	1.4	0.53
chr1:2222224-2222424	2.89	2.49	2.22	1.87	2.3	2.83	2.84
chr1:2223244-2223444	0.94	-0.66	-0.42	-0.73	-0.65	-0.72	-0.61
chr1:2227330-2227530	-1	-0.65	-0.85	0.22	-0.79	-0.91	-0.65
chr1:2227886-2228086	-0.78	-0.03	-0.13	0.92	-0.45	-0.35	-0.76
chr1:2231911-2232111	2.14	2.11	2.37	1.96	2.14	2.13	2.3
chr1:2232540-2232740	3.63	3.11	2.91	3.23	2.94	3.12	3.1
chr1:2240772-2240972	-0.78	-0.62	-0.39	0.47	-0.69	-0.91	-0.6
chr1:2242984-2243184	-0.84	0.53	0.44	0.38	-0.35	0.48	0.1
chr1:2246634-2246834	-1	-0.24	-0.08	0.29	-0.9	-0.47	-0.55
chr1:2313250-2313450	-0.49	1.07	1.15	1.01	-0.05	0.1	0.72
chr1:2323032-2323232	3.34	4.26	4.04	3.11	3.09	3.73	3.62
chr1:2343646-2343846	-0.78	0.22	0.23	-0.97	-0.67	-0.44	-0.54
chr1:2343975-2344175	2.25	3.6	3.42	1.65	1.87	2.76	2.66
chr1:2344325-2344525	-0.28	1.26	1.33	-0.09	-0.26	0.37	0.4
chr1:2345858-2346058	0.04	1.22	1.43	1.43	0.61	0.72	0.98
chr1:2347241-2347441	0.57	0.79	0.61	0.3	0.79	0.49	1.32
chr1:2399539-2399739	-0.84	-0.6	-0.55	0.52	-0.8	-0.76	-0.43
chr1:2427748-2427948	-0.49	-0.66	-0.39	-0.73	-0.41	-0.56	0.23
chr1:2431495-2431695	0.57	0.06	-0.06	-0.97	-0.06	-0.09	0.86
chr1:2454848-2455048	0.15	0.76	0.95	0.65	1.49	0.37	0.89
chr1:2455487-2455687	0.88	1.01	1.46	1.06	1.58	1.09	1.47
chr1:2457639-2457839	2.02	2.46	2.09	1.2	1.48	2.42	1.77
chr1:2457950-2458150	1.26	1.98	1.8	1.06	1.68	1.74	1.78
chr1:2458240-2458440	-0.49	-0.18	0.23	-0.35	-0.32	0	-0.03
chr1:2477542-2477742	1.22	1.97	1.84	0.9	1.37	2.21	1.9
chr1:2478393-2478593	2.65	3.12	2.9	1.39	2.44	2.98	2.66
chr1:2479525-2479725	1.13	1.97	2.04	1.05	1.54	1.7	2.09
chr1:2480211-2480411	2.28	2.46	2.05	1.46	2.24	2.17	1.47
chr1:2486423-2486623	-0.1	0.37	0.95	0.73	-0.36	0.22	0.45
chr1:2487088-2487288	1.04	1.65	1.63	0.02	1.01	1.89	1.2
chr1:2487464-2487664	1.22	1.14	1.65	0.84	1.48	2.28	0.82
chr1:2487898-2488098	-0.28	1.99	1.82	1.42	1.69	1.48	2.1
chr1:2488405-2488605	-0.28	0.62	0.32	-0.77	-0.22	0.33	0.45
chr1:2509797-2509997	0.71	1.77	1.37	1.23	0.78	0.9	0.9
chr1:2510252-2510452	-0.1	0.36	0.22	0.6	0.29	-0.42	0.06
chr1:2515654-2515854	-0.84	-0.1	-0.13	2.64	-0.13	-0.4	0.61
chr1:2516914-2517114	0.99	1.74	1.65	1.43	1.6	1.83	1.77
chr1:2517222-2517422	-0.68	1.1	1.35	0.82	0.78	1.15	1.45
chr1:2517886-2518086	3.2	3.65	3.39	1.79	2.77	3.36	2.93
chr1:2518575-2518775	-0.84	0.06	0.35	-0.55	-0.6	-0.48	-0.14
chr1:2554626-2554826	-0.84	-0.91	-0.79	0.26	-0.86	-0.83	-0.87
chr1:2573971-2574171	1.45	1.28	1.25	1.35	0.9	1.14	0.79
chr1:2574591-2574791	1.85	2.78	2.86	2.53	1.83	2.33	2.29
chr1:2703294-2703494	-0.95	-0.03	0.12	0.78	-0.32	-0.15	0.24
chr1:2756655-2756855	-0.84	-0.47	-0.46	0.79	-0.57	-0.57	-0.01
chr1:2756973-2757173	-0.84	-0.09	0.22	2.08	0.15	-0.35	0.52
chr1:2949677-2949877	-0.78	-0.15	-0.17	0.92	-0.75	-0.74	-0.63
chr1:3233202-3233402	-0.89	-0.22	-0.84	0.41	-0.35	-0.08	-0.66
chr1:3369766-3369966	-0.68	0.37	0.18	1.09	-0.44	-0.37	0.22
chr1:3407882-3408082	-0.89	1.14	1.23	1.24	0.11	0.17	0.66
chr1:3447404-3447604	-1	-0.25	-0.18	-0.81	-0.63	-0.76	0.36
chr1:3448027-3448227	0.04	1.43	1.04	1.76	0.26	0.65	1.47
chr1:3535674-3535874	0.5	0.67	1.25	3.23	0.97	0.87	1.99
chr1:3541316-3541516	2.57	3.38	3.43	2.48	2.19	2.85	2.69
chr1:3565854-3566054	-0.95	-0.75	-0.64	0.22	-0.7	-0.83	-0.27
chr1:3566608-3566808	2.83	2.55	2.46	2.36	2.25	2.31	2.86
chr1:3567010-3567210	-0.84	-0.52	-0.47	0.45	-0.63	-0.66	-0.07
chr1:3573393-3573593	1.48	-0.83	-0.98	-0.71	-0.31	-0.06	-0.25
chr1:3577370-3577570	1.08	-0.91	-0.88	-0.65	-0.44	-0.55	-0.65
chr1:3589935-3590135	0.25	-0.74	-0.92	-0.77	-0.42	-0.61	-0.7
chr1:3593634-3593834	0.57	-0.59	-0.79	-0.8	-0.88	-0.54	-0.46
chr1:3636720-3636920	0.71	-0.54	-0.71	-0.73	-0.21	-0.66	0.31
chr1:3641026-3641226	-0.1	0.3	0.32	2.2	-0.02	0.24	1.09
chr1:3663872-3664072	0.83	2.27	1.95	0.89	0.69	1.14	1.37
chr1:3689112-3689312	0.04	1.77	1.07	0.72	0.04	1.08	0.87
chr1:3692566-3692766	0.15	0.48	0.52	-0.02	0.22	0.84	0.5
chr1:3704020-3704220	0.15	0.41	0.23	-0.39	0.86	1.91	-0.45
chr1:3713031-3713231	1.7	2.61	2.31	1.76	1.56	2.42	2.26
chr1:3773819-3774019	3.21	4.06	4.14	3.7	3.38	3.49	3.79
chr1:3800176-3800376	-0.78	-0.61	-0.62	-0.52	0.6	-0.39	-0.76
chr1:3806590-3806790	-0.49	-0.83	-0.95	-0.54	0.44	-0.42	-0.77
chr1:3807626-3807826	0.04	-0.34	-0.55	-0.31	0.63	0.38	-0.51
chr1:3817170-3817370	3.38	3.05	3.31	3.85	3.37	3.48	3.47
chr1:3817836-3818036	1.9	2.37	1.89	0.1	1.43	1.97	1.62
chr1:3819200-3819400	-0.95	0.74	0.91	1.13	0.2	0.23	1.01
chr1:3819871-3820071	-1	0.21	0.76	-0.4	0.61	0.69	0.91
chr1:3827456-3827656	-0.78	0.46	0.63	1.47	0.29	0.46	1.05
chr1:3838862-3839062	0.64	-0.8	-0.8	-0.83	-0.03	0.83	0.08
chr1:4233324-4233524	-0.78	0.67	0.44	-0.87	0.11	-0.16	0.29
chr1:4327620-4327820	-0.68	1.05	0.91	-0.93	1.16	0.89	0.79
chr1:4439622-4439822	-0.1	0.23	0.23	-0.71	1.14	0.45	-0.44
chr1:4681820-4682020	-0.89	-0.08	0.07	-1	-0.26	0.69	-0.09
chr1:4712718-4712918	-0.49	0.1	0.62	0.28	-0.48	0.07	0.06
chr1:5202558-5202758	-1	-0.33	-0.22	-0.93	-0.7	0.22	-0.72
chr1:5389249-5389449	0.71	0.28	-0.77	0.13	1.67	-0.73	1.11
chr1:5430443-5430643	1.26	0.5	-0.62	-0.62	1.62	-0.1	1.68
chr1:5449081-5449281	1.75	1.12	0.62	1.31	2.85	0.58	2.03
chr1:5483297-5483497	-0.68	0.16	-0.47	0.16	0.6	-0.33	0.3
chr1:5542020-5542220	-0.84	-0.32	-0.76	0.09	0.26	-0.71	-0.08
chr1:5570077-5570277	-0.78	0.2	0.08	1.01	0.08	-0.22	0.38
chr1:5574666-5574866	-0.95	0.06	0.46	0.47	-0.2	0	0.12
chr1:5727276-5727476	0.43	-0.71	0.18	0.11	1.25	1.09	-0.66
chr1:5805928-5806128	-0.68	0.07	0.23	0.22	-0.1	-0.15	-0.02
chr1:5976129-5976329	0.34	0.08	0.89	1.18	0.91	0.83	0.52
chr1:5988052-5988252	0.77	-0.74	-0.85	-0.97	-0.27	-0.55	-0.53
chr1:6011238-6011438	-1	-0.72	-0.72	-0.83	0.3	0.44	-0.77
chr1:6015114-6015314	1.26	0.71	1.42	-0.75	1.58	2.22	0.81
chr1:6015868-6016068	1.7	0.55	2.24	-0.81	2.22	3.3	-0.37
chr1:6021909-6022109	-0.84	-0.62	-0.46	-0.89	-0.37	1.58	-0.72
chr1:6035238-6035438	-0.68	0.05	0.96	-0.09	0.67	1.01	0.3
chr1:6035674-6035874	-0.84	-0.03	0.55	-0.81	0.93	0.96	-0.23
chr1:6042461-6042661	0.15	0.17	-0.8	-0.67	0.66	-0.53	-0.51
chr1:6052559-6052759	4.05	4.17	4.02	4.03	3.81	4.21	4.19
chr1:6053378-6053578	-0.49	0.23	0.01	-0.05	-0.31	-0.23	-0.04
chr1:6053816-6054016	-0.68	0.47	-0.03	-0.14	-0.08	-0.01	0.28
chr1:6054853-6055053	1.92	1.6	1.5	1.42	1.86	1.42	1.6
chr1:6062320-6062520	-0.78	-0.56	-0.54	-0.73	0.22	-0.2	-0.82
chr1:6063913-6064113	-1	-0.76	0.73	-0.62	0.87	0.47	-0.86
chr1:6065418-6065618	-0.95	-0.77	-0.19	-0.73	0.52	0.32	-0.93
chr1:6067534-6067734	-0.28	0.39	-0.03	-0.77	-0.15	-0.1	-0.71
chr1:6073198-6073398	-0.49	-0.91	0.99	-0.87	1.32	0.6	-0.88
chr1:6086234-6086434	2.71	3.36	2.99	1.74	2.62	2.86	2.79
chr1:6087811-6088011	0.25	0.58	0.1	0.19	0.39	0.54	0.1
chr1:6088259-6088459	2.75	2.17	2.21	1.66	2.54	2.48	2.32
chr1:6097584-6097784	0.99	0.11	0.4	-0.48	0.66	0.59	-0.31
chr1:6112605-6112805	-0.78	-0.23	-0.02	1.35	0.16	-0.4	0.17
chr1:6187862-6188062	-0.1	0.53	0.76	-0.06	-0.52	0.11	0.12
chr1:6208828-6209028	-0.78	0.63	0.59	-0.21	-0.7	-0.02	-0.27
chr1:6259632-6259832	3.98	3.85	3.93	3.83	3.95	4.1	4.04
chr1:6265305-6265505	-0.89	0.46	0.16	0.59	-0.45	0.01	-0.16
chr1:6266012-6266212	0.25	0.35	0.12	-0.26	-0.24	0.05	-0.22
chr1:6295990-6296190	1.83	2.97	2.55	0.67	1.57	2.46	1.58
chr1:6305188-6305388	0.34	1.38	1.54	1.09	0.52	0.73	0.92
chr1:6306795-6306995	-0.1	0.63	0.91	1.4	0.27	0.44	1.01
chr1:6320108-6320308	0.34	1.63	1.22	0.04	0.37	0.91	0.81
chr1:6377136-6377336	-0.49	-0.6	0.68	-0.45	-0.57	1.11	-0.66
chr1:6403588-6403788	0.25	0.77	1.31	0.75	0.47	0.73	0.81
chr1:6408217-6408417	0.04	0.78	1.93	1.35	0.96	0.46	0.62
chr1:6408730-6408930	1.04	0.89	1.23	0.61	1.4	1.28	1.05
chr1:6419019-6419219	0.5	0.31	0.92	1.76	0.75	0.81	0.37
chr1:6419846-6420046	0.43	0.97	0.98	0.18	0.85	1.19	1.06
chr1:6425229-6425429	1.67	1.02	1.14	1.95	1	1.3	-0.19
chr1:6453376-6453576	0.88	2.07	1.88	0.17	0.27	1.47	1
chr1:6453884-6454084	0.57	1.38	1.42	0.54	0.49	0.69	0.92
chr1:6464792-6464992	0.04	0.72	1.06	1.82	0.32	0.6	1.06
chr1:6474526-6474726	0.25	-0.15	-0.25	0.1	-0.39	-0.13	0.1
chr1:6483663-6483863	-0.1	0.44	0.48	0.85	-0.13	0.12	0.46
chr1:6498162-6498362	-0.78	0.16	-0.04	0.95	0.09	-0.14	0.47
chr1:6500430-6500630	-1	0.35	-0.07	-0.6	-0.89	-0.27	-0.45
chr1:6519922-6520122	0.43	1.22	-0.23	0.84	0.54	-0.08	0.17
chr1:6520485-6520685	2.44	2.85	1.74	2.46	2.3	1.37	2.07
chr1:6523820-6524020	-0.68	-0.17	-0.95	1.2	-0.75	-0.79	-0.39
chr1:6525572-6525772	0.04	0.17	0.4	0.26	0.04	-0.17	0.23
chr1:6526344-6526544	-0.84	0.22	0.18	-0.55	-0.16	-0.37	0.19
chr1:6535620-6535820	-0.78	0.86	0.84	1.37	0.6	0.41	0.75
chr1:6546602-6546802	0.77	1.1	0.8	1.74	1.27	1.28	2.06
chr1:6550004-6550204	-0.28	1.47	0.98	0.81	0.69	0.8	1.22
chr1:6550539-6550739	0.43	1.12	0.65	-0.44	0.06	0.28	0.62
chr1:6550945-6551145	-0.84	0.3	0	-0.35	-0.1	-0.27	0.51
chr1:6553416-6553616	-0.28	0.41	0.1	0.27	-0.15	-0.14	0.13
chr1:6557688-6557888	-0.78	0.01	0.24	0.53	-0.19	-0.36	-0.08
chr1:6605589-6605789	1.34	0.48	0.59	-0.31	1.66	0.46	1.61
chr1:6605938-6606138	-0.1	-0.32	-0.22	-0.19	0.51	-0.41	-0.07
chr1:6614528-6614728	1.61	2.93	2.69	2.41	1.99	2.4	2.51
chr1:6639897-6640097	2.45	3.6	3.21	2.71	2.93	3.08	3.41
chr1:6659834-6660034	1.52	0.8	1.03	1.21	1.42	1.25	1.68
chr1:6661212-6661412	2.51	1.72	1.37	1.09	2.49	1.86	2
chr1:6662896-6663096	-0.1	1.94	1.83	-0.16	0.6	1.27	1.07
chr1:6663463-6663663	0.64	0.46	1.11	1.68	0.9	0.3	1.16
chr1:6673558-6673758	3.28	4.42	4.16	2.45	2.69	3.52	3.21
chr1:6685050-6685250	0.04	1.43	1.23	0.31	0.06	0.67	0.46
chr1:6685926-6686126	0.25	-0.61	0	-0.09	-0.25	-0.26	-0.17
chr1:6706651-6706851	0.04	0.59	0.65	1.38	0.93	0.28	0.99
chr1:6761806-6762006	1.3	2.47	2.42	1.39	1.46	1.71	2.03
chr1:6780144-6780344	-0.1	0.54	0.37	1.51	0.36	0.47	1.12
chr1:6787612-6787812	-0.28	-0.02	0.54	0.95	0.19	-0.23	0.69
chr1:6802176-6802376	-0.28	0.06	0.38	0.81	0.66	-0.09	0.26
chr1:6803494-6803694	-0.28	-0.19	0.08	0.36	-0.13	-0.45	-0.05
chr1:6805297-6805497	0.34	-0.34	-0.7	-0.41	-0.16	-0.27	-0.63
chr1:6844050-6844250	-1	-0.53	-0.17	0.83	0.08	-0.61	0.21
chr1:6845147-6845347	4.87	4.57	4.57	4.36	4.5	4.81	4.84
chr1:6849130-6849330	-0.84	-0.78	-0.53	0.22	-0.77	-0.75	-0.61
chr1:6854322-6854522	-0.1	-0.23	0.23	0.8	0.06	0.4	1.22
chr1:6866602-6866802	-0.95	-0.75	-0.59	-0.31	-0.7	-0.64	0.26
chr1:6932954-6933154	-0.1	-0.8	-0.8	-0.89	-0.53	-0.7	0.3
chr1:6949998-6950198	-0.28	-0.35	0.07	0.78	0.28	0	0.87
chr1:7022708-7022908	-0.89	1	0.51	-0.48	-0.94	-0.58	-0.05
chr1:7023496-7023696	-0.68	0.24	0.19	0.79	-0.83	-0.39	0.38
chr1:7130496-7130696	-0.49	-0.2	-0.06	0.56	-0.16	0.13	0.47
chr1:7135466-7135666	-0.89	-0.44	-0.61	0.22	-0.57	-0.54	-0.22
chr1:7278352-7278552	-0.95	-0.55	-0.21	0.22	-0.47	-0.19	0.39
chr1:7587244-7587444	-0.68	-0.98	-0.02	-0.89	-0.7	1.65	-0.83
chr1:7599858-7600058	-1	-0.83	-0.09	-0.8	-0.84	0.63	-0.41
chr1:7609484-7609684	0.83	1.54	0.93	-0.8	0.97	1.53	-0.13
chr1:7707350-7707550	-0.28	-0.34	-0.02	0.54	-0.58	-0.61	0.08
chr1:7727726-7727926	0.15	0.39	0.08	1	0.09	0.2	0.92
chr1:7729609-7729809	0.25	-0.25	-0.21	0.39	-0.08	-0.19	0.14
chr1:7764598-7764798	0.71	1.99	1.9	0.36	0.45	1.06	1.1
chr1:7766040-7766240	-0.89	-0.69	-0.54	0.29	-0.63	-0.66	-0.55
chr1:7807764-7807964	2.06	-0.91	-0.87	-0.87	0.79	-0.7	-0.54
chr1:7808805-7809005	0.99	-0.86	-0.67	-0.48	-0.14	-0.83	-0.47
chr1:7812932-7813132	-0.1	-0.35	0.07	1.63	0.63	-0.14	0.9
chr1:7830751-7830951	-0.28	-0.53	0.07	0.22	-0.16	-0.27	0.32
chr1:7831122-7831322	-0.68	0.87	1.35	-0.17	-0.19	-0.09	0.41
chr1:7842150-7842350	-1	0.13	-0.55	0.78	-0.46	-0.53	0.07
chr1:7843994-7844194	1.73	2.37	2.07	0.83	1.23	0.87	1.44
chr1:7868442-7868642	0.43	-0.38	0.13	0.09	0.29	0.24	0.36
chr1:7902666-7902866	0.25	-0.62	-0.83	-0.65	-0.66	-0.67	-0.33
chr1:7962888-7963088	-0.84	0.52	0.59	1.83	0.59	0.72	0.97
chr1:7973318-7973518	-0.78	-0.18	-0.7	-0.8	-0.24	-0.02	1.37
chr1:7975990-7976190	-0.68	-0.62	0.12	-0.57	-0.53	0.36	-0.46
chr1:7989803-7990003	0.83	-0.73	0.55	-0.44	0.55	1.54	0.53
chr1:7990976-7991176	2.08	-0.21	1.24	-0.15	1.49	1.74	1.57
chr1:7991525-7991725	-0.78	-0.52	-0.01	-0.54	-0.02	-0.17	0.35
chr1:8000884-8001084	0.34	-0.05	-0.53	-0.37	-0.65	0.22	-0.03
chr1:8009209-8009409	3.32	2.02	3.06	1.04	2.82	3.41	3.14
chr1:8014022-8014222	2.02	1.93	2.08	0.61	1.46	1.56	2.25
chr1:8014841-8015041	-0.89	-0.73	-0.01	-0.17	-0.58	-0.35	0.44
chr1:8016522-8016722	-0.78	-0.8	-0.64	-0.34	-0.59	-0.64	1.31
chr1:8016771-8016971	-0.84	-0.71	-0.83	-0.55	-0.83	-0.87	0.59
chr1:8021564-8021764	3.46	4.4	4.14	3.05	3.03	3.72	3.53
chr1:8022114-8022314	-0.28	0.56	0.9	1.5	0.62	0.59	1.34
chr1:8042448-8042648	0.71	1.33	1.73	2.41	1.81	1.72	2.36
chr1:8075107-8075307	0.25	0.43	1.39	2.05	1.32	1.39	1.42
chr1:8085069-8085269	-0.28	-0.76	-0.45	0.28	-0.44	-0.64	-0.58
chr1:8086333-8086533	0.43	1.97	2.19	0.36	0.59	1.71	1.02
chr1:8091418-8091618	-0.49	-0.72	0.19	0.93	-0.02	0.06	0.26
chr1:8150320-8150520	0.77	-0.6	-0.31	-0.87	-0.25	-0.02	-0.62
chr1:8156815-8157015	1.08	0.52	1.36	-0.54	0.44	1.19	-0.22
chr1:8157538-8157738	2.44	1.31	1.68	-0.48	1.13	2.72	0.68
chr1:8173378-8173578	-0.68	-0.6	-0.48	-0.4	0.24	-0.06	0.69
chr1:8180930-8181130	-0.89	-0.46	0.48	-0.16	-0.41	-0.27	-0.55
chr1:8209742-8209942	-0.95	-0.56	-0.6	0.66	-0.4	-0.6	-0.62
chr1:8211548-8211748	-0.89	-0.53	-0.24	0.37	-0.47	-0.83	-0.67
chr1:8212750-8212950	1.34	2.47	3.12	3.51	3.08	2.77	2.08
chr1:8227400-8227600	-0.1	0	0.4	-0.26	0.52	1.07	0.17
chr1:8229854-8230054	2.42	1.95	1.96	2.01	3.19	3.2	2.52
chr1:8242549-8242749	3.16	2.15	2.79	1.65	3.77	3.81	0.73
chr1:8343440-8343640	-0.68	-0.71	-0.6	-0.63	-0.39	0.62	-0.65
chr1:8374413-8374613	-0.84	-0.18	-0.02	0.65	-0.38	-0.18	-0.27
chr1:8378014-8378214	0.04	1.05	1.13	0.1	-0.33	0.45	0.31
chr1:8409101-8409301	0.04	0.59	0.84	1.39	0.09	0.27	0.78
chr1:8443101-8443301	-0.1	0.26	0.13	1.35	0.16	-0.08	0.18
chr1:8450074-8450274	-0.84	0.51	-0.07	0.1	-0.26	0.08	-0.54
chr1:8455708-8455908	0.04	0.59	0.29	0.8	0.4	-0.23	0.44
chr1:8457188-8457388	0.04	0.6	0.36	0.35	0.61	0.71	-0.14
chr1:8467854-8468054	-0.28	0.26	0.18	0.35	-0.32	-0.25	1.53
chr1:8469124-8469324	0.04	0.17	-0.16	0.87	0.18	-0.01	0.29
chr1:8481125-8481325	-0.78	-0.33	0.27	-0.09	-0.37	-0.39	-0.7
chr1:8482830-8483030	-0.28	-0.03	0.31	0.62	0.54	0	0.31
chr1:8484660-8484860	0.99	2.21	1.57	1.09	1.88	1.58	0.68
chr1:8487683-8487883	2.39	1.53	1.47	0.86	2.08	1.49	1.2
chr1:8490614-8490814	1.95	1.46	1.57	-0.14	1.64	1.46	1.07
chr1:8521528-8521728	-0.89	-0.44	-0.51	0.68	-0.69	-0.73	-0.54
chr1:8523248-8523448	-0.89	-0.37	-0.55	1.98	-0.62	-0.8	-0.7
chr1:8532778-8532978	0.57	1.32	0.97	1.53	0.89	1.44	1.63
chr1:8537490-8537690	1.45	0.94	1.12	-0.21	0.53	1.33	0.09
chr1:8570400-8570600	-0.68	0.35	0.79	2.36	0.45	-0.37	0.4
chr1:8571560-8571760	-1	-0.62	-0.41	0.37	-0.45	-0.63	-0.23
chr1:8576956-8577156	-0.49	0.37	0.4	0.48	-0.56	0.13	-0.22
chr1:8577304-8577504	-0.89	-0.56	-0.21	0.55	-0.62	-0.64	-0.58
chr1:8583778-8583978	-0.78	0.24	0.46	0.51	0.35	0.46	0.58
chr1:8584754-8584954	0.64	-0.01	0	0.51	0.29	-0.01	0.23
chr1:8585652-8585852	-0.28	0.97	1.52	1.76	1.07	0.04	0.74
chr1:8585937-8586137	1.45	2.24	2.39	4.07	2.87	2.65	2.48
chr1:8586451-8586651	-0.78	-0.7	-0.52	0.51	-0.38	-0.66	-0.2
chr1:8593322-8593522	0.25	0.69	0.59	1.06	0.38	-0.14	1.01
chr1:8600656-8600856	1.38	0.1	0.27	-0.77	0.18	0.86	0.22
chr1:8605172-8605372	0.5	0.22	-0.39	-0.62	0.61	0.26	0.16
chr1:8620766-8620966	0.43	-0.43	1.04	-0.08	-0.07	1.37	1.14
chr1:8621212-8621412	0.99	0.67	1.54	2.13	1.37	0.91	1.42
chr1:8627236-8627436	-0.84	-0.7	-0.1	-0.87	-0.61	0.47	-0.54
chr1:8662640-8662840	0.34	0.49	0.12	0.4	1.44	0.59	1.44
chr1:8662973-8663173	0.15	0.46	0.26	-0.41	0.6	0.49	0.51
chr1:8664246-8664446	2.22	1.89	2.11	0.21	1.88	2.38	2.5
chr1:8689514-8689714	0.71	-0.35	-0.06	-0.36	0.16	-0.03	0.66
chr1:8689926-8690126	-0.49	-0.02	0.02	0.12	0.05	-0.45	0.69
chr1:8692240-8692440	-0.68	-0.62	-0.48	0.54	-0.56	-0.57	-0.35
chr1:8707778-8707978	0.99	-0.39	-0.54	-0.26	0.07	-0.15	-0.76
chr1:8709168-8709368	0.57	0.87	0.53	-0.52	0.43	1.01	0.21
chr1:8711358-8711558	-0.49	0.46	0.55	0.3	0.67	0.33	0.81
chr1:8721755-8721955	0.04	-0.26	0.05	0.49	-0.67	-0.03	0.36
chr1:8724200-8724400	-0.78	0.05	-0.06	-0.14	-0.22	0.16	0.52
chr1:8726020-8726220	0.04	0.11	0.26	-0.04	0.2	0.44	-0.04
chr1:8726852-8727052	0.25	-0.31	0.08	-0.71	-0.34	1.23	-0.44
chr1:8729647-8729847	-0.28	-0.25	0.25	-0.16	-0.46	-0.41	0.1
chr1:8730066-8730266	0.04	0.79	0.96	0.46	0.21	0.74	0.53
chr1:8731427-8731627	-0.28	0.04	0.53	1.09	0.73	0.56	0.97
chr1:8741363-8741563	-0.1	-0.41	0.2	-0.39	0.09	-0.17	0.36
chr1:8742052-8742252	-0.78	-0.53	0.71	-0.44	-0.58	0.76	0.16
chr1:8761483-8761683	3.72	3.06	3.57	3.26	3.53	3.76	2.61
chr1:8762260-8762460	-0.84	0.02	0.35	0.45	-0.34	-0.14	-0.16
chr1:8763457-8763657	-0.78	1.22	1.32	-0.55	-0.13	0.94	0.43
chr1:8763728-8763928	-1	-0.37	0.1	0.72	-0.35	-0.39	-0.32
chr1:8772244-8772444	-0.95	-0.39	0.22	0.11	-0.55	-0.37	-0.1
chr1:8772870-8773070	0.71	-0.06	0.29	0.6	0.3	-0.47	0.09
chr1:8786643-8786843	-0.84	-0.31	0.23	0.69	0.29	-0.34	0.43
chr1:8812553-8812753	-0.78	0.3	0.91	-0.03	-0.37	-0.05	-0.17
chr1:8838041-8838241	0.57	-0.92	-0.72	-0.45	-0.61	-0.47	-0.46
chr1:8873231-8873431	0.25	-0.6	-0.39	-0.42	-0.6	-0.17	-0.18
chr1:8876344-8876544	-0.95	-0.26	-0.1	0.49	-0.24	-0.61	0.17
chr1:8876813-8877013	-0.49	-0.02	0.16	0.45	-0.26	-0.35	0.26
chr1:8877715-8877915	1.95	2.96	2.87	1.6	1.59	2.46	2.06
chr1:8878213-8878413	-0.95	0.09	0.71	0.68	0.3	-0.01	0.54
chr1:8889698-8889898	-0.78	0.47	0.38	0.6	0.78	0.07	0.78
chr1:8909002-8909202	-0.89	0.73	0.62	1.05	-0.42	0.29	0.81
chr1:8918358-8918558	0.04	-0.15	0.11	-0.62	0.52	0.11	-0.36
chr1:8919567-8919767	0.34	0.79	1.13	2.03	0.9	0.46	1.44
chr1:8922576-8922776	-0.95	0.06	-0.13	0.83	-0.42	0.07	0.39
chr1:8933726-8933926	1.34	1.65	0.39	-0.16	1.13	0.78	1.56
chr1:8935401-8935601	0.43	-0.58	-0.6	-0.35	-0.39	-0.47	-0.21
chr1:8935662-8935862	-0.68	-0.31	-0.34	0.53	-0.35	-0.58	-0.2
chr1:8936482-8936682	-0.89	-0.16	0.23	-0.32	-0.01	-0.44	0.11
chr1:8936798-8936998	-0.68	-0.05	-0.18	-0.27	0.31	-0.25	-0.65
chr1:8937952-8938152	1.55	1.9	1.33	0.66	1.04	1.56	1.24
chr1:8938718-8938918	3.53	4.15	4.93	3.88	3.2	3.36	3.91
chr1:8940157-8940357	3.38	1.61	1.07	-0.03	1.47	2.3	2.23
chr1:8960040-8960240	3.12	2.78	0.92	1.33	2.48	2.64	3.28
chr1:8978234-8978434	1.26	1.57	1.6	2.77	2.47	1.68	2.62
chr1:8980846-8981046	-0.49	0.45	-0.73	-0.6	-0.14	-0.51	0.83
chr1:8986872-8987072	-0.95	0.44	-0.08	0.75	-0.62	-0.81	0.12
chr1:8999818-9000018	2.56	0.22	-0.62	-0.48	-0.21	-0.59	2.3
chr1:9001992-9002192	1.04	0.31	-0.45	-0.31	-0.34	-0.42	1.03
chr1:9006616-9006816	3.82	2.71	1.57	0.89	1.79	2.02	3.63
chr1:9007366-9007566	0.15	0.58	0.12	-0.14	0.17	0.05	0.81
chr1:9023131-9023331	0.04	0.26	0.09	0.16	-0.25	0.01	0.56
chr1:9029630-9029830	-0.84	0.27	0.29	0.71	0.41	-0.46	1.02
chr1:9030323-9030523	-0.84	-0.14	0.52	1.35	-0.19	-0.7	0.6
chr1:9031156-9031356	2.6	2.38	2.32	2.78	2.68	2.14	2.85
chr1:9043802-9044002	2.04	1.02	-0.25	0.01	0.55	0.86	0.2
chr1:9046914-9047114	-0.95	0.88	-0.03	-0.08	-0.73	-0.75	0.52
chr1:9048093-9048293	0.71	0.89	0.99	1.5	0.99	0.27	1.73
chr1:9049803-9050003	0.83	0.16	0.26	-0.67	0.13	1.34	0.29
chr1:9065230-9065430	0.64	1.75	1.46	2.06	0.82	1.02	2.43
chr1:9138230-9138430	0.43	-0.65	-0.8	-1	-0.63	0.02	0.23
chr1:9161706-9161906	-0.89	-0.37	-0.46	-0.45	-0.6	-0.44	0.33
chr1:9170933-9171133	0.15	1.1	0.92	1.81	0.78	1.11	2.22
chr1:9172088-9172288	-0.84	0.45	-0.48	-0.83	-0.55	-0.35	0.56
chr1:9182294-9182494	-0.68	0.6	0.3	0.92	0.38	-0.06	1.09
chr1:9189507-9189707	-0.1	1.47	1.35	0.43	-0.26	0.45	0.72
chr1:9202354-9202554	-0.28	0.56	0.58	1.11	0.69	0.92	1.46
chr1:9222998-9223198	2.5	-0.22	-0.19	-0.63	-0.58	-0.34	-0.72
chr1:9224069-9224269	1.26	-0.51	-0.71	-0.62	-0.76	-0.27	-0.59
chr1:9241563-9241763	-0.28	0.5	1.33	0.95	0.68	0.09	1.29
chr1:9242257-9242457	-0.49	-0.14	-0.02	-1	-0.66	-0.21	0.21
chr1:9256581-9256781	-0.49	-0.03	-0.22	0.87	-0.06	0.11	0.6
chr1:9263686-9263886	-0.49	-0.09	0.29	-0.04	0.02	0.26	-0.02
chr1:9294255-9294455	0.64	0.85	1.38	1	0.92	0.62	1.05
chr1:9294538-9294738	-0.78	1.36	1.19	-0.06	0.22	0.33	0.73
chr1:9294890-9295090	0.77	1.71	1.5	0.31	0.52	0.68	0.68
chr1:9299927-9300127	1.26	1.04	0.94	0.46	0.73	0.86	0.76
chr1:9304729-9304929	0.04	0.23	-0.05	-0.54	-0.31	0.62	0.29
chr1:9327266-9327466	-0.68	0.91	0.71	0.53	-0.35	0.38	0.56
chr1:9335700-9335900	1.97	2.27	1.04	-0.93	2.01	2.36	0.85
chr1:9340600-9340800	0.15	0.41	-0.06	-0.62	-0.16	-0.02	-0.1
chr1:9342616-9342816	0.88	0	-0.6	-0.64	0.17	-0.56	-0.23
chr1:9344248-9344448	2.68	1.61	1.31	-0.08	2.39	1.45	1.88
chr1:9346700-9346900	-0.84	0.31	-0.59	-0.6	0.67	-0.2	0.23
chr1:9349136-9349336	0.77	1.48	2.06	3.37	1.98	1.51	2.58
chr1:9352860-9353060	0.64	1.55	1.42	0.44	0.74	0.62	0.45
chr1:9353862-9354062	-0.49	0.52	0.66	0.74	0.94	0.64	0.83
chr1:9354554-9354754	-0.84	-0.02	-0.25	-0.14	-0.1	-0.23	0.21
chr1:9355094-9355294	0.57	1.02	0.31	0.09	0.88	1.01	0.2
chr1:9375476-9375676	1.85	2.02	1.05	-0.46	2.11	2.2	0.3
chr1:9450057-9450257	0.64	0.56	0.56	-0.4	0.54	1.22	-0.04
chr1:9460552-9460752	-0.89	0.23	0.37	-0.06	-0.41	-0.05	0.36
chr1:9470896-9471096	1.3	1.18	0.35	0.18	1.24	1.09	0.69
chr1:9473228-9473428	1.18	1.88	1.21	-0.52	0.86	1.52	1.21
chr1:9473667-9473867	0.34	0.9	0.31	-0.44	-0.01	0.04	0.71
chr1:9477914-9478114	-0.89	0.97	-0.05	-0.15	-0.37	-0.52	0.68
chr1:9481036-9481236	0.57	0.47	0.46	-0.56	0.13	0.19	0.46
chr1:9486444-9486644	1.8	3.01	2.09	2.99	2.32	2.48	2.55
chr1:9488966-9489166	4.17	5.86	5.14	4.54	4.27	4.44	4.7
chr1:9515910-9516110	-0.68	0.3	0.01	1.16	-0.13	0.09	0.43
chr1:9551176-9551376	0.71	0.79	0.44	1.68	0.4	0.24	1.15
chr1:9555380-9555580	-0.78	1.02	0.85	0.47	-0.25	0.33	0.68
chr1:9599288-9599488	1.48	3.19	3.47	2.52	2.1	2.46	2.92
chr1:9599898-9600098	-0.49	0.1	0.23	-0.73	-0.62	-0.24	-0.46
chr1:9600281-9600481	-0.49	-0.18	0.38	-0.06	-0.44	-0.43	-0.09
chr1:9602607-9602807	-0.95	-0.72	-0.66	0.31	-0.76	-0.64	-0.64
chr1:9619732-9619932	-0.68	-0.58	0.07	1.28	-0.43	0.71	-0.45
chr1:9621582-9621782	-0.89	-0.61	-0.21	1.89	-0.48	-0.34	-0.7
chr1:9648669-9648869	0.64	2.79	2.63	1.11	1.24	2.17	1.82
chr1:9649562-9649762	-0.49	0.27	0.32	-0.35	-0.24	-0.41	0.19
chr1:9675742-9675942	0.04	0.4	0.63	0.67	0.16	0.14	0.81
chr1:9687142-9687342	1.04	2.55	2.6	2.34	1.47	2.01	2.42
chr1:9688385-9688585	-0.68	-0.33	0.19	0.27	-0.25	-0.62	0.11
chr1:9689179-9689379	2.04	1.81	1.85	1.32	1.63	2.32	2.22
chr1:9689820-9690020	1.48	2.27	2.35	1.01	1.79	2.44	2.43
chr1:9690833-9691033	0.25	0.33	0.11	0.31	-0.03	-0.2	0.17
chr1:9704082-9704282	-0.95	0.22	-0.17	0.38	-0.43	-0.55	-0.21
chr1:9711620-9711820	-0.78	0.38	0.56	-0.24	-0.38	-0.07	0.01
chr1:9712520-9712720	1.85	1.9	1.47	1.15	1.99	1.62	1.41
chr1:9713202-9713402	-0.84	-0.22	-0.09	0.41	-0.25	-0.45	0.05
chr1:9713656-9713856	-0.49	0.46	0.16	0.16	0.37	-0.03	0.3
chr1:9714126-9714326	-0.89	0.21	0.19	0.52	-0.14	-0.17	0.05
chr1:9714513-9714713	-0.78	0.55	0.4	-0.36	-0.08	-0.35	-0.13
chr1:9715250-9715450	1.3	0.78	0.53	2.03	0.74	0.75	0.12
chr1:9747672-9747872	-0.68	0.26	0.1	0.28	-0.02	-0.07	0.24
chr1:9749246-9749446	-0.68	0.6	0.8	-0.26	-0.59	-0.08	-0.02
chr1:9751226-9751426	-0.89	-0.16	-0.05	0.58	-0.71	-0.55	-0.76
chr1:9762356-9762556	0.34	-0.73	-0.09	0.3	-0.05	-0.27	0.07
chr1:9764976-9765176	0.25	-0.32	0.16	-0.54	-0.31	-0.55	0.04
chr1:9774364-9774564	-0.1	-0.09	-0.56	0.75	-0.2	-0.22	0.55
chr1:9775627-9775827	1.26	1.51	1.44	1.05	1.27	0.97	-0.07
chr1:9776241-9776441	-1	-0.26	0.3	0.65	-0.23	-0.52	-0.43
chr1:9777703-9777903	3.56	3.36	3.31	3.03	3.48	3.68	3.79
chr1:9779235-9779435	1.45	0.29	0.52	-0.83	0.36	1.12	0.62
chr1:9781925-9782125	-0.95	0.29	0.45	1.74	-0.27	0.11	0.55
chr1:9785160-9785360	0.15	0.53	1.04	1.16	0.45	0.6	1.01
chr1:9788858-9789058	-0.68	2.07	2.18	2.96	1.06	0.3	1.45
chr1:9844679-9844879	1.18	1.14	1.72	2.65	1.81	1.35	2.32
chr1:9847800-9848000	0.83	1.7	1.11	1.4	1.49	1.56	1.38
chr1:9860196-9860396	0.64	-0.06	0.8	-0.43	0.81	-0.09	0.39
chr1:9883932-9884132	0.88	1.74	1.35	0.01	0.38	1.54	0.8
chr1:9884532-9884732	-0.89	-0.02	-0.15	0.33	-0.7	-0.7	-0.16
chr1:9885514-9885714	-0.68	-0.05	-0.25	0.67	-0.41	-0.46	-0.07
chr1:9885782-9885982	0.71	-0.14	-0.35	0.74	-0.2	-0.53	0.21
chr1:9910234-9910434	-0.95	0.19	-0.1	1.99	-0.62	-0.64	0.52
chr1:9927616-9927816	1.13	1.68	1.92	2.67	1.39	1.32	2.37
chr1:9934978-9935178	0.25	0.58	1.16	2.26	0.96	0.87	1.75
chr1:9963958-9964158	-0.78	0.91	1.07	-0.8	0.07	1.2	-0.47
chr1:9969502-9969702	-0.84	-0.26	-0.23	0.23	-0.34	-0.43	-0.23
chr1:9970558-9970758	3.15	4.12	3.89	2.45	2.63	3.52	3.14
chr1:10002526-10002726	0.43	0.48	0.9	1.39	0.93	1.24	1.32
chr1:10003397-10003597	1.78	2.46	2.34	1.19	1.42	2.06	2.4
chr1:10010475-10010675	1.61	1.78	1.76	2.16	1.87	1.9	2.38
chr1:10092830-10093030	2.56	3.96	3.94	2.43	2.6	3.19	3.13
chr1:10134538-10134738	0.71	0.22	-0.2	-0.62	0.09	0.71	-0.01
chr1:10229090-10229290	-0.49	0.22	-0.07	-0.73	-0.14	-0.05	-0.63
chr1:10230404-10230604	0.99	2.13	2.05	-0.73	2.07	1.87	0.99
chr1:10242763-10242963	-0.84	-0.66	-0.4	-0.97	-0.8	0.26	-0.67
chr1:10248386-10248586	-0.68	-0.42	-0.46	0.22	-0.35	-0.6	-0.21
chr1:10270386-10270586	2.06	3.12	2.77	1.5	1.87	2.7	2.32
chr1:10276203-10276403	0.34	-0.1	-0.17	-0.41	0.82	0.23	-0.26
chr1:10278302-10278502	0.5	-0.17	-0.75	-0.77	0.05	-0.1	-0.76
chr1:10302972-10303172	1.04	0.09	-0.4	-0.73	1.05	0.28	-0.63
chr1:10311876-10312076	0.94	-0.03	0.01	-0.54	0.44	0.83	-0.18
chr1:10313896-10314096	0.57	-0.77	-0.36	-0.8	-0.59	0.77	-0.81
chr1:10343590-10343790	-0.68	0.01	0.06	-0.64	-0.03	0.71	0.09
chr1:10368068-10368268	0.88	0.17	-0.25	0.35	1.24	-0.04	0.1
chr1:10384788-10384988	-0.28	-0.82	-0.58	-0.87	0.97	1.49	-0.35
chr1:10398230-10398430	-0.78	-0.39	-0.08	-0.48	-0.07	0.37	-0.24
chr1:10420201-10420401	0.43	-0.15	0.06	-0.93	-0.27	-0.07	0.23
chr1:10437502-10437702	-0.84	0.06	0.29	0.68	0.05	-0.4	0.41
chr1:10448200-10448400	0.83	-0.34	-0.1	-0.27	-0.2	-0.02	0.32
chr1:10458328-10458528	-0.68	0.04	0.39	0.46	-0.15	-0.44	0.31
chr1:10458872-10459072	2.57	3.65	3.09	2.15	2.48	3.14	2.99
chr1:10459355-10459555	-0.78	0.54	0.45	-0.44	-0.76	-0.38	-0.27
chr1:10475398-10475598	0.15	0.55	-0.02	-0.62	0.13	-0.37	0.13
chr1:10488175-10488375	2.25	1.71	1.78	3.59	2.72	2.23	3.1
chr1:10490372-10490572	0.34	2.25	2.63	1.28	1.22	1.23	2.24
chr1:10490671-10490871	1.13	2.63	2.43	0.92	1.01	1.66	1.65
chr1:10491016-10491216	-0.49	-0.55	0.39	0.04	-0.59	-0.39	-0.18
chr1:10532597-10532797	3.33	2.75	2.81	3.4	3.23	3.47	3.77
chr1:10534847-10535047	1.38	2.25	1.93	1.01	1.49	2.16	2.17
chr1:10554812-10555012	-0.49	1.31	1.27	1.78	1.16	0.91	1.46
chr1:10555274-10555474	2.66	2.31	2.61	2.43	3.07	2.63	2.91
chr1:10556091-10556291	-1	0.56	0.72	1.84	-0.15	-0.17	-0.45
chr1:10558435-10558635	-0.78	0.27	0.15	-0.39	0.31	0.46	-0.48
chr1:10562324-10562524	0.5	0.22	0.1	-0.47	0.48	0.8	-0.05
chr1:10567560-10567760	1.04	1.41	1.43	0.71	1.26	1.35	0.81
chr1:10571042-10571242	2.7	2.93	3.2	2.26	3.74	3.85	3.15
chr1:10574540-10574740	-0.84	-0.16	0.19	0.04	0.2	0.23	-0.03
chr1:10585332-10585532	-0.68	-0.8	0.47	-0.39	0.08	1.07	-0.7
chr1:10599501-10599701	-0.89	-0.91	-0.7	-0.71	-0.55	0.49	-0.81
chr1:10604395-10604595	0.15	0.4	0.75	-0.06	0.16	-0.16	-0.1
chr1:10752520-10752720	-0.49	0.86	1.18	1.07	0.15	1.13	0.92
chr1:10753557-10753757	-0.95	-0.52	-0.01	1.12	-0.56	-0.69	-0.45
chr1:10754342-10754542	-0.1	0.36	0.8	0.6	0.44	0.2	0.6
chr1:10754776-10754976	0.57	1.47	1	0.04	0.45	1.15	0.26
chr1:10816027-10816227	0.15	0.73	-0.05	0.32	-0.13	-0.05	0.44
chr1:10927222-10927422	-0.95	0.16	0.37	-0.73	-0.58	-0.16	-0.46
chr1:10970017-10970217	-0.84	0.47	0.16	0.1	-0.41	0.28	0.28
chr1:10978040-10978240	-0.1	0.65	0.86	0.62	0.3	-0.01	0.45
chr1:10992279-10992479	1.38	2.04	2.09	0.11	0.92	2.17	-0.05
chr1:11000210-11000410	0.15	1.62	0.94	0.43	0.5	0.43	0.48
chr1:11002147-11002347	-0.95	-0.19	0.11	0.9	-0.48	-0.4	-0.09
chr1:11021144-11021344	-0.78	0.48	0.94	1.07	0.17	0.82	0.66
chr1:11025920-11026120	0.04	-0.19	-0.66	0.62	-0.66	-0.52	-0.59
chr1:11072465-11072665	0.83	2.13	3.32	3.25	2.64	1.77	3.48
chr1:11073276-11073476	-0.68	-0.33	0.07	0.2	-0.38	-0.27	0.35
chr1:11097753-11097953	1.55	1.5	1.84	3.28	1.94	1.89	2.76
chr1:11120076-11120276	0.94	2.85	2.78	0.92	1.19	1.82	1.79
chr1:11120950-11121150	0.43	-0.37	-0.06	0.08	0.59	-0.05	0.83
chr1:11123085-11123285	2	0.07	0.07	-0.62	0.55	1.53	-0.17
chr1:11159333-11159533	0.04	0.71	0.58	0.21	-0.26	-0.03	0.41
chr1:11159854-11160054	0.94	2.64	2.59	2.13	1.57	1.83	2.49
chr1:11287532-11287732	0.88	-0.52	-0.41	-0.21	-0.46	-0.4	0.43
chr1:11301849-11302049	0.71	0.59	0.92	1.92	1.18	0.64	1.28
chr1:11322630-11322830	4.39	3.74	3.85	4.17	4.17	4.24	4.21
chr1:11332672-11332872	-0.49	-0.07	0.46	0.74	0.43	-0.18	0.71
chr1:11333172-11333372	1.22	1.76	1.77	0.68	0.6	1.22	0.9
chr1:11341109-11341309	1.26	1.26	0.97	0.74	0.68	0.18	1.44
chr1:11355065-11355265	-0.89	0.86	-0.47	-0.03	-0.2	-0.26	0.6
chr1:11356012-11356212	-0.49	0.23	-0.18	0.21	-0.31	-0.44	0.32
chr1:11397634-11397834	-0.89	0.87	0.62	0.85	-0.46	0.06	0.73
chr1:11443684-11443884	0.5	-0.19	-0.22	-0.35	-0.53	-0.01	-0.27
chr1:11467452-11467652	1.61	1.12	0.41	-0.48	0.53	0.48	1.68
chr1:11538843-11539043	-0.78	0.5	0.67	-0.35	-0.67	0.01	0.37
chr1:11540248-11540448	-0.84	0.33	0.29	0.12	-0.63	-0.44	0.12
chr1:11610830-11611030	-0.89	0.12	-0.03	-0.17	-0.2	-0.05	0.26
chr1:11702576-11702776	-0.49	0.94	1.09	2.67	1.19	0.6	1.62
chr1:11705836-11706036	0.34	0.65	0.96	1.85	0.76	0.79	1.6
chr1:11710516-11710716	1.13	1.71	1.31	0.75	0.85	1.6	1.12
chr1:11724157-11724357	0.34	1.47	0.97	0.1	0.28	0.41	0.75
chr1:11724695-11724895	-0.1	1.12	0.28	-0.47	0.26	0.27	0.92
chr1:11741228-11741428	0.04	1.99	1.83	0.87	0.58	1.17	1.07
chr1:11753192-11753392	0.57	-0.27	-0.2	0.01	-0.23	-0.54	0.68
chr1:11779444-11779644	0.99	1.73	1.76	1.11	1.47	1.82	1.73
chr1:11779898-11780098	0.88	1.48	1.65	1.75	0.81	1.02	1.62
chr1:11790484-11790684	2.18	1.34	1.21	0.98	2.16	1.59	1.66
chr1:11796005-11796205	1.38	1.99	1.44	1.38	0.82	1.52	1.6
chr1:11796770-11796970	0.04	0.39	0.08	0.8	0.64	-0.05	0.54
chr1:11800950-11801150	1.92	0.91	1.14	-0.32	1.41	1.47	0.46
chr1:11809248-11809448	1.7	1.35	0.97	0.36	0.72	0.55	0.66
chr1:11863565-11863765	0.64	1.43	1.23	0.88	0.93	1.13	1.27
chr1:11864770-11864970	-0.84	-0.38	-0.6	0.33	-0.61	-0.55	-0.47
chr1:11866085-11866285	3.27	3.93	3.52	2.81	3.13	3.71	3.34
chr1:11898840-11899040	0.04	0.47	0.55	1.42	0	0.4	0.62
chr1:11905766-11905966	-0.89	-0.65	-0.23	0.5	-0.55	-0.54	-0.17
chr1:11919449-11919649	0.15	0.74	0.64	0.85	-0.22	-0.02	0.18
chr1:11954040-11954240	-0.89	-0.04	0.04	0.68	0.09	-0.32	0.58
chr1:11965704-11965904	0.57	0.71	0.94	1.61	0.68	-0.21	-0.08
chr1:11968300-11968500	3.83	3.05	2.89	3.36	3.39	3.16	3.48
chr1:11969716-11969916	3.2	2.47	2.36	2.07	2.5	2.72	2.52
chr1:11986422-11986622	1.67	2.8	2.75	1.43	2.22	2.56	2.6
chr1:11994570-11994770	1.04	2.75	2.69	0.96	1.38	1.98	1.86
chr1:12033076-12033276	-0.95	0.49	-0.07	-1	-0.01	0.31	0.68
chr1:12040288-12040488	2.61	2.98	3.08	1.36	2.33	2.86	2.67
chr1:12061724-12061924	0.64	0.52	0.78	0.29	0.82	0.96	1.26
chr1:12065004-12065204	0.64	-0.73	-0.33	-0.67	-0.55	0.28	-0.8
chr1:12065766-12065966	0.83	-0.8	-0.91	-0.71	-0.47	-0.61	-0.86
chr1:12070920-12071120	0.5	-0.66	-0.52	-0.89	-0.93	-0.36	-0.87
chr1:12072818-12073018	0.5	-0.2	-0.61	-0.97	-0.59	-0.55	-0.43
chr1:12073626-12073826	2.63	-0.05	0.84	-0.83	0.37	0.4	0.31
chr1:12074314-12074514	1.13	-0.07	0.09	-0.8	0.11	0.17	-0.05
chr1:12076602-12076802	0.57	-0.33	-0.57	-0.55	-0.36	-0.44	-0.16
chr1:12079327-12079527	3.41	3.87	3.94	3.66	3.73	3.9	4.15
chr1:12082618-12082818	0.25	-0.53	-0.77	-0.63	-0.76	-0.83	-0.67
chr1:12099290-12099490	0.25	-0.76	-0.62	-0.97	-0.99	-0.43	-0.75
chr1:12100602-12100802	1.22	0.18	0.81	-0.81	0	2.29	0.01
chr1:12104755-12104955	0.64	-0.44	-0.33	-0.89	-0.57	0.36	-0.65
chr1:12107407-12107607	2.86	2.19	2.12	-0.16	2.44	2.9	1.98
chr1:12112144-12112344	1.55	0.62	0.29	-0.97	0.07	2	0.52
chr1:12116548-12116748	1.34	0.48	0.04	-1	0.73	1.42	-0.4
chr1:12120057-12120257	0.04	0.6	0.46	-0.97	-0.19	0.33	-0.47
chr1:12123262-12123462	0.99	0.51	0.49	-0.8	0.05	0.39	0.35
chr1:12126022-12126222	2	0.54	1.19	-0.4	1.98	2.17	0.1
chr1:12128031-12128231	1.34	1.49	1.34	-0.8	1.05	2.39	0.83
chr1:12128736-12128936	1.3	0.79	0.71	-0.77	1.72	1.63	1.3
chr1:12130006-12130206	-0.89	-0.18	-0.21	-0.73	-0.05	0.29	-0.7
chr1:12139723-12139923	0.64	0.66	0.54	-0.26	0.83	1.6	0.92
chr1:12147956-12148156	2.06	1.56	0.94	0.07	1.66	0.73	1.13
chr1:12148759-12148959	1.88	1.44	1.29	-0.16	1.23	1.63	1.44
chr1:12162831-12163031	0.25	-0.41	-0.25	-0.77	0.4	-0.45	-0.72
chr1:12173854-12174054	1.64	0.33	-0.16	-0.81	0.65	0.09	0.05
chr1:12178746-12178946	0.5	1.27	1.47	1.96	1.57	1.59	2.25
chr1:12185001-12185201	-0.1	0.71	1.66	2.59	1.36	0.51	2.33
chr1:12187571-12187771	-0.95	-0.36	-0.76	-0.54	-0.42	-0.59	1.15
chr1:12193109-12193309	1.7	0.86	0.89	1.09	2.12	0.73	2.77
chr1:12203874-12204074	-0.1	0.05	-0.05	0.28	0.31	-0.61	0.47
chr1:12207177-12207377	0.34	-0.39	-0.75	-0.39	-0.4	-0.65	0.6
chr1:12209318-12209518	2.14	0.31	0.18	-0.33	1.56	0.26	0.71
chr1:12210298-12210498	0.04	0.19	0.86	0.37	0.78	-0.33	0.92
chr1:12210658-12210858	2.12	2.08	2.01	0.97	2.96	1.63	2.41
chr1:12212215-12212415	-0.89	0.16	-0.34	-0.44	0.16	-0.27	1.61
chr1:12213351-12213551	1.13	0.22	-0.65	-0.34	0.28	-0.63	0.78
chr1:12217434-12217634	3.11	1.6	1.01	-0.04	1.54	0.84	2.86
chr1:12217987-12218187	0.25	0.44	-0.32	-0.77	0.4	-0.04	1.02
chr1:12218964-12219164	-0.68	0.23	-0.15	-0.26	0.25	-0.26	2.46
chr1:12219973-12220173	1.26	1.04	1.19	0.68	0.84	1.02	0.86
chr1:12221940-12222140	3.54	2.48	2.01	-0.25	3.01	2.9	2.58
chr1:12223411-12223611	1.78	-0.41	-0.59	-0.89	0.37	0.71	0.66
chr1:12226905-12227105	0.25	1.46	1.28	-0.36	0.07	0.3	1.16
chr1:12227842-12228042	-0.78	-0.47	0.06	0.31	-0.09	-0.42	0.63
chr1:12228237-12228437	-0.49	-0.47	-0.84	-0.55	-0.79	-0.75	0.35
chr1:12229003-12229203	-0.78	-0.55	-0.69	-0.1	-0.06	-0.57	0.62
chr1:12230348-12230548	0.15	-0.41	-0.46	-0.47	-0.7	-0.76	1.19
chr1:12231682-12231882	1.3	-0.46	-0.52	0.02	0.38	0.09	1.46
chr1:12233874-12234074	2.81	2.37	2.48	4.19	2.93	2.85	3
chr1:12236805-12237005	-0.49	-0.06	-0.44	-0.54	-0.75	-0.66	0.46
chr1:12237570-12237770	-0.78	-0.02	0.38	0.23	0	-0.38	0.24
chr1:12238072-12238272	1.64	2.35	2.14	2.48	1.97	1.7	2.02
chr1:12239188-12239388	0.64	2.37	1.37	2.5	0.94	0.95	1.29
chr1:12264267-12264467	-0.78	-0.06	-0.1	0.07	-0.22	-0.03	0.97
chr1:12268961-12269161	-0.28	1.21	1.52	2.41	1.1	1	1.8
chr1:12269280-12269480	-0.84	-0.37	0.32	-0.14	-0.01	-0.58	0.44
chr1:12270701-12270901	1.52	1.8	2.09	0.84	2.37	1.73	3.48
chr1:12289926-12290126	0.57	1.84	1.89	0.82	0.49	1.08	1.32
chr1:12326297-12326497	0.94	-0.52	0.51	-0.55	0.05	0.78	-0.62
chr1:12332206-12332406	-0.28	0.32	0.46	0.51	0.1	-0.03	0.43
chr1:12356782-12356982	2.51	1.24	0.85	-0.77	0.69	1.44	0.86
chr1:12374468-12374668	-0.84	-0.24	-0.13	0.71	-0.14	-0.07	0.44
chr1:12405548-12405748	0.43	0.45	0.84	0.55	0.67	0.21	0.78
chr1:12405991-12406191	-0.28	0.92	0.18	-0.07	-0.04	-0.09	0.39
chr1:12419916-12420116	-0.68	-0.39	-0.26	-0.54	-0.16	0.05	0.26
chr1:12445183-12445383	1.9	1.23	2.03	0.28	0.89	1.43	1.52
chr1:12446242-12446442	0.34	0.51	0.15	0.63	-0.19	-0.15	1.6
chr1:12467536-12467736	0.43	0.52	0.37	0.91	0.35	0.68	0.63
chr1:12477620-12477820	-0.95	-0.48	-0.81	0.64	-0.8	-0.94	-0.71
chr1:12494393-12494593	2.75	2.53	1.81	0.92	2.2	1.53	0.88
chr1:12495838-12496038	2.06	1.6	1.82	0.43	1.8	2.09	1.75
chr1:12498627-12498827	0.88	2.29	2.17	0.86	1.99	1.14	0.46
chr1:12509572-12509772	3.01	3.14	3.31	2.88	3.31	3.5	3.07
chr1:12510436-12510636	-0.84	0.09	-0.05	0.59	-0.66	0.45	-0.21
chr1:12513510-12513710	-0.95	0.08	-0.47	1.46	-0.47	-0.47	0.91
chr1:12533279-12533479	0.57	1.88	1.77	1.15	1.58	1.63	1.59
chr1:12535904-12536104	-0.78	0.08	-0.14	0.48	0.26	-0.25	-0.44
chr1:12538698-12538898	-0.89	0.76	0.92	0.75	0.28	0.06	0.08
chr1:12540878-12541078	-0.78	0.6	0.2	0.08	0	-0.04	0.29
chr1:12570788-12570988	1.58	2.49	3.38	3.02	2.13	3.65	2.18
chr1:12661384-12661584	-0.95	0.01	-0.32	0.9	-0.4	-0.16	0.07
chr1:12664413-12664613	1.7	2.03	2.08	2.06	2.36	2.44	2.17
chr1:12678292-12678492	-0.89	1.22	1.49	0.66	-0.31	0.99	0.52
chr1:12678973-12679173	-0.68	0.58	0.59	0.23	-0.4	-0.23	-0.1
chr1:12679921-12680121	-0.49	1.04	0.93	1.49	0.58	1.06	1.45
chr1:12680499-12680699	-0.49	0.23	0.7	0.43	0.55	0.13	0.68
chr1:12719083-12719283	-0.89	0.07	0.56	1.89	0.69	0.53	1.59
chr1:12805951-12806151	-0.78	-0.31	1.22	-0.93	-0.46	1.32	-0.61
chr1:13992283-13992483	1.04	0.26	0.71	1.84	0.98	0.4	1
chr1:14026284-14026484	-0.89	-0.1	0.35	0.99	0.21	-0.36	0.67
chr1:14026587-14026787	-0.68	0.43	0.52	-0.4	-0.62	-0.33	-0.09
chr1:14027240-14027440	0.43	0	0.45	1.04	0.79	0.06	1.07
chr1:14027948-14028148	-0.49	-0.74	-0.24	0.18	0.16	-0.16	0.37
chr1:14029353-14029553	1.95	0.08	-0.07	1.83	1.82	2.35	1.57
chr1:14052451-14052651	0.04	1.05	1.55	2.36	1.43	1.36	1.59
chr1:14057450-14057650	3.03	3.27	2.91	3.57	3.47	3.23	3.35
chr1:14059560-14059760	1.13	1.12	0.92	1.53	1.82	1.03	1.04
chr1:14063992-14064192	-0.68	-0.38	-0.55	0.4	-0.41	-0.41	-0.35
chr1:14075744-14075944	2.27	3	2.67	1.73	1.75	2.44	1.86
chr1:14286968-14287168	-0.49	-0.05	-0.06	1.5	0.27	0.06	0.8
chr1:15295666-15295866	0.71	1.56	1.54	0.37	1.33	1.42	-0.26
chr1:15364774-15364974	-0.78	0.13	-0.13	-0.35	0.18	0.41	0.04
chr1:15373108-15373308	-0.89	-0.4	-0.15	0.16	-0.52	-0.25	0.22
chr1:15426941-15427141	-0.28	-0.2	0.16	-0.02	-0.25	0.23	0.47
chr1:15438828-15439028	2.27	1.56	1.2	-1	0.99	2.96	1.26
chr1:15455092-15455292	-0.68	0.51	0.05	0.84	0.61	0.56	1.12
chr1:15483039-15483239	-1	-0.18	-0.47	-0.8	-0.1	-0.6	0.28
chr1:15558256-15558456	0.5	1.41	-0.2	-0.32	0.17	1.65	-0.33
chr1:15575706-15575906	0.77	1.68	0.74	0.39	0.97	1.92	0.2
chr1:15579482-15579682	0.57	1.07	0.78	-0.43	0.97	1.23	0.46
chr1:15599100-15599300	-0.89	-0.15	-0.39	-0.37	-0.34	0.54	-0.02
chr1:15623616-15623816	0.25	-0.18	-0.66	-0.71	0.36	-0.05	0.01
chr1:15631312-15631512	-0.49	0.18	0.23	0.85	0.06	-0.15	0.74
chr1:15650127-15650327	0.57	0.63	0.66	1.63	1.19	1.05	1.98
chr1:15666988-15667188	0.83	0.31	0.75	0.13	0.62	1.28	1.62
chr1:15668608-15668808	1.73	0.01	0.16	-0.48	1.43	1.79	1.69
chr1:15672462-15672662	2.42	0.75	0.26	-0.71	1.54	1.33	1.13
chr1:15673770-15673970	0.83	-0.36	-0.02	-0.89	-0.09	-0.22	-0.18
chr1:15679048-15679248	0.34	-0.07	-0.18	-0.39	0.77	0.37	0.06
chr1:15735878-15736078	0.94	1.37	1.25	2.79	1.12	1.82	0.92
chr1:15736283-15736483	0.43	1.33	1.18	0.13	0.13	0.92	0.61
chr1:15738227-15738427	0.43	0.16	0.05	-0.17	0.51	0.5	0.31
chr1:15738742-15738942	0.83	-0.18	-0.39	-0.21	0.07	1.15	-0.32
chr1:15744098-15744298	1.45	0.85	1.16	0.6	0.07	1.56	0.07
chr1:15757694-15757894	-0.78	0.16	0.55	1.19	-0.06	0.17	0.91
chr1:15817654-15817854	0.43	-0.26	-0.2	-0.77	-0.63	0.55	-0.38
chr1:15827985-15828185	-0.78	0.37	0.02	-0.01	-0.09	0.4	0.37
chr1:15841609-15841809	1.18	0.56	-0.02	-0.44	0.36	0.46	0.8
chr1:15850283-15850483	-0.68	0.25	0.69	0.8	0.22	-0.21	0.07
chr1:15851444-15851644	2.83	3.71	3.91	3.84	2.9	3.22	3.51
chr1:15853087-15853287	4.31	3.75	3.74	3.76	4.58	4.62	4.65
chr1:15904324-15904524	-0.28	0.43	0.35	0.13	0.48	-0.18	0.8
chr1:15905690-15905890	2.34	2.23	2.16	2.07	2.83	1.51	3.17
chr1:15911049-15911249	0.15	0.77	0.68	-0.15	-0.23	0.27	0.66
chr1:15921697-15921897	-0.49	-0.4	-0.06	0.99	-0.01	-0.03	0.2
chr1:15930046-15930246	2.56	3.22	2.65	2.95	2.59	3.02	3.06
chr1:15943768-15943968	1.67	2.81	2.93	1.47	1.36	2.01	1.6
chr1:15944742-15944942	-0.1	-0.14	-0.26	0.63	0.61	-0.08	0.68
chr1:15946730-15946930	0.25	0.52	-0.24	0.28	0.43	-0.15	0.47
chr1:16010690-16010890	-0.84	0.64	0.38	-0.97	-0.16	0.2	-0.18
chr1:16011582-16011782	-0.49	-0.04	0.07	0.54	0.33	-0.2	0.27
chr1:16023498-16023698	0.25	1.78	1	1.53	0.53	0.52	1.18
chr1:16023898-16024098	0.25	0.53	0.46	0.92	0.69	0.43	0.96
chr1:16067887-16068087	-0.28	0.64	0.43	0.47	0.04	0.13	0.71
chr1:16118572-16118772	-0.28	0.73	0.56	0.97	0.05	0.13	0.62
chr1:16142100-16142300	1.3	0.36	1.02	2.38	1.24	1.12	1.46
chr1:16143268-16143468	1.67	-0.69	-0.78	-0.81	-0.59	-0.39	-0.35
chr1:16159878-16160078	0.04	0.56	0.27	0.52	0.6	0.8	0.5
chr1:16160122-16160322	-0.1	-0.64	0.08	0.91	0.2	-0.21	-0.19
chr1:16160806-16161006	2.88	2.34	2.72	3.98	3.24	2.87	3.22
chr1:16162382-16162582	4.02	4.38	4.44	4.06	4.01	3.9	3.87
chr1:16163601-16163801	0.04	-0.22	-0.27	-0.14	0	-0.21	1.47
chr1:16173973-16174173	2.81	4.61	4.32	2.06	3.15	3.42	3.07
chr1:16175118-16175318	-0.84	0.63	0.44	0.56	0.4	0.23	0.81
chr1:16175858-16176058	0.15	0.72	0.2	0.86	0.47	0.58	0.26
chr1:16176382-16176582	-0.68	-0.14	-0.15	-0.16	-0.23	-0.46	0.28
chr1:16219757-16219957	-0.49	0.05	-0.22	-0.27	0.27	0.05	0.43
chr1:16242593-16242793	-0.28	0.1	-0.39	0.75	0.28	-0.24	0.11
chr1:16245898-16246098	2.75	1.07	1.43	-0.06	1.21	2.31	1.17
chr1:16276205-16276405	3.15	0.27	-0.33	0.38	1.33	2.01	1.35
chr1:16290687-16290887	0.99	0.3	0.04	-0.2	0.19	0.13	0.32
chr1:16291827-16292027	0.88	0.2	0	0.31	0.43	0.61	0.26
chr1:16292790-16292990	1.67	1.62	1.18	0.38	0.99	1.22	1.1
chr1:16301961-16302161	-0.84	0.27	0.22	-0.55	-0.65	-0.4	-0.26
chr1:16302546-16302746	2.42	2.84	2.71	3.25	2.73	2.7	2.97
chr1:16333656-16333856	-0.68	0.23	-0.31	-0.44	-0.14	0.18	-0.18
chr1:16335500-16335700	-0.78	-0.34	-0.04	0.95	-0.09	-0.43	0.27
chr1:16359385-16359585	-1	0.24	0.01	-0.48	-0.76	-0.14	-0.32
chr1:16382634-16382834	0.83	0.94	0.53	1.59	0.65	0.97	1.48
chr1:16396794-16396994	0.64	-0.72	-0.58	-0.26	0.15	-0.09	0.05
chr1:16405561-16405761	0.99	1.55	1.5	1.09	1.39	0.81	1.3
chr1:16408910-16409110	-0.84	0.21	0.13	0.37	-0.02	0.16	0.73
chr1:16484612-16484812	1.83	0.79	0.78	1.98	1.44	0.86	1.27
chr1:16488605-16488805	-0.78	-0.39	-0.39	1.12	-0.55	-0.55	0.07
chr1:16488898-16489098	-0.1	0.21	0.57	0.6	-0.33	-0.35	0.32
chr1:16495245-16495445	-0.89	-0.4	-0.25	-0.34	-0.71	-0.43	0.8
chr1:16514366-16514566	0.71	0.61	0.85	1.82	0.49	0.62	1.2
chr1:16533104-16533304	2.4	3.29	3.16	2.76	2.25	2.87	2.69
chr1:16533432-16533632	2.23	3.21	2.8	1.57	2.08	2.85	2.47
chr1:16542756-16542956	-0.78	0.53	0.12	-0.16	-0.67	0.45	0.33
chr1:16543918-16544118	1.67	2.56	2.1	1.58	1.24	2.04	1.91
chr1:16562732-16562932	0.34	0.86	0.78	1.49	0.93	1.02	1.32
chr1:16562993-16563193	-0.78	-0.15	0.38	-0.04	-0.62	-0.22	0.01
chr1:16563641-16563841	2.06	3.01	3.06	2.53	2.24	2.31	2.9
chr1:16564526-16564726	0.43	0.2	-0.05	-0.55	0.65	1.05	0.4
chr1:16570965-16571165	0.94	1.02	0.99	2.23	1.47	1.34	2.09
chr1:16678914-16679114	1.7	3.24	3.62	1.89	1.77	2.36	2.24
chr1:16689931-16690131	1.04	1.16	1.28	2	1.57	1.12	1.44
chr1:16693492-16693692	4.35	4.24	4.49	4.07	4.36	4.22	4.18
chr1:16698386-16698586	2.68	1.05	0.78	0.13	1.17	1.14	1.42
chr1:16713832-16714032	0.04	0.05	-0.19	0.43	0.09	-0.26	0.29
chr1:16747332-16747532	3.07	2.45	2.45	1.16	3.32	2.93	2.21
chr1:16767080-16767280	1.83	2.46	2.48	2.53	2.22	2.48	2.85
chr1:16767883-16768083	0.43	0.68	0.85	1.21	0.82	0	1.55
chr1:16768880-16769080	2.06	-0.79	-0.42	-0.54	0	-0.38	1.33
chr1:16825634-16825834	0.5	1.56	1.73	0.06	0.22	0.83	0.45
chr1:16840200-16840400	1.3	0.79	-0.13	-0.09	-0.1	0.41	-0.14
chr1:16840455-16840655	3.74	2.85	2.74	3.43	2.9	3.24	2.98
chr1:16840687-16840887	0.04	1.04	0.52	0.92	0.75	0.71	0.21
chr1:16939030-16939230	0.04	-0.48	-0.61	0.69	-0.52	-0.66	-0.21
chr1:16939914-16940114	-0.78	0.75	0.09	0.81	-0.58	-0.09	0.3
chr1:16940262-16940462	-0.78	-0.23	-0.04	0.37	-0.76	-0.44	-0.18
chr1:16947579-16947779	-0.68	1.03	0.79	2.19	0.18	0.69	1.67
chr1:16971059-16971259	0.04	1.24	1.31	0.46	0.59	0.85	0.86
chr1:17004646-17004846	-0.84	-0.74	-0.52	0.97	-0.58	-0.38	-0.65
chr1:17036333-17036533	-0.78	0.81	0.95	2.01	-0.05	0.62	0.79
chr1:17053924-17054124	-0.68	0.13	-0.54	-0.04	0.72	0.54	-0.05
chr1:17216030-17216230	-1	0.08	-0.36	0.44	-0.79	-0.61	-0.05
chr1:17222178-17222378	-1	0.05	0.38	-0.8	-0.38	-0.66	-0.77
chr1:17222628-17222828	2.64	3.4	2.47	2.59	2.38	2.87	2.07
chr1:17222970-17223170	1.3	1.64	0.13	0.89	0.51	0.97	0.38
chr1:17223214-17223414	0.25	0.96	-0.45	-0.52	-0.01	-0.04	-0.33
chr1:17230268-17230468	-0.68	0.27	1.04	0.43	0.29	-0.09	0.6
chr1:17231398-17231598	2.04	3.65	3.32	3.86	3.09	3.03	3.74
chr1:17240352-17240552	0.94	2.97	2.43	1.53	1.14	1.83	2.23
chr1:17278255-17278455	0.25	-0.2	0.48	1.54	0.71	0.35	1.36
chr1:17287180-17287380	-0.28	0.61	0.2	-0.01	-0.26	0.22	0.54
chr1:17338428-17338628	1.3	1.94	1.76	0.11	0.4	1.42	1.15
chr1:17372662-17372862	0.04	-0.22	-0.25	0.43	0.28	-0.04	0.3
chr1:17372942-17373142	-0.78	-0.65	-0.65	0.24	-0.44	-0.79	-0.61
chr1:17380556-17380756	2.97	4.12	4.38	3.77	3.36	3.39	3.79
chr1:17386196-17386396	0.99	-0.32	-0.2	-0.37	-0.35	-0.02	0.31
chr1:17401986-17402186	0.25	0.09	0.58	-0.73	0.4	0.62	0.6
chr1:17445938-17446138	-0.84	0.44	0.05	-0.31	-0.99	-0.48	-0.46
chr1:17452320-17452520	-0.89	0.37	0.69	1.65	0.18	0.28	0.84
chr1:17508294-17508494	-0.95	0.48	0.09	0.51	-0.17	-0.35	0.63
chr1:17528304-17528504	-0.95	0.39	-0.56	0.08	-0.67	-0.83	-0.23
chr1:17539298-17539498	-0.68	-0.05	-0.2	1.21	-0.39	-0.21	-0.39
chr1:17563594-17563794	0.25	0.76	0.79	2.52	0.8	0.51	1.86
chr1:17719778-17719978	0.5	-0.23	-0.75	-0.8	-0.04	-0.58	-0.03
chr1:17746474-17746674	-0.78	0.52	0.69	0.2	-0.56	-0.57	-0.17
chr1:17763980-17764180	-0.78	0.4	0.8	0.28	-0.39	-0.32	-0.01
chr1:17764969-17765169	-0.1	0.78	0.48	-0.97	-0.53	0.01	0.07
chr1:17766134-17766334	0.99	1.84	1.5	0.87	1.24	1.09	0.74
chr1:17766486-17766686	-0.84	0.16	0.45	1.39	0.05	-0.37	0.06
chr1:17767858-17768058	-0.28	0.27	-0.09	-0.27	0.69	-0.4	-0.07
chr1:17820836-17821036	-0.1	0.55	0.32	0.46	0.01	0.19	0.54
chr1:17828899-17829099	-0.84	0.17	0.2	-0.35	-0.38	0.06	0.29
chr1:17988162-17988362	-0.95	-0.15	0.05	0.22	-0.62	-0.32	-0.16
chr1:18427048-18427248	-0.84	-0.14	0.1	0.8	0.09	-0.26	0.24
chr1:18924086-18924286	-0.84	-0.52	-0.24	0.85	-0.48	-0.59	-0.1
chr1:18979868-18980068	-1	-0.22	-0.53	0.62	-0.19	-0.4	-0.58
chr1:19007918-19008118	-0.78	-0.02	0	0.21	-0.1	-0.62	-0.03
chr1:19147302-19147502	-0.89	-0.15	-0.23	1.04	-0.07	-0.31	0.08
chr1:19201771-19201971	-0.84	0.62	0.3	0.65	0.28	0.6	0.87
chr1:19210700-19210900	0.04	0.12	0.52	1.62	0.21	0.18	0.87
chr1:19226790-19226990	-0.84	-0.24	-0.52	0.48	-0.62	-0.7	-0.17
chr1:19229243-19229443	2.69	2.93	3.13	3.32	3.38	3.33	3.78
chr1:19233567-19233767	0.15	0.72	0.89	2	1.32	0.56	1.76
chr1:19239593-19239793	-0.68	0.67	0.46	0.46	-0.4	-0.18	0.49
chr1:19253200-19253400	2.95	2.82	2.8	1.6	2.76	3.22	3.04
chr1:19254288-19254488	1.34	1.13	1.89	0.81	0.91	1.92	1.35
chr1:19261134-19261334	-1	0.13	-0.55	-0.15	-0.27	-0.04	0.26
chr1:19275000-19275200	1.38	1.58	2.11	0.97	2	1.43	1.76
chr1:19276030-19276230	-0.68	-0.18	-0.09	0.44	-0.41	-0.45	-0.16
chr1:19277240-19277440	0.15	0.51	0.23	-0.07	0.04	0.07	-0.17
chr1:19278056-19278256	-0.84	0.16	0.1	0.45	-0.1	-0.46	0.07
chr1:19278592-19278792	2.5	1.97	2.13	2.48	2.43	2.43	1.66
chr1:19280671-19280871	-0.95	-0.59	-0.33	0.26	-0.32	-0.4	-0.18
chr1:19281702-19281902	-0.28	-0.34	-0.22	0.75	-0.1	-0.4	-0.15
chr1:19282144-19282344	-0.84	0.53	0.29	0.06	-0.67	-0.33	-0.2
chr1:19282512-19282712	-0.28	0.76	0.4	0.26	-0.01	0.41	0.1
chr1:19283257-19283457	1.45	3.1	3.73	3.03	2.13	2.61	2.72
chr1:19284555-19284755	1.26	0.91	1.16	0.94	1.35	0.92	-0.21
chr1:19299132-19299332	0.04	-0.34	-0.34	1.11	0.55	-0.45	0.07
chr1:19329962-19330162	-0.89	-0.48	0	-0.8	-0.6	0.4	-0.72
chr1:19337628-19337828	1.55	1.74	2.09	0.49	1.67	2.92	1.93
chr1:19399074-19399274	-0.78	-0.38	-0.2	0.19	0.3	-0.18	-0.05
chr1:19401023-19401223	2.7	2.57	2.8	2.77	3.03	2.89	2.71
chr1:19440188-19440388	0.25	0.38	0.73	0.62	0.3	0.3	1
chr1:19450484-19450684	-0.49	-0.09	0.3	0.11	0.5	0.35	0.05
chr1:19506439-19506639	0.64	0.84	1.35	1.27	1.07	1.71	1.24
chr1:19531940-19532140	0.25	-0.46	0.17	-0.81	-0.6	0.72	-0.62
chr1:19535726-19535926	-0.68	-0.33	0.18	0.71	-0.17	-0.2	0.17
chr1:19536210-19536410	0.5	0.43	0.4	0.38	-0.03	-0.33	0.62
chr1:19536768-19536968	2.63	3.73	3.54	2.79	2.65	3.13	3.19
chr1:19567820-19568020	-0.84	0.06	0.82	1.57	0.05	0.47	0.48
chr1:19577964-19578164	0.5	2.48	2.92	1.93	1.4	1.4	2.33
chr1:19615237-19615437	0.5	1.07	0.76	-0.2	-0.08	0.26	0.59
chr1:19638546-19638746	1.3	2.44	2.53	0.8	0.84	1.7	1.31
chr1:19668060-19668260	-0.1	0.78	0.67	1.83	0.31	0.77	1.24
chr1:19686623-19686823	0.71	0.68	0.07	0.16	-0.08	0.48	-0.04
chr1:19717573-19717773	3.03	1.75	2.43	2.28	2.72	2.55	1.73
chr1:19766378-19766578	-0.89	-0.18	-0.44	0.68	-0.44	-0.53	-0.45
chr1:19781142-19781342	-0.1	-0.35	-0.61	0.28	-0.45	-0.46	-0.7
chr1:19786214-19786414	0.43	-0.03	-0.35	1.37	0.16	0.01	-0.17
chr1:19789782-19789982	3.88	2.32	1.82	2.7	3.32	2.56	2.7
chr1:19794978-19795178	2	1.39	0.54	0.79	0.84	0.72	1.28
chr1:19795942-19796142	0.15	0.4	-0.13	0.36	0.46	0.1	0.39
chr1:19803492-19803692	1.48	1.38	1.6	0.35	1.82	1.84	0.91
chr1:19803898-19804098	1.13	0.67	0.44	0.75	1.29	0.88	0.92
chr1:19804416-19804616	1.52	0.56	0.35	0.97	0.96	0.8	0.55
chr1:19809870-19810070	0.5	0.55	0	0.32	0.69	-0.15	1.04
chr1:19810856-19811056	-0.68	0.26	0.17	-0.41	-0.62	-0.24	-0.27
chr1:19811988-19812188	0.77	2.45	1.95	0.3	0.69	1.6	0.96
chr1:19814320-19814520	0.15	0.37	0.59	1.11	0.76	0.68	1.05
chr1:19822403-19822603	0.83	-0.77	-0.76	-0.35	-0.6	-0.59	-0.64
chr1:19885548-19885748	0.94	-0.82	-0.17	-0.2	-0.63	0	-0.57
chr1:19908861-19909061	0.43	0.9	1.11	1.81	0.95	0.48	1.53
chr1:19923329-19923529	3.11	3.54	3.3	4.11	3.14	3.11	3.36
chr1:19924107-19924307	0.64	1.42	1.93	3.59	2.02	1.2	1.73
chr1:19926795-19926995	-0.1	1.16	1.67	2.38	1.4	0.45	0.8
chr1:19932562-19932762	-0.68	-0.39	0.01	-0.03	0.22	-0.06	-0.63
chr1:19933384-19933584	2.2	0.73	1.48	1.43	2.13	1.56	0.3
chr1:19970628-19970828	-0.78	0.47	0.7	-0.32	0.04	0.13	-0.69
chr1:19971322-19971522	-0.95	0.39	0.16	-0.13	-0.38	0.2	0.18
chr1:19974211-19974411	-0.89	-0.19	0.09	0.46	-0.34	-0.44	-0.27
chr1:19977740-19977940	-0.95	-0.31	0.08	0.46	-0.31	0.26	0.01
chr1:19980248-19980448	0.57	1.12	1.57	3.16	1.62	1.46	2.04
chr1:19986356-19986556	1.45	0.92	1.08	1.01	0.89	1.37	1.06
chr1:19988322-19988522	0.04	-0.14	0.75	2.65	1.1	0.56	1.09
chr1:20002997-20003197	-0.95	-0.88	-0.42	0.58	-0.38	-0.59	-0.48
chr1:20014708-20014908	1.45	-0.62	-0.07	0.35	0.68	-0.34	0.26
chr1:20015046-20015246	0.43	-0.53	-0.24	-0.4	0.97	-0.39	-0.01
chr1:20031099-20031299	-0.89	-0.34	-0.25	0.74	-0.21	-0.26	0.06
chr1:20037526-20037726	0.15	0.96	0.51	-0.47	0.01	0.91	-0.54
chr1:20042186-20042386	1.41	1.72	1.75	1.97	1.36	1.87	2.36
chr1:20126062-20126262	-0.28	0.71	0.41	0	0.11	0.35	0.74
chr1:20126814-20127014	0.15	1.2	0.92	1.17	1.29	0.38	1.23
chr1:20208690-20208890	2.77	3.44	3.85	4	3.58	3.51	3.96
chr1:20209506-20209706	-0.49	-0.21	0.17	-0.01	-0.19	-0.55	0.3
chr1:20244586-20244786	-0.84	0.98	1.42	2.7	1.24	0.78	1.66
chr1:20301406-20301606	0.15	-0.52	-0.06	-0.21	-0.32	0.36	-0.56
chr1:20385083-20385283	0.99	0.96	0.32	0.04	1.38	1.38	0.04
chr1:20427467-20427667	-0.84	0.58	0	0.1	0.06	-0.62	-0.23
chr1:20429486-20429686	-0.49	1.25	-0.44	-1	0.54	-0.54	-0.47
chr1:20478834-20479034	0.57	0.84	0.87	1.32	0.28	0.33	0.65
chr1:20492014-20492214	-0.84	-0.21	-0.06	-0.32	0.3	-0.53	-0.14
chr1:20498053-20498253	0.64	0.56	0.17	-0.17	0.39	-0.62	-0.02
chr1:20511859-20512059	1.22	2.11	1.77	1.06	2.44	0.87	1.36
chr1:20512471-20512671	-0.28	0.35	0.06	-0.67	-0.4	-0.76	-0.4
chr1:20512958-20513158	0.94	1.58	1.06	0.45	1.16	0.43	0.84
chr1:20513754-20513954	1.61	0.96	0.43	0.37	1.23	0.13	-0.4
chr1:20521744-20521944	0.34	0.56	0.22	1.43	0.67	0	0.84
chr1:20539393-20539593	-0.84	0.01	0.41	0.87	0.23	-0.46	0.37
chr1:20559957-20560157	-0.84	-0.51	-0.27	0.3	0.02	-0.26	0
chr1:20575588-20575788	0.43	1.48	0.69	0.86	1.09	0.26	0.8
chr1:20577150-20577350	0.5	-0.41	-0.61	-0.44	-0.39	0.74	-0.64
chr1:20648644-20648844	-1	0.32	0.78	0.12	-0.33	0.43	0.46
chr1:20649650-20649850	0.71	-0.16	0.49	0.62	0.46	0.96	0.8
chr1:20686033-20686233	-0.78	0.29	-0.46	-0.16	-0.34	-0.44	-0.14
chr1:20703486-20703686	-0.84	0.11	0.28	0.37	-0.4	0.14	0.21
chr1:20812703-20812903	-0.89	0.32	0	-0.71	-0.75	-0.36	-0.75
chr1:20820398-20820598	0.5	1.33	1.79	1.96	1.12	0.69	2.2
chr1:20834145-20834345	-0.84	-0.07	0.2	0.36	-0.22	-0.43	0.2
chr1:20834598-20834798	1.73	2.44	2.22	1.64	2.04	2.19	2.95
chr1:20848912-20849112	0.25	0.01	0.46	1.63	0.45	0.19	0.88
chr1:20901818-20902018	0.15	-0.2	0.63	-0.1	-0.23	-0.03	0.37
chr1:20959778-20959978	0.34	1.42	2.22	1.33	0.2	0.82	1.14
chr1:20960548-20960748	-0.89	0.19	1.29	1.43	0.54	0.28	1.06
chr1:20961007-20961207	-0.78	-0.21	-0.18	0.35	-0.4	-0.1	0.18
chr1:20966706-20966906	0.04	0.37	1.01	1.98	0.72	1.27	1.42
chr1:20985108-20985308	-0.89	-0.53	-0.59	0.58	-0.72	-0.6	0.07
chr1:20987914-20988114	3.54	3.79	3.43	3.02	3.62	3.84	3.67
chr1:20993361-20993561	-0.28	0.09	-0.13	-0.39	-0.02	0.3	0.4
chr1:21005264-21005464	0.25	0.32	0.48	-0.83	0.59	0.48	0.45
chr1:21023358-21023558	-0.49	0.79	0.75	0.39	-0.16	0.84	0.36
chr1:21044492-21044692	-0.1	1.12	0.59	-0.04	-0.22	0.2	0.35
chr1:21059660-21059860	1.58	1.05	0.9	1.29	1.31	1.12	1.84
chr1:21112008-21112208	0.04	-0.27	0.1	-0.03	0.21	0	0.2
chr1:21112691-21112891	0.04	0.94	0.96	0.49	-0.14	0.23	0.6
chr1:21113216-21113416	1.88	3.5	3.4	1.77	1.9	2.71	2.44
chr1:21113979-21114179	0.04	0.87	0.97	0.65	0.32	0.4	0.9
chr1:21258496-21258696	0.71	-0.26	0.76	-0.71	-0.2	1.43	-0.77
chr1:21258878-21259078	0.71	0.05	0.38	-0.67	0.16	0.6	-0.6
chr1:21259316-21259516	0.43	-0.22	0.44	-0.45	0.21	0.26	-0.44
chr1:21318873-21319073	0.57	0.08	-0.21	-0.75	0.53	-0.2	-0.6
chr1:21348870-21349070	2.54	1.59	1.21	0.01	2.45	1.87	2.13
chr1:21501935-21502135	1.13	0.9	0.35	1.32	1.2	-0.37	-0.04
chr1:21503332-21503532	2.28	3.19	3.61	3.94	3.55	3.2	3.9
chr1:21521709-21521909	0.04	0.01	0.12	1.03	0.3	-0.04	0.55
chr1:21543472-21543672	-0.89	0.4	0.63	1.23	0.37	0.76	0.92
chr1:21558510-21558710	-0.49	-0.47	-0.09	0.91	0.22	-0.23	0.38
chr1:21581798-21581998	0.5	1.11	1.37	2.42	1.37	1.07	1.9
chr1:21584858-21585058	-1	-0.02	-0.1	-0.71	-0.31	-0.17	0.45
chr1:21596834-21597034	-0.68	0.79	1.32	1.6	1.11	0.71	1.93
chr1:21606600-21606800	0.83	0.45	0.12	-0.31	0.46	-0.15	0.92
chr1:21616304-21616504	-0.78	0.8	0.23	-0.14	-0.32	0.08	0.26
chr1:21617170-21617370	-0.78	0.2	-0.02	0.36	-0.2	-0.06	0.3
chr1:21619592-21619792	0.71	1.86	1.49	0.97	1.52	1.02	1.66
chr1:21620990-21621190	3.41	3.54	3.2	3.09	3.89	2.81	3.46
chr1:21651402-21651602	-0.84	0.49	0.5	1.33	0.85	-0.05	0.47
chr1:21656064-21656264	1.18	0.33	-0.18	1.21	0.21	0.09	0.31
chr1:21660728-21660928	3.2	2.24	2.5	1.69	2.94	2.22	2.65
chr1:21661286-21661486	-0.78	0.55	0.74	1.02	-0.21	0.4	0.63
chr1:21670059-21670259	0.43	1.84	1.51	0.91	1.46	1.7	1.34
chr1:21671994-21672194	1.04	2.22	2.35	0.8	0.92	2.05	1.49
chr1:21672398-21672598	-0.78	0.5	0.62	0.59	0.8	0.47	0.47
chr1:21695084-21695284	0.15	0.28	0.19	1.15	0.28	-0.34	0.53
chr1:21710374-21710574	0.64	-0.82	-0.8	-0.97	-0.58	-0.52	-0.7
chr1:21716374-21716574	0.25	-0.67	-0.82	-0.67	-0.25	-0.13	0.19
chr1:21766428-21766628	-0.68	0.86	1.05	0.12	-0.32	0.07	0.62
chr1:21815274-21815474	0.88	0.29	-0.01	-0.55	0.23	0.68	0.19
chr1:21835582-21835782	-1	0.31	0.36	-0.47	-0.76	-0.39	-0.21
chr1:21861366-21861566	-0.68	-0.47	0	0.26	-0.34	-0.39	-0.06
chr1:21934384-21934584	-0.28	0.43	0.2	-0.8	-0.73	-0.09	-0.37
chr1:21985728-21985928	0.5	0.73	1.08	0.41	-0.72	0.1	0
chr1:22026695-22026895	0.15	-0.6	0.05	-0.67	-0.48	0.38	-0.26
chr1:22029916-22030116	-0.78	-0.56	-0.2	0.2	-0.4	-0.26	0.76
chr1:22094860-22095060	0.83	-0.53	-0.71	-0.54	0	0.01	-0.62
chr1:22100153-22100353	1.55	-0.26	0.22	-0.41	0.32	0.66	1.11
chr1:22106338-22106538	0.88	0.37	0.16	0.11	0.96	0.29	0.27
chr1:22108825-22109025	0.64	0.4	0.79	1.09	1.15	0.9	1.18
chr1:22109609-22109809	2.79	3.62	3.6	2.45	2.75	3.14	3.09
chr1:22110026-22110226	2.4	2.76	2.71	3.45	2.95	2.89	3.23
chr1:22118090-22118290	0.25	-0.87	-0.92	-0.87	-0.74	-0.24	-0.45
chr1:22264184-22264384	-0.78	-0.02	0.22	0.11	-0.53	-0.38	-0.09
chr1:22282524-22282724	-0.84	-0.58	-0.75	-0.75	-0.87	-0.65	0.52
chr1:22283823-22284023	-0.49	0.59	-0.16	1.65	0.2	-0.33	1.55
chr1:22290528-22290728	0.5	1.3	1.14	2.58	0.79	0.61	2.13
chr1:22345598-22345798	1.8	2.2	2.35	2.19	2.85	2.77	2.66
chr1:22349438-22349638	0.43	0.86	1.28	1.52	0.97	1.31	1.07
chr1:22350942-22351142	2	2.1	1.62	2.29	2.29	2.11	2.14
chr1:22352312-22352512	2.74	2.68	2.65	2.95	2.76	3	2.84
chr1:22358060-22358260	0.57	1.2	1	1.86	0.9	1.19	0.49
chr1:22366394-22366594	4.25	3.46	3.37	4.13	4.2	4.11	4.1
chr1:22371650-22371850	-0.78	-0.82	-0.56	0.72	-0.8	-0.62	-0.61
chr1:22373524-22373724	-0.1	-0.8	-0.07	-0.83	-0.88	0.85	-0.6
chr1:22379026-22379226	2.16	3.64	3.54	2.09	2.34	3.19	2.59
chr1:22380036-22380236	1.75	1.02	1.29	2.58	2.02	1.14	1.79
chr1:22380500-22380700	-0.84	-0.74	-0.22	0.36	-0.46	-0.46	-0.44
chr1:22381046-22381246	-0.49	-0.35	-0.32	0.27	-0.1	-0.24	-0.08
chr1:22383499-22383699	-0.68	-0.56	-0.63	0.43	-0.25	-0.56	-0.09
chr1:22402098-22402298	-0.1	-0.62	-0.42	0.34	-0.71	-0.87	-0.41
chr1:22416367-22416567	0.15	0.58	0.19	0.28	0.65	-0.16	0.48
chr1:22431470-22431670	2.53	1.5	1.63	1.47	2	1.68	2.28
chr1:22432222-22432422	0.43	0.55	0.37	1.65	0.74	0.36	1.08
chr1:22725510-22725710	-0.68	-0.65	-0.18	0.87	-0.36	-0.15	-0.58
chr1:22743144-22743344	-0.68	0.89	1.29	1.87	0.09	0.57	0.92
chr1:22755209-22755409	0.04	0.19	0.23	0.77	0.55	0.35	0.52
chr1:22778295-22778495	2.85	3.26	3.21	3.07	2.68	3.08	2.57
chr1:22778830-22779030	-0.28	-0.09	0.87	0.96	0.67	-0.26	0.67
chr1:22779099-22779299	-0.49	-0.16	0.1	0.88	0.39	-0.08	0.48
chr1:22968582-22968782	-1	0.08	0.23	0.36	-0.55	-0.48	-0.07
chr1:23031040-23031240	-0.49	0.44	0.13	0.79	0.09	0.77	1.14
chr1:23080705-23080905	-0.78	-0.23	-0.39	-0.97	-0.43	0.76	-0.67
chr1:23211694-23211894	0.57	-0.36	-0.83	-0.93	-0.03	-0.56	-0.17
chr1:23290798-23290998	-0.84	0.01	0.06	1.24	-0.06	-0.14	0.79
chr1:23303024-23303224	-0.68	0.27	-0.05	0.9	0.38	0.33	0.68
chr1:23345766-23345966	2.1	3.17	2.99	1.82	2.08	2.25	2.56
chr1:23346690-23346890	-0.95	-0.2	-0.07	0.48	-0.19	-0.1	0.31
chr1:23372297-23372497	0.25	-0.54	-0.61	-0.62	-0.38	-0.85	-0.24
chr1:23425306-23425506	-0.1	0.73	0.89	3.01	1.47	0.68	1.77
chr1:23426852-23427052	1.85	1.54	0.21	0.23	2.52	0.65	0.41
chr1:23429956-23430156	2.81	1.46	1.31	1.09	2.29	1.55	1.74
chr1:23440889-23441089	-0.68	-0.37	-0.32	0.02	0.28	-0.58	0.45
chr1:23445434-23445634	0.71	0.05	0.84	0.09	1.82	0.29	0.09
chr1:23445848-23446048	1.52	1.36	0.87	0.63	2.16	0.72	1.49
chr1:23474666-23474866	0.5	0.97	0.78	1.01	0.13	0.72	0.01
chr1:23494922-23495122	-0.89	-0.35	0.16	0.29	-0.33	-0.62	0.1
chr1:23495274-23495474	-0.28	1.24	1.29	1.66	0.39	0.48	0.67
chr1:23505634-23505834	-0.84	-0.7	-0.64	0.31	-0.22	-0.69	-0.41
chr1:23511260-23511460	-0.68	-0.08	0.35	1.42	0.16	-0.34	0.75
chr1:23668886-23669086	0.88	-0.31	-0.18	-0.09	0.14	-0.1	0.52
chr1:23669769-23669969	0.04	0.17	0.54	0.3	0.41	0.32	0.47
chr1:23670819-23671019	3.68	3.75	3.52	3.84	3.62	4.15	3.85
chr1:23694836-23695036	3.48	3.51	3.21	3.41	3.54	3.9	3.94
chr1:23695319-23695519	1.34	2.48	2.52	1.73	1.84	1.93	2.2
chr1:23696384-23696584	-0.84	-0.42	-0.7	0.58	-0.82	-0.61	-0.2
chr1:23730521-23730721	0.25	1.03	0.84	1.63	0.66	0.78	1.71
chr1:23748882-23749082	1.26	1.8	0.65	1.45	1.13	0.62	2.22
chr1:23751676-23751876	-0.84	-0.63	-0.55	0.44	-0.61	-0.76	-0.37
chr1:23778548-23778748	-0.49	-0.58	-0.21	-0.25	0.27	0	-0.53
chr1:23811082-23811282	1.61	2.37	2.64	2.31	1.76	2.09	2.82
chr1:23823670-23823870	-0.78	0.21	0.94	1.77	0.94	0.2	1.28
chr1:23849219-23849419	0.57	-0.37	-0.45	-0.34	0	0.18	-0.42
chr1:23851377-23851577	2.27	0.69	0.04	-0.41	0.82	0.12	1.32
chr1:23852344-23852544	1.18	0.78	0.38	-0.47	0.99	0.4	1.2
chr1:23854730-23854930	3.05	1.79	0.99	0.79	2.46	1.68	2.42
chr1:23857076-23857276	-0.84	0.51	0.36	-0.89	-0.56	-0.44	0.01
chr1:23857793-23857993	2.12	2.33	1.99	1.29	1.53	2.09	1.81
chr1:23859862-23860062	2.54	0.69	0.46	-0.63	1.56	1.32	0.46
chr1:23866388-23866588	2.7	2.79	3.15	3.8	3.43	3.01	3.77
chr1:23871286-23871486	0.43	1.11	1.34	1.98	0.97	0.51	1.91
chr1:23880992-23881192	-0.95	0.22	0.55	-0.31	-0.56	-0.24	0.2
chr1:23881330-23881530	-0.68	2.21	2.05	0.93	0.94	1.49	1.31
chr1:23883907-23884107	-0.89	0.19	-0.02	-0.06	-0.08	-0.15	0.35
chr1:23885306-23885506	-0.68	-0.34	-0.27	0.29	-0.33	-0.4	0.22
chr1:23886030-23886230	1.58	2.3	1.75	1.28	1.22	1.51	2.06
chr1:23903906-23904106	0.15	1.05	0.91	0.46	0.44	1	1.53
chr1:23918786-23918986	-0.89	-0.22	-0.21	-0.46	0.13	-0.59	0.48
chr1:23922228-23922428	-0.95	-0.98	-0.91	1.2	-0.96	-0.8	-0.42
chr1:23927707-23927907	-0.95	0.6	0.36	1.73	0.22	-0.26	0.86
chr1:23928692-23928892	-0.49	-0.09	0.04	1.24	0	-0.38	0.07
chr1:23933731-23933931	-0.95	-0.52	-0.58	0.32	-0.98	-0.83	-0.53
chr1:23938596-23938796	-0.95	0.27	0.16	0.28	-0.16	-0.06	1.05
chr1:23939707-23939907	0.04	1.72	1.32	0.56	0.75	1.15	1.4
chr1:23940280-23940480	-0.28	-0.45	0.01	0.38	-0.17	-0.58	0.24
chr1:23943818-23944018	-0.95	-0.52	-0.83	0.43	-0.59	-0.71	-0.16
chr1:23946206-23946406	0.15	1.55	1.43	1.67	1	1.31	2.67
chr1:23946648-23946848	-0.1	-0.33	-0.35	0.83	-0.4	-0.63	0.53
chr1:23953730-23953930	-0.84	0.01	-0.05	1.44	-0.2	-0.52	0.36
chr1:23961532-23961732	-0.68	1.39	1.73	2.36	1.31	0.87	1.99
chr1:23963958-23964158	0.04	0.96	1.55	2.6	1.2	0.85	2.4
chr1:23991779-23991979	-0.89	-0.4	-0.06	0.4	-0.38	-0.2	0.21
chr1:24018148-24018348	2.68	2.46	2.55	2.63	2.71	2.62	2.75
chr1:24018624-24018824	-0.78	0.41	0.36	0.97	0.36	0.29	0.78
chr1:24046806-24047006	0.64	-0.44	-0.85	-0.8	-0.36	-0.31	-0.48
chr1:24047107-24047307	1.13	-0.58	-0.59	-0.8	-0.59	-0.33	-0.37
chr1:24063349-24063549	-0.78	-0.15	0	-0.77	-0.55	0.46	-0.65
chr1:24069829-24070029	0.5	1.74	1.6	0.26	0.39	1.34	1.01
chr1:24072103-24072303	1.04	0.16	-0.05	0.67	0.62	0.8	0.36
chr1:24098714-24098914	1.04	1.45	1.52	2.08	1.16	1.33	2.22
chr1:24104712-24104912	0.5	1.65	2.1	1.29	1.12	1.3	1.67
chr1:24111426-24111626	2.51	-0.94	-0.64	-0.64	-0.8	-0.81	-0.62
chr1:24117460-24117660	0.99	1.84	1.81	1.21	1.25	1.66	2.15
chr1:24127260-24127460	2.68	3.7	3.53	2.24	2.6	2.98	3.13
chr1:24136298-24136498	0.83	1.6	1.52	1.46	1.15	1.35	2.01
chr1:24137344-24137544	-0.68	0.65	0.72	1.56	0.37	0.37	1.24
chr1:24151863-24152063	1.45	2.38	2.21	1.62	1.36	1.93	2.14
chr1:24152408-24152608	0.57	-0.1	0.26	-0.02	0.73	-0.06	0.22
chr1:24165098-24165298	-1	0.36	0.51	0.59	-0.4	0.1	0.11
chr1:24194794-24194994	2.73	2.86	3.02	3.2	2.86	2.79	3.59
chr1:24223054-24223254	-0.89	-0.25	-0.14	0.68	-0.59	-0.74	-0.14
chr1:24224281-24224481	-0.78	-0.54	0.07	-0.6	-0.15	0.64	-0.82
chr1:24225629-24225829	-0.49	-0.41	-0.04	-0.73	-0.44	1.14	-0.68
chr1:24231218-24231418	-0.78	-0.17	-0.4	-0.93	-0.27	0.26	-0.55
chr1:24235360-24235560	-0.95	0.04	0.62	-0.35	-0.72	-0.47	-0.05
chr1:24237433-24237633	-0.78	0.01	0.05	-0.22	-0.63	-0.44	0.31
chr1:24239836-24240036	-0.78	-0.05	0.91	-0.24	-0.14	0.44	0.91
chr1:24243397-24243597	-0.68	0.4	0.89	0.78	-0.16	0.68	0.43
chr1:24397487-24397687	-0.78	0.48	0.43	1.25	0.29	0.59	0.84
chr1:24439085-24439285	0.99	0.07	0.11	-0.14	0.38	0.71	0.43
chr1:24477024-24477224	1.34	1.33	1.11	1.95	0.87	0.9	1.84
chr1:24513720-24513920	-0.28	0.93	-0.02	-1	-0.26	0.43	-0.23
chr1:24516678-24516878	1.8	0.29	-0.1	-0.09	0.67	0.21	0.68
chr1:24518478-24518678	2.18	1.77	0.65	-0.62	1.2	2.24	1.74
chr1:24525892-24526092	0.43	0.95	1.15	2.89	1.21	1.07	1.71
chr1:24528457-24528657	-0.68	0.47	0.63	1.75	0.48	0.1	0.84
chr1:24577084-24577284	-0.1	-0.78	-0.34	-0.83	-0.8	0.55	-0.77
chr1:24604090-24604290	0.34	0.82	0.35	-0.52	0.89	0.77	0.46
chr1:24648269-24648469	-0.49	1.38	0.85	-0.31	0.45	0.36	0.52
chr1:24648808-24649008	0.57	0.9	0.9	0.72	1.61	1.67	0.68
chr1:24677882-24678082	-0.1	0.74	0.18	-0.77	0.39	0.28	0.22
chr1:24691812-24692012	0.71	1.24	-0.17	-0.87	0.86	1.01	0.62
chr1:24710862-24711062	2.12	1.56	0.05	-0.52	1.71	0.86	2.1
chr1:24711744-24711944	-0.68	0.25	-0.08	0.61	-0.33	0.37	0.37
chr1:24712176-24712376	0.71	-0.53	-0.45	-0.75	-0.19	-0.24	0.08
chr1:24717924-24718124	0.77	0.82	0.43	1.5	1.39	0.9	1.73
chr1:24718812-24719012	0.5	0.94	0.45	1.1	1.8	1.18	1.61
chr1:24719837-24720037	-0.84	0.05	-0.43	1.05	0.05	-0.6	0.4
chr1:24740196-24740396	1.45	1.87	2.36	2.89	2.55	1.82	2.73
chr1:24742098-24742298	4.31	3.9	3.84	3.94	4.14	4.22	4.33
chr1:24742661-24742861	-0.68	-0.4	-0.45	0.37	-0.43	-0.7	-0.22
chr1:24743408-24743608	2.7	1.91	1.49	1.32	2.8	2.27	2.53
chr1:24802174-24802374	-0.95	-0.65	-0.46	1.11	-0.8	-0.62	-0.87
chr1:24807694-24807894	0.83	1.74	1.63	1.54	2.07	1.05	1.22
chr1:24808532-24808732	2.23	1.74	1.13	1.51	2.5	1.64	2.01
chr1:24809946-24810146	-0.78	1.45	0.68	1.48	0.74	0.41	1.34
chr1:24812878-24813078	-0.95	1.68	1.91	1.82	1.61	0.62	1.93
chr1:24813335-24813535	-0.49	0.21	0.71	0.71	0.72	-0.09	1.01
chr1:24827857-24828057	0.64	1.07	1.2	0.97	1.49	1.33	1.8
chr1:24828504-24828704	0.34	1.54	1.94	3.06	1.81	1.09	2.44
chr1:24828724-24828924	0.94	1.87	1.33	1.84	1.68	1.46	1.98
chr1:24829268-24829468	1.26	2.94	2.65	0.8	1.63	2.56	2.31
chr1:24830048-24830248	-0.95	0.16	0.54	0.62	0.41	-0.42	1.44
chr1:24830492-24830692	-0.49	-0.42	-0.27	-0.34	0.12	-0.23	0.87
chr1:24830950-24831150	0.04	-0.07	0.2	0.22	0.08	-0.24	1.79
chr1:24831554-24831754	-0.89	-0.27	-0.07	1.33	0.33	-0.27	0.71
chr1:24833219-24833419	0.34	0.36	0.57	2.25	1.25	-0.2	1.53
chr1:24834796-24834996	-0.89	0.35	0.36	0.69	-0.58	-0.45	0.76
chr1:24853758-24853958	-0.49	0.12	0.54	1.67	0.61	0.47	0.91
chr1:24861532-24861732	0.99	1.86	2.08	2.3	1.54	1.57	1.82
chr1:24863120-24863320	1.7	1.63	1.45	3.62	1.95	2.38	1.21
chr1:24866839-24867039	-0.84	-0.41	-0.34	-0.1	0.31	-0.09	0.16
chr1:24867583-24867783	1.08	-0.14	-0.19	-0.24	0.83	0.75	0.47
chr1:24913773-24913973	0.57	1.2	1.4	2.76	2.01	1.61	2.22
chr1:24961781-24961981	0.77	0.91	1.16	2.38	1.48	1.03	1.37
chr1:24967986-24968186	-0.84	-0.44	-0.18	0.33	-0.42	-0.49	-0.24
chr1:24968336-24968536	-0.49	0.04	0.21	0.23	-0.54	-0.43	0.24
chr1:24969409-24969609	4.28	4.41	4.35	3.89	3.91	4.47	4.14
chr1:25015110-25015310	-0.68	0.09	0.01	0.32	0.12	0.19	0.28
chr1:25020918-25021118	0.5	-0.6	-0.88	-0.93	-0.09	-0.45	-0.54
chr1:25021996-25022196	0.71	-0.73	-0.62	-1	0.39	-0.1	0.31
chr1:25031842-25032042	0.57	0.33	-0.66	0.21	1.09	0.22	-0.43
chr1:25035563-25035763	0.5	-0.55	-0.79	-0.71	-0.59	-0.76	-0.55
chr1:25071578-25071778	2.86	4.08	3.45	2.86	2.52	3.21	2.91
chr1:25157282-25157482	0.83	0.45	0.6	2.21	1.37	0.43	1.36
chr1:25161498-25161698	0.15	0.23	0.62	1.52	1.31	0.64	1.56
chr1:25174554-25174754	2.04	2.65	2.17	1.84	2.2	2.46	2.07
chr1:25175381-25175581	-0.84	-0.56	-0.13	0.29	0.01	-0.76	-0.09
chr1:25224680-25224880	-0.49	0.36	0.18	-0.14	-0.26	-0.26	-0.08
chr1:25237681-25237881	3.07	0.67	0.9	1.06	3.22	2.13	1.5
chr1:25246849-25247049	1.45	-0.53	-0.03	-0.54	0.69	1.97	0.2
chr1:25248860-25249060	0.99	-0.6	0.39	0.08	1.38	1.8	0.1
chr1:25250102-25250302	-0.28	-0.47	-0.58	-0.54	0.3	0.8	-0.52
chr1:25251750-25251950	2.25	2.3	2.57	2.36	2.69	2.37	1.56
chr1:25255042-25255242	0.04	0.38	0.58	1.12	0.66	0.51	0.59
chr1:25256822-25257022	1.97	3.06	2.65	1.01	2	2.68	2.27
chr1:25258802-25259002	-0.84	0.52	0.66	-0.56	-0.74	-0.1	-0.33
chr1:25273878-25274078	-0.89	-0.36	-0.27	-0.77	-0.46	0.55	-0.41
chr1:25277935-25278135	0.15	0.21	-0.4	-0.6	-0.38	-0.65	-0.43
chr1:25279068-25279268	1.83	0.98	0.28	-0.08	1.04	0.29	0.44
chr1:25280588-25280788	0.5	-0.02	0.18	0.35	0.11	-0.47	0.19
chr1:25281708-25281908	3.12	2.55	0.83	0.14	2.63	2.7	2.07
chr1:25290032-25290232	-0.1	1	0.36	0.32	0.68	0.36	0.28
chr1:25291554-25291754	4.11	3.74	2.91	2.11	3.52	3.67	2.25
chr1:25293234-25293434	2.18	2.72	1.45	-0.77	2.06	2.96	0.81
chr1:25296502-25296702	-1	0.35	-0.03	-0.73	-0.7	-0.87	-0.62
chr1:25307445-25307645	-0.95	0.23	-0.34	-0.15	-0.6	-0.91	-0.03
chr1:25308172-25308372	-0.84	0.8	0.31	0.37	-0.05	-0.71	0.54
chr1:25311648-25311848	0.25	0.91	0.24	-0.34	1.37	0.65	0.07
chr1:25314776-25314976	-0.89	0.54	-0.27	0.19	-0.41	-0.36	0.43
chr1:25318166-25318366	-0.1	0.6	0.1	-0.22	0.08	-0.42	0.1
chr1:25319255-25319455	0.71	1.88	1.59	1.46	2.26	0.53	1.92
chr1:25324090-25324290	-0.84	0.59	-0.14	-0.08	-0.98	-0.4	-0.27
chr1:25336368-25336568	0.04	0.79	-0.4	-0.56	0.55	-0.16	0.49
chr1:25348936-25349136	2.74	3.32	2.22	2.43	2.44	3.6	2.41
chr1:25349402-25349602	2.27	2.75	2.41	2.19	2.82	2.91	2.38
chr1:25355446-25355646	1.41	1.16	0	-0.26	1.06	0.31	-0.42
chr1:25355932-25356132	-0.1	0.32	0.12	-0.06	0.47	-0.41	-0.53
chr1:25357352-25357552	1.8	2.05	0.93	0.23	1.22	2.24	1.4
chr1:25358812-25359012	2.87	0.54	0.18	2.16	1.74	1.01	1.67
chr1:25362819-25363019	-0.84	-0.63	-0.47	-0.33	-0.35	0.21	-0.73
chr1:25363698-25363898	1.04	0.97	1.27	0.63	1.77	1.28	0.91
chr1:25363922-25364122	-0.49	0.35	0.87	0.27	0.89	-0.19	0.29
chr1:25364274-25364474	-0.84	0.59	0.29	0.71	0.21	0.47	0.59
chr1:25422216-25422416	1.64	0.94	1.23	-0.16	1.64	1.16	0.18
chr1:25426136-25426336	-0.68	0.22	-0.03	-0.26	0.89	-0.22	-0.38
chr1:25428020-25428220	0.04	1.09	1.2	1.83	1.33	0.95	1.56
chr1:25436201-25436401	0.88	0.86	-0.16	1.33	0.27	-0.02	-0.05
chr1:25475288-25475488	0.34	0.19	0.54	0.59	0.84	0.41	0.23
chr1:25524876-25525076	-0.95	-0.8	-0.57	0.37	-0.85	-0.85	-0.54
chr1:25531490-25531690	-0.49	-0.31	0	1.27	0.27	-0.14	0.46
chr1:25558931-25559131	2.97	2.76	2.78	3.28	3.16	3.18	3.5
chr1:25559662-25559862	1.97	1.78	1.8	0.82	2.03	2.01	2.47
chr1:25566389-25566589	2.71	2.46	2.09	1.93	2.05	2.64	2.15
chr1:25570962-25571162	-1	-0.85	-0.76	0.23	-0.71	-0.65	-0.71
chr1:25572638-25572838	0.15	-0.22	-0.09	0.51	0.33	0.31	0.3
chr1:25573012-25573212	-0.49	0.13	0.46	-0.09	-0.25	-0.18	-0.13
chr1:25573894-25574094	3.18	3.81	3.52	3.77	3.17	3.36	3.72
chr1:25594412-25594612	-1	2.03	1.84	0.87	0.36	0.57	0.72
chr1:25664720-25664920	0.5	1.66	1.96	0.91	0.2	0.87	0.95
chr1:25665713-25665913	-0.78	-0.58	0.14	-0.15	-0.06	-0.65	0.44
chr1:25682448-25682648	0.43	0.43	0.22	-0.2	-0.16	0.51	0.8
chr1:25683829-25684029	2.4	-0.4	1.24	-0.37	-0.52	2.93	1.54
chr1:25756316-25756516	-0.95	0.2	0.54	0.22	-0.43	-0.05	-0.03
chr1:25757086-25757286	2.23	2.62	3.25	3.57	3.08	2.69	3.38
chr1:25757530-25757730	-0.84	0.67	0.56	0.4	-0.53	0.19	0.35
chr1:25758219-25758419	-0.84	-0.65	-0.4	0.32	-0.62	-0.76	-0.33
chr1:25761660-25761860	-0.28	-0.05	-0.03	0.46	-0.08	-0.23	-0.22
chr1:25762314-25762514	0.57	-0.32	-0.24	0.05	-0.23	-0.22	-0.58
chr1:25774098-25774298	1.34	-0.38	0.1	-0.33	-0.44	1.28	-0.53
chr1:25793814-25794014	-0.28	0.53	0.55	0.71	0.63	0.19	-0.04
chr1:25799064-25799264	-0.95	-0.76	-0.6	0.48	-0.76	-0.86	-0.75
chr1:25800242-25800442	-0.78	0.18	0.3	0.86	-0.04	-0.44	0.54
chr1:25801216-25801416	-0.89	0.24	0.41	1.56	-0.75	-0.66	0.44
chr1:25802772-25802972	-0.95	-0.62	-0.36	0.97	-0.65	-0.41	-0.36
chr1:25814082-25814282	-1	-0.42	-0.22	0.67	-0.43	-0.44	-0.06
chr1:25824054-25824254	0.25	-0.62	-0.77	-0.67	-0.79	-0.75	-0.44
chr1:25830409-25830609	-0.68	0.21	0.11	1.57	0.47	0.27	1.06
chr1:25847028-25847228	0.04	0.62	1.22	2.84	1.86	1.27	2.31
chr1:25870006-25870206	-0.89	0.79	0.58	-0.71	-0.35	-0.08	0.16
chr1:25876258-25876458	1.55	2.32	1.7	0.78	1.52	1.46	1.98
chr1:25876697-25876897	-0.49	0	-0.16	0.59	0.06	-0.1	0.31
chr1:25883282-25883482	0.77	0.46	0.05	1.09	0.96	0.65	0
chr1:25889065-25889265	1.64	2.47	2.29	3.68	2.8	1.6	3.04
chr1:25891886-25892086	0.34	1.27	1.33	1.49	1.39	1.11	0.84
chr1:25893154-25893354	-1	-0.22	-0.34	0.23	-0.88	-0.72	0.05
chr1:25899264-25899464	0.04	0.07	-0.17	0.74	-0.43	-0.24	0.31
chr1:25935123-25935323	1.41	1.36	1.58	2.58	1.77	2.09	2.45
chr1:25942230-25942430	-0.95	-0.14	0.13	0.76	-0.15	-0.45	-0.21
chr1:25942670-25942870	-0.95	0.2	0.29	-0.17	-0.69	-0.45	-0.19
chr1:25942984-25943184	-0.84	1.29	1.23	0.1	-0.27	0.31	0.16
chr1:25945524-25945724	-0.89	0.3	0.38	0.86	-0.14	-0.57	0.13
chr1:25946830-25947030	-0.68	0.72	0.46	0.75	0.35	0.32	-0.05
chr1:25948446-25948646	-0.84	-0.37	-0.52	0.21	-0.45	-0.79	-0.54
chr1:25949148-25949348	-1	0.13	0	1.28	-0.58	-0.43	-0.46
chr1:25950774-25950974	-0.68	0.83	0.44	0.53	0.56	0.31	0.49
chr1:25958660-25958860	-0.1	-0.15	0.19	0.28	-0.17	0.13	0.31
chr1:25960665-25960865	-0.95	-0.47	-0.76	0.4	-0.74	-0.83	-0.75
chr1:25969291-25969491	2.75	2.66	2.42	2.92	3.01	2.79	1.33
chr1:25975446-25975646	-0.1	-0.52	-0.57	0.22	-0.72	-0.8	-0.4
chr1:25983824-25984024	-1	-0.55	-0.72	0.22	-0.8	-0.85	-0.83
chr1:25995509-25995709	-0.95	-0.76	-0.92	0.31	-0.98	-0.94	-0.78
chr1:26000155-26000355	-0.95	-0.46	-0.53	0.77	-0.75	-0.76	-0.58
chr1:26002594-26002794	1.64	2.87	2.56	2.33	2.45	2.51	2.75
chr1:26003065-26003265	-0.84	-0.15	-0.01	0.51	-0.42	-0.75	-0.2
chr1:26003818-26004018	-0.89	-0.04	-0.41	0.85	-0.59	-0.64	0.19
chr1:26019124-26019324	-0.89	-0.38	-0.6	0.33	-0.76	-0.62	-0.48
chr1:26024348-26024548	-1	-0.04	-0.08	1.22	-0.87	-0.56	-0.05
chr1:26030993-26031193	0.77	0.73	0.6	1.47	0.86	0.56	0.47
chr1:26038142-26038342	-0.68	0.6	-0.15	-0.01	-0.33	-0.19	0.32
chr1:26057313-26057513	0.71	0.39	0.16	-0.03	0.21	0.4	0.67
chr1:26081331-26081531	-0.84	0.22	-0.37	1.5	-0.94	-0.76	0.16
chr1:26091958-26092158	-0.95	-0.8	-0.71	0.27	-0.93	-0.87	-0.79
chr1:26092952-26093152	-0.68	-0.77	-0.72	0.29	-0.87	-0.79	-0.66
chr1:26097280-26097480	-0.95	-0.74	-0.56	0.37	-0.84	-0.99	-0.82
chr1:26097874-26098074	-0.89	-0.18	-0.4	1.17	-0.99	-0.99	-0.72
chr1:26101412-26101612	1.41	2.82	2.78	3.72	2.81	2.38	2.26
chr1:26123447-26123647	0.04	1.06	1.26	2.12	1.24	1.04	1.2
chr1:26129482-26129682	-0.89	-0.14	0.17	0.36	0.17	0.55	-0.33
chr1:26137440-26137640	-0.84	0.84	0.63	1.59	0.22	0.45	1.14
chr1:26146374-26146574	1.85	2.73	2.53	1.6	1.74	2.1	2.71
chr1:26147204-26147404	1.75	1.91	2.19	1.6	2.05	2.08	2.2
chr1:26185959-26186159	1.61	2.26	2.39	1.94	1.65	1.55	1.8
chr1:26202033-26202233	-0.84	0.28	0.19	-0.34	-0.73	-0.42	-0.45
chr1:26221986-26222186	1.67	2.14	2.5	3.27	2.06	2.15	2.9
chr1:26231578-26231778	2.02	0.91	1.18	1.77	2.12	1.71	2.19
chr1:26231911-26232111	1.95	3.01	2.59	1.26	1.65	2.32	2.26
chr1:26232832-26233032	0.57	2.52	2	0.18	0.8	2.09	1.33
chr1:26233386-26233586	-0.28	-0.24	0.08	0.38	-0.85	-0.45	-0.34
chr1:26233614-26233814	-0.68	-0.4	-0.54	0.47	-0.57	-0.62	-0.41
chr1:26244586-26244786	0.5	0.19	0.66	0.56	0.66	0.4	0.28
chr1:26249105-26249305	-0.49	0.41	0.66	0.26	-0.07	0.22	0.53
chr1:26250019-26250219	-0.84	-0.63	-0.16	0.47	-0.45	-0.63	-0.35
chr1:26297932-26298132	1.55	1.62	2.02	1.74	1.2	1.5	1.52
chr1:26317334-26317534	1.08	1.09	0.93	1.04	1.59	1.14	1.66
chr1:26323613-26323813	0.25	0.81	1.19	1.15	1.2	0.43	1.25
chr1:26324576-26324776	4.26	4.05	4.28	4.53	4.63	4.55	4.73
chr1:26361897-26362097	1.52	2.29	1.98	1.86	1.45	2.2	2.01
chr1:26362490-26362690	-0.68	1.02	1.36	1.22	0.12	0.19	1.13
chr1:26424270-26424470	1.75	-0.31	0.52	-0.54	-0.27	1.92	-0.32
chr1:26430332-26430532	0.64	-0.7	-0.59	-0.62	-0.66	-0.37	-0.92
chr1:26431556-26431756	0.15	0.62	1.37	3.31	1.63	0.89	2.51
chr1:26437514-26437714	-0.1	1.45	0.97	0.07	0.4	0.59	0.78
chr1:26438081-26438281	2.51	3.77	3.9	1.86	2.79	3.21	2.84
chr1:26450012-26450212	1.41	0.87	1.44	-0.45	1.28	1.11	1.91
chr1:26452951-26453151	4.31	3.51	3.51	3.52	4.19	3.64	3.46
chr1:26453796-26453996	-0.1	0.3	0.38	0.3	0.28	-0.19	0.35
chr1:26465558-26465758	-0.1	0.16	0.07	0.28	0.66	0.09	0.45
chr1:26471337-26471537	-0.78	-0.32	-0.08	0.39	-0.33	-0.58	-0.05
chr1:26471684-26471884	-0.1	1.13	1.22	2.8	1.18	0.69	1.65
chr1:26493262-26493462	-0.84	0.72	-0.09	-0.19	0.99	-0.22	0.01
chr1:26496242-26496442	1.13	2.15	2.12	1.04	1.4	1.63	1.84
chr1:26518350-26518550	-0.68	0.95	-0.15	-0.38	0.45	-0.52	0.4
chr1:26527818-26528018	-0.1	0.19	0.23	1.57	0.87	0.45	1.52
chr1:26528492-26528692	2.42	2.07	1.75	1.57	3.49	2.22	3.1
chr1:26560394-26560594	3.08	3.64	3.95	4.01	3.49	3.36	3.82
chr1:26561616-26561816	0.04	-0.35	0.53	0.53	0.38	0.01	0.23
chr1:26602170-26602370	0.94	1.66	1.74	2.89	1.54	1.28	2.36
chr1:26602824-26603024	2.22	1.7	0.62	0.66	2.15	0.89	1.16
chr1:26605506-26605706	0.43	0.31	0.02	0.07	0.38	-0.22	0.1
chr1:26606328-26606528	1.18	1.65	1.63	-0.01	0.21	0.95	0.91
chr1:26611324-26611524	3.99	3.29	2.88	2.95	3.67	3.69	3.43
chr1:26612473-26612673	-0.1	0.43	0.4	-0.07	0.2	0.2	0.65
chr1:26613970-26614170	3.58	2.69	2.51	1.66	3.33	3.34	3.43
chr1:26615176-26615376	2.74	2.07	1.63	0.27	2.09	2.04	1.81
chr1:26616286-26616486	0.77	1.41	0.92	-0.17	0.6	0.53	1.28
chr1:26616567-26616767	-0.1	0.6	0.46	0	0.4	0.05	0.44
chr1:26633079-26633279	2.95	3.18	2.68	3.19	3.06	3.47	3.25
chr1:26633517-26633717	-0.68	0.49	0.78	0.89	1.18	0.26	1.2
chr1:26633806-26634006	-0.68	0.84	1.1	1.39	1.23	0.09	1.18
chr1:26634144-26634344	-0.84	1.05	0.3	0.47	0.81	-0.04	0.09
chr1:26634992-26635192	-0.68	0.37	0.32	0.35	0.81	-0.04	-0.15
chr1:26641947-26642147	0.99	1.21	0.19	0.2	1.19	0.32	0.69
chr1:26644308-26644508	2.59	2.28	2.27	2.5	2.62	2.37	2.75
chr1:26646114-26646314	-0.1	0.38	0.19	0.19	0.36	-0.03	0.22
chr1:26648074-26648274	1.45	2.12	2.56	3.29	2.12	1.91	2.78
chr1:26662935-26663135	0.34	0.95	0.62	0.28	0.1	0.14	0.52
chr1:26685474-26685674	0.94	0.73	0.33	2.2	1.93	0.66	0.9
chr1:26690358-26690558	1.3	1.97	2.04	2.07	2.15	1.54	2.57
chr1:26699863-26700063	0.71	0.55	0.35	0.32	1	0.62	0.94
chr1:26700109-26700309	-0.78	-0.52	0.01	-0.06	0.23	-0.62	-0.07
chr1:26701644-26701844	0.34	0.17	-0.43	-0.41	0.53	-0.43	-0.02
chr1:26704932-26705132	3.76	3.07	2.62	1.59	3.67	3.1	3.7
chr1:26710674-26710874	1.41	-0.15	-0.51	-0.26	1.45	-0.32	-0.65
chr1:26712162-26712362	0.5	-0.06	-0.24	-0.1	0.44	0.38	0.79
chr1:26718052-26718252	0.34	0.61	0.45	0.31	1.84	0.45	1.41
chr1:26722830-26723030	0.94	0.71	1.16	1.1	1.5	1.16	1.5
chr1:26735112-26735312	0.15	0.23	0.95	2.54	0.61	0.08	1.05
chr1:26735642-26735842	-0.68	-0.19	0.13	0.01	0.12	0.07	0.47
chr1:26743610-26743810	0.71	1.17	1.16	2.2	1.22	1.23	2
chr1:26758670-26758870	3.16	3.47	3.44	3.08	2.86	3.2	3.64
chr1:26796876-26797076	-0.49	0.4	0.18	0.28	-0.04	0.21	0.35
chr1:26798554-26798754	-0.1	0.59	0.78	0.67	0	0.24	0.38
chr1:26798816-26799016	1.3	2.05	1.83	1.47	1.4	2.09	1.95
chr1:26799091-26799291	-0.78	0.38	0.68	-0.56	-0.81	-0.31	-0.45
chr1:26799562-26799762	1.78	3.07	3.11	1.73	2.15	2.47	2.6
chr1:26826793-26826993	0.71	2.25	2.45	0.9	1.25	1.55	1.99
chr1:26827686-26827886	1.48	1.7	1.7	0.59	0.95	1.63	2.38
chr1:26856132-26856332	-0.89	0.53	0.37	-0.06	-0.61	0.13	-0.26
chr1:26861961-26862161	0.34	-0.37	-0.73	-0.47	0.07	-0.66	0.36
chr1:26865314-26865514	-0.78	0.05	-0.21	0	0.05	0.4	0.18
chr1:26866932-26867132	0.5	-0.15	-0.55	-0.62	0.29	-0.16	-0.45
chr1:26868450-26868650	1.64	2.06	1.99	0.78	2.13	2.38	2.15
chr1:26872122-26872322	2.54	2.55	2.16	1.44	2.31	2.62	2.29
chr1:26880494-26880694	0.64	-0.62	-0.81	-0.57	-0.44	-0.54	-0.4
chr1:26907434-26907634	-0.78	0.37	-0.43	-0.75	-0.42	-0.55	-0.46
chr1:26909340-26909540	0.34	0.81	0.3	-0.93	0.02	0.4	-0.13
chr1:26910694-26910894	0.25	-0.16	-0.48	-0.73	-0.35	-0.1	-0.15
chr1:26924143-26924343	0.57	0.59	1.25	2.31	1.55	1.1	2.02
chr1:26928963-26929163	0.34	0.71	1.28	2.85	2.03	0.92	2.2
chr1:26947298-26947498	2.61	3.25	3.48	2.92	3.05	3.3	3.54
chr1:27004063-27004263	0.43	1.23	0.6	1.88	1.05	0.56	1.05
chr1:27018910-27019110	2.64	2.6	2.58	3.57	3.33	3.05	3.08
chr1:27019550-27019750	3.34	2.89	2.51	2.81	3.44	3.58	3.3
chr1:27022054-27022254	2.57	3.77	4.2	2.5	3.01	3.37	3.2
chr1:27022498-27022698	-0.95	0.46	0.55	-0.21	-0.22	-0.33	-0.02
chr1:27023463-27023663	-0.78	0.51	0.66	-0.16	-0.53	0.08	-0.54
chr1:27024672-27024872	2.2	1.73	1.67	2.58	2.08	1.68	1.78
chr1:27027434-27027634	-0.78	0.11	-0.16	0.31	0.12	-0.44	-0.08
chr1:27029253-27029453	-0.1	0.47	0.35	-0.24	0.21	0.76	-0.24
chr1:27048257-27048457	0.94	0.62	1.39	0.95	0.72	0.97	0.36
chr1:27050060-27050260	-0.49	0.11	-0.52	0.46	0.02	-0.47	0.06
chr1:27060590-27060790	1.41	0.26	-0.08	0.1	0.99	0.3	-0.05
chr1:27065972-27066172	0.57	0.07	0.28	0.85	0.06	-0.39	0.29
chr1:27070632-27070832	3.6	3	2.99	2.9	3.69	3.78	3.31
chr1:27071202-27071402	-0.68	0.39	0.06	-0.1	-0.06	-0.16	0.22
chr1:27113014-27113214	-0.68	-0.14	0.5	0.62	0.35	-0.2	0.67
chr1:27113996-27114196	2.63	1.84	1.71	1.01	1.44	0.89	1.89
chr1:27115658-27115858	1.73	1.96	1.71	2.81	2.06	2.05	2.43
chr1:27116602-27116802	0.15	0.58	-0.1	-0.6	0.33	-0.19	-0.35
chr1:27117034-27117234	1.34	1.89	0.4	-0.52	1.4	1.56	0.78
chr1:27126784-27126984	1.41	1.42	0.22	0.39	1.49	1.04	2.08
chr1:27127075-27127275	-0.78	-0.08	-0.35	-0.22	0.47	-0.58	0.59
chr1:27136612-27136812	0.71	1.5	1.49	2.55	1.65	1.45	1.62
chr1:27138368-27138568	0.77	-0.47	-0.42	-0.71	0.26	-0.48	-0.54
chr1:27147369-27147569	-0.1	0.23	-0.09	1.05	0.53	0.31	0.6
chr1:27152775-27152975	-0.68	0.6	0.62	0.78	0.38	0.12	0.78
chr1:27153101-27153301	-0.84	0.78	0.77	-0.45	-0.33	-0.17	-0.27
chr1:27160110-27160310	3.88	3.17	2.65	2.94	3.79	3.68	3.41
chr1:27165492-27165692	1.67	-0.25	-0.88	-0.89	0.11	0.16	-0.16
chr1:27179697-27179897	-0.28	0.31	0.49	1.79	0.4	0.26	1.25
chr1:27189339-27189539	0.5	0.45	-0.35	-0.41	-0.18	-0.02	0.29
chr1:27191558-27191758	2.54	3.62	3.11	1.55	2.3	3.07	2.69
chr1:27192466-27192666	-0.95	0.11	0.44	-0.14	0.16	-0.01	0.52
chr1:27204540-27204740	1.04	0.99	1.79	3.41	1.96	1.46	2.58
chr1:27213664-27213864	0.04	-0.08	0.01	0.38	0.16	-0.17	0.62
chr1:27216695-27216895	1.13	1.82	1.89	1.59	1.84	1.86	2.03
chr1:27226885-27227085	1.41	1.91	2.51	3.71	2.81	2.29	3.39
chr1:27247994-27248194	2.98	3.44	3.26	3.36	3.1	3.44	3.41
chr1:27318164-27318364	-1	-0.33	-0.61	0.2	-0.63	-0.65	-0.33
chr1:27319925-27320125	-0.84	0.27	0.29	0.22	-0.34	-0.55	0.1
chr1:27324249-27324449	0.99	1.43	1.39	2.79	1.39	1.55	2.33
chr1:27339666-27339866	-0.68	-0.75	-0.7	0.22	-0.87	-0.99	-0.75
chr1:27371156-27371356	0.43	1.58	1.57	2.55	1.12	0.92	2.29
chr1:27371540-27371740	-0.68	-0.22	-0.55	0.1	-0.45	-0.76	0.3
chr1:27372451-27372651	-0.1	0.32	0.12	1.24	-0.21	0.16	0.83
chr1:27423954-27424154	0.04	0.8	1.01	1.65	0.41	0.75	1.09
chr1:27429264-27429464	-0.84	0.86	0.87	1.51	0.18	0.27	0.99
chr1:27438649-27438849	1.22	1.2	0.83	1.36	1.47	1.1	1.92
chr1:27463710-27463910	2.25	1.82	1.56	1.56	1.99	1.68	2.42
chr1:27481719-27481919	1.7	2.08	3.41	3.53	3.06	1.71	2.95
chr1:27488165-27488365	1.78	1.09	0.4	1.23	0.71	0.23	2.45
chr1:27524516-27524716	0.25	0.47	1	2.54	1.22	0.6	1.83
chr1:27560192-27560392	0.15	0.11	0.36	0.41	0.35	0.12	0.53
chr1:27560854-27561054	2.85	3.49	3.18	2.66	2.44	3.27	2.72
chr1:27561960-27562160	0.5	0.51	0.75	0.87	0.92	0.56	0.68
chr1:27579329-27579529	-0.89	-0.4	-0.54	0.21	-0.62	-0.59	-0.56
chr1:27585153-27585353	-0.78	-0.2	-0.41	0.86	-0.26	-0.7	0.35
chr1:27611252-27611452	0.34	1	1.29	3.47	1.86	1.71	2.92
chr1:27623288-27623488	-0.84	-0.39	-0.13	0.55	-0.35	-0.23	0.32
chr1:27627367-27627567	0.04	1.34	1.49	2.8	0.89	1.15	1.85
chr1:27648637-27648837	2.87	3.72	3.39	2.04	2.51	3.07	2.73
chr1:27659391-27659591	-0.89	0.08	0	0.68	0	0.18	0.22
chr1:27668393-27668593	0.25	1.12	0.95	0.46	0.64	1.1	0.74
chr1:27668676-27668876	-0.95	-0.06	-0.31	-0.21	-0.16	-0.4	0.36
chr1:27669037-27669237	1.73	1.11	0.92	-0.03	0.81	1.09	0.97
chr1:27669930-27670130	2.83	1.88	1.49	1.31	1.87	1.31	1.74
chr1:27670279-27670479	-0.1	-0.05	-0.13	-0.14	0.17	-0.1	0.33
chr1:27683932-27684132	0.34	1.29	1.83	0.87	0.89	0.63	1.46
chr1:27692040-27692240	0.99	1.64	2.02	0.81	0.67	0.64	1.6
chr1:27715052-27715252	-0.84	0.27	0.28	1.24	0.66	0.2	1.11
chr1:27718898-27719098	1.18	2.9	2.89	1.81	1.49	2.05	2.2
chr1:27721944-27722144	0.43	1.12	1.59	2.76	0.84	1.07	1.6
chr1:27729573-27729773	-0.95	-0.18	0.1	1.34	-0.59	-0.24	0.23
chr1:27743104-27743304	1.38	0.79	1.05	1.89	1.64	2.02	1.89
chr1:27744928-27745128	1.3	-0.15	-0.08	-0.6	0.46	1.93	0.11
chr1:27748566-27748766	1.88	0.69	1.91	1.32	1.58	2.04	0.91
chr1:27755014-27755214	-0.95	-0.37	0.54	-0.06	-0.77	0.26	-0.62
chr1:27757493-27757693	0.88	0.84	0.14	1.71	1.18	0.52	1.01
chr1:27763142-27763342	1.67	0.31	0.19	1.38	1.21	0.97	1.24
chr1:27771293-27771493	0.34	-0.61	-0.33	-0.19	-0.36	0.41	-0.56
chr1:27772167-27772367	0.57	0.9	0.95	0.53	0.32	1.31	0.44
chr1:27782034-27782234	1.34	0.17	0	0.56	0.6	0.47	0.66
chr1:27800449-27800649	-0.95	-0.58	-0.76	0.28	-0.72	-0.8	-0.58
chr1:27814585-27814785	0.15	-0.23	-0.15	0.39	-0.07	-0.48	0.05
chr1:27815030-27815230	0.15	-0.16	0	0.66	0.17	-0.08	0.17
chr1:27816008-27816208	-0.1	-0.1	0.99	1.32	0.54	-0.18	0.82
chr1:27816701-27816901	3.15	3.23	3.68	3.69	3.87	3.5	4.07
chr1:27848966-27849166	2.3	1.71	1.36	2.13	1.19	1.59	1.44
chr1:27849658-27849858	-0.1	1.32	1.04	1.02	0.99	1.14	1.5
chr1:27850774-27850974	-0.68	-0.38	0.22	0.28	-0.1	-0.47	-0.02
chr1:27852104-27852304	1.04	1.06	0.44	0.26	0.5	0.87	1.28
chr1:27852568-27852768	1.3	0.79	0.09	0.3	0.64	0.61	1.32
chr1:27853657-27853857	0.43	0.52	0.01	1.84	-0.19	-0.21	0.68
chr1:27854631-27854831	-0.78	0.39	-0.09	-0.09	-0.8	-0.38	0.11
chr1:27882558-27882758	-0.68	0.49	0.13	-0.45	-0.03	0.21	0.68
chr1:27883290-27883490	-0.1	0.97	1.14	1.52	0.89	0.94	1.46
chr1:27894987-27895187	1.92	2.97	2.56	1.49	1.79	2.24	2.01
chr1:27895655-27895855	-1	-0.41	-0.4	0.48	-0.56	-0.47	-0.18
chr1:27895909-27896109	-0.84	-0.38	-0.4	0.23	-0.56	-0.58	-0.34
chr1:27930286-27930486	-0.89	0.41	0.89	0.8	0.48	0.29	0.59
chr1:27930592-27930792	1.3	2.21	1.88	0.6	0.48	1.39	1.3
chr1:27932969-27933169	0.04	0.5	0.74	1.58	0.45	0.45	1.05
chr1:27935200-27935400	1.61	1.29	1.71	2.74	1.73	1.89	2.25
chr1:27940624-27940824	0.04	-0.37	-0.33	0.36	-0.13	-0.62	0.48
chr1:27944950-27945150	1.41	1.16	1.42	1.25	1.53	1.32	1.33
chr1:27959475-27959675	0.83	0.65	0.23	0.51	0.74	0.59	0.79
chr1:27963085-27963285	0.25	0	-0.37	0.24	-0.04	-0.07	-0.26
chr1:27970436-27970636	0.5	1.14	1.23	1.22	1.28	1.14	1.25
chr1:27986128-27986328	0.94	1.61	0.84	1.4	0.87	0.59	0.94
chr1:27986556-27986756	1.92	2.58	1.86	0.82	1.11	1.68	1.63
chr1:27986858-27987058	-1	-0.01	0.48	0.45	0.37	-0.25	0.69
chr1:27989694-27989894	2.37	2.28	2.95	3.87	3.18	2.72	3.76
chr1:27995792-27995992	-0.1	1.48	1.7	1.75	0.89	0.71	1.85
chr1:27997610-27997810	-1	-0.64	-0.42	0.36	-0.36	-0.71	-0.23
chr1:27998684-27998884	1.75	2.13	2	3.08	2.35	2.14	2.73
chr1:28046094-28046294	-0.84	-0.65	-0.41	0.45	-0.33	-0.69	-0.19
chr1:28052178-28052378	3.56	4.36	4.54	4.06	3.73	3.82	4.06
chr1:28053006-28053206	-0.49	0.06	0.18	0.31	-0.33	-0.43	0.06
chr1:28099458-28099658	4.33	4.49	4.25	3.99	4.24	4.27	4.5
chr1:28100306-28100506	0.04	0.62	0.41	1.04	0.51	0.01	0.44
chr1:28157158-28157358	2	2.7	2.26	1.87	2.22	2.58	2.21
chr1:28184644-28184844	0.77	1.54	1.72	2.31	1.84	1.35	2.44
chr1:28195621-28195821	2.59	2.37	2.49	1.69	2.97	2.53	3.15
chr1:28198974-28199174	-1	0.54	0.49	-0.47	-0.75	-0.01	-0.21
chr1:28199778-28199978	-0.68	0.47	0.37	-0.09	-0.1	-0.27	0.29
chr1:28213778-28213978	3.2	2.22	2.35	1.2	3.3	2.07	1.87
chr1:28214696-28214896	-0.49	0.44	0.04	-0.15	1.2	-0.22	0.18
chr1:28218074-28218274	1.55	1.35	1.29	0.46	2.23	1.33	0.38
chr1:28239073-28239273	0.15	0.35	-0.08	-0.97	-0.17	-0.38	0.8
chr1:28241136-28241336	4.38	4.09	4.14	4.2	4.47	4.52	4.44
chr1:28266920-28267120	0.34	0.97	0.87	1.6	1.24	1.23	1.38
chr1:28270022-28270222	1.3	1.82	1.61	1.06	2.63	1.36	2.05
chr1:28286349-28286549	1.13	2.26	2.33	1.12	1.75	1.57	2.11
chr1:28306208-28306408	0.64	0.95	1.14	1.85	1.82	0.93	1.52
chr1:28318924-28319124	0.34	0.49	0.05	0.43	0.37	0.45	0.59
chr1:28319849-28320049	-0.49	-0.27	-0.15	0.16	0.41	-0.07	-0.42
chr1:28382824-28383024	0.77	0.6	0.11	0.17	0.45	0.3	0
chr1:28415084-28415284	3.24	3.81	4.05	3.02	3.29	3.2	3.76
chr1:28417790-28417990	1.34	1.33	1.92	2.35	2.21	1.3	2.45
chr1:28441862-28442062	1.13	0.53	0.3	-0.39	0.62	0.67	-0.17
chr1:28471058-28471258	1.45	1.65	0.53	-0.77	0.36	0.9	0.06
chr1:28495966-28496166	3.68	3.05	3.01	2.1	3.43	3.38	1.63
chr1:28499239-28499439	0.34	1.05	1.65	0.01	1.34	1.69	-0.41
chr1:28526148-28526348	3.51	2.89	2.97	0.77	3.67	3.48	2.74
chr1:28535342-28535542	0.25	0.61	1.13	0.92	0.94	0.47	0.96
chr1:28559463-28559663	2.23	2.44	2.07	2.45	1.95	2.38	2.6
chr1:28562456-28562656	3.27	3.32	3.07	3.33	3.22	3.53	3.34
chr1:28562817-28563017	-0.78	0.17	0.43	-0.09	-0.46	-0.55	0.1
chr1:28570600-28570800	-0.78	0.63	0.26	1.2	0.31	-0.54	0.26
chr1:28573016-28573216	2.25	1.78	1.92	4.09	3.24	2.28	2.32
chr1:28573800-28574000	4.28	3.56	3.45	3.62	3.88	4.07	3.82
chr1:28575084-28575284	1.61	1.63	2.11	3.42	2.76	1.93	2.9
chr1:28582850-28583050	2.77	1.31	3.19	0.91	3.22	3.18	1.12
chr1:28585790-28585990	3.61	3.71	3.66	3.21	3.51	3.72	3.74
chr1:28655390-28655590	3.81	3.5	3.36	4.19	4.2	4.34	4.45
chr1:28672805-28673005	0.25	-0.35	-0.35	-0.47	-0.01	0.04	-0.09
chr1:28686244-28686444	0.88	1.01	1.32	2.17	1.16	0.91	1.53
chr1:28692524-28692724	0.34	-0.62	-0.32	-0.62	0.13	-0.55	-0.77
chr1:28696000-28696200	1.38	1.66	1.14	0.96	1.19	1.15	1.78
chr1:28696513-28696713	-0.84	0.6	0.62	0	-0.25	0.06	0.16
chr1:28697034-28697234	-0.49	0	-0.1	0.34	-0.24	-0.37	0.18
chr1:28736288-28736488	0.04	0.01	0.52	1.2	0.92	0.47	0.66
chr1:28744056-28744256	0.77	-0.38	-0.45	-0.62	-0.03	-0.35	-0.19
chr1:28776527-28776727	2.47	2.19	2.06	0.47	2.09	2.64	1.01
chr1:28777162-28777362	-0.1	0.38	-0.42	-0.93	0	0.17	0.18
chr1:28782664-28782864	0.25	1.01	0.4	-0.25	0.11	-0.06	0.32
chr1:28792898-28793098	-1	-0.62	0.73	-1	-0.72	0.67	-0.77
chr1:28832340-28832540	3.77	3.38	3.47	4.22	4.37	3.78	4.28
chr1:28835634-28835834	-0.89	-0.23	-0.03	-0.03	0.35	-0.01	-0.02
chr1:28837375-28837575	0.83	0.18	0.35	0.51	0.61	0.18	0.91
chr1:28844618-28844818	1.13	1.86	1.84	1.09	1.05	1.15	1.44
chr1:28845660-28845860	0.94	0.48	0.26	-0.31	0.47	1.18	0.67
chr1:28867206-28867406	0.43	-0.96	-0.64	-0.87	-0.82	-0.81	-0.58
chr1:28879358-28879558	2.56	3.58	3.44	3.18	2.9	3.22	3.37
chr1:28907074-28907274	-0.1	-0.01	-0.37	0.24	0.45	-0.01	0.4
chr1:28908346-28908546	2.45	3.14	2.84	2.09	2.54	2.82	2.76
chr1:28928310-28928510	-0.49	-0.17	-0.38	-0.8	-0.46	0.37	-0.77
chr1:28929490-28929690	-0.78	-0.58	-0.19	0.27	-0.21	-0.54	-0.03
chr1:28967372-28967572	0.43	0.16	0.1	0.68	0.46	0.51	0.18
chr1:28969604-28969804	3.41	3.95	4.3	3.19	3.45	3.27	3.31
chr1:28970530-28970730	-0.78	-0.14	0.31	0.19	-0.02	-0.55	0.11
chr1:28974896-28975096	2.3	2.36	3.65	4.53	3.75	2.09	3.68
chr1:28975317-28975517	3.57	2.96	2.39	2.56	2.65	2.6	2.01
chr1:28995043-28995243	0.71	1.5	2.05	1.27	1.81	1.44	2.03
chr1:28995435-28995635	-0.28	0.82	0.68	-0.71	-0.43	0.55	-0.27
chr1:28996364-28996564	2.65	1.68	1.86	1.86	2.34	2.14	2.6
chr1:29063214-29063414	2.93	3.81	3.6	2.21	2.41	3.11	2.79
chr1:29070822-29071022	0.94	-0.42	-0.25	-0.62	-0.33	0.05	-0.53
chr1:29083418-29083618	-0.68	-0.39	-0.09	0.73	-0.34	-0.65	0.1
chr1:29101734-29101934	0.5	0.9	0.86	0.95	0.18	0.05	0.5
chr1:29111686-29111886	0.34	1.43	2.03	3.4	1.72	1.32	2.46
chr1:29172749-29172949	-0.89	0.35	0.16	-0.59	-0.18	-0.35	-0.17
chr1:29203768-29203968	-0.1	1.01	1.24	2.3	1.17	0.87	1.76
chr1:29208686-29208886	0.77	1.21	1.13	2.08	0.99	1.32	1.56
chr1:29211590-29211790	3.38	3.25	2.85	2.84	3.03	3.53	2.86
chr1:29213497-29213697	2.12	2.49	2.3	1.06	1.54	1.9	1.89
chr1:29240844-29241044	1.26	2.99	2.76	1.85	2.19	2.63	2.38
chr1:29241532-29241732	-0.28	0.96	0.95	0.97	0.8	0.75	1
chr1:29242000-29242200	1.64	1.69	1.52	2.05	1.62	1.18	1.95
chr1:29253464-29253664	3.52	2.97	2.92	3.08	3.6	2.92	3.25
chr1:29253895-29254095	-0.84	-0.24	-0.41	0.71	-0.02	-0.71	0.3
chr1:29254882-29255082	0.43	0.23	0.26	0.13	0.79	0.63	0.75
chr1:29259894-29260094	0.25	-0.07	-0.02	1.31	0.13	-0.27	-0.35
chr1:29288998-29289198	0.15	0.28	-0.18	-0.73	-0.63	1.09	-0.75
chr1:29291325-29291525	-0.84	-0.66	-0.71	0.3	-0.8	-0.62	-0.85
chr1:29360428-29360628	0.25	-0.06	0.32	1.46	0.66	0.29	0.58
chr1:29447808-29448008	-0.49	1.19	1.37	-0.09	-0.19	0.59	0.44
chr1:29450887-29451087	-0.78	0.16	0.31	-0.56	-0.61	-0.06	0.26
chr1:29498184-29498384	0.64	-0.62	-0.21	-0.32	-0.07	-0.63	0.43
chr1:29506320-29506520	0.25	-0.2	-0.02	-0.21	0.02	-0.07	0.11
chr1:29508048-29508248	-0.49	0.59	1.04	0.62	-0.37	-0.35	0.28
chr1:29508471-29508671	3.43	4.2	4.21	2.76	3.13	3.65	3.45
chr1:29524082-29524282	0.57	0.65	0.86	0.72	0.8	0.68	1.04
chr1:29529412-29529612	1.48	1.22	1.59	2.32	1.33	1.35	1.87
chr1:29557368-29557568	1.78	2.99	3.3	1.82	1.68	2.05	2.43
chr1:29562875-29563075	-0.89	0.86	0.95	-0.13	-0.59	0.07	0.08
chr1:30179921-30180121	-0.78	0.31	-0.1	-1	-0.87	-0.21	-0.78
chr1:30184862-30185062	0.83	1.05	-0.22	-0.97	0.21	-0.06	-0.56
chr1:30265978-30266178	0.04	0.31	0.38	-0.63	0.3	-0.03	0.12
chr1:30321962-30322162	-0.49	-0.13	-0.32	-0.03	0.13	0.13	0.28
chr1:30664066-30664266	4.13	1.06	-0.64	-0.48	2.38	2.08	1.96
chr1:30705220-30705420	0.25	-0.45	-0.26	-0.8	0.01	-0.23	0.18
chr1:30756100-30756300	3.15	0.33	-0.46	-0.8	2.3	1.66	-0.31
chr1:30853287-30853487	0.25	0.43	0.22	1.42	1.04	0.51	1.02
chr1:31181069-31181269	0.04	0.09	-0.39	0.46	-0.41	-0.01	0.07
chr1:31191008-31191208	2.75	3.75	3.67	3.08	2.72	3.11	2.93
chr1:31191834-31192034	-0.78	0.8	1.67	0.59	0.23	-0.15	0.74
chr1:31192144-31192344	-0.1	1.36	1.96	1.43	0.79	1.14	1.3
chr1:31216610-31216810	3.63	2.38	2.56	2.99	3.1	2.99	2.79
chr1:31221045-31221245	0.43	-0.39	-0.53	-0.39	-0.35	-0.58	-0.03
chr1:31221770-31221970	0.04	0.05	0	0.86	-0.08	-0.22	0.05
chr1:31222744-31222944	1.41	1.95	1.4	2.72	2.17	1.71	1.96
chr1:31226754-31226954	-0.89	0.4	0.21	1.82	0.46	-0.59	0.99
chr1:31229490-31229690	2.51	1.84	1.09	1.68	2.19	1.66	1.45
chr1:31230060-31230260	-0.84	0	0.11	0.36	-0.14	-0.17	0.17
chr1:31230578-31230778	0.57	1.02	0.87	0.18	0.11	0.3	0.37
chr1:31231747-31231947	0.15	0.17	-0.03	0.05	-0.08	0.85	0.2
chr1:31232690-31232890	0.34	1.09	0.4	1.32	0.92	0.79	0.59
chr1:31234311-31234511	-0.89	-0.04	-0.01	0.54	-0.52	-0.4	-0.2
chr1:31235584-31235784	-0.84	-0.64	-0.63	0.21	-0.72	-0.64	-0.44
chr1:31252508-31252708	0.15	1.46	1.77	2.64	0.89	0.95	1.86
chr1:31255274-31255474	-0.68	0.44	0.28	0.92	-0.14	0.36	0.69
chr1:31274672-31274872	-0.49	0.59	0.52	1.47	0.06	0.28	0.72
chr1:31384258-31384458	-0.89	0.05	0.18	-0.39	-0.37	0.28	0.52
chr1:31402460-31402660	-0.78	-0.1	-0.05	0.28	0	-0.2	0.17
chr1:31425060-31425260	-1	0.13	-0.43	0.8	-0.62	-0.61	-0.23
chr1:31442896-31443096	0.04	-0.55	-0.15	-0.83	-0.42	0.44	-0.46
chr1:31450453-31450653	-0.28	0.29	0.82	-0.55	0.19	0.45	0.52
chr1:31470404-31470604	0.34	-0.88	-0.46	-0.97	-0.49	1.02	-0.58
chr1:31471123-31471323	1.38	-0.82	-0.09	-0.77	-0.36	2.34	-0.41
chr1:31480696-31480896	-0.28	-0.7	0.97	-0.71	-0.52	1.25	-0.25
chr1:31483014-31483214	2.37	1.57	1.84	0.21	1.8	3.25	1.38
chr1:31486359-31486559	0.04	-0.52	1.02	-0.35	-0.23	1	-0.15
chr1:31492396-31492596	-0.78	-0.35	-0.18	0.37	-0.35	-0.42	-0.03
chr1:31509627-31509827	1.26	-0.67	0.47	-0.19	-0.35	1.46	-0.16
chr1:31530931-31531131	0.64	-0.53	1.52	0.4	0.13	1.19	0.53
chr1:31536619-31536819	0.04	0.05	0.16	0.83	0.4	-0.13	0.35
chr1:31538123-31538323	0.04	0.95	1.22	1.29	0.16	0.46	0.55
chr1:31538535-31538735	2.98	3.58	3.4	3.09	2.81	3.4	3.04
chr1:31627725-31627925	-0.49	0.62	0.8	-0.31	-0.75	0.19	-0.03
chr1:31635605-31635805	0.43	0.48	0.8	1.74	0.91	1.1	1.57
chr1:31643772-31643972	0.99	0.78	-0.14	-0.89	0.22	0.74	1.02
chr1:31654614-31654814	-0.95	0.07	0.26	-0.81	-0.82	-0.31	-0.23
chr1:31656944-31657144	-0.78	-0.24	-0.07	-0.23	-0.27	-0.17	0.26
chr1:31769178-31769378	-0.78	0.17	0.26	0.32	-0.04	-0.31	0.21
chr1:31769634-31769834	4.22	3.94	4	4.18	4.34	4.22	4.05
chr1:31807911-31808111	-0.28	-0.15	-0.05	0.28	-0.14	-0.21	-0.05
chr1:31867582-31867782	-0.84	1.07	1.17	1.23	0.09	0.51	1.04
chr1:31895650-31895850	0.15	0.2	0.29	1.46	0.22	0.14	0.84
chr1:31960135-31960335	-0.84	0.07	-0.52	-0.57	0.81	-0.35	0.23
chr1:31971652-31971852	0.5	1.22	1.14	0.39	0.77	0.69	-0.13
chr1:32014595-32014795	1.48	1.62	2.43	3.43	2.66	2.26	3.44
chr1:32029798-32029998	-1	-0.25	-0.02	1.02	-0.17	-0.03	0.46
chr1:32059669-32059869	0.04	0.55	0.54	0.38	0.19	0.65	0.78
chr1:32071531-32071731	0.71	-0.16	-0.55	-1	-0.08	0.33	-0.2
chr1:32110510-32110710	2.98	3.1	3.42	3.78	2.97	3.05	3.67
chr1:32129512-32129712	-0.84	-0.31	-0.16	0.75	-0.64	-0.37	-0.15
chr1:32135818-32136018	-0.89	-0.38	-0.4	0.86	-0.77	-0.6	-0.53
chr1:32165022-32165222	0.5	-0.01	-0.02	-0.62	0.45	0.6	0.09
chr1:32170824-32171024	-0.28	0.52	-0.17	-0.6	-0.36	0.54	-0.55
chr1:32204961-32205161	1.26	0.16	-0.38	-0.67	-0.54	0	0.22
chr1:32216706-32216906	-0.1	-0.36	-0.35	-0.8	0.66	-0.59	-0.25
chr1:32226603-32226803	-0.49	0.44	0.22	0.1	-0.66	-0.26	-0.2
chr1:32228319-32228519	-0.95	0.61	0.54	-0.57	-0.47	-0.25	-0.25
chr1:32230318-32230518	-1	-0.15	0.2	0.45	-0.44	-0.48	-0.14
chr1:32238019-32238219	-0.89	-0.05	0.29	0.29	-0.86	-0.32	-0.1
chr1:32254164-32254364	1.34	2.14	1.8	1.99	1.69	2	2.65
chr1:32254866-32255066	0.5	2.38	1.86	1.6	0.68	1.27	1.87
chr1:32281606-32281806	1.34	1.69	1.59	1.22	0.96	1.5	1.28
chr1:32292985-32293185	2.7	2.35	2.17	2.26	2.51	1.41	1.98
chr1:32302214-32302414	-0.78	-0.33	-0.61	-0.6	-0.42	-0.45	0.43
chr1:32314062-32314262	0.94	1.5	1.11	1.28	1.07	0.46	1.79
chr1:32338618-32338818	1.04	0.46	1.4	0.18	0.81	0.78	0
chr1:32354928-32355128	1.73	1.99	2.41	2.86	2.59	1.91	3.23
chr1:32356994-32357194	0.99	1.57	0.85	-0.63	0.9	2.2	-0.26
chr1:32376650-32376850	0.64	0.96	0.09	-0.54	0.51	0.74	0.02
chr1:32378600-32378800	1.55	0.16	-0.22	-0.24	0.26	0.81	-0.17
chr1:32389548-32389748	-0.49	-0.18	-0.62	0.55	-0.05	-0.52	-0.41
chr1:32391908-32392108	1.41	0.28	0.29	0.15	1.04	0.28	0.47
chr1:32394437-32394637	2.64	1.43	0.41	0.56	1.43	1.54	1.93
chr1:32397329-32397529	0.57	0.2	-0.52	-0.24	0.48	0.07	-0.39
chr1:32398122-32398322	-0.1	-0.05	-0.18	0.45	0.26	-0.44	-0.07
chr1:32400421-32400621	0.25	0.66	0.62	1.38	0.66	0.47	0.94
chr1:32402312-32402512	0.64	0.16	-0.03	0.07	0.69	0	0.05
chr1:32403081-32403281	-0.49	0.73	0.71	0.79	0.17	0.45	0.11
chr1:32403342-32403542	-0.49	0.94	1.02	-0.19	0.05	0.26	0.31
chr1:32404032-32404232	2.1	2.89	2.09	0.74	1.43	1.96	1.67
chr1:32405582-32405782	2.08	2.64	1.94	1.65	2.51	2.55	2.41
chr1:32409542-32409742	2.68	1.79	2.13	0.84	2.79	2.29	1.4
chr1:32410452-32410652	-0.78	0.18	-0.02	-0.18	0.32	-0.18	-0.24
chr1:32421722-32421922	2.39	2.47	2.07	1.36	2.09	3.19	0.79
chr1:32423452-32423652	1.18	0.96	1.54	0.56	0.2	2.54	-0.37
chr1:32429807-32430007	1.18	1.65	1.85	2.52	2.17	1.43	2.36
chr1:32447726-32447926	3.41	1.84	1.47	0.71	2.54	1.71	1.6
chr1:32450410-32450610	1.73	1.52	1.2	0.6	1.18	0.98	1.49
chr1:32451156-32451356	0.64	0.52	0.21	1.01	0.43	0.43	0.11
chr1:32455281-32455481	-0.49	-0.41	-0.56	0.2	-0.44	-0.75	-0.54
chr1:32469250-32469450	0.5	0.28	0.73	1.05	0.66	0.68	0.46
chr1:32479179-32479379	3.6	4.26	4.2	3.2	3.74	3.65	3.75
chr1:32480573-32480773	-0.1	0.12	0.16	0.79	0.3	0.28	0.41
chr1:32529072-32529272	-0.1	0.31	0.88	1.6	0.59	0.01	0.55
chr1:32532196-32532396	0.99	0.24	0.09	0.56	0.63	0.19	0.59
chr1:32538446-32538646	2.94	3.51	3.46	1.83	2.46	3.1	2.99
chr1:32541404-32541604	0.5	0.61	-0.17	-0.65	0.2	-0.1	0.13
chr1:32573536-32573736	3.02	2.85	3.23	3.73	3.16	3.36	3.34
chr1:32573944-32574144	0.5	0.8	0.94	0.44	-0.02	0.12	0.65
chr1:32576883-32577083	-1	-0.7	-0.43	0.32	-0.62	-0.63	-0.48
chr1:32578460-32578660	-0.78	-0.27	1.95	0.44	-0.4	1.57	-0.02
chr1:32587892-32588092	0.25	-0.34	0.48	0.75	-0.47	0.13	0.16
chr1:32610804-32611004	0.83	0.35	0.64	-0.8	-0.03	1.89	-0.65
chr1:32645122-32645322	1.38	2.38	1.92	1.27	1.42	1.69	1.62
chr1:32646428-32646628	-0.1	0.35	0.14	-0.19	0.21	-0.22	0.12
chr1:32661669-32661869	1.22	0.68	0.91	-0.32	1.09	0.61	0.23
chr1:32665962-32666162	-0.28	0.66	0.81	1.21	0.29	0.3	0.51
chr1:32666888-32667088	0.5	-0.02	-0.1	1.24	-0.06	0.22	0.13
chr1:32667162-32667362	0.94	0.8	0.67	1.01	0.41	0.78	1.11
chr1:32671119-32671319	0.77	1.84	1.67	1.72	0.39	1.33	1.4
chr1:32681328-32681528	-0.49	0.36	0.4	0.92	0.47	0.56	0.41
chr1:32687844-32688044	2.02	2.26	2.15	2.55	2.62	2.38	2.99
chr1:32706092-32706292	-0.78	0.59	0.16	0.49	-0.44	-0.23	0.31
chr1:32706714-32706914	-0.89	0.46	0.35	0.66	-0.09	-0.33	0.08
chr1:32713767-32713967	0.71	1.34	1.31	0.4	0.41	0.47	1.11
chr1:32714304-32714504	0.5	0.6	0.73	0.39	0.58	-0.01	1.1
chr1:32715591-32715791	2.89	3.09	3.31	3.43	3.13	3.04	2.85
chr1:32716691-32716891	0.71	1.66	1.55	-0.04	0.69	1.37	1.43
chr1:32716981-32717181	-0.78	0	0.43	-0.54	-0.78	-0.13	-0.2
chr1:32719216-32719416	0.43	0.73	0.48	-0.1	0.13	0.3	-0.07
chr1:32719506-32719706	0.5	0.58	0.75	0.46	0.57	0.14	0.32
chr1:32721008-32721208	1.9	1.77	1.73	2.04	2.05	1.66	1.22
chr1:32722179-32722379	0.99	0.58	0.95	0.55	1.11	1.18	0.24
chr1:32722609-32722809	0.94	-0.16	0.16	1.21	0.28	-0.03	-0.1
chr1:32729489-32729689	0.99	0.86	1.29	1.63	1.25	1.02	0.51
chr1:32732536-32732736	1.48	1.61	1.44	1.38	2.31	1.78	1.16
chr1:32738244-32738444	-0.68	0.41	0.05	1.46	0.35	-0.39	-0.02
chr1:32739502-32739702	0.57	1.89	1.68	2.46	1.36	1.21	1.59
chr1:32756280-32756480	-0.49	-0.16	-0.35	0.4	-0.08	-0.17	-0.19
chr1:32756932-32757132	-0.84	-0.61	-0.1	0.29	-0.04	-0.59	0.4
chr1:32757418-32757618	2.73	3.29	3.23	2.24	2.78	3.07	2.96
chr1:32785699-32785899	0.88	-0.04	-0.2	-0.25	0.6	0.08	-0.86
chr1:32787601-32787801	0.88	1.21	1.23	1.31	2.19	1.55	1.1
chr1:32788246-32788446	-0.89	-0.82	-0.77	0.29	-0.45	-0.65	-0.27
chr1:32799268-32799468	-0.95	-0.61	-0.55	0.28	-0.6	-0.72	-0.63
chr1:32800847-32801047	-0.89	0.92	0.95	0.53	-0.37	0.2	-0.17
chr1:32801765-32801965	-0.28	1.26	1.23	0.51	-0.15	0.52	0.46
chr1:32803036-32803236	0.57	0.37	-0.39	0.01	0.16	-0.2	-0.54
chr1:32803482-32803682	0.15	-0.2	0.26	-0.73	0.27	0.01	-0.57
chr1:32816997-32817197	1.08	2.77	2.89	2.05	1.68	2.33	2.31
chr1:32825579-32825779	-0.1	0.01	0.15	0.3	0.11	-0.13	0.05
chr1:32837833-32838033	1.48	1.19	1.18	2.05	2.22	0.86	0.84
chr1:32852700-32852900	-0.95	-0.56	-0.35	0.8	-0.88	-0.87	-0.67
chr1:32860096-32860296	2.78	3.71	4.01	3.71	3.3	3.18	3.75
chr1:32860758-32860958	-1	-0.73	-0.42	0.34	-0.37	-0.63	-0.45
chr1:32866419-32866619	-0.84	-0.34	-0.26	0.32	-0.46	-0.55	0.05
chr1:32879648-32879848	-0.68	0.36	0.46	1.91	1.04	0.61	1.11
chr1:32961851-32962051	0.64	-0.69	-0.63	-0.44	-0.52	-0.6	-0.54
chr1:32986106-32986306	1.61	1.52	1.54	1.69	1.88	1.74	1.84
chr1:33088758-33088958	0.5	0.06	-0.08	-0.71	0	-0.06	-0.33
chr1:33093164-33093364	1.3	0.52	0.37	-0.73	0.87	0.43	1.09
chr1:33116126-33116326	3.05	2.69	2.94	3.56	3.44	3	3.24
chr1:33116584-33116784	2.97	4.05	3.9	2	2.7	3.34	3.09
chr1:33177944-33178144	0.5	1.19	1.62	0.51	0.59	0.9	1.1
chr1:33182356-33182556	-0.49	0.89	0.27	-0.09	0.33	0.51	1.42
chr1:33196946-33197146	0.64	-0.32	-0.43	-0.77	0.72	0.19	-0.06
chr1:33219278-33219478	-1	0.48	0.74	0.34	-0.45	-0.4	-0.14
chr1:33220004-33220204	-0.89	0.26	0.14	2.29	0.06	0.12	0.2
chr1:33225423-33225623	-0.95	-0.03	-0.34	0.12	-0.34	-0.7	0.24
chr1:33238658-33238858	0.34	0.9	0.79	1.51	0.65	0.68	1.27
chr1:33252597-33252797	0.57	-0.52	-0.33	-0.31	0.63	-0.05	0.18
chr1:33264657-33264857	2.97	2.24	1.77	1.05	3.19	1.68	2.4
chr1:33266802-33267002	1.67	1.18	1.12	1.29	1.81	0.97	1.07
chr1:33281949-33282149	0.25	-0.59	-0.26	0.1	-0.22	-0.25	0.38
chr1:33282349-33282549	-0.49	-0.23	-0.35	-0.26	0.13	-0.52	0.28
chr1:33282976-33283176	2.81	4.33	4.38	3.03	3.15	3.57	3.52
chr1:33283848-33284048	-0.49	0.05	0.22	-0.24	-0.39	-0.07	0.11
chr1:33284522-33284722	2.12	0.95	1.52	0.18	1.65	1.43	1.49
chr1:33338340-33338540	-0.78	0.22	0.02	1.37	-0.28	-0.14	0.65
chr1:33342386-33342586	-0.49	0.21	0.13	-0.05	-0.44	0.39	0.28
chr1:33352246-33352446	-0.95	-0.14	0.29	-0.8	-0.93	-0.33	-0.73
chr1:33399107-33399307	-0.89	-0.03	0.73	1.27	0.56	0.2	0.74
chr1:33405447-33405647	-0.68	0.37	-0.07	-0.87	0.02	-0.32	0.17
chr1:33427988-33428188	2	-0.02	0.38	0.24	1.5	1.01	0.39
chr1:33429398-33429598	-0.28	0.67	0.55	0.1	-0.18	0.26	-0.01
chr1:33429682-33429882	-0.28	0.99	0.84	-0.24	-0.14	0.55	0.39
chr1:33430448-33430648	2.4	3.36	3.32	1.57	2.19	2.81	2.48
chr1:33446861-33447061	2.61	2.41	2.19	1.73	2.97	2.62	2.48
chr1:33450163-33450363	3.27	0.23	1.34	-0.36	0.97	2.56	-0.27
chr1:33454662-33454862	-0.78	-0.55	0.73	-0.93	-0.22	-0.47	-0.42
chr1:33454916-33455116	1.38	-0.04	1.23	-0.8	0.31	2.13	-0.15
chr1:33458086-33458286	1.67	0.62	0	-0.32	0.26	1.61	-0.33
chr1:33502540-33502740	3.66	3.64	3.21	1.83	2.96	3.38	2.66
chr1:33511509-33511709	1.41	-0.47	-0.32	-0.47	1.22	1.47	-0.62
chr1:33520838-33521038	-0.49	0.04	0.32	0.54	0.35	0.55	0.76
chr1:33521304-33521504	-0.49	-0.33	-0.13	0.55	0.04	-0.09	-0.13
chr1:33546565-33546765	2.25	2.38	2.38	2.92	1.69	2.26	2.58
chr1:33552044-33552244	-0.49	0.05	0.22	0.16	-0.4	-0.02	0.3
chr1:33554193-33554393	0.99	-0.01	-0.18	-0.2	0.29	0.31	-0.45
chr1:33564058-33564258	1.64	0.26	0.79	-0.26	0.73	1.04	0.09
chr1:33565047-33565247	3.11	2.73	2.44	1.3	2.7	3.39	1.62
chr1:33577671-33577871	0.34	-0.38	0.16	0.33	0.45	0.31	0.29
chr1:33592940-33593140	4.21	3.64	3.62	3.81	3.94	4.2	3.98
chr1:33594038-33594238	1.64	0.22	0.39	2.22	1.53	1.16	1.29
chr1:33595978-33596178	0.99	-0.08	-0.59	-0.25	-0.22	0.3	-0.16
chr1:33646506-33646706	0.15	1.35	1.33	0.36	0.37	1.28	0.9
chr1:33647598-33647798	-0.28	1.23	1.56	0.22	0.22	0.54	0.91
chr1:33647918-33648118	-0.84	-0.61	-0.15	0.23	-0.58	-0.83	-0.25
chr1:33691287-33691487	0.15	-0.7	-0.77	-0.73	-0.86	0.83	-0.76
chr1:33696496-33696696	-0.89	-0.86	-0.92	-0.6	-0.72	0.54	-0.8
chr1:33698546-33698746	-1	-0.8	-0.85	-1	-0.83	0.32	-0.74
chr1:33703268-33703468	0.25	0.18	-0.24	1.39	0.26	0.51	0.04
chr1:33721090-33721290	0.04	0.13	0.05	-0.39	0.05	0.99	0.05
chr1:33722019-33722219	-0.84	0.92	0.72	-0.01	0.06	0.32	0.32
chr1:33722509-33722709	0.04	0.93	1.56	0.27	0.68	0.64	0.99
chr1:33739165-33739365	0.77	-0.42	-0.24	-0.89	0.67	0.22	0
chr1:33761166-33761366	0.64	1.01	1.16	2.38	1.5	1.3	2.46
chr1:33764357-33764557	-0.28	0.28	0.45	0.66	0.05	0.39	0.53
chr1:33767986-33768186	0.94	0.31	1.03	-0.43	0.87	1.82	0.78
chr1:33814616-33814816	-0.28	-0.09	0.91	0.65	0.39	0.23	0.44
chr1:33815603-33815803	0.15	1.62	1.43	0.27	0.47	1.04	0.86
chr1:33815921-33816121	0.64	0.85	1.01	-0.26	0.13	0.71	0.43
chr1:33833538-33833738	0.04	0.28	0.12	1.39	-0.05	0.28	0.6
chr1:33842710-33842910	-0.28	-0.18	0.73	0.38	0.54	0.06	-0.02
chr1:33896754-33896954	-0.49	0.79	0.56	0.79	-0.38	0.43	0.07
chr1:33921495-33921695	-0.78	0.47	0.32	0.58	0.14	0.39	0.58
chr1:33936168-33936368	-0.84	0.45	1.36	0.99	0.72	0.53	1.12
chr1:33937972-33938172	0.83	2.37	1.71	1.27	1.5	2.47	1.65
chr1:34098670-34098870	0.57	0.68	0.85	1.88	1.09	1.31	1.91
chr1:34628782-34628982	-0.1	0.22	0.01	-1	-0.6	-0.47	-0.64
chr1:34925939-34926139	-0.49	-0.09	0.14	-0.03	0.11	0.13	0.6
chr1:35063577-35063777	-0.95	-0.53	-0.09	-0.89	-0.39	0.13	0.4
chr1:35147179-35147379	-0.68	0.21	0.01	0.49	0.12	0.15	0.65
chr1:35149884-35150084	-0.84	0.02	-0.39	-0.87	-0.23	-0.19	0.51
chr1:35208346-35208546	-0.28	0.73	1.05	0.74	-0.14	0.23	0.67
chr1:35252160-35252360	-0.1	0.81	1.12	1.31	0.85	1.05	1.14
chr1:35318376-35318576	2.44	2.67	2.97	3.63	2.98	2.93	3.28
chr1:35324565-35324765	-0.68	-0.26	0.23	1.59	-0.05	-0.38	0.38
chr1:35325379-35325579	2.42	2.5	2.05	2.07	2.45	2.59	2.9
chr1:35329190-35329390	1.52	-0.18	0.43	0.14	0.61	0.12	0.64
chr1:35332012-35332212	0.88	2.4	2.68	2.84	1.74	1.22	2.84
chr1:35337078-35337278	-0.95	-0.71	-0.73	0.28	-0.7	-0.72	-0.59
chr1:35417691-35417891	-0.1	-0.59	-0.56	-0.81	-0.46	0.8	-0.78
chr1:35450137-35450337	-0.89	-0.41	-0.09	0.05	-0.32	-0.7	0.22
chr1:35450866-35451066	0.15	1.44	1.26	0.44	0.24	0.57	0.98
chr1:35497476-35497676	2.12	2.13	2.61	1.89	2.35	2.07	2.26
chr1:35528236-35528436	0.25	-0.59	-0.41	-0.77	-0.64	0.2	-0.88
chr1:35544901-35545101	1.48	2.2	2.03	1.36	1.16	1.9	1.59
chr1:35562924-35563124	-0.95	-0.54	0.67	-0.8	-0.7	0.8	-0.86
chr1:35581488-35581688	2.14	-0.36	-0.21	-0.62	0.87	-0.34	-0.45
chr1:35627924-35628124	-0.78	-0.33	-0.15	-0.87	-0.37	0.32	-0.1
chr1:35647461-35647661	-0.89	-0.74	-0.52	0.34	-0.67	-0.62	-0.54
chr1:35648508-35648708	-1	-0.75	-0.7	0.44	-0.7	-0.76	-0.54
chr1:35656898-35657098	-0.68	-0.73	-0.42	0.56	-0.54	-0.63	-0.4
chr1:35657341-35657541	-0.1	-0.09	0.94	1.05	0.3	-0.2	0.35
chr1:35657632-35657832	0.34	1.71	1.93	0.56	0.6	1.29	1.1
chr1:35658756-35658956	3.92	3.41	3.82	4.11	4	3.82	3.99
chr1:35667788-35667988	1.52	1.16	1.9	2.74	1.99	1.77	2.07
chr1:35686690-35686890	-0.89	-0.02	-0.06	0.26	-0.52	-0.03	-0.05
chr1:35734150-35734350	3.24	2.58	2.34	2.35	2.41	3.19	2.49
chr1:35735230-35735430	-0.95	-0.56	-0.31	0.2	-0.03	-0.66	-0.03
chr1:35751894-35752094	-0.78	-0.43	0.52	1.45	-0.14	0.69	-0.35
chr1:35764258-35764458	-0.84	0.09	0.6	1.51	-0.02	0.19	0.46
chr1:35896941-35897141	0.34	-0.05	1.12	-0.14	0.35	2.39	-0.53
chr1:35912910-35913110	-0.78	-0.54	-0.47	-0.71	-0.08	0.52	-0.53
chr1:35916739-35916939	-0.78	1.32	1.54	2.14	1.27	1.24	1.64
chr1:35917877-35918077	-0.78	-0.26	-0.39	0.22	-0.2	-0.7	-0.81
chr1:35920223-35920423	0.43	-0.49	-0.66	-0.6	-0.35	-0.6	-0.62
chr1:35923294-35923494	-0.84	-0.41	-0.8	-0.16	0.83	-0.51	-0.69
chr1:35965404-35965604	2.69	0.86	0.68	-0.19	1.94	2.54	0.33
chr1:35971764-35971964	2.97	2.96	3.04	2.13	4.03	3.63	1.5
chr1:35972864-35973064	-0.78	0.58	0.62	0.13	0.81	-0.23	-0.33
chr1:35973269-35973469	0.5	-0.13	0.55	-0.14	0.52	1.36	-0.41
chr1:36002359-36002559	-1	-0.77	-0.77	0.23	-0.58	-0.79	-0.76
chr1:36004199-36004399	0.15	-0.25	0.2	0	0.44	-0.18	-0.4
chr1:36004674-36004874	0.77	1.14	1.52	2.3	1.85	1.32	1.04
chr1:36004976-36005176	-0.68	-0.04	0.61	0.74	-0.04	-0.35	0.01
chr1:36010748-36010948	0.04	0.52	0.23	1.19	1.07	0.74	-0.14
chr1:36023222-36023422	2.78	3.2	2.94	2.03	2.39	3.07	2.96
chr1:36025162-36025362	-0.89	-0.03	-0.18	0.4	-0.44	-0.6	-0.6
chr1:36030268-36030468	0.5	0.72	0.64	2.46	1.26	1.14	1.99
chr1:36034652-36034852	-0.28	1	1.63	1.76	0.97	0.84	1.62
chr1:36043400-36043600	1.52	1.39	1.62	0.74	1.56	1.29	1.84
chr1:36103059-36103259	0.71	0.56	0.55	0.93	1.09	-0.02	0.96
chr1:36107099-36107299	3	3.03	3.16	3.09	2.86	2.89	3.46
chr1:36107868-36108068	-0.78	-0.54	0.04	0.22	-0.19	-0.56	-0.18
chr1:36181160-36181360	0.71	1.36	1.2	1.62	1.52	1.36	2.2
chr1:36184668-36184868	0.77	0.46	1.07	0.44	0.51	0.61	1.31
chr1:36192528-36192728	-0.49	0.37	0.47	1.36	0.6	0.44	0.73
chr1:36235000-36235200	1.3	1.92	1.9	0.37	1.28	1.79	1.69
chr1:36235518-36235718	2.3	3.05	2.86	1.92	2.45	3.19	2.81
chr1:36240286-36240486	-0.1	-0.65	0.18	1.19	0.54	-0.09	0.62
chr1:36242768-36242968	0.25	-0.71	-0.83	-0.63	-0.46	-0.91	-0.56
chr1:36245417-36245617	0.57	-0.31	-0.61	-0.48	0.48	-0.14	-0.15
chr1:36270168-36270368	1.13	0.12	0.08	0.04	0.69	0.26	-0.14
chr1:36274544-36274744	-0.1	-0.17	-0.18	0.16	0.45	-0.05	0.32
chr1:36276698-36276898	0.88	0.4	-0.75	-0.45	1.18	0.1	-0.96
chr1:36348658-36348858	2.16	3.24	2.96	1.39	1.38	2.3	1.91
chr1:36395946-36396146	-0.49	-0.35	0.29	0.62	-0.1	-0.07	0.28
chr1:36396698-36396898	2.23	2.86	2.58	1.39	1.81	2.59	2.42
chr1:36397242-36397442	-0.95	-0.13	0.28	-0.1	-0.02	-0.26	0.13
chr1:36408396-36408596	2.5	1.39	1.83	0.78	1.61	2.82	1.27
chr1:36413237-36413437	-0.49	-0.59	0.52	-0.54	-0.39	0.44	-0.77
chr1:36489101-36489301	0.83	0.07	-0.61	-0.73	0.44	-0.08	-0.28
chr1:36500431-36500631	0.71	-0.8	-0.83	-0.45	-0.63	-0.77	-0.34
chr1:36554347-36554547	1.97	2.83	3.02	2.3	1.96	2.46	2.32
chr1:36554823-36555023	-0.78	0.2	0.04	-0.05	-0.18	-0.45	0
chr1:36565228-36565428	-0.78	0.9	0.48	1.42	0.43	0.51	0.89
chr1:36574754-36574954	-0.84	0.36	0.58	1.1	0.51	0.78	0.76
chr1:36589052-36589252	-0.89	-0.36	-0.47	0.43	-0.59	-0.33	-0.21
chr1:36615108-36615308	3.75	4.16	3.69	3.34	3.39	3.84	3.68
chr1:36616529-36616729	1.04	1.44	0.64	0	1.15	1.46	1.54
chr1:36617574-36617774	0.5	0.9	0.73	0.54	0.84	0.58	0.9
chr1:36621333-36621533	0.04	1.53	1.43	0.97	0.74	0.85	1.21
chr1:36622574-36622774	-0.68	0.66	0.32	-0.6	-0.36	0.38	0.21
chr1:36624244-36624444	-0.78	-0.6	-0.27	0.24	-0.42	-0.76	-0.54
chr1:36626533-36626733	0.99	1.76	1.64	0.28	1.32	1.77	1.24
chr1:36627488-36627688	-0.1	0.4	0.79	1.24	0.45	0.01	0.29
chr1:36653840-36654040	1.08	1.77	1.72	2.33	1.86	1.48	2.02
chr1:36689832-36690032	3.8	4.4	4.09	3.9	3.63	4.18	3.82
chr1:36751112-36751312	1.67	1.34	1.46	3.69	2.61	2.13	3.11
chr1:36765550-36765750	-0.28	0.05	0.04	-0.35	0.05	0.32	0.61
chr1:36771870-36772070	-0.68	0.38	0.22	-0.21	-0.46	0.19	0.17
chr1:36772555-36772755	2.04	2.76	3.02	2.03	1.95	2.48	2.77
chr1:36789365-36789565	-0.28	0.09	-0.23	-0.21	-0.16	-0.22	0.24
chr1:36793038-36793238	0.25	-0.58	-0.76	-0.56	-0.33	-0.22	0.41
chr1:36808415-36808615	-0.78	0.07	-0.02	0.96	0.01	-0.07	0.72
chr1:36816348-36816548	0.25	1.02	0.21	0.96	-0.08	0.1	0.78
chr1:36825556-36825756	0.34	0.58	-0.21	1.49	1.07	0.12	1.31
chr1:36831979-36832179	0.57	1.14	1.1	1.53	0.93	1.25	1.85
chr1:36832727-36832927	-0.28	1.06	0.1	0.89	0.56	-0.27	1.19
chr1:36834700-36834900	0.25	0.9	1.65	2.33	1.19	0.97	2.36
chr1:36839458-36839658	2.28	2.09	1.29	-0.24	1.46	1.28	1.49
chr1:36840108-36840308	1.34	0.68	0.43	0.43	1.07	0.74	1.07
chr1:36843510-36843710	0.34	0.2	-0.1	-0.22	0.45	-0.44	0.38
chr1:36843918-36844118	-1	-0.55	-0.61	0.21	-0.91	-0.91	-0.61
chr1:36850409-36850609	0.57	0.31	0.71	0.78	0.84	0.26	0.68
chr1:36851568-36851768	3.92	4.05	3.83	3.47	3.72	4.07	3.56
chr1:36863454-36863654	1.92	2.32	2.26	3.01	2.1	2.25	2.41
chr1:36877590-36877790	0.99	1	0.24	0.18	0.79	0.72	0.44
chr1:36886466-36886666	1.22	2.08	2	2.84	2.06	1.6	2.5
chr1:36916032-36916232	1.88	2.44	1.99	2.09	1.96	1.98	2.23
chr1:36922245-36922445	0.94	0.67	-0.32	-0.8	-0.23	-0.43	0.68
chr1:36923459-36923659	1.52	1.11	1.07	0.53	1.18	0.89	0.39
chr1:36924578-36924778	-0.68	0.52	0.36	-0.87	-0.19	0.3	-0.33
chr1:36929962-36930162	1.9	2.98	3.15	3.48	2.93	2.96	3.31
chr1:36939758-36939958	1.52	0.81	-0.27	-0.89	1.52	0.67	0.16
chr1:36982046-36982246	-0.28	-0.14	-0.03	0.1	-0.15	-0.05	0.41
chr1:36989515-36989715	1.52	-0.88	-0.77	-0.8	-0.39	-0.71	0.02
chr1:37019500-37019700	-0.78	0.3	-0.06	0.87	-0.16	0.27	0.72
[truncated: 83,370 more rows]
