# Supplementary material for: Genetic and epigenetic variation in the lineage specification of regulatory T cells
Source: eLife. 2015 Oct 28;4:e07571. doi: 10.7554/eLife.07571 (PMC4623597; doi:10.7554/eLife.07571)
Supplement: Supplementary file 3. — Quantification of mouse H3K27ac peaks. RPM reads aligned are log2(x + 0.5) transformed and quantile normalized. DOI: http://dx.doi.org/10.7554/eLife.07571.016 [file elife07571s003.txt]

	rtc.k27ac.rep2	atr.k27ac.rep1	atr.k27ac.rep2	rtr.k27ac.rep1	atc.k27ac.rep2	rtc.k27ac.rep1	kiko.male.k27ac.rep2	atc.k27ac.rep1	rtr.k27ac.rep2	rtc.ac.rep2	rtr.ac.rep2	kiko.female.ac.rep1	rtr.ac.rep1	kiko.female.k27ac.rep1	kiko.male.k27ac.rep1	rtc.ac.rep1	kiko.female.ac.rep2	kiko.female.k27ac.rep2
chr1:4772844-4778465	3.6	2.96	2.94	3.45	4.06	3.77	1.92	3.51	3.03	1.62	1.23	2.17	1.58	2.7	2.83	2.51	1.91	1.07
chr1:4795347-4800795	3.98	3	2.64	3.8	3.78	4.55	2.68	3.8	3.1	2.57	1.86	2.6	2.34	3.43	2.95	1.78	2.3	2.38
chr1:4810200-4814540	1.26	0.78	0.82	1.35	1.19	1.14	0.98	1.02	1.41	1.18	1.15	1.12	0.76	0.7	0.92	1.42	1.73	0.77
chr1:4837986-4842330	1	0.76	0.78	0.81	1.09	0.74	0.9	0.63	0.9	0.85	0.81	0.73	0.83	1.58	0.73	0.89	1.07	1.3
chr1:4845273-4851094	2.99	3.55	3.52	3.22	4.06	3.33	2.04	4.11	3.41	2.38	1.88	2.31	1.68	2.6	3.19	1.97	2.73	2.4
chr1:5070696-5076472	3.11	2.39	2.7	2.14	2.82	3.53	1.9	2.84	2.56	2.03	1.71	1.78	1.74	2.37	2.46	1.96	2.35	1.79
chr1:6201815-6207953	7.69	6.38	6.75	7.23	8.25	8.66	5.32	7.95	7.64	4.47	3.72	4.48	3.77	6.42	7.76	4.11	4.51	5.05
chr1:6442128-6446494	1.52	1.01	1.25	1.1	1.44	1.59	0.67	1.26	1.22	1.21	1.3	1.34	1.31	0.62	0.88	1.33	1.06	1.07
chr1:7075798-7082122	8.69	6.11	6.14	8.09	8.01	9.31	4.03	6.96	7.93	4.67	3.52	4.37	3.77	6.46	6.08	4.63	4.8	5.11
chr1:7134946-7139291	1.48	1.06	0.91	1.76	1.14	1.27	1.05	1.57	0.96	1.03	1.24	1.52	1	1.1	1.15	0.93	1.36	1.15
chr1:7384816-7390595	1.65	1.41	1.92	1.66	1.98	2.02	1.58	1.53	1.78	1.37	1.05	1.46	1.19	2.13	2.29	1.5	1.36	1.21
chr1:9532938-9539966	2.07	1.42	1.87	1.98	2.83	2.21	1.5	2.14	1.57	1.5	1.27	1.26	1.32	1.84	1.59	1.66	1.63	1.42
chr1:9687583-9693384	3.19	2.93	2.25	2.92	3.06	3.29	1.86	2.72	2.53	2.07	1.3	1.78	1.29	1.84	1.84	1.86	1.88	1.67
chr1:9735325-9740554	6.06	6	6.31	5.53	6.92	6.64	3.72	6.36	6.01	2.75	3.28	3.2	3.04	3.94	4.12	3.41	3.66	3.44
chr1:9811851-9816190	2.32	1.19	1.06	2.01	1.09	2.06	1.08	1.43	2.1	1.25	1.25	1.75	1.38	1.4	0.89	1.42	2.1	1.23
chr1:9836382-9841318	3.9	1.01	1.64	2.42	2.39	4.11	1.45	1.82	2.24	2.54	1.45	1.86	1.61	2.23	1.32	2.11	2.17	1.55
chr1:9871822-9876163	2.28	0.78	1.04	1.65	1.74	2.49	1	1.51	1.26	1.79	1.18	1.35	1.07	1.4	0.96	1.87	1.32	1.3
chr1:9931172-9936898	3.73	2.84	3.31	3.2	4.13	3.79	2.09	3.97	3.22	2.23	2.24	2.43	2.31	2.4	2.72	2.16	2.59	2.15
chr1:10025344-10030932	6.73	5.3	5.14	5.37	7.67	6.83	4.22	7.21	6.21	3.73	3.36	3.66	2.79	4.97	6.67	4.33	4.22	5.13
chr1:10219581-10225923	4.75	3.38	3.7	5.11	5.34	5.39	3.24	4.35	5.28	2.85	3	2.6	2.93	4.33	4.14	3.34	3.52	2.89
chr1:13143127-13148001	2.68	4.43	4.59	3.88	4.77	2.6	2.3	4.71	3.68	1.65	1.44	1.53	1.6	1.37	2.26	1.52	1.94	1.64
chr1:13149090-13155465	6.04	5.37	5.56	6.07	7.75	6.26	1.62	6.47	6.83	2.09	2.33	1.8	2.02	2.3	1.91	2.57	1.93	1.15
chr1:13159099-13163440	3.05	2.6	2.84	3.03	3.22	3.45	1.13	2.78	2.6	1.67	1.15	1.75	1.31	1.03	1.08	1.71	1.98	0.77
chr1:13220743-13225079	2.99	1.69	1.84	2.24	2.21	3.18	0.88	2.18	2.58	1.92	1.5	1.78	1.28	1.36	1.16	1.26	1.94	0.77
chr1:13233307-13237678	2.87	1.12	1.53	2.11	1.61	3.35	0.9	1.48	2.02	1.51	1.14	1.51	1.3	1.31	0.84	2.02	1.27	1.07
chr1:13254325-13260429	9.06	4	4.46	5.33	6.75	10.51	1.53	5.95	5.38	3.13	1.86	2.96	1.92	3.29	2.11	3.04	3.13	1.86
chr1:13281032-13287482	8.47	6.21	6.51	6.43	8.83	10.05	2.01	8.4	6.55	3.74	2.26	2.33	2.65	3.29	2.31	3.72	2.69	1.7
chr1:13299514-13303855	5.25	2.77	2.27	2.98	5.25	6.6	1.4	4.68	2.87	1.7	1.52	1.25	1.59	1.8	2.04	2.68	2.02	1.07
chr1:13359897-13366993	6.82	5.26	5.26	6.75	7.11	8.08	5.76	6.6	7.74	3.85	3.37	2.72	3.7	6.11	7.85	3.86	3.4	4.55
chr1:13370313-13376724	2.66	6.98	6.21	7.35	5.92	2.46	1.34	5.09	7.07	1.07	1.62	2.03	1.31	1.52	1.98	1.57	1.45	1.14
chr1:13414346-13420012	8.53	6.12	5.85	7.9	5.94	9.98	2.52	5.7	9.29	3.33	2.5	3.01	2.7	4.84	3.19	3.61	2.93	2.94
chr1:13501699-13506413	1.33	0.9	1.2	1.66	1.43	2.03	1.15	1.07	1.63	0.84	0.66	0.73	0.61	0.98	1.03	0.97	0.99	0.92
chr1:13509457-13514736	2.13	2.87	2.06	2.02	2.49	2.07	1.2	2.2	2.12	1.2	1.18	1.82	1.28	1.18	1.17	1.04	1.42	0.5
chr1:13547026-13552156	2.46	1.81	1.72	1.51	1.91	2.71	0.95	1.49	1.54	1.59	0.9	1.4	1.08	1.18	1.08	1.31	1.43	0.97
chr1:13577598-13585098	7.41	5.52	5.19	5.41	6.76	7.69	2.97	6.38	5.77	3.34	2.61	2.83	2.52	4.3	4.66	2.87	3.22	2.98
chr1:13647402-13653109	6	6.06	6.24	6.39	6.72	6.59	3.05	6.33	6.69	2.8	2.7	2.48	2.66	5.03	3.4	3.34	3.32	2.92
chr1:15793096-15798877	4.22	4.32	4.31	4.31	5.58	5	3.39	5.05	4	2.78	2.22	2.48	2.47	4.03	4.37	2.56	3.56	3.28
chr1:15830964-15835305	1.13	1	1.15	0.93	1.11	0.86	0.73	1.18	0.96	0.82	0.75	1.39	0.97	1.07	0.85	1.18	1.73	0.61
chr1:16091664-16097350	5.46	3.88	4.74	4.81	5.93	6.26	3.81	5.47	4.91	3.57	3.4	3.3	3.33	4.77	5.35	4.19	3.74	3.46
chr1:16606365-16611927	5.81	3.43	4.16	5.06	4.63	6.28	3.23	5.2	4.55	2.99	2.16	3.4	2.89	3.47	4.36	3.05	3.47	2.93
chr1:16629941-16635942	2.47	1.19	1.3	1.58	1.63	2.48	1.09	1.65	1.65	1.63	1.17	1.72	1.3	1.25	1.23	1.62	1.16	0.94
chr1:16644052-16649588	5.28	4.4	4.85	5.47	6.4	5.76	3.4	5.29	6.03	3.05	2.68	3.34	3.12	4.87	4.26	3.12	3.65	3.25
chr1:16652919-16658580	4.23	3.24	3.45	3.31	4.6	4.63	2.42	4.1	3.53	2.35	1.81	2.28	1.75	2.51	2.24	2.28	2.75	2
chr1:16675783-16681319	4.76	5.01	4.51	4.46	6.89	4.98	2.1	6.59	4.9	2.55	2.1	2.61	2.25	3.52	3.2	2.14	2.87	2.11
chr1:20806934-20812507	4.04	4.25	4.1	3.34	4.3	4.09	2.11	4.4	3.31	1.87	2.25	2.06	1.94	2.35	3	1.58	2.25	2.09
chr1:20878625-20883709	2.82	2.66	2.61	2.68	2.54	2.99	1.56	2.3	2.79	2.1	1.41	1.44	1.74	1.79	1.84	1.53	1.83	1.57
chr1:20899475-20905648	2.74	2.8	2.94	2.25	2.91	2.95	1.22	2.81	1.87	1.77	1.73	1.39	1.46	1.47	1.41	1.4	1.91	1.67
chr1:20929563-20934017	1.47	0.99	0.91	1.58	1.11	1.91	0.95	0.91	1.66	1.15	1.03	1.41	1.08	1.07	1.35	0.95	1.36	1.65
chr1:20957618-20962259	0.76	1.82	1.74	1.37	1.22	0.78	1.1	1.08	1.46	0.88	0.93	1.2	0.68	1.03	1.3	0.8	1.19	0.93
chr1:21040351-21044696	2.84	1.97	1.79	2.44	1.77	2.92	1.28	1.65	1.76	2.06	2.21	1.98	2.07	1.76	1.42	1.54	2.06	1.38
chr1:21066803-21071893	2.96	2.51	2.18	3.04	3.06	3.36	1.5	2.68	2.45	2.12	1.83	1.83	2.3	2.88	2	2.5	2.18	1.24
chr1:21083223-21087620	0.99	1.03	1.15	1.63	1.39	1	0.92	1.5	1.36	1.59	1.17	1.37	1.26	0.94	1.06	1.2	1.5	0.83
chr1:21206034-21211411	3.58	4.07	3.72	3.94	3.66	3.94	1.98	3.42	4.06	2.06	1.88	2.21	1.59	2.52	3.02	2.13	2.13	2.17
chr1:21212536-21216880	1.5	1.54	1.67	2.3	1.23	1.52	0.83	1.4	2.03	1.31	1.15	1.45	1.24	0.88	0.85	1.18	0.86	0.69
chr1:21258962-21264214	1.59	4.19	3.54	4.12	1.96	1.7	1.53	2.03	3.81	1.03	1.72	2.13	1.94	2.92	1.53	1.04	2.08	1.46
chr1:21267019-21271384	0.94	1.66	1.44	2.29	1.28	1.19	0.62	0.96	1.99	0.63	0.93	1.21	1.03	0.88	0.73	0.61	1.6	0.31
chr1:21278363-21282856	1.33	4.91	5.29	6.67	1.99	1.84	1.82	2.47	7.63	1.5	3.52	3.57	3.71	3.51	2.79	1.34	3.38	1.78
chr1:21292142-21296858	1.94	4.54	4.5	5.55	1.98	1.8	1.48	1.93	5.21	0.84	2.09	2.16	1.5	1.86	1.1	1.53	2.31	1.34
chr1:21300636-21304976	1.4	3.55	3.64	4.2	1.65	1.55	0.75	1.6	4.76	1.43	1.56	1.32	1.56	1.43	1	1.02	1.94	0.84
chr1:21311999-21317446	1.52	5.54	5.54	6.19	1.95	1.9	1.42	2.22	6.92	1.31	1.79	2.94	1.79	2.43	1.5	1.1	2.43	1.22
chr1:21320361-21327780	3.19	9.03	9.61	9.75	5.91	3.39	2.73	5.35	10.84	1.35	2.48	2.28	2.59	3.07	3.18	1.74	2.72	1.93
chr1:21330869-21336563	1.42	3.1	2.95	4.27	1.83	1.41	1.05	1.32	4.45	1.09	1.16	2.01	2.06	1.74	1.09	1.02	1.91	0.76
chr1:21948653-21955734	2.62	3.65	3.69	4.72	4.69	2.72	2.83	4.32	4.53	1.6	2.46	2.51	2.33	2.61	3.19	1.62	2.6	2.21
chr1:23404223-23408716	0.97	1.86	1.92	1.37	1.12	0.91	1.28	1.14	0.95	1.14	1.17	1.24	1	1.17	1.15	1.22	1.11	1.11
chr1:23920679-23925166	4.43	3.06	3.35	6.75	5.51	4.28	1.7	5.06	7.3	1.88	2.05	2.39	2.61	2.28	1.53	1.97	3.07	2.08
chr1:23926391-23931770	4.64	3.16	3.51	5.65	5.69	4.86	2.71	5.07	6.01	1.96	2.59	2.66	2.54	3.2	3.36	2.26	3.16	2.85
chr1:24009725-24014568	2.77	2	2.37	3.1	2.21	3.16	1.46	2.54	2.58	1.91	1.79	2.07	1.95	2.47	2	2.33	1.88	1.65
chr1:24682021-24688712	4.63	4.54	4.97	6.14	5.75	5.5	2.88	5.43	6.52	2.52	2.46	3	2.69	3.86	3.87	2.48	2.8	3.04
chr1:24735154-24742654	2.88	1.93	1.9	3.42	2.02	2.63	0.88	2.28	3.74	1.39	1.64	1.36	1.5	1.32	0.85	1.39	1.43	0.71
chr1:30927228-30933489	6.66	4.07	4.47	6.56	6.51	7.47	4.36	5.59	7.49	3.52	3.41	3.75	3.67	6.55	5.82	4.06	4.62	5.85
chr1:30975942-30980298	2.13	0.82	1.06	1.8	1.11	1.82	0.92	1.21	1.67	1.57	1.05	1.41	1.28	1.28	0.73	1.05	1.52	1.53
chr1:31003449-31009774	7.49	5.75	5.24	7	7.84	8.4	5.8	7.48	7.8	4.9	4.08	4.75	4.08	8.73	7.9	4.46	5.09	7.85
chr1:33632717-33638608	2.74	2.98	3.3	2.25	2	3.13	1.02	1.81	2.23	1.97	1.17	1.65	0.87	1.27	1.25	1.56	1.61	1.13
chr1:33724092-33729697	4.24	3.15	4.02	3.64	4.88	5.09	2.79	4.88	4.01	3.03	2.43	2.12	2.44	4.27	3.25	2.96	2.39	2.67
chr1:33774640-33779795	1.71	1.06	1.49	2.03	2.1	1.69	1.79	1.34	1.66	1.53	1.13	1.69	1.11	1.76	1.43	1.27	1.25	1.23
chr1:33868053-33873480	3.21	3.13	2.93	3.07	3.6	3.96	2.22	3.41	3.57	2.09	2.04	1.9	2.38	2.94	2.68	2.02	2.11	2.21
chr1:33937655-33942458	2.23	3.27	3.23	3.12	2.17	2.55	1.2	2.12	2.89	1.73	1.43	1.58	1.31	1.93	1.46	1.47	1.67	1.59
chr1:34060716-34065333	1.3	1.75	1.93	2.74	1.53	1.15	1.6	0.91	3.26	0.83	1.55	1.58	1.85	2	1.12	1.22	1.7	1.15
chr1:34065908-34070400	0.99	1.36	1.51	3.23	1.43	1.37	1.45	0.9	2.4	1.03	1.68	1.63	1.57	2.7	1.45	0.83	1.71	1.93
chr1:34082797-34088563	0.91	1.99	2.38	3.62	0.93	0.78	1.17	1.14	4.03	1.07	1.34	1.49	1.38	1.05	1.39	0.86	1.18	1.21
chr1:34242662-34247314	3.71	1.29	1.05	1.71	1.31	4.15	1.4	1.44	1.9	1.36	1.31	0.86	1.19	1.47	0.9	1.75	1.04	0.79
chr1:34291648-34296036	0.85	1.11	1.22	0.94	1.44	0.78	1.07	1.17	1.51	1.05	1.29	1.11	1.44	1.38	1.68	0.93	1.38	1.06
chr1:34490167-34497667	6.73	6.26	6.13	6.42	8.21	7.44	3.61	7.97	6.2	3.52	2.74	3.32	3.3	5.21	3.92	3.37	3.79	2.98
chr1:34514528-34518865	2.64	1.52	2.01	2.44	1.96	2.72	1.13	1.68	2.46	2.07	1.87	1.95	1.32	1.54	1.43	1.91	2.02	1.31
chr1:34527155-34532561	5.61	3.53	3.68	4.44	4.22	6.02	2.48	4.18	4.42	3.27	2.22	2.67	2.55	4.72	3.37	3.26	2.71	2.83
chr1:34533953-34538591	7.07	4.7	5.43	6.13	4.56	7.34	1.74	4.77	6.02	2.96	2.3	2.32	2.04	2.65	1.98	2.25	2.97	1.65
chr1:34539530-34544933	5.97	8.23	7.37	6.09	5.62	6.69	1.83	4.4	6.64	2.56	2.1	2.52	2.33	3.1	2.17	3.23	2.12	2.59
chr1:34547576-34551917	1.74	1.71	1.84	1.92	1.09	1.12	1.05	1.65	1.92	1.06	0.96	1.15	1.21	0.88	0.69	0.73	1.11	0.46
chr1:34565306-34569693	2.28	1.91	1.39	2.03	1.22	2.34	1.17	1.36	1.51	1.14	0.83	1.01	1.57	1.38	0.65	1.09	0.81	1.21
chr1:34856492-34861269	4.87	2.81	3.19	3.14	3.85	4.87	2.35	3.4	4.73	2.93	2.4	2.61	2.23	3.57	2.94	2.88	2.36	2.58
chr1:34885970-34890964	8.51	4.4	4.48	6.42	5.28	9.27	1.83	5.58	6.76	2.75	2.38	2.32	2.22	3.19	1.81	2.93	2.72	1.73
chr1:34896796-34903031	10.12	7.25	7.53	10.52	10.71	10.59	3.72	9.18	10.27	4.04	3.29	4.02	4.24	4.96	5.26	4.3	4.16	3.95
chr1:34904417-34911486	6.67	9.48	9.73	8.98	12.09	7.72	4.4	11.14	9.52	2.61	2.85	3.48	3.44	4.54	6.03	2.77	3.77	3.53
chr1:35634843-35639187	3.03	1.54	1.49	2.17	3.15	2.61	1.33	2.7	2.48	1.55	1.18	1.42	1.66	1.95	1.35	1.95	1.73	1.23
chr1:35707900-35713886	4.52	2.18	1.9	2.95	3.02	4.99	1.53	3.33	3.15	2.55	1.92	2.49	2.03	2.85	2.04	1.95	2.3	1.72
chr1:35916560-35921728	2.21	3.87	3.8	2.79	3.19	2.2	1.56	2.87	2.92	1.48	1.52	1.3	1.13	1.27	1.68	1.37	1.14	0.97
chr1:35944599-35949669	2.35	3.04	3.26	2.57	2.45	2.46	1.22	2.76	3.05	1.22	1.41	1.16	1.51	1.54	1.09	1.88	1.69	1.05
chr1:35989051-35995711	1.57	1.86	1.69	1.66	2.1	1.57	1.08	2.23	1.46	1.01	1.18	1.05	1.13	1.15	1.26	1.38	1.32	1.05
chr1:36079441-36083825	1.88	1.03	1.31	0.98	2.13	1.33	0.87	2.07	0.83	1.5	0.99	0.78	0.79	1.16	1.03	1.57	1.18	1.22
chr1:36124120-36128459	3.77	1.36	1.45	2.46	2.54	3.53	1.28	2.75	2.6	2.52	2.15	1.72	2.14	2.28	1.7	2.44	1.98	2.15
chr1:36203795-36208422	2.88	1.67	1.62	2.61	2.07	3.36	1.13	2.07	1.99	1.74	1.23	1.45	1.2	1.76	1.05	1.6	1.24	0.65
chr1:36215277-36219758	3.73	2.41	2.31	3	3.47	4.28	1.14	3.01	2.78	1.38	1.3	1.31	1.14	1.57	1.23	1.58	1.56	1.93
chr1:36245777-36250136	1.52	0.95	0.97	1.28	1.25	1.64	0.72	1.26	1.4	1.57	1.21	1.71	1.1	1.02	0.88	1.42	1.27	0.69
chr1:36290110-36294621	2.23	2.17	2.25	2.19	3.73	2.3	1.71	3.71	2.33	1.08	1.23	1.52	1.53	1.63	2.34	1.21	1.51	1.55
chr1:36297225-36303203	7.53	4.02	3.98	5.67	6.89	8.3	2.89	6.46	6.26	3.44	2.17	2.2	2.36	3.23	3.05	3.13	2.6	1.62
chr1:36316112-36323612	14.6	6.9	7.2	12.36	10.41	16.49	2.73	9.45	13.54	4.5	3.55	3.26	3.96	5.68	2.63	4.24	4.1	4.17
chr1:36327441-36332760	12.79	7.24	7.79	12.47	9.49	15.94	4.7	8.67	12.92	5.63	5	4.2	5.56	8.76	5.94	4.71	5.14	7.33
chr1:36336876-36341605	4.24	3.78	4.13	4.02	3.76	4.36	0.87	2.86	3.76	1.28	1.23	0.91	1.4	1.35	1.03	1.72	1.17	1.55
chr1:36348596-36355566	6.66	5.73	5.54	5.82	7.63	7.2	2.78	7.12	5.4	1.95	1.8	1.34	1.66	2.4	3.48	2.1	1.64	1.34
chr1:36362506-36369465	12.96	7.86	8.45	9.8	12.63	15.49	6.5	10.8	9.99	5.7	4.46	3.39	4.12	6.53	8.31	5.17	3.7	5.46
chr1:36422963-36428004	3.58	2.26	2.7	2.82	3.8	3.85	2.29	3.41	3.14	1.94	2.06	1.76	1.85	3.1	3.18	2.38	2.38	2.58
chr1:36429053-36433392	1.57	1.06	1.17	1.2	1.07	1.63	0.85	1.41	1.17	1.43	1	0.82	1.31	0.77	0.62	1.46	1.44	0.84
chr1:36499236-36504161	2.64	2.04	1.64	1.99	2.03	3.04	1.28	1.97	2.22	1.9	1.78	1.54	1.55	2.07	1.63	1.86	2.07	1.15
chr1:36516748-36521255	3.2	1.44	1.04	1.61	1.66	3.03	0.82	0.95	1.53	1.61	1.38	1.05	1.2	2.09	1	1.8	1.43	0.96
chr1:36525513-36531003	4.61	3.95	2.84	4.61	4.4	5.34	2.02	3.88	4.21	2.91	2.61	2.35	2.76	4.3	3.44	2.83	2.87	1.82
chr1:36566033-36571116	2.36	1.22	1.29	2.22	1.99	2.47	1.61	1.76	2.1	1.95	1.67	1.44	1.39	2.13	1.71	1.49	1.23	1.57
chr1:36601272-36606190	2.6	2.01	2.25	2.75	2.97	3.16	1.7	2.65	2.72	2.17	1.68	1.34	1.43	1.82	2.28	1.65	1.89	1.22
chr1:36611239-36616146	2.07	1.69	2.22	3.14	2.89	2.85	1.44	2.66	3.15	1.85	1.98	1.4	1.9	2.15	2.73	1.44	1.49	1.56
chr1:36745905-36751883	4.66	3.16	3.39	4.2	4.45	4.94	2.18	4.3	3.89	2.34	1.79	2.01	1.96	3.36	3.13	2.04	1.73	2.01
chr1:36763341-36769441	6.28	4.37	4.56	4.58	6.38	6.4	3.53	5.88	5.35	3.37	2.72	2.53	2.58	4.21	4.14	2.78	3.05	2.4
chr1:36777357-36783249	2.74	2.54	2.66	3.06	2.6	3.01	1.38	3.04	2.65	1.12	1.01	1.04	0.97	1.03	1.08	1.29	0.82	0.9
chr1:36815664-36821828	12.21	10.76	10.38	12.5	15.69	14.24	7.47	14.39	12.83	5.86	5.44	5.53	5.63	11.54	10.09	5.73	5.92	7.89
chr1:36852569-36856938	3.3	1.46	1.44	1.68	2.6	3.36	1	2.02	2.02	1.66	1.73	1.74	1.79	2.48	1.65	1.82	1.35	1.37
chr1:36924238-36928653	1.79	1.17	1.72	1.35	1.29	1.85	0.96	1.6	1.82	1.13	1.07	1.69	1.26	0.94	1.25	1.52	1.7	0.98
chr1:36965933-36970521	7.96	3.13	3.22	6.98	5.54	8.43	1.66	5.42	6.8	2.41	2.18	2.09	2.45	1.95	1.86	2.58	2.61	1.23
chr1:36974240-36980370	9.01	5.52	5.67	9.24	7.22	10.79	2.11	6.45	10.17	3.46	3.24	3.2	3.53	3.72	2.51	3.05	3.15	2.93
chr1:36993296-36999436	6.49	3.64	3.96	5.86	5.39	7.11	3.05	4.77	6.11	3.8	3.26	3.4	3.2	4.78	4.68	3.94	3.38	3.2
chr1:37014933-37019553	3.42	1.65	1.73	2.04	1.93	4.01	0.99	2.25	1.91	1.63	1.11	1.46	1.14	1.35	1.16	2.33	1.08	0.72
chr1:37054762-37061295	2.99	6.13	5.91	5.09	4.47	2.94	1.42	3.66	4.71	1.31	1.53	1.56	1.7	1.68	2.53	1.49	1.78	1.12
chr1:37083885-37090454	6.81	3.86	4.45	4.62	5.15	7.42	1.62	4.88	4.86	2.33	1.81	2.18	2.06	1.19	2.09	2.61	2.15	1.52
chr1:37340938-37346028	1.73	3.14	2.95	1.64	1.65	2.12	0.96	1.76	1.63	1.22	1.06	0.9	0.91	1.13	0.72	1.25	1.3	0.85
chr1:37354735-37360466	5.93	6.53	6.48	7.1	5.56	5.54	2.11	4.73	7.39	2.65	2.83	2.05	2.62	2.89	3.12	2	2.62	2.38
chr1:37484028-37490093	6.72	5.65	5.64	6.74	8.13	7.98	4.77	7.11	6.73	3.63	3.65	3.54	3.32	6.21	5.84	4.16	3.6	3.19
chr1:37521085-37525494	2.16	1.47	1.58	1.76	1.95	1.65	0.72	1.41	2.42	0.84	0.92	1.3	0.85	0.65	1.06	0.6	0.97	0.83
chr1:37529210-37536710	7.14	8.21	8.36	5.74	6.81	8.25	2.38	6.26	5.7	2.83	2.27	2.44	2.16	3.42	2.72	2.75	2.98	1.95
chr1:37546952-37554452	7	3.46	3.29	5.62	3.81	7.25	1.44	4.18	5.42	2.29	1.59	1.97	2.04	2.51	1.2	2.35	2.17	1.11
chr1:37595645-37603145	4.27	2.12	2.34	3.18	3.42	4.34	1.58	2.92	3.1	1.99	1.57	1.72	1.7	2.08	1.69	1.93	1.86	1.64
chr1:37640655-37645241	1.9	1.82	1.39	1.67	1.58	2.12	1.23	1.59	1.5	1.09	0.88	1.03	1.28	0.7	1.02	1.23	1.25	1.16
chr1:37669127-37674487	4.39	2.05	2.45	3.36	2.73	4.98	1.83	2.56	3.78	2.48	1.84	2.08	1.88	2.59	1.68	2.24	2.03	2.42
chr1:37745702-37750098	1.8	0.81	0.79	1.05	0.86	1.45	1.26	0.63	1.18	1.11	0.98	1.14	1.3	0.87	0.95	1.37	0.69	0.45
chr1:37918848-37924853	2.66	1.82	1.8	2.5	2.75	2.61	1.39	2.59	2.4	1.56	1.39	1.31	1.5	1.86	2	1.79	1.58	1.55
chr1:37926663-37932241	3.55	1.58	1.95	2.9	2.34	3.72	1.21	2.38	2.42	1.68	1.38	1.75	1.91	1.8	1.62	1.65	1.67	1.43
chr1:37943952-37950002	5.45	5	5.39	4.94	6.97	6.71	3.13	7.07	5.54	3.18	2.79	3.05	3.35	4.43	4.34	3.88	3.69	3.3
chr1:38051149-38058007	5.94	4.47	4.88	5.92	6.5	6.59	3.47	6.47	5.72	3.4	2.8	2.86	3	4.84	4.1	3.45	3.49	3.21
chr1:38183564-38188208	3.93	2.08	2.12	3.95	3.03	4.15	1.52	2.78	3.64	2.41	1.86	2.44	2.72	3.33	2.2	2.32	2.04	2.37
chr1:38463303-38467666	1.91	1.51	1.38	1.93	1.66	1.42	0.95	1.67	2.08	1.3	1.64	1.38	1.48	1.35	1.3	1.86	1.47	1.37
chr1:38611849-38618363	5.77	3.33	3.36	6.85	4.84	6.33	0.95	4.18	6.06	1.58	1.58	1.71	1.64	1.76	1.1	1.84	1.95	0.97
chr1:38648885-38655023	2.1	1.04	1.13	2.19	1.56	2.19	0.97	1.77	2.07	1.2	1.34	1.31	1.37	0.94	1.01	1.35	1.11	0.65
chr1:38656592-38661335	3.29	2.02	2.18	3.97	3.01	3.56	1.54	2.87	3.81	1.89	1.99	1.75	1.49	1.41	1.69	1.6	2	1.69
chr1:38705145-38709486	2.66	1.6	1.52	2.66	2.01	2.59	1.28	2.56	2.66	1.73	1.62	1.12	1.59	1.43	0.89	1.5	1.32	1
chr1:38712641-38717329	3.91	3.41	3.01	4.2	5.29	4.75	1.69	4.39	4.13	1.66	2.19	2.05	2.02	2.25	1.93	1.58	2.1	1.71
chr1:38718353-38724190	8.68	5.26	5.46	8.38	7.98	9.99	2.31	7.33	9.53	4.31	2.94	3.73	3.86	4.24	2.84	3.63	3.98	4.11
chr1:38747573-38751925	1.46	1.14	1.36	1.53	1.67	1.67	1.2	1.4	1.43	1.15	1.15	1.61	0.97	1.25	1.04	1.87	0.94	1.61
chr1:38831727-38837219	2.84	4.23	4.29	4.14	4.42	2.81	1.56	4.09	4.87	1.44	1.45	1.46	1.45	1.42	1.52	1.54	1.4	1.15
chr1:38929567-38933949	1.68	1.09	1.11	1.27	1.22	1.99	1.17	1.36	1.3	0.96	0.89	0.91	1.27	1.16	1.18	1.33	0.98	0.91
chr1:38937902-38945358	3.23	2.34	2.68	2.93	3.07	3.55	1.18	2.81	2.32	1.79	1.52	1.84	1.59	2.29	1.84	1.82	1.94	1.16
chr1:38951836-38956881	3.64	2.38	2.5	3.71	2.58	3.98	1.19	2.87	3.48	2.43	2.14	2.47	2.29	2.59	2.05	2.13	1.88	1.58
chr1:39041775-39047707	3.32	2.84	2.98	3.5	4.31	4.76	1.93	4.11	3.35	2.13	2.46	2.44	2.1	2.1	2.25	1.93	2.35	1.91
chr1:39074683-39079033	1.71	1.06	1.14	1.1	1.18	1.7	0.7	1.37	1.02	1.45	1.43	1.25	1.21	0.77	1.15	0.85	1.03	1.15
chr1:39080103-39084658	1.91	1.59	2.15	2.19	2.68	1.86	1.53	2.26	1.57	1.33	1.54	1.63	1.12	1.3	1.51	1.7	1.29	1.75
chr1:39151974-39156313	4.48	1.88	1.6	2.08	1.99	4.22	1.18	2.37	2.1	2.37	1.25	1.25	1.7	1.43	0.66	2.24	1.19	0.77
chr1:39157116-39161453	3.73	1.3	1.06	1.47	1.36	3.66	0.93	1.52	1.47	1.55	1.53	1.19	1.07	1.14	0.96	1.46	1.32	0.92
chr1:39177675-39182197	2.37	1.43	1.16	1.58	1.3	1.88	1.11	1.45	1.55	0.79	1.02	1.39	1.36	0.95	1.92	1.48	1.42	0.66
chr1:39240244-39244619	2.43	0.99	0.97	1.61	1.32	2.49	0.47	1.26	1.37	1.21	1.05	0.69	0.79	1.06	0.76	1.05	1.23	0.84
chr1:39249382-39253726	2.15	1.6	1.75	1.94	2.01	1.88	1.35	1.76	1.76	1.49	1.06	1.09	0.83	1.1	1.08	1.14	1.15	1
chr1:39289811-39294865	2.6	2.7	2.73	2.09	5.53	2.25	1.94	5.27	2.06	1.36	1.28	1.16	1.1	0.95	2.08	1.29	1.17	1.12
chr1:39295782-39300210	1.85	1.7	2.02	1.37	3.82	1.84	1.7	3.08	1.5	1.49	0.67	1.16	1.32	0.79	1.89	1.43	1.13	1.05
chr1:39335340-39340822	8.03	3.22	3.77	5.06	4.58	9.19	1.73	4.64	4.57	2.79	2.19	3.19	2.27	3.78	1.89	3.22	3.23	2.55
chr1:39422714-39428259	5.04	3.69	4.13	4.86	5.5	6.3	3.16	5.26	4.99	3.28	2.58	3.23	3.03	3.37	4.13	2.51	2.61	2.64
chr1:39590041-39595793	3.54	3.12	3.19	3.83	4.2	3.95	3.06	3.74	3.57	2.48	2.58	2.44	2.37	3.08	3.66	2.3	2.58	2.9
chr1:39610646-39615140	4.32	1.84	2.03	3.53	2.83	4.66	1.62	3.43	3.47	2.2	1.65	2.61	1.7	2.02	1.64	2.91	2.47	1.85
chr1:39628296-39635796	5.77	5.56	6.05	6.13	7.57	5.28	3.16	7.33	7.05	3.13	3.22	3.44	2.94	4.66	4.73	2.97	3.34	2.35
chr1:39659612-39664017	1.71	1.94	1.28	1.65	1.19	1.53	0.94	1.38	1.83	1.32	0.95	1.01	1.12	0.91	0.87	1.56	1.26	0.83
chr1:39768341-39773951	4.71	4.12	4.27	4.23	4.65	4.64	1.67	4.09	5.14	1.36	1.28	1.2	1.39	1.71	1.88	1.38	1.82	1.25
chr1:39788944-39795349	4.22	2.35	2.83	2.95	3.46	4.48	1.36	3.32	3.02	2.14	1.54	1.68	1.34	1.97	1.02	1.98	1.45	1.61
chr1:39806592-39810938	2.34	1.73	1.49	1.83	2.03	2.61	1	2.2	1.52	1.24	1.12	1.42	0.83	1.36	1.08	0.97	0.86	1.07
chr1:39868494-39872833	1.23	1.08	0.95	1.29	1.41	1.7	1	1.16	1.74	1.34	0.9	1.29	1	0.77	0.69	0.89	1.48	0.77
chr1:39896526-39902308	8.78	6.48	7	7.86	8.96	9.23	3.59	8.83	7.98	2.49	2.2	2.03	3.14	2.34	4.28	2.32	2.47	2.53
chr1:39950936-39956060	6.25	3.39	3.3	4.4	4.8	6.28	1.49	5.34	4.99	2.16	1.79	2.35	1.38	2.77	1.89	2.51	2.55	1.37
chr1:39956099-39961997	8.96	5.13	5.72	7.31	8.96	10.15	4.54	7.48	7.86	4.58	3.25	3.76	3.44	5.17	5.95	4.49	4.18	4.63
chr1:39973390-39980890	10.7	8.97	8.43	8.1	10.47	11.48	2.97	9.64	8.12	3.57	2.72	3.47	3.48	4.68	4.21	3.62	3.93	2.89
chr1:39990022-39996149	6.51	6.35	6.12	5.02	7.91	7.38	2.17	7.73	5.89	2.71	1.59	2.1	2.01	3.07	2.81	2.59	2.48	2.17
chr1:40004242-40008583	5.12	3.4	3.35	4.31	3.97	6.04	1.33	3.77	4.16	1.97	1.34	1.32	1.52	1.58	1.16	1.95	1.85	1.53
chr1:40015715-40020086	4.9	3.93	4.04	3.5	3.46	4.94	1.29	3.47	3.06	1.6	1.58	1.67	1.55	1.35	1.49	1.9	2.58	0.84
chr1:40041433-40046526	1.73	2.51	2.34	1.73	2.19	2.16	0.96	1.85	1.63	1.22	0.98	1.43	1	1.53	1.02	1.32	1.58	1.24
chr1:40063047-40067713	2	4.49	4.69	3.02	3.2	2.06	1.89	2.46	2.56	1.75	1.27	1.35	1.38	1.06	1.68	1.4	1.3	1.14
chr1:40077093-40081777	1.82	6.66	7	3.66	3.9	1.34	1.67	3.67	2.88	1.58	1.44	1.28	1.44	1.53	2	1.28	1.87	1.42
chr1:40087633-40093078	1.77	5.21	5.64	4.41	4.27	1.9	1.56	4.35	4.37	1.23	1.56	1.63	1.46	1.38	2.09	0.81	1.67	0.73
chr1:40099945-40105068	0.99	3.54	3.96	1.99	4.12	1.14	1	3.06	2.13	0.88	0.84	1.09	0.67	0.93	1.01	1.03	1.29	0.72
chr1:40107374-40114874	1.59	12.01	12.87	5.24	10.46	1.38	3.99	9	5.61	1.32	1.49	1.47	1.5	1.13	5.24	1.06	1.55	1.47
chr1:40133311-40137651	1.05	2.45	2.81	2.42	2.42	1.09	0.98	2.01	2.16	0.64	1.18	0.76	1.21	0.99	0.92	0.85	0.95	1
chr1:40140057-40147014	2.91	10.24	10.66	6.8	9.5	3.23	4.5	9.04	7.36	1.74	2.39	1.77	2.57	2.71	5.36	1.37	2.44	1.96
chr1:40167720-40172141	1.21	3.8	3.95	2.02	2.54	1	0.81	2.33	2.17	1.1	0.92	0.94	0.85	1.37	1.47	1.2	1.13	0.53
chr1:40325606-40330626	1.45	2.55	2.53	1.17	4.71	1.63	1.65	5.33	1.55	1.39	1.05	1.14	1.17	0.98	1.7	0.91	1.42	1
chr1:40335834-40340234	1.86	1.45	1.39	1.16	1.6	1.28	1.16	1.96	1.18	1.26	0.98	1.01	1.13	0.69	1.37	1.93	1.02	1.21
chr1:40370067-40374408	2.41	2.36	2.08	2.82	2.45	2.44	1.43	2.12	2.45	0.76	1.46	1.52	1.24	1.36	0.85	1.46	1.15	1.07
chr1:40379344-40384497	7.22	3.03	2.42	3.69	6.36	7.47	2.07	5.82	3.3	3.07	1.55	2.17	1.69	2.29	2.11	3.08	2.46	1.81
chr1:40435329-40441968	3.58	6.54	7.09	5	5.32	4.15	1.93	4.88	4.7	1.91	1.69	1.64	1.74	2.33	1.84	1.62	2.05	1.76
chr1:40447294-40452938	1.77	4.96	5.19	2.22	5.51	1.5	1.48	4.51	2.42	0.98	1.15	1.12	1.2	0.9	1.66	1.56	1.11	0.89
chr1:40467581-40472541	1.26	3.26	3.11	1.74	2.27	1.56	1.14	1.95	2.3	1.09	0.74	1.24	1.06	1.03	1.89	1.17	0.68	0.6
chr1:40481687-40487846	1.67	4.56	4.52	3.1	3.58	1.58	2.21	3.01	3.14	1.13	1.51	1.35	1.1	0.93	2.17	1.15	1.6	0.92
chr1:40503928-40508269	1.57	1.62	1.67	1.99	1.4	1.68	0.78	1.46	1.83	1.28	0.93	1.45	1.45	1.25	1.27	1.18	1.28	1
chr1:40520433-40526753	5.99	6.9	7.36	6.22	9.08	6.65	3.15	8.04	6.56	2.04	2.07	3.19	1.88	4.06	3.81	1.62	3.31	3.58
chr1:40530298-40537798	13.7	9.87	10.37	12.37	13.99	15.29	3.79	13.63	12.92	3.85	2.5	3.19	2.26	3.59	5.31	3.93	3.43	3.95
chr1:40556080-40562225	2.19	2.17	2	2.17	3.1	2.1	1.42	3.35	1.88	1.16	1.06	1.54	1.27	1.12	1.63	1.29	1.43	1.25
chr1:40569354-40575826	2.44	5.14	5.36	3.69	6.3	3	2.17	5.93	3.63	1.41	1.36	2.19	1.6	0.96	2.04	1.23	1.99	0.82
chr1:40584024-40588444	1.79	2.42	2.13	4.17	2.28	1.57	0.91	2.73	4.32	1.1	1.19	1.62	1.97	0.9	1.48	0.92	1.01	1.13
chr1:40845028-40850277	2.63	1.59	2.04	2.84	2.62	2.69	1.28	2.03	2.6	1.91	1.44	1.39	1.66	1.94	1.24	1.78	1.7	1.52
chr1:42905548-42910831	3.23	2.47	2.7	2.84	2.87	3.34	1.75	2.87	2.98	2.02	1.69	1.87	1.79	2.29	2.18	2.07	1.79	1.7
chr1:43146678-43151069	3.83	2.65	3.08	4.64	4.45	5.27	1.91	3.89	4.05	2.55	2.28	3.03	2.39	2.83	3.05	2.49	2.28	1.82
chr1:43152576-43158514	8.29	7.45	7.06	8.22	9.9	8.95	5.9	9.28	8.4	3.55	3.69	3.59	3.36	5.53	7.29	3.92	4.49	4.6
chr1:43164925-43169580	2.07	1.09	1.13	1.68	1.6	2.42	0.79	1.49	1.87	1.33	1.04	1.01	1.03	1.13	0.83	1.21	1.19	0.86
chr1:43278714-43284951	1.78	1.72	1.66	2.97	1.63	2.02	0.85	1.46	2.52	0.99	1.08	1.79	1.23	2.05	1.05	1.22	1.89	1.39
chr1:43296149-43300487	1.93	1.69	1.34	2.44	1.48	1.4	0.98	1.43	2.61	1.43	1	1.68	1.63	1.65	0.73	1.26	1.4	1.23
chr1:43501020-43505610	5.36	5.49	6.02	5.4	6.09	6.2	3.34	4.84	5.35	2.84	2.5	2.34	3.07	3.79	5.97	2.54	2.88	2.54
chr1:43511350-43516548	7.18	5.33	5.48	5.24	4.83	7.91	1.84	5.34	5.75	2.26	1.85	1.87	1.44	1.41	1.51	2.55	2.3	1.54
chr1:43518948-43524710	9.14	9.51	10.39	7.82	10.6	10.33	2.25	9.85	7.55	3.55	2.34	2.21	2.29	2.41	3.83	3.46	2.95	1.56
chr1:43529210-43533560	5.76	10.61	10.35	8.34	10.34	7.15	3.05	10.55	8.36	2.39	2.02	2.6	2.38	2.49	4	2.15	2.92	1.53
chr1:43554574-43559500	6.06	5.07	5.09	5.87	5.08	6.85	2.03	4.85	6.33	2.49	1.43	2.56	2.38	2.78	1.7	2.22	2.14	2.1
chr1:43574059-43580446	4.71	7.46	7.86	5.75	6.53	4.83	2.55	6.59	6.31	1.71	1.69	2.22	2.02	2	2.96	1.96	2.71	1.36
chr1:43590036-43595898	7.31	13.16	14.06	9.83	14.38	7.65	3.79	13.48	10.24	2.25	2.6	3.2	2.59	3.13	4.36	2.38	3.45	1.76
chr1:43597336-43601867	10.14	13.98	14.6	10.47	15.59	11.61	4.83	13.98	11.73	3.99	3.31	4.17	3.88	5.7	5.98	3.93	5.21	2.87
chr1:43616198-43621918	3.94	6.83	6.59	4.63	7.41	4.66	2.05	5.37	4.84	2.05	1.91	2.8	1.86	1.9	2.13	2.13	3.06	1.46
chr1:43647118-43651455	2.22	1.62	1.34	1.58	1.14	1.73	1.05	1.52	1.65	1.19	1.46	0.99	1.42	1.03	1	1.18	1.69	0.84
chr1:43822778-43828237	2.81	2.38	2.15	1.56	2.06	2.44	1.14	2.19	1.93	1.45	1.16	1.55	1.21	1.11	1.41	1.91	1.74	0.85
chr1:43881573-43887812	4.22	2.97	3.18	4.35	3.79	4.75	2.01	3.93	4.12	2.16	2.14	2.09	1.83	2.71	2.55	2.4	2.81	1.87
chr1:43935497-43940197	3.28	2.16	2.12	2.52	2.57	3.03	1.09	2.01	2.4	1.51	1.15	1.1	1.15	1.05	0.92	1.65	1.22	1.63
chr1:43950692-43956657	4.89	3.65	3.09	3.93	4.83	5.27	1.2	3.71	3.79	1.75	1.68	2.04	1.61	1.28	1.23	1.51	1.8	1.28
chr1:43967136-43974636	1.57	2.08	2.34	2.17	1.25	1.65	0.99	1.51	2.25	1.18	0.95	0.95	1.24	1.19	0.96	1.13	1.55	1.07
chr1:43987649-43994098	10.29	8.39	8.67	9.24	10.86	11.88	5.53	9.71	10.11	5.19	4.65	4.86	4.79	8.81	8.27	5.15	5.74	6.71
chr1:44051931-44056809	1.54	3.04	3.18	2.07	1.79	1.11	1	2.25	1.97	1.41	1.14	1.26	1.42	1.08	1.54	1.48	2.09	0.89
chr1:44087363-44092071	1.62	2.83	2.85	2.1	1.61	1.45	0.97	1.83	2.21	0.92	0.77	1.16	1.02	1.22	0.92	1.12	1.25	0.78
chr1:44096467-44101522	3.07	2.9	2.81	2.95	2.27	2.94	0.97	2.13	2.8	1.23	1.44	1.3	1.01	1.83	0.86	1.29	1.03	0.72
chr1:44156077-44161330	4.81	3.95	3.79	4.2	4.6	4.3	2.8	4.62	4.35	2.76	2.39	2.67	2.6	3.49	3.02	2.45	2.52	3.11
chr1:44173130-44178295	3.2	3.24	2.98	4.14	3.91	3.63	1.85	3.89	3.95	1.89	2.22	2.49	1.69	2.29	2.14	1.57	2.39	1.55
chr1:44202015-44207806	6.29	3.96	4.02	4.82	4.61	5.96	2.91	4.62	5.16	2.66	2.1	2.77	2.57	4.88	3.41	2.65	2.99	2.88
chr1:45849602-45855199	5.24	4.72	4.52	4.41	5.84	5.55	3.09	5.53	4.71	2.59	2.44	3.07	2.66	4.22	4.15	2.74	3.29	3.09
chr1:45858750-45863095	1.07	1.19	1.12	1.33	1.16	1.27	0.9	1.18	1.55	1.12	0.93	1.65	1.28	0.77	1.04	0.85	1.32	0.46
chr1:46906962-46914052	7.91	6.26	5.92	8.6	7.96	8.29	4.04	7.57	8.92	4.18	3.94	5.33	4.57	7.99	5.49	3.96	4.51	5.03
chr1:46948668-46954660	3.5	1.63	1.8	2.8	1.95	3.5	0.74	1.7	2.49	1.58	0.99	1.94	1.28	2.18	1	1.71	1.82	1.56
chr1:46977211-46981776	1.61	1.52	1.65	1.67	0.99	1.55	0.64	1.15	1.42	1.13	1.18	1.29	0.82	1.08	1.1	1.08	1.84	1.09
chr1:51504004-51509303	1.75	5.16	5.14	2.18	2.76	1.41	1.29	2.57	2.21	1	0.84	1.13	1.22	1.14	1.51	1.43	1.62	1.07
chr1:51530934-51538154	9.57	10.68	11.07	9.31	12.07	9.53	4.54	10.93	10.08	4.49	3.12	4.42	3.8	5.99	6.37	3.47	4.65	3.41
chr1:51555726-51560376	2.6	4.71	4.81	2.74	2.51	2.94	1.36	2.29	3.21	1.36	1.16	1.91	1.55	1.72	1.58	1.59	1.73	1.36
chr1:51564343-51568795	2.18	10.17	10.17	3.85	3.4	2.08	1.32	3.01	3.68	0.86	1.43	1.67	1.48	1.68	1.09	1.03	2.13	1.42
chr1:51569172-51573541	2.35	7.89	7.4	3.57	2.19	2.6	1.05	1.92	3.81	1.36	1.14	2.59	1.79	1.46	1.22	1.33	2.17	1.3
chr1:51576147-51583647	2.57	7	7.28	4.13	2.31	2.48	1.26	2.49	4.14	0.93	1.39	1.26	1.12	1.11	1.4	1.22	2.14	1.15
chr1:51620765-51625138	3.22	1.55	1.93	2.87	1.61	3.23	0.8	1.56	3.54	1.3	1.42	1.93	1.41	1.2	0.61	1.33	2.13	1.6
chr1:51628682-51636182	5.3	4.54	4.27	4.14	5.82	5.63	1.52	5.2	4.35	1.81	1.37	2.2	1.76	1.94	1.52	1.55	1.76	1.33
chr1:51638756-51645509	12.87	9.89	9.21	10.65	11.88	14.87	3.33	11.35	10.33	4.1	2.46	3.39	2.78	4.77	3.29	4.65	3.94	4.09
chr1:51647715-51653826	5.82	10.26	11.27	8.58	9.86	6.13	2.23	9.17	8.95	1.81	1.77	2.37	2.31	2.35	2.35	2.19	2.4	1.8
chr1:51874819-51879159	0.92	1.69	1.23	1.35	2.33	0.69	1.23	2.04	1.47	0.97	0.93	1.22	1.31	0.74	1.04	1.02	0.86	1.15
chr1:51989639-51994631	4.91	3.05	2.75	3.34	2.63	4.7	1.11	3.11	2.78	1.98	1.41	1.49	1.29	0.99	0.87	1.52	1.5	1.6
chr1:52062783-52069762	13.62	12.66	12.76	14.62	17.1	15.02	5.56	15.21	15.69	4.44	4.01	3.92	4.3	6.17	7.45	3.72	4.79	4.63
chr1:52074698-52081727	10.4	6.87	6.98	8.66	9.33	10.96	1.42	8.4	8.93	3.28	2.58	2.99	2.14	2.59	2.24	3.01	2.8	1.28
chr1:52090715-52098215	4.07	5.93	6.24	5.88	10.01	4.32	2.74	9.13	5.27	1.88	1.64	1.93	1.36	2	3.5	1.34	2.14	1.33
chr1:52107153-52112661	2.52	5.27	4.88	3.4	8.23	2.38	1.64	7.55	3.94	1.2	1.2	1.66	1.2	0.84	2.16	0.99	1.69	0.67
chr1:52121220-52126284	2.06	2.5	3.01	3.19	4.19	1.89	1.46	4.3	2.98	1.54	1.44	1.33	1.16	0.85	1.19	1.25	1.38	0.72
chr1:52131565-52136002	1.98	1.82	1.97	2.63	4.17	1.84	1.42	3.23	2.4	1.31	1.22	1.71	1.45	1.37	1.66	1.27	1.69	0.75
chr1:52154642-52159506	3.45	2.78	3.01	4.33	3.11	3.85	0.92	2.78	3.47	1.68	1.64	1.74	1.67	2.03	1.38	1.56	1.43	1.71
chr1:52167813-52172645	6.52	6.55	7.58	7.65	7.94	7.26	2.61	7.4	7.69	2.54	2.46	2.13	1.83	2.61	2.94	2.74	2.18	1.79
chr1:52172815-52179656	8.95	9.53	9.48	10.8	11.08	10.04	5.12	10.13	11.74	4.05	3.71	5.38	3.91	6.02	6.99	4.13	4.23	3.94
chr1:52187493-52191985	2.24	4.85	4.31	5.13	3.46	2.75	1.89	3.19	6.07	1.7	1.95	1.5	1.4	1.67	2.16	1.53	1.47	1.26
chr1:52197815-52202703	2.19	5.09	5.55	4.89	4.99	2.64	2.03	4.65	5.37	1.65	2.13	1.73	1.72	1.27	2.36	1.77	1.79	0.82
chr1:52205294-52209630	3.06	2.82	2.8	2.87	2.88	3.2	0.98	2.45	3.39	1.76	1.87	1.78	1.94	1.95	1.5	2.28	1.57	1.84
chr1:52275914-52280311	1.51	2.54	2.61	2.65	2.32	1.96	0.92	2.12	2.9	1.47	1.54	2.12	1.09	1.09	0.91	0.96	2.15	1.21
chr1:52286230-52292907	6.02	5.02	5.66	5.83	7.01	6.18	4.43	6.36	7.12	4.38	3.82	3.65	3.53	6.98	6.29	4.12	4.28	4.54
chr1:52420433-52426044	1.63	5.34	5.12	3.28	4.59	1.63	1.96	4.15	3.77	0.92	1.18	1.84	1.44	1.48	2.5	1.29	2.1	1.42
chr1:52429031-52434902	2.29	4.34	4.66	3.51	5.17	2.4	2.33	5.13	4.18	1.28	1.59	2.19	2.05	1.58	2.82	1.53	2.16	1.87
chr1:52443966-52451466	2.72	5.47	4.94	5.41	4.33	2.97	1.54	3.98	5.35	1.58	1.64	1.87	1.62	1.74	2.25	1.58	1.69	1.38
chr1:52475933-52480269	1.24	2.23	2.95	1.63	2.59	1.32	1.4	2.07	1.77	0.82	1.12	1.49	1.28	1.32	1.39	1.06	0.87	0.38
chr1:52508452-52514725	1.53	3	3.12	1.94	3.1	1.63	1.63	3.32	2.3	1.16	1.34	1.37	1.05	0.97	1.52	1.41	1.34	1.01
chr1:52534432-52538777	1.65	1.58	1.77	1.42	1.57	1.07	1.13	1.54	1.82	0.97	1.12	1.32	1.17	1.21	0.77	1.18	0.86	1.15
chr1:52553808-52560730	7.98	6.6	6.77	7.56	9.78	9.32	3.99	8.76	8.13	3.7	2.69	3.64	3.21	4.38	5.12	3.49	2.81	2.84
chr1:52632760-52638034	3.41	1.46	2.03	2.23	2.51	3.22	1.16	1.93	1.87	1.72	1.38	1.87	1.37	1.15	1.27	1.84	1.9	1.33
chr1:52651404-52657362	2.44	2.87	2.78	2.19	2.98	2.41	0.89	2.93	2.29	1.31	1.11	1.23	1.49	1.53	1.29	1.27	1.74	0.67
chr1:52685457-52691186	6.16	4.54	4.95	5.34	6.61	7.35	3.7	6.41	5.33	3.34	2.66	2.47	2.86	4.48	4.64	3.73	3.4	4.53
chr1:52695454-52699807	2.77	2.53	2.35	2.21	4.59	2.51	1.35	3.71	2.6	1.45	1.24	1.51	1	1.47	1.34	1.46	1.36	0.61
chr1:52705820-52713320	14.35	2.27	2.19	4.99	8.91	16.87	1.71	8.54	4.8	4.18	1.77	2.52	1.54	3.36	2.01	4.47	2.72	1.87
chr1:52732610-52737055	2.59	1.65	1.2	1.63	1.18	2.36	1.08	1.75	1.49	1.45	1.12	1.39	1.32	1.08	1.24	1.39	1.65	1.05
chr1:52781207-52786266	4.88	2.19	1.99	3.04	3.41	5.21	2.02	3.28	3.18	2.97	1.47	2.75	1.57	2.71	3.17	2.76	1.98	1.91
chr1:52808898-52813288	2.52	1.31	1.31	1.7	2.47	2.51	0.79	2.48	1.48	1.05	1.08	0.98	1.3	1.02	0.99	1.13	1.26	0.99
chr1:52853355-52859931	9.66	9.87	9.62	9.43	10.52	10.66	3.21	10.29	8.97	4.41	3.29	4.79	3.93	6.67	3.74	4.37	4.78	3.9
chr1:52871406-52877083	4.64	3.34	3.49	3.68	4.5	4.7	2.07	4.4	3.96	2.21	1.93	2.67	1.93	3.62	2.89	2.7	2.3	2.41
chr1:52899209-52905034	5.42	3.11	3.37	3.77	3.93	5.26	1.94	4.49	3.43	2.42	1.67	2.51	1.65	3.01	2.67	2.55	2.92	2
chr1:52955562-52959938	1.41	1.31	1.22	1.41	1.68	1.39	0.97	1.39	1.48	1.21	1.42	1.31	1.2	0.73	0.99	1.01	1.18	0.84
chr1:53103732-53109277	1.64	2.58	2.49	3.04	4.89	1.77	2.37	4.55	2.67	1.31	1.41	2.25	1.38	2.42	2.71	1.24	2.87	1.98
chr1:53351409-53356700	4.24	3.27	3.43	4.72	4.47	4.77	2.36	3.68	4.15	2.44	2.2	2.6	3.12	3.26	3.57	2.44	2.23	1.95
chr1:53367706-53373154	6.15	5.24	5.05	5.92	5.77	5.5	2.28	5.33	6.65	2.61	2.18	2.68	2.31	3.19	3.04	2.79	2.23	2.57
chr1:53406358-53411568	1.76	1.61	1.98	2.16	2.44	1.93	1.44	2.27	1.94	1.47	0.96	1.18	0.98	2.05	1.51	0.95	1.34	1.09
chr1:53828018-53835518	19.02	17.21	16.95	19.34	18.93	22.92	4.64	18.11	21.56	6.77	4.85	6.93	5.32	8.85	5.73	7.32	6.96	4.4
chr1:53836863-53843779	14.68	12.54	12.5	14.31	13.94	16.8	5.02	13.78	15.03	6.5	4.32	5.73	4.93	7.63	6.87	6.05	5.82	5.54
chr1:53848049-53855549	11.42	10.09	10.28	10.04	11.13	13.13	2.55	10.41	11.76	3.5	2.54	3.42	2.46	3.81	3.32	4.4	3.24	2.58
chr1:53863258-53867750	4.53	2.41	2.36	5.17	2.15	4.29	0.94	2.26	4.86	1.2	1.17	1.78	1.3	0.82	0.78	1.06	1.71	0.67
chr1:53878190-53884350	8.59	5.55	5.72	5.81	7.12	9.95	1.85	7.04	6.09	2.87	1.67	2.16	1.61	2.2	2.52	2.69	2.79	2
chr1:53899882-53904480	10.72	4.33	4.5	5.56	10.56	12.49	1.77	9.15	5.82	2.95	1.38	2.4	1.57	3.12	2.51	2.84	2.92	1.96
chr1:53905041-53911890	14.64	7.5	7.52	9.01	12.8	15.94	2.83	11.24	10.07	4.54	1.78	2.72	1.93	3.84	3.12	4.07	2.84	2.92
chr1:53930947-53935634	4.57	1.94	2.04	3.28	2.4	4.45	1.07	2.04	2.88	1.58	0.92	1.07	1.12	0.92	0.75	1.36	1.11	0.57
chr1:53936694-53941203	3.73	1.58	1.25	2.09	2.56	3.84	0.77	2.39	2.25	0.96	0.9	0.92	0.83	0.85	0.93	1.41	1.11	0.44
chr1:53944280-53948655	4.38	2.08	2	2.51	2.26	3.63	0.9	2.73	2.58	1.51	0.93	1.77	1.3	1.64	1.18	1.37	1.59	0.91
chr1:53995349-53999688	2.68	1.23	1.73	1.83	1.48	2.03	1.03	1.79	1.47	1.31	1.18	1.22	1.31	1.18	0.96	1.63	1.24	0.92
chr1:54001019-54005397	1.62	1.37	1.48	1.52	1.46	1.71	0.89	1.56	1.34	0.99	1.27	1.11	1.27	0.87	1.15	1.01	1.27	1.22
chr1:54457165-54461505	1.4	1.45	0.89	1.47	1.72	1.37	0.9	1.21	1.29	1.18	1.49	0.89	0.93	1.32	1.66	1.5	1.28	0.84
chr1:54475973-54481711	3.45	1.9	2.33	2.13	3.54	3.92	1.1	2.98	3.03	2	1.51	1.7	1.65	1.25	1.75	2.58	1.84	1.16
chr1:54493081-54497927	3.43	2.04	2.66	3.09	3.67	3.91	1.84	2.64	2.9	2.15	2.01	1.8	2.08	2.44	2.52	2.19	1.92	1.51
chr1:54546163-54552497	8.27	2.73	2.73	5.04	5.01	8.42	1.39	4.51	5.11	3.52	2.13	3.14	1.73	3.32	1.72	3.71	3.1	2.73
chr1:54563872-54568255	1.7	0.99	0.81	1.65	0.89	1.69	0.97	0.95	1.16	0.99	0.86	1.4	1.03	0.84	0.65	0.85	1.71	0.46
chr1:54575229-54579888	1.17	1.43	1.43	2.08	1.2	1.49	0.86	1.33	1.87	1.19	1.19	1.54	1.06	0.86	0.93	1.14	1.11	0.43
chr1:54611665-54617464	3.59	2.79	2.53	4.24	3.92	4.66	2.59	3.2	4.41	2.59	1.89	2.42	2.17	2.7	1.82	2.25	2.16	2.41
chr1:54639535-54645446	3.96	5.83	6.55	5.31	6.19	3.99	1.86	5.44	5.56	1.63	1.65	1.94	1.93	1.81	2.77	1.34	1.97	1.52
chr1:54715834-54720319	1.74	2.2	2.09	1.84	3.12	1.28	1.26	2.77	1.91	1.35	1.2	1.44	1.04	1.07	1.3	1.42	1.47	0.97
chr1:54802262-54807407	3.48	1.57	1.39	2.86	2.45	4.07	1.35	2.35	3.23	1.72	1.37	1.98	1.34	1.3	1.23	1.89	1.29	0.91
chr1:54882982-54888003	4.27	2.68	2.36	4	3.77	4.22	1.47	4.95	3.93	1.5	1.37	1.71	1.58	1.91	1.3	1.48	1.57	0.86
chr1:54896380-54900783	6.43	4.84	4.18	5.72	6.8	6.46	1.83	6.24	5.78	2.52	2.24	1.95	2.08	1.96	1.86	2.32	2.07	1.36
chr1:54925545-54932850	8.02	4.89	4.86	7.49	6.98	8.99	2.01	6.63	7.61	2.73	1.98	2.96	2.14	2.9	2.15	3.19	3.25	1.69
chr1:54937867-54942340	5.46	3.23	3.68	5.39	4.3	6.09	1.43	4.36	5.37	1.95	1.96	1.7	1.98	2.25	1.83	2.56	1.88	1.56
chr1:54943659-54948742	3.41	1.66	1.81	2.95	2.77	3.82	0.66	2.47	3.37	1.53	1.09	1.27	1.15	0.82	0.89	1.35	1.02	0.79
chr1:54950957-54957624	5.35	3.31	3.45	5.22	5.71	5.69	1.42	5.76	5.22	2.12	1.7	2.13	1.71	1.67	1.78	1.91	2.12	1.4
chr1:54968602-54974742	12.51	10.45	10.76	12.1	13.35	12.84	3.03	11.97	12.95	4.19	3.21	4.15	3.67	4.78	3.73	3.79	4.48	2.6
chr1:54978990-54985280	9.87	7.69	8.36	9.8	10.63	11.78	5.12	10.03	10.06	4.49	3.99	5.14	4.94	7.38	6.99	5.13	5.2	4.24
chr1:54990713-54995057	1.8	2.08	1.67	1.9	1.86	1.9	1.23	1.76	2.24	1.12	0.93	1.35	1.76	0.77	1.15	1.3	1.19	0.92
chr1:55081192-55088692	12.94	11.05	12.15	14.2	14.13	14.38	5.12	12.56	14.84	5.5	5.17	6.07	5.46	8.19	6.42	5.86	6.55	7.46
chr1:55106602-55112637	8.52	6.55	6.63	9.35	9.02	9.85	4.52	7.86	10.61	4	4.36	3.77	3.93	6.74	5.21	3.33	3.55	4.75
chr1:55141773-55147837	6.08	6.54	6.37	6.06	8.39	6.05	4.68	6.88	6.32	3.26	3.3	2.97	3.56	6.76	6.2	2.79	4.01	4.61
chr1:55185096-55191260	6.81	6.48	6.72	6.8	7.83	8.03	4.2	6.28	7.04	2.87	2.87	3.83	3.26	5.1	5.89	3.69	3.36	4.16
chr1:55263822-55269323	3.78	3.25	3.07	3.1	1.89	4.05	1.17	2	3.24	1.87	1.67	2.06	1.72	1.8	1.22	1.73	1.98	1.88
chr1:55270129-55275181	3.86	2.72	2.36	3.2	1.98	3.95	1.25	2.03	3.21	1.54	1.47	1.67	1.66	2.34	1.09	2.03	2.65	1.58
chr1:55291381-55297787	3.6	3.12	3.17	3.26	3.68	3.92	2.14	3.12	3.41	2.33	2.07	2.15	2.04	2.84	3.18	2.67	2.73	2.18
chr1:55416549-55422644	2.2	1.19	1.17	2.04	1.41	2.24	0.91	1.49	2.2	1.43	1.06	1.1	1.26	1.54	0.63	1.56	1.5	0.87
chr1:55460089-55465923	2.54	2.4	2.5	3.41	3.21	2.63	1.98	2.73	3.25	1.63	2.29	1.55	2.5	2.82	2.46	1.85	1.99	2.17
chr1:55501324-55505669	1.13	1.75	1.92	2.08	2.73	0.91	1.1	2.09	1.64	0.7	1.46	0.99	1.52	0.77	1.23	0.77	1.4	0.92
chr1:55673230-55677597	0.69	1.23	1.48	2.27	0.82	0.68	1.15	0.96	2.35	0.75	1.58	1.57	1.96	1.39	1.19	0.61	1.35	1.14
chr1:55861903-55866728	3.16	2.1	2.1	2.92	2.27	3.06	1.35	1.98	3.53	2.16	1.51	2.49	1.96	1.72	1.42	1.83	2.7	1.31
chr1:57431785-57436898	3.68	3.95	3.9	3.6	4.69	3.28	2.62	4.3	4.17	2.24	2.69	2.18	2.44	2.93	3.2	2.49	2.45	1.56
chr1:57460714-57466653	4.65	3.61	4.54	4.17	5.68	4.79	2.8	4.85	4.2	2.84	2.62	2.72	2.98	3.03	4.45	2.47	3.37	2.92
chr1:57894325-57899333	4.26	1.24	1.22	1.7	1.87	4.31	1.43	1.46	1.58	1.87	1.38	1.69	1.17	1.78	1.27	1.97	1.93	1.53
chr1:57910212-57914557	1.17	0.93	1.12	0.79	0.75	1.5	1.2	0.41	0.93	0.82	0.84	0.92	0.52	0.99	1.31	0.69	1.03	0.61
chr1:58023908-58028999	3.16	2.86	3.27	3.66	4.03	3.66	2.39	3.57	3.8	2.07	1.96	2.19	2.09	2.79	3.28	1.8	2.84	2.29
chr1:58050411-58057073	1.76	2.12	2.21	2.07	2.6	1.95	1.29	2.46	1.81	1.72	1.26	1.65	0.97	1.44	1.61	1.14	1.48	0.95
chr1:58357996-58363215	3.48	2.74	3.06	1.93	3.16	4.54	1.31	2.79	2.34	2.02	1.48	1.4	1.29	1.71	1.83	1.76	1.61	1.53
chr1:58366260-58371165	3.7	1.44	1.44	2.08	1.65	3.21	1.24	1.9	1.54	1.83	0.94	0.76	1.32	1.4	0.92	1.66	1.28	1.09
chr1:58446577-58453093	5.27	4.5	4.25	5.02	6.31	6.51	3.87	5.1	4.94	3.56	3.44	3.1	3.2	4.28	5.44	2.95	3.04	3.83
chr1:58477171-58483290	9.1	9.37	9.23	9.71	11.68	11.4	8.64	11.68	10.42	5.37	5.06	5.78	5	9.49	12.6	5.77	5.26	8.82
chr1:58499457-58505634	5.26	5.52	5.4	4.9	5.99	6.5	2.41	5.4	4.44	2.9	2.76	2.34	2.33	3.38	3.25	2.86	2.26	2.59
chr1:58508518-58513974	4.13	2.31	2.19	2.66	2.02	4.12	1.02	2.63	3.14	1.55	1.16	1.18	0.99	1.34	0.8	1.97	1.44	1.1
chr1:58558936-58564440	4.39	3.06	2.94	4.1	4.56	4.21	1.9	3.89	3.54	2.49	1.74	1.74	2.45	2.43	2.76	2.34	2.31	2.6
chr1:58640236-58646089	3.89	3.55	3.76	3.78	4.13	4.43	2.08	4.15	3.95	2.66	2.61	2.94	2.59	2.51	2.37	2.8	3.05	2.56
chr1:58665679-58670024	1.34	1.06	1.51	1.17	0.9	1.19	0.75	0.99	1.41	1.4	1.12	1.32	1.21	0.99	1.27	0.97	1.4	1.15
chr1:58705969-58712482	3.33	3.85	4.13	4.12	4.13	3.66	2.07	3.98	3.89	1.72	1.95	2	2.35	3.26	3.11	1.87	2.44	2.15
chr1:58766096-58773596	10.05	10.02	9.83	9.55	11.62	11.39	3.81	9.72	9.51	4.55	3.66	4.07	3.64	6.87	4.88	4.87	4.34	4.09
chr1:58776300-58782033	10.36	14.36	15.54	12.07	14.15	12.1	3.21	12.7	13.44	3.38	3.63	3.52	3.06	4.34	3.24	3.54	3.77	2.5
chr1:58782043-58786910	5.71	12.88	12.62	8.7	12.68	5.89	3.53	11.25	9.58	2.33	3.05	2.56	2.9	2.75	4.23	1.78	3.01	2.33
chr1:58788601-58794584	4.7	4.24	5.03	5.23	5.17	5.55	1.05	4.3	5.67	2.23	1.74	1.94	1.68	2.48	1.4	1.89	2.69	0.95
chr1:58797243-58802342	5.8	4.83	4.77	5.92	4.72	5.62	1.96	4.01	6.06	2.4	2.52	3.14	2	3.22	2.43	2.53	3.15	1.7
chr1:58814633-58820804	1.94	1.8	1.87	2.11	1.36	1.66	0.53	2.19	2.25	0.68	0.85	1.18	1.02	1.19	0.84	1.2	1.25	0.81
chr1:58829110-58836610	1.83	1.59	1.54	1.99	1.44	1.98	1.03	1.4	1.82	1.07	0.86	1.26	1.28	1.11	1.2	1.08	1.17	1.02
chr1:58850168-58856392	7.91	8.14	7.35	8.94	9.24	9.32	4.05	7.76	9.1	3.94	3.75	2.85	3.45	4.25	5.08	3.4	3.3	3.32
chr1:58856820-58863149	10.31	9.98	9.72	10.45	9.92	11.5	2.6	9.9	10.9	3.73	3.07	3.78	4.1	4.16	2.96	4.52	3.95	2.26
chr1:58876515-58880970	2.57	2.91	2.68	2.68	3.33	2.57	1.32	3.3	2.77	1.04	1.09	1.45	1.45	1.47	1.2	1.43	1.44	1.05
chr1:58909108-58913449	1.46	1.67	1.71	1.51	2.23	1.45	0.68	1.87	1.41	0.88	0.72	1.22	0.93	0.88	1.12	1.3	0.99	0.61
chr1:59008875-59015686	5.19	3.21	3.26	4.59	3.41	5.92	1.2	2.74	4.22	2.38	1.8	2.19	1.56	1.69	1.06	1.92	2.1	1.56
chr1:59027349-59032370	6.37	4.7	4.75	6.19	5.02	6.83	3.62	5.76	6.05	4.04	3.17	3.31	3.05	4.38	5.1	3.83	3.74	4.11
chr1:59174297-59179746	2.55	2.21	2.26	2.75	3.14	2.81	2.14	3.2	2.29	2.03	1.98	1.79	1.96	1.73	3.1	1.68	1.94	1.28
chr1:59235046-59239441	1.47	1.41	1.86	1.4	2.27	1.25	1.49	1.99	1.27	1.14	1.29	1.4	1.02	1.6	1.14	1.08	1.71	2.12
chr1:59259002-59263375	1.27	1.03	1.07	1.14	1.27	1.01	1.27	1.09	1.07	1.48	0.9	0.95	1.24	0.58	0.99	1.05	0.82	1.45
chr1:59291494-59297094	4.96	3.07	3.62	3.82	5.39	4.9	2.51	4.89	4.36	2.59	2.12	2.68	2.31	3.36	3.4	2.74	3.29	2.32
chr1:59622973-59628453	1.42	1.22	1.17	1.38	1.07	1.45	0.99	1	1.23	1.28	1.53	1.12	1.12	1.08	0.88	0.93	0.85	1.09
chr1:59656837-59662043	4.88	2.27	2.24	2.96	3.17	5	1.07	3.19	2.77	2.38	1.76	1.95	1.59	2.33	1.41	2.34	2.06	1.73
chr1:59662786-59667517	4.07	3.63	3.61	3.6	3.69	5.24	1.47	3.71	3.54	1.84	1.86	2	1.71	2.16	2.09	1.83	1.32	1.76
chr1:59697396-59701832	1.15	1.04	0.93	1.35	0.85	1.37	0.78	1.05	0.94	0.95	0.73	1.32	0.88	0.43	0.79	1.27	1.37	1.05
chr1:59724378-59730749	7.84	6.87	6.93	8	8.83	9.26	5.34	8.24	8.05	3.85	3.9	4.2	3.49	6.91	6.8	4.21	3.68	5.23
chr1:59739208-59745377	6.12	6.63	6.38	6.4	7.55	7.02	3.33	7.62	8	2.82	2.93	3.41	3.09	4.14	3.71	3.03	2.87	3.29
chr1:59817223-59822737	3.47	3.14	2.93	5.65	4.56	3.92	4	3.84	5.21	2.63	2.72	2.73	3.19	3.73	4.64	2.08	3.63	3.32
chr1:59941606-59945974	1.25	1.66	2.02	2.31	2.09	1.24	1.07	1.83	2.11	1.21	1.14	1.38	1.41	1.24	1.03	1.21	1.47	0.76
chr1:59968025-59975525	6.26	7.02	7.5	6.98	7.76	6.34	3.71	7.36	7.6	3.29	2.88	3.59	3.3	5.81	5.37	3.18	3.81	4.62
chr1:60050855-60055194	1.3	1.39	1.17	1.2	1.28	1.55	0.98	0.99	1.32	0.94	1.62	0.99	1.21	0.88	1	1.26	0.82	1.38
chr1:60059292-60063628	1.11	1.84	1.91	1.18	1.45	1.4	0.9	1.43	1.59	0.88	0.81	1.12	0.87	0.7	1.04	1.38	1.28	0.38
chr1:60070431-60076566	3.95	4.46	4.82	4.09	6.55	4.71	2.75	5.77	4.13	1.61	1.61	1.45	1.59	2.31	2.67	1.55	1.54	1.09
chr1:60129115-60135056	5.36	2.32	2.51	2.51	5.41	6.29	1.32	5.57	2.51	2.17	0.8	2.34	1.14	1.15	1.86	2.35	1.41	0.9
chr1:60151882-60157714	4.87	3.09	3.62	4.15	4.7	5.43	2.31	4.8	4.3	2.49	2.41	2.26	2.29	3.61	3.21	2.97	3	2.63
chr1:60212732-60217470	1.72	1.9	1.84	1.99	1.53	1.72	0.83	2.07	2.3	1.11	1.17	1.18	0.73	1.25	0.95	1.38	1.4	0.84
chr1:60234553-60240213	4.81	3.54	3.72	4.71	5.16	5.22	2.69	4.96	4.66	2.56	2.46	2.98	2.23	3.92	3.6	2.84	3.28	2.82
chr1:60290405-60294784	1.99	0.94	0.77	1.41	1.34	1.96	0.92	1.04	1.31	1.11	0.71	1.31	0.89	0.95	0.73	1.01	1.51	0.76
chr1:60397651-60403241	4.03	2.77	3.55	4.08	3.99	5.32	2.53	3.4	3.9	2.55	2.25	2.41	2.23	3.62	3.5	2.46	2.14	2.15
chr1:60463812-60469553	2.86	2.72	2.6	3.57	2.95	3.34	1.59	3.44	2.76	2.18	1.98	2.22	2.12	2.58	2.33	1.84	1.96	1.8
chr1:60471689-60476134	1.92	1.27	1.4	1.92	2.27	1.71	0.95	1.51	2.37	1.01	1.06	1.35	0.91	0.97	0.64	1.07	1.33	1.05
chr1:60515627-60520065	2.33	1.48	1.48	2.25	2.27	2.48	1.13	1.91	2.49	1.34	1.16	1.32	1.18	1.22	1.47	1.47	1.45	1.35
chr1:60538033-60542412	2.11	2.1	2	2.19	2.11	2.52	1.04	2.1	2.34	1.08	1.2	1.73	1.41	1.31	1.3	1.45	1.8	1.6
chr1:60594458-60598801	2.68	3.12	2.62	2.87	3.1	2.51	0.75	2.83	3.47	1.28	1	1.88	1.14	1.21	1.46	1.38	1.65	1.3
chr1:60620290-60624753	2.48	2.93	2.74	3.03	2.45	3.04	1.71	2.44	3.14	1.68	1.63	1.89	1.51	1.86	2.29	1.5	2.04	2.24
chr1:60682013-60686974	2.58	2.82	2.92	3.18	2.27	3.13	1.14	3.08	2.28	1.14	1.55	1.15	1.45	1.16	1.01	1.28	1.15	1.28
chr1:60706733-60711959	4.41	2.8	2.59	3.32	3.44	4.75	1.42	2.81	3.65	1.56	1.53	1.7	1.72	1.86	1.47	1.96	1.92	1.66
chr1:60800570-60807520	13.36	12.55	12.99	13.14	13.87	14.78	4.6	13.45	14.09	5.46	4.3	6.18	4.02	6.56	6.11	5.74	5.97	5.7
chr1:60813369-60819320	14.91	16.31	15.95	16.29	14.73	16.41	4.95	14.52	17.66	4.81	3.75	4.4	3.33	4.9	5.56	4.77	4.99	4.03
chr1:60831935-60839435	13.07	11.88	11.71	13.16	9.89	15.05	2.77	9.67	13.34	4.5	3.4	4.47	4.14	6.72	4.01	4	4.65	3.46
chr1:60848373-60852763	2.34	1.73	1.41	2.57	1.63	2.61	1.19	1.66	2.07	1.2	0.89	1.3	0.89	1.02	1.37	1.49	1.26	0.76
chr1:60865805-60870189	3.36	1.5	1.59	1.94	1.61	3.72	0.82	1.64	2.19	1.71	0.99	1.47	1.27	1.13	0.84	1.61	1.39	0.84
chr1:60888472-60892816	1.27	1.95	2.01	2.17	1.45	1.4	0.85	1.62	2.24	1.34	0.65	1.42	1	1.14	1	0.89	1.36	0.69
chr1:60923075-60927425	1.4	4.34	5.01	4.15	1.4	0.99	0.8	1.04	4.12	0.73	1.09	1.68	1.07	1.36	1.23	1.1	1.6	1.99
chr1:60929517-60934735	2.21	11	11.74	6.65	2.66	1.52	1.77	2.27	6.77	1.24	1.81	3.07	1.7	3.36	1.79	1.25	3.08	2.36
chr1:60941371-60947872	1.98	14.8	15.02	11.31	2.25	2.05	2.19	2.57	11.91	0.91	2.18	3.48	2.49	3.26	1.95	0.9	3.33	3.07
chr1:60950029-60957529	2.72	13.43	13.94	10.47	4.01	3.2	2.39	3.92	11.09	1.62	2.72	4.43	2.8	5.19	2.54	1.27	4.12	4.09
chr1:60967578-60975078	7.81	20.32	21.46	18.62	16.12	8.39	8.89	15	19.78	2.18	5.87	6.53	5.82	8.91	10.92	2.05	5.84	7.59
chr1:60984805-60989266	1.71	6.78	6.44	3.54	2.43	1.61	1.76	2.28	3.49	0.77	1.45	1.57	0.94	1.93	1.61	1.03	2.12	1.34
chr1:60992858-61000358	4.87	13.41	14.72	10.53	6.03	5.03	2.48	5.18	10.96	2.13	3.1	3.07	3.1	3.98	2.99	1.62	3.74	2.71
chr1:61007294-61013261	1.51	7.65	7.67	5.67	1.85	1.74	1.11	1.6	5.66	0.86	1.81	2.33	1.69	2.54	1.77	0.98	2.76	1.95
chr1:61029772-61037272	8.55	14.11	15.18	10.18	12.38	9.32	4.79	12.34	10.32	3.29	2.72	4.1	2.92	4.44	5.6	3.34	4.36	3.29
chr1:61044663-61050093	2.69	5	5.26	2.98	5.42	2.8	1.86	5.44	2.54	1.12	1.17	1.24	0.83	1.35	2.09	1.37	1.51	1.23
chr1:61071525-61076691	1.48	3.46	3.15	2.56	2.14	1.45	0.69	2.2	2.44	1	1.31	1.41	0.84	1.3	1.26	0.85	0.69	0.19
chr1:61081181-61087070	3.53	12.73	12.65	5.51	9.53	3.29	2.29	8.38	6.46	1.59	1.61	2.7	1.63	2.11	3.46	1.35	2.61	2.21
chr1:61100302-61106560	3.83	10.45	10.7	5.06	7.24	4.33	2.1	7.16	5.23	1.73	1.73	1.78	1.66	1.58	2.4	1.33	1.66	1.22
chr1:61109558-61114189	1.71	6.61	6.78	2.39	4.43	1.64	1.43	4.28	2.5	1.48	0.96	1.14	1.23	1.07	1.99	1.37	1.85	0.86
chr1:61122498-61127161	2.3	1.15	1.17	1.56	0.88	2.77	0.75	0.92	1.45	1.53	0.96	1.35	0.93	0.86	0.29	1.32	1.3	0.21
chr1:61157406-61161835	1.7	2.46	2.06	2.26	2.18	1.69	1.01	1.94	2.17	0.74	1.53	1.39	1.29	1.12	1.51	1.16	1.74	1.13
chr1:61190932-61198432	4.26	8.77	8.82	6.57	6.6	5.09	2.05	6.12	7.24	2.06	2.4	2.35	3.08	2.49	1.96	2.4	2.48	1.55
chr1:61236169-61240903	1.4	1.69	2.04	1.8	1.42	1.47	0.99	1.52	1.84	1.45	1.14	1.15	1.43	0.94	1.24	0.93	1.47	1.27
chr1:61477667-61483096	0.6	2.79	3.46	1.21	2.46	0.51	1.5	2.07	0.91	1.14	1.17	1.03	1	0.76	1.54	0.85	1.12	0.67
chr1:62245671-62250748	0.77	2.76	2.59	1.78	1.28	0.67	1.35	1.37	2.1	0.86	1.3	1.52	1.21	1.23	1.05	1.18	1.83	0.85
chr1:62297387-62301831	1.06	1.12	1.42	2.27	1.37	0.72	1.17	1.21	1.87	1.22	1	1.84	1.11	1.15	1.35	0.91	1.57	1.27
chr1:62683875-62688298	1.09	1.38	1.17	1.95	1.28	1.55	1.23	1.32	2.2	1.01	0.98	1.65	1.39	1.55	0.79	1.28	1.5	0.83
chr1:63150124-63154532	1.92	1.3	1.32	2.07	1.53	1.75	0.74	1.74	1.56	1.23	0.95	1.17	1.23	1.19	0.8	0.84	0.93	1.13
chr1:63157218-63163948	7.37	6.67	6.3	7.22	7.62	7.47	4.67	7.62	7.41	3.76	3.27	3.62	3.66	5.57	6.46	3.36	3.88	3.91
chr1:63173850-63179309	2.18	2.53	2.63	2.37	1.87	2.18	1.16	1.99	2.14	1.26	1.34	1.34	1.59	1.11	1.38	1.45	1.21	1.28
chr1:63220457-63226507	6.66	5.3	5.39	5.82	7.66	7.4	3.69	6.32	6.57	3.86	3.19	3.38	3.77	4.51	5.31	3.65	4.73	3.96
chr1:63775147-63779955	3.12	2.44	2.44	2.32	3.19	3.3	1.72	3.28	2.49	1.62	1.57	2.02	1.94	1.69	1.7	1.73	2.16	0.9
chr1:64007685-64012042	1.48	1.44	1.19	1.57	1.21	1.54	1.07	1.18	1.52	1.21	1.05	1.31	1.07	0.77	1.3	1.5	1.03	1.53
chr1:64044791-64049548	4.24	3.18	3.36	3.21	3.09	5.01	1.37	2.99	3.44	2	1.68	2.53	1.39	2.62	1.12	2.19	2.78	2.17
chr1:64130648-64137153	6.2	3.91	4.02	4.9	4.85	6.22	1.35	3.77	5.61	1.84	1.45	1.63	1.78	1.45	1.57	1.71	1.7	1.59
chr1:64149922-64157422	4.81	4.57	4.62	6.19	3.11	5.1	0.97	2.74	6.67	1.83	1.68	1.7	1.8	2.11	0.87	1.6	1.93	1.24
chr1:64164597-64170944	9.5	6.41	6.54	9.06	8.99	10.44	5.31	7.8	9.15	5.4	4.49	5.32	4.56	9.9	7.17	5.92	5.97	8.87
chr1:64184131-64188499	1.58	1.55	1.08	1.57	1.25	1.84	0.82	1.09	1.72	0.97	1.02	1.18	1	1.31	0.92	1.17	1.51	0.38
chr1:64237510-64241912	1.61	1.41	1.45	1.87	1.17	1.53	1.06	1.14	1.95	1.23	1.38	1.37	1.23	1.34	0.84	1	0.93	0.91
chr1:64347103-64351592	4.02	3.6	3.73	3.93	3.04	4.59	1.11	2.93	4.95	1.59	1.69	2.14	2.07	1.95	0.97	1.97	2.03	1.56
chr1:64492864-64497666	2.76	1.12	1.53	1.92	1.75	2.75	1.06	1.77	1.57	1.26	0.73	2.09	1.06	1.49	0.91	1.21	1.79	1.18
chr1:64553350-64557985	3.08	2.29	1.7	2.33	1.81	3.14	1.1	1.7	1.99	1.31	1.19	1.3	1.23	1.38	0.61	1.26	1.89	1.15
chr1:64573491-64580991	15.54	11.5	12.01	15.17	14.42	17.79	7.85	14.34	14.72	6.35	5.06	5.08	5.66	10.21	10.54	6.52	5.77	8.13
chr1:64645560-64650005	2.02	2.22	2.09	2.25	2.51	2.08	1.22	2.53	2.51	1.57	1.34	1.45	1.35	1.33	0.79	0.99	1.41	1.35
chr1:64660742-64666420	4.4	5.1	5	4.99	5.85	5.01	3.24	5.41	4.76	3.11	2.64	2.92	2.72	4.1	4.89	2.36	3.09	2.87
chr1:64734458-64740613	2.63	1.86	2.08	2.56	2.66	3.12	1.01	2.45	2.3	1.69	1.4	1.86	1.37	1.76	1.25	1.78	1.66	1.19
chr1:64780938-64785612	2.39	1.73	1.65	2.14	2.34	2.62	1.33	1.84	2.22	1.86	1.53	1.9	1.57	2.8	1.97	1.62	1.26	1.78
chr1:64842506-64846851	0.81	1.41	1.12	0.7	1.55	0.94	1.13	0.99	0.84	0.64	1.09	0.76	0.66	0.51	1.15	1.26	0.62	0.61
chr1:65000467-65005919	3.61	2.71	2.71	2.7	3.03	3.01	1.22	2.74	2.98	1.84	2.03	2.23	1.73	1.87	1.59	1.85	2.69	1.77
chr1:65014314-65020173	4	2.34	2.31	2.17	2.31	4.67	0.98	2.26	2.22	1.64	1.41	1.22	1.41	0.95	1.37	1.96	1.49	1.31
chr1:65223029-65228560	3.17	2.5	2.23	3.08	2.93	2.99	1.1	2.23	2.96	2.34	1.83	2.12	2.31	2.62	1.78	2.33	2.55	2.35
chr1:65230530-65236074	3.03	2.25	2.22	3.31	2.84	3.26	1.47	2.74	2.91	1.97	1.32	2.04	1.71	1.87	1.63	2.26	1.64	1.92
chr1:66324087-66328436	1.46	0.8	0.89	1.04	1.76	1.27	1.13	1.54	0.93	1.55	1.24	1.35	0.55	1.06	1.38	1.58	1.03	0.92
chr1:66595768-66602002	3.52	1.13	1.02	0.83	2.95	3.77	1.15	3.09	0.9	1.9	0.91	1.29	0.94	0.92	1.23	1.84	1.15	1.02
chr1:66693864-66700535	1.4	1.35	1.69	1.41	1.78	1.06	1.06	1.63	1.42	1.48	1.03	0.92	1.42	1.22	0.73	1.3	0.96	1
chr1:66745365-66750544	2.95	3.05	2.99	3.1	4.42	4.24	2	4.15	3.01	2.44	2.03	2.02	1.97	2.8	3.03	2.52	2.35	2.32
chr1:66824447-66828840	1.16	0.96	1.33	1.47	0.89	0.95	0.84	0.93	1.36	1.32	1.23	1.17	1.23	1.31	0.99	1.08	1.1	1.06
chr1:66859253-66866753	6.78	4.85	4.94	6.56	6.52	7.39	2.67	5.64	6.32	3.34	2.67	3.76	2.64	4	3.39	3.67	3.36	2.98
chr1:66882261-66886606	1.4	2.12	2.14	1.62	1.84	0.99	0.63	1.62	1.55	0.91	1.03	0.86	0.79	0.73	0.92	1.1	1.03	0.38
chr1:66906870-66912948	4.45	4.08	3.83	3.63	4.83	4.68	2.49	4.07	4.04	2.52	2.22	2.47	2.07	2.6	3.16	2.61	2.41	2.25
chr1:66919028-66923384	2.23	1.45	1.12	1.42	1.11	2.13	0.77	1.1	1.19	1.33	0.96	1.22	0.79	1.14	1.07	1.09	1.72	1.15
chr1:66941249-66946320	2.01	1.15	1.2	1.99	1.35	2.3	0.75	1.67	1.49	1.46	1.28	1.75	1.15	1.35	1.15	0.84	1.55	0.99
chr1:67031838-67036369	3.29	1.1	1.12	1.67	2.25	3.33	1.08	2.08	1.78	1.8	1.52	2.72	1.39	1.48	0.85	1.6	2.45	1.32
chr1:67082823-67087934	4.42	3.4	3.24	4.12	4.81	5.41	1.66	3.55	4.24	2.94	1.77	3.25	1.82	2.78	1.96	2.8	2.62	2.09
chr1:69286463-69291319	0.79	1.64	1.43	1.53	1.04	0.73	1.14	1.38	1.87	1.11	1.67	0.97	1.17	1.71	0.83	1.16	1.66	1.1
chr1:69376224-69380967	0.9	1.27	1.31	1.98	1.17	0.88	0.73	1.16	2.3	0.75	1.42	1.09	0.92	1.21	0.85	1.04	1.36	0.84
chr1:69543521-69548022	0.93	3.28	2.92	2.85	3.27	1.54	0.94	2.6	2.91	1.41	1.71	1.59	1.27	0.74	1.08	1.29	2.07	0.89
chr1:69581866-69587136	2.12	12.68	13.01	9.41	6.84	1.74	2.5	6.03	10.28	1.08	2.33	1.87	1.88	1.48	3.65	1.31	2.14	1.58
chr1:69589002-69596502	2.86	18.86	18.94	16.2	12.57	3.16	4.42	11.17	16.78	1.35	3.98	4.07	4.02	4.08	5.35	1.46	3.79	2.66
chr1:69599351-69603715	1.31	11.39	10.2	10.96	4.43	1.54	2.74	4.36	11.61	1.45	2.72	3.71	1.93	2.56	2.38	1.13	3.4	1.22
chr1:69643598-69647938	1.05	4.63	3.77	8.02	1.02	1.04	1.58	1.18	8.17	1.31	1.99	1.78	2.04	1.4	1.46	1.14	1.85	0.84
chr1:69653392-69657815	0.88	4.44	4.06	7.13	1.45	0.87	1.84	1.49	7.99	1.25	1.99	1.78	2.04	1.3	2	1.04	1.78	0.9
chr1:69665284-69669690	0.52	1.68	1.79	3.23	0.6	0.38	0.52	0.84	3.21	0.51	0.98	0.94	1.02	0.72	0.76	0.8	0.57	0.68
chr1:69674609-69679000	1.14	5.11	4.51	8.1	1.39	1.05	1.66	1.55	7.93	0.75	1.57	2.12	1.68	0.91	1.79	0.84	1.83	1.37
chr1:69682844-69687609	1.96	8.68	8.97	10.47	2.65	1.97	2.88	2.81	12.05	1.63	2.07	3.34	2.17	2.28	3.09	1.37	2.96	1.33
chr1:69698200-69702578	1.93	11.25	11.07	13.86	2.4	1.81	3.16	2.38	14.51	1.33	3.21	2.98	3.46	2.44	3.25	1.13	3.76	1.45
chr1:69712176-69719676	1.43	11.51	11.27	13.05	1.78	1.46	3.84	1.69	13.51	1.04	3.39	3.15	3.4	2.45	5.11	1.22	3.15	1.2
chr1:69731547-69739047	3.47	17.68	17.91	15.81	6.67	3.48	6.82	6.06	16.54	1.48	4.2	3.89	4.44	4.83	8.38	2.14	4.67	3.64
chr1:69797537-69802170	1.39	12.49	12.13	10.62	2.16	1.55	2.39	1.83	11.41	1.45	2.57	3.24	2.14	2.07	3.03	0.76	3.01	1.44
chr1:69803585-69809088	2.13	18.41	18.64	17.67	3.9	2.56	6.17	3.17	18.81	1.56	3.39	3.41	4.42	2.72	7.99	1.15	4.19	2.3
chr1:69813118-69820618	1.91	20.67	21.47	21.06	2.58	2.06	7.17	2.65	22.95	1.23	4.18	3.89	4.42	3.19	9.16	1.06	3.98	2.53
chr1:69844531-69848867	0.69	0.76	0.89	1.24	0.68	0.33	1.1	0.74	1.2	1.09	1.09	1.29	0.8	0.88	1.23	0.94	1.07	0.46
chr1:71144723-71152223	5.5	8.64	8.53	6.18	8.89	5.7	3.51	8.81	6.69	2.8	2.79	3.78	2.88	3.96	4.37	2.89	3.67	3.06
chr1:71601090-71606880	3.76	3.46	3.44	4.08	3.92	3.35	2.01	4.07	3.9	2.35	2.1	2.25	2.41	2.87	2.97	2.35	2.81	1.84
chr1:72270135-72275957	1.96	1	0.94	1.75	1.19	2.22	1.03	1.21	1.96	1.38	1.55	1.33	1.24	0.96	0.98	1.76	1.04	1.2
chr1:72288113-72293595	2.68	2.16	1.9	3.04	2.84	3.06	1.75	2.22	2.94	1.56	1.82	2.09	2	2.44	2.99	2.09	2.38	2.07
chr1:72299046-72304520	2.7	1.49	1.77	2.52	2.77	2.74	1.05	2.34	2.75	1.9	1.65	1.67	1.37	1.81	0.92	1.32	1.34	1.76
chr1:72328537-72332878	1.46	0.93	1.19	1.42	1.38	1.63	1.13	1.29	1.47	1.15	1	1.25	1.38	1.32	1.12	1.54	1.19	1.07
chr1:72351508-72356899	3.91	2.39	2.56	3.29	3.3	3.23	1.59	3.1	3.06	2.01	1.75	2.23	1.98	2.22	1.8	1.87	2.49	1.36
chr1:72398258-72402604	1.04	1.25	1.08	1.44	1.98	0.76	1	1.87	1.49	0.97	1.27	1.15	1.28	0.88	0.77	1.38	0.78	0.77
chr1:72627298-72632624	2.97	2.52	2.65	3.02	2.74	3.21	1.59	2.6	3.24	2.28	1.72	2.15	1.72	2.16	2.23	1.92	1.91	1
chr1:72755833-72761643	4.11	3.49	3.53	4.18	4.56	5.16	2.1	4.24	4.27	2.47	2.46	2.64	2.3	2.5	2.73	2.16	2.58	1.55
chr1:73962795-73967206	1.26	1.53	1.28	1.53	1.07	0.95	0.84	1.3	1.18	0.9	1.16	0.88	1.46	1.41	1.29	0.84	1.09	1.06
chr1:73979558-73985350	2.92	4.69	4.64	4.13	3.28	2.59	1.88	3.9	3.86	1.73	2.33	2.03	2.15	2.56	1.67	1.4	2.28	1.78
chr1:74169526-74173899	1.33	0.6	0.77	1.23	0.82	1.99	0.72	0.93	0.68	1.39	0.74	1.15	0.96	0.77	0.88	1.33	0.74	0.53
chr1:74176189-74180533	1.57	0.93	0.99	0.9	1.33	1.55	0.85	0.94	1.23	1.43	1.03	1.05	1.14	1.06	0.62	1.34	1.32	0.61
chr1:74223348-74227705	3.13	1.23	1.12	1.33	1.71	3.16	1.1	1.48	1.16	1.97	1.24	1.12	0.79	1.39	1.46	1.38	1.15	1.38
chr1:74245264-74250226	1.77	3.52	3.54	2.33	2.84	2.29	0.85	2.14	2.12	1.25	1.09	1.13	0.85	0.9	1.15	1.07	1.01	0.94
chr1:74271572-74277038	3.11	3.3	3.04	2.99	2.38	3.35	0.88	2.08	2.57	1.04	1.04	1.7	1.13	2.1	0.61	1.13	1.44	0.85
chr1:74280716-74288216	9.33	8.96	9.25	9.15	10.4	10.72	4.12	10.01	8.83	4.22	3.66	3.82	3.82	6.02	5.37	4.45	4.36	4.26
chr1:74293152-74298637	7.66	9.71	8.86	8.45	9.66	8.52	2.46	8.78	9.07	2.38	2.14	2.56	2.41	2.79	2.96	2.64	3.19	2.19
chr1:74305896-74312188	5.58	8	8.41	5.72	10.16	6.2	3.22	9.18	5.9	2.33	2.06	1.87	2.19	1.37	3.69	1.85	1.08	1.16
chr1:74328369-74334390	3.74	3.71	3.93	4.39	5.24	4.6	2.55	4.11	3.67	2.17	1.73	2.33	1.97	2.7	3.44	2.11	1.96	2.49
chr1:74340240-74345084	1.87	5.24	6.19	4.21	4.04	2	2.09	3.9	5.01	1.66	2.06	1.27	1.55	1.35	2.62	1.38	1.33	1.38
chr1:74348428-74352815	1.68	3.71	4.26	3.4	2.71	1.66	1.64	2.45	3.41	1.29	1.91	1.53	1.92	1.24	2.13	1.21	1.1	1.52
chr1:74388131-74392582	1.61	4.94	4.81	3.21	1.79	1.39	1.42	1.72	2.89	1.36	1.31	0.8	1.25	1.11	1.43	1.07	1.37	0.9
chr1:74395227-74399797	1.23	4.5	4.75	2.55	1.93	1.01	1.43	1.75	2.27	1.1	1.3	0.91	1.08	0.98	1.24	1.16	0.66	0.87
chr1:74404274-74408992	1.39	3.11	3.72	2.14	1.52	1.8	0.97	1.77	2.18	1.06	1.26	1	1.21	0.81	1.28	1.38	1.48	1.2
chr1:74432218-74439718	5.74	6.01	6.24	6.05	5.8	6.86	3.5	4.97	6.11	3.53	2.9	3.67	2.74	4.7	4.61	3.08	3.43	3.33
chr1:74441825-74446660	3.32	3.38	3.4	3.32	3.85	3.63	1.78	3.16	3.22	1.85	1.9	1.75	2.08	2.21	2.14	1.9	1.74	1.24
chr1:74549663-74555946	6	5.83	5.7	5.27	7.78	6.05	3.96	7.48	6.06	3.23	2.92	3.49	3.23	4.06	5.3	3.46	3.47	3.07
chr1:74631435-74636852	5.26	4.27	4.49	4.58	5.51	5.09	3.98	5.91	4.84	3.7	2.54	3.22	2.74	5.04	4.63	2.93	3.2	4.3
chr1:74645192-74650029	2.48	1.86	2.23	2.13	3.06	3.05	1.46	2.22	2.31	2.02	1.37	1.72	1.86	2.18	1.97	1.53	1.77	1.86
chr1:74706282-74711388	2.1	1.79	1.77	1.98	2.39	2.68	1.64	2.06	1.68	1.39	1.56	1.91	1.35	1.75	1.64	1.73	1.89	1.24
chr1:74851310-74855752	3.47	2.37	1.8	2.63	4.26	4.17	1.05	4.25	2.31	1.6	1.37	0.9	1.12	1.15	1.51	1.07	1.57	0.9
chr1:74861241-74866373	3.41	2.6	2.31	2.9	3.77	4.04	1.76	3.1	3.54	2.26	1.79	1.81	2.37	2.52	2.18	1.93	2.37	1.62
chr1:75015492-75021252	0.74	4.08	4.45	2.06	1.33	0.78	1.15	1.47	1.89	0.78	1.27	0.97	1.04	1.08	1.36	0.64	0.68	0.81
chr1:75118738-75124355	4.46	2.96	3.45	3.84	4.21	4.89	2.77	3.47	4.37	2.72	2.41	2.88	2.11	4.03	3.48	2.73	2.8	3.74
chr1:75135564-75141685	9.11	6.63	6.86	7.38	9.07	10.81	5.69	8.53	7.89	5.84	4.46	4.54	4.71	8.34	7.68	5.82	5.52	6.2
chr1:75162500-75167639	4.36	4.3	4.13	4.27	5.15	4.66	3.24	5.02	4.17	2.54	2.55	2.76	2.6	3.97	3.87	2.16	3.23	3.11
chr1:75185887-75191244	5.08	4.46	4.63	4.01	5.1	5.58	2.86	4.86	4.95	4.06	2.95	2.81	2.69	4.2	4.43	2.87	3.47	3.42
chr1:75204871-75210452	4.75	5.47	5.56	5.02	6.59	6.46	3.41	5.93	4.86	3.57	2.4	2.23	2.58	3.57	4.04	2.72	2.5	2.92
chr1:75212860-75217917	6.34	4.48	4.5	5.23	6.57	6.91	3.31	5.7	5.88	4.07	3.29	3.4	3.95	5.9	4.56	3.84	3.64	5.07
chr1:75230114-75235923	6.33	5.06	5.14	6.46	6.39	7.21	2.57	6.54	7.47	3.72	2.88	2.37	2.97	4.61	3.54	2.64	3.38	3.61
chr1:75242941-75250441	2.58	1.39	1.6	2.29	1.92	2.47	1.06	1.88	2.13	1.88	1.21	1.2	1.18	1.57	1.23	1.55	1.26	1.42
chr1:75311033-75317119	3.67	2.39	2.9	2.83	3.83	4.55	2.97	3.38	3.2	2.21	2.44	2.26	2.54	3.75	3.24	2.2	3.47	2.9
chr1:75430466-75435394	2.54	2.46	2.5	2.05	2.88	2.6	1.5	2.55	2.24	1.66	1.45	1.34	1.86	1.84	2.17	1.75	1.67	1.35
chr1:75472407-75478166	3.07	2.3	2.43	2.94	3.69	3.58	2.66	3.11	2.71	2.06	2.02	1.96	2.32	3.24	3.6	2.76	1.49	3.3
chr1:75515534-75521050	6.34	5.47	5.04	5.45	7.87	7.65	3.18	6.72	5.51	3.18	2.47	3.01	2.29	3.99	4.09	2.85	3.11	4.77
chr1:78417421-78421772	2.86	2.46	2.63	2.91	3.91	2.74	1.75	3.52	3.55	1.67	2.39	2.37	2.86	2.93	1.77	2.23	3.04	1.61
chr1:78429877-78435172	1.63	3.03	2.29	2	2.58	1.37	1.19	2.6	1.94	1.22	1.1	1.32	1.53	1.3	1.23	0.9	1.45	0.88
chr1:78448000-78452411	1.36	2.32	2.77	1.71	3.26	1.2	1.48	3.14	1.91	1.37	0.92	1.46	1.53	1.08	1.78	1.28	1.46	1.13
chr1:78482722-78488330	6.67	4.76	5.24	5.33	6.62	7.47	2.89	5.71	5.44	3.69	3.16	2.99	2.81	3.38	3.94	3.05	3.86	2.91
chr1:78531567-78538042	8.05	4.53	4.57	6.16	5.97	9.25	1.39	5.48	7.14	2.81	2.11	2.14	2.02	2.86	1.78	2.83	2.35	2.06
chr1:78652373-78657407	3.84	1.64	1.72	2.41	2.9	3.33	1.4	2.64	2.66	2.02	1.66	2.53	1.52	3.01	1.96	2.07	1.88	1.32
chr1:79555279-79559962	1.86	2.35	2.05	2.97	3.39	2.68	1.65	2.94	3.61	1.69	1.56	2.51	1.79	1.94	1.18	1.62	1.98	2.13
chr1:79575124-79580713	1.84	2.98	3.19	4.07	4.83	1.85	1.69	4.49	3.6	1.09	1.28	1.67	1.42	1.06	1.97	1.26	1.95	1.85
chr1:79637794-79643533	4.11	2.62	2.73	4.2	4.25	4.63	1.91	4.17	4.71	2.07	1.84	2.49	1.73	2.11	2.01	1.48	2.52	1.28
chr1:79665306-79670870	3.59	2.52	3.06	3.03	4.01	4.04	1.92	4	3.48	2.2	2.45	2.19	1.62	2.55	2.67	2.28	2.35	1.8
chr1:79705620-79710954	3.49	1.96	2.17	2.57	3.03	3.29	1.24	2.78	2.53	2.25	1.85	2.5	1.46	2.27	1.25	2.61	2.28	1.31
chr1:79745250-79751065	4.54	2.08	2.41	2.93	4.21	5.29	1.2	4.26	3.02	2.13	1.7	2.78	1.39	3.1	1.64	1.97	2.98	2.23
chr1:79755715-79760828	4.33	2.98	3.09	3.26	3.6	4.44	1.96	3.65	3.63	2.53	1.96	2.52	2.29	2.4	2.39	2.07	2.83	2.48
chr1:79770624-79775800	2.46	2	1.85	2.01	2.21	2.56	1.43	2.15	2.23	1.02	1.23	1.74	1.36	1.48	1.58	1.64	1.66	1.48
chr1:80102599-80106945	0.81	0.86	0.99	0.9	1.43	0.79	1.43	0.88	0.66	1.06	0.99	0.92	1	0.77	0.92	1.02	1.32	1.15
chr1:80207756-80213015	3.11	3.88	3.84	5.89	4.38	2.98	2.44	4.18	6.03	1.81	2.34	2.8	2.37	2.85	2.51	1.48	2.45	2.34
chr1:80333370-80340380	7.03	5.75	5.96	7.06	7.44	8.07	3.79	6.07	7.19	3.46	3.24	3.76	3.34	4.46	5.01	3.55	3.72	3.47
chr1:80355684-80361741	1.2	2.47	2.68	2.04	1.35	1.47	1.11	1.22	1.74	1	1.03	0.8	0.59	0.66	0.66	0.93	1.15	0.99
chr1:80375382-80380628	2.32	2.6	2.94	1.96	2.71	2.69	0.62	2.35	1.91	1.48	1.21	1.09	1.06	0.88	0.7	0.87	1.57	0.7
chr1:80383984-80389210	2.03	2.16	1.8	2.18	1.77	1.77	0.96	1.81	1.62	1.06	1.03	1.21	0.98	0.95	0.93	1.15	1.37	0.51
chr1:80403350-80408336	4.61	2.47	2.53	2.65	3.65	4.53	1	3.98	3.13	2.12	1.14	1.69	1.14	1.31	1.11	1.7	1.94	1.54
chr1:80434556-80440545	5.79	1.66	1.6	2.91	3.02	6.2	1.04	2.91	3.43	2.09	1.26	2.51	1.1	1.73	0.92	2.3	2.09	0.83
chr1:80608242-80612865	3.02	2.54	2.8	4.05	2.8	2.69	1.2	2.69	3.77	1.25	2.16	3.04	2.27	1.38	1.48	1.72	2.75	2.09
chr1:80633720-80641220	4.25	5.22	4.94	5.24	5.65	4.37	2.03	4.77	5.39	1.55	2.11	2.73	1.94	2.25	1.85	1.74	3.31	1.11
chr1:80659207-80666707	5.98	8.63	8.72	7.55	8.87	6.97	2.05	8.43	7.74	2.13	1.95	2.69	2.1	2.21	2.12	1.86	2.76	1.6
chr1:80697826-80702189	3.58	3.02	2.8	2.74	2.92	2.86	1.07	3.01	2.56	1.6	1.52	2.23	1.14	1.21	0.96	1.74	2.05	1.3
chr1:80714157-80718534	4.85	2.77	2.81	4.55	2.93	5.24	0.89	3.5	4.24	1.78	1.45	1.73	1.54	1.35	1.38	2.34	2.37	1.29
chr1:80723365-80729871	7.59	4.91	4.98	7.02	6.22	8.08	1.35	5.55	6.63	2.23	2.3	2.49	1.87	2.11	1.03	2.36	2.64	1.59
chr1:80740373-80746428	9.57	6.75	6.63	10.7	10.69	10.72	2.71	9.52	10.3	3.16	2.39	3.14	2.85	3.61	3.76	3.24	2.83	2.37
chr1:80749850-80757350	14.37	9.48	9.51	12.73	12.77	16.6	4.86	11.87	12.82	5.17	3.64	3.44	4.26	5.76	7	5.04	4.08	4.84
chr1:80759626-80765143	5.58	3.25	3.71	5.15	3.51	5.93	1.12	4.72	4.78	2.08	1.57	2.15	1.36	1.3	0.88	1.98	2.11	1.21
chr1:80868779-80873148	1.29	1.14	0.84	1.55	1.23	1.54	0.35	1.2	1.22	1.21	0.68	1.51	0.93	1.42	0.8	1.54	2	0.84
chr1:82277185-82282050	3.47	1.97	2.03	2.94	2.81	4.1	1.48	2.21	3.07	2.17	1.5	1.56	1.45	2.46	1.34	2.25	1.65	1.71
chr1:82310717-82315989	4.15	3.39	3.19	4.15	4.67	4.6	2.76	3.97	4.11	2.23	2.31	2.34	2.11	3.15	3.84	2.31	2.92	2.65
chr1:82438451-82442790	1.3	1.13	1.02	1.11	2.13	1.5	1.35	1.68	1.05	1.25	1.18	1.25	1.04	1.4	2.12	0.98	1.36	1.69
chr1:82719387-82724419	4.64	3.57	3.77	4.6	4.7	4.21	2.25	4.51	4.26	1.99	1.99	2.45	2.42	2.57	3.22	2.35	2.56	2.52
chr1:82789939-82794952	3.12	3.47	3.43	4.12	2.75	2.62	1.74	2.65	4.69	1.47	2.18	2.23	1.71	2.55	2.1	1.23	2.28	1.66
chr1:82801009-82806133	5.39	10.73	11.02	9.16	6.2	6.41	2.59	5.67	9.94	2.29	3.61	3.6	2.72	4.14	3.23	2.34	4.33	2.86
chr1:82813505-82819658	3.47	10.23	9.59	8.36	7.21	3.49	3.84	6.78	8.47	1.63	2.57	3.12	2.63	3.63	4.13	1.69	2.79	3.25
chr1:82828832-82836332	6.25	15.08	14.67	12.52	15.54	7.16	7.99	13.67	12.68	2.69	3.87	4.03	4.04	6.1	11.26	2.54	4.05	6.22
chr1:82844873-82850206	2.93	4.62	4.18	4.81	3.51	2.85	1.22	3.83	4.75	1.41	1.57	1.91	1.29	1.62	0.94	1.39	1.74	0.87
chr1:82894764-82899269	5.34	2.25	2.15	2.96	2.94	5.78	1.45	3.16	2.85	2.6	1.56	2.48	1.83	2.23	1.15	2.04	2.38	0.81
chr1:82967862-82974935	5.99	2.14	1.85	3.06	2.78	6.45	1.12	2.42	2.9	2.87	1.8	2.47	1.8	2.1	1.04	2.72	3.13	1.74
chr1:83000543-83006375	1.17	4.99	4.72	3.75	3.48	1.27	2.2	2.91	3.05	0.97	1.27	1.23	1.36	1.18	2.55	1.12	1.2	1.71
chr1:84300541-84305199	2.09	0.81	0.73	0.61	0.95	2.72	0.72	0.8	0.7	1.36	1.1	1.05	1	1.16	0.65	1.59	1.5	1.14
chr1:84313566-84317903	2.45	0.54	0.93	1.02	0.97	2.19	0.78	0.91	0.66	1.37	0.97	1.16	1.07	1.29	0.5	1.38	1.77	1.15
chr1:84736976-84741861	2.16	2.1	2.02	2.15	2.24	2.14	0.98	1.88	1.83	1.21	1.71	1.67	1.44	1.27	0.99	1.26	1.83	1.16
chr1:84774275-84780074	1.85	5.43	5.67	3.41	2.72	1.94	1.22	2.6	3.29	1.16	1.3	1.6	1.09	1.02	1.07	1.64	1.73	0.8
chr1:84831892-84838480	5.15	3.81	3.96	4.89	5.47	5.32	2.86	5.24	4.52	2.94	2.28	2.43	2.92	3.7	3.71	2.89	2.25	3.08
chr1:87581025-87586710	9.34	7.27	7.04	7.77	7.71	10.24	2.07	7	8.25	3.39	2.9	3	2.61	4.1	1.76	3.82	3.49	2.4
chr1:87592410-87596851	6.26	5.69	6.2	5.67	5.47	6.85	1.67	5.52	5.97	2.58	2.77	2.61	2.77	2.55	1.96	2.42	1.93	1.42
chr1:87597943-87603021	6.11	6.75	7.38	6.37	6.93	6.4	2.01	6.38	7.21	2.41	2.74	2.45	2.13	2.76	2.5	2.57	2.15	1.9
chr1:87627152-87634652	11.08	13.69	13.67	12.67	12.71	11.97	3.28	11.28	13.99	3.29	4.23	3.67	4.5	5.38	4.84	4.4	4.29	3.55
chr1:87644891-87651179	10.28	9.34	9.37	10.1	12.49	12.08	3.94	10.74	10.83	4.55	3.76	4.76	4.32	8.4	5.74	3.76	4.52	4.87
chr1:87656602-87662150	2.37	3.08	3	4.79	4.15	2.54	1	3.6	5.41	0.97	1.75	1.88	1.43	1.47	1.15	1.3	1.45	1.2
chr1:87687931-87693881	6.41	4.8	5.26	6.52	7.47	7.1	4.24	6.37	6.33	3.92	3.43	3.49	3.13	5.82	5.14	3.71	3.57	3.64
chr1:87731963-87736801	4.32	6.51	6.66	5	6.34	5.17	1.53	6.13	4.94	1.88	2.07	2.22	2.2	1.29	1.49	2.04	1.96	1.03
chr1:87789330-87795938	5.22	6.43	6.48	6.45	7.84	5.84	3.9	6.58	6.57	3.01	3.01	2.75	3.66	3.67	4.88	2.38	2.81	2.82
chr1:87831772-87836515	1.72	2.06	2.5	1.88	2.15	2.14	1.06	1.99	2.3	1.56	1.2	1.3	1.52	1.28	1.23	1.45	1.17	0.91
chr1:87853528-87858791	3.9	10.64	10.37	6.7	7.19	4.29	1.96	6.77	6.52	2.18	2.41	2.07	2.68	2.49	1.81	2.25	2.45	2.09
chr1:87867594-87872897	1.23	2.83	2.76	2.01	1.96	1.58	1.07	2.05	1.98	1.09	1.12	1.11	1.33	1.02	1.01	1.1	1.04	1
chr1:87879510-87887010	2.02	4.82	5.21	2.34	3.78	1.56	1.22	3.38	2.72	1.37	0.76	1.07	1.3	1.21	0.94	1.22	1.22	0.8
chr1:87892777-87898106	2.52	3.67	3.79	3.81	2.9	2.4	1.29	3.23	3.27	1.68	1.09	1.34	1.61	0.99	1.29	1.49	1.14	1.19
chr1:87900325-87906565	1.86	4.01	3.61	2.48	2.64	2.42	0.91	3.26	2.46	1.16	1.17	1.26	1.03	1.07	0.83	1.13	1.12	1.07
chr1:87958889-87964149	4.07	3.47	3.68	3.88	4.28	4.19	2.9	4.3	3.68	2.78	2.57	2.15	2.51	3.37	3.85	2.01	2.48	2.28
chr1:88048025-88053315	3.71	2.49	2.52	3.67	3.74	4.19	1.91	3.34	3.59	2.29	1.84	2.22	2.21	2.68	2.31	2.24	2.06	1.95
chr1:88122938-88127343	3.07	2.73	2.9	2.38	2.96	3.45	1.46	3.23	3.18	1.65	2.18	1.46	1.43	2.35	1.75	2.32	2.23	1.59
chr1:88138297-88142680	1.22	1.74	1.41	1.5	0.98	1.36	1.24	1.28	1.81	0.96	1.17	0.85	1.2	0.91	0.99	1.53	0.9	1.06
chr1:88238462-88243769	4.93	5.77	6.09	4.51	5.09	5.23	1.43	5.18	4.38	1.86	1.86	1.65	1.75	1.86	1.26	1.9	1.82	1.69
chr1:88253552-88259199	7.65	5.92	6.19	6.7	8.41	7.65	5.24	6.71	7.02	4.51	3.4	3.02	3.75	6.44	6.96	3.94	4.05	5.19
chr1:88278391-88282790	1.47	1.84	1.62	1.4	1.36	1.2	1.11	1.28	1.62	1.08	1.17	1.24	1.09	1.16	1.25	0.8	0.61	0.38
chr1:88287719-88293741	3.06	5.65	6.24	3.45	3.93	2.69	1.46	3.57	4.1	1.34	1.7	1.33	1.52	2.09	1.92	1.64	1.34	1.55
chr1:88301714-88306210	1.72	3.03	2.86	2.44	2.2	1.94	1.55	2.07	2.05	1.06	1.29	1.37	1.27	1.1	1.12	1.18	1.39	1.26
chr1:88307582-88314382	2.02	3.98	3.47	2.02	3.42	1.93	1.76	3.08	2.5	0.83	1.03	1.31	1.04	1.01	1.87	1.04	0.97	1.03
chr1:88328430-88333990	5.65	6.07	5.83	5.99	6.24	5.93	3.15	5.76	5.84	1.94	1.99	1.78	2.08	2.21	5.02	2.06	2.15	2.4
chr1:88335596-88341963	7.61	5.67	6.12	6.17	8.37	9.07	4.34	6.83	6.67	4.27	2.4	3.6	2.48	5.69	5.38	3.69	3.23	4.13
chr1:88381349-88387644	7.18	6.49	6.46	6.43	7.4	7.93	3.37	6.19	7.26	3.33	2.77	3.09	2.86	4.69	3.85	3.03	3.24	3.7
chr1:88398064-88403885	6.3	7.65	8.33	7.07	8.52	8.09	4.2	7.74	7.32	2.49	2.81	2.09	3.38	2.88	5.4	2.97	2.21	2.35
chr1:88410358-88415258	3.47	4.01	4.74	4.32	3.22	3.64	1.24	2.51	3.84	1.48	1.13	1.31	1.56	1.11	0.99	1.44	1.2	0.61
chr1:88419971-88426786	8.67	7.28	8.08	8.07	9.27	10.11	6.99	8.63	8.12	5.65	4.5	4.79	4.8	9.34	11.48	5.33	5.27	7.09
chr1:88476648-88481542	5.57	5.3	5.3	6.33	6.1	5.79	3.07	6.03	5.57	2.77	2.43	2.31	2.73	3.59	4.51	2.96	2.96	2.59
chr1:88481662-88486104	3.23	2.12	2.73	3.4	3.41	3.38	1.54	3.18	3.01	1.78	1.86	1.42	1.62	2.59	2.03	2.26	1.33	1.65
chr1:88597630-88603523	3.34	2.87	2.65	2.73	3.48	3.55	2.33	2.92	2.73	1.97	2.02	1.99	2.24	2.14	2.58	2.58	2.27	2.26
chr1:88627316-88632562	1.73	2.27	2.31	2	2	1.45	0.77	1.91	1.81	0.8	1.24	1.28	1.32	0.91	1.08	1.04	1.5	0.63
chr1:88781871-88786219	1.04	1.34	1.53	2.75	1.28	0.94	0.95	1.26	2.3	0.85	1.03	1.19	1.8	1.21	1.23	0.73	1.27	1
chr1:89107802-89114021	6.66	6.19	7.1	6.51	7.56	6.67	4.01	6.84	6.52	3.1	2.85	3.61	2.99	4.72	5.11	2.87	3.48	3.75
chr1:89221548-89227144	4.27	3.54	3.79	4.36	4.45	5.5	2.35	4.21	4.32	2.71	2.46	2.33	2.49	2.94	3.17	2.71	2.56	1.85
chr1:89272750-89278193	5.57	2	1.86	1.76	2.65	5.23	0.64	2.83	1.96	2.33	1.22	1.29	1.13	1.2	1.04	2.46	1.54	1.41
chr1:89312601-89316940	2.22	1.06	1.73	1.65	2.5	2.97	1.25	2.59	1.56	1.43	1.15	1.39	1.25	1.43	0.96	1.1	2.02	1.46
chr1:89353896-89358722	0.68	2.53	2.34	1.02	1.26	1.07	0.5	1.21	1.05	0.46	0.84	0.36	0.87	0.59	0.38	0.4	0.56	0.62
chr1:89361688-89366549	1.06	2.07	2.11	2.1	1.38	1.32	0.51	1.28	1.92	0.76	0.81	0.41	0.77	0.85	0.52	0.62	0.22	0.48
chr1:89443625-89447966	1.09	2.49	2.71	1.24	2.16	1.12	1.45	2.2	1.35	1.09	1.03	0.79	0.93	0.96	1.89	0.85	0.82	0.69
chr1:89501408-89507264	3.85	3.14	3.48	4.6	4.24	5.21	1.39	3.35	4.84	2.34	2.05	1.83	2.15	2.94	1.57	2.23	2.66	1.25
chr1:89516700-89524200	13.56	14.13	15.2	17.05	17.94	15.98	7.18	15.92	19.12	5.06	6.61	5.33	6.74	10.95	9.12	5.06	5.1	6.04
chr1:89531564-89539064	3.9	4.56	4.53	4.87	4.26	4.31	1.44	3.98	5.54	1.99	1.87	1.49	2.16	2	1.94	1.67	1.64	1.64
chr1:89593812-89598200	1.45	0.81	1.07	1.01	1.1	1.18	1.17	0.71	0.86	0.9	1.17	0.65	0.72	1.13	1.11	1.09	0.9	0.61
chr1:89649677-89656128	6.53	4.41	4.94	6.33	6.47	7.09	3.32	5.61	5.56	3.33	3.04	3.02	3.09	4.55	4.74	2.95	2.96	3.56
chr1:89705673-89710073	2.87	3.25	3.54	3.32	2.15	3.71	1.24	2.15	3.54	1.29	1.32	2.12	1.88	2.1	1.79	1.24	1.83	1.36
chr1:89722361-89728493	11.03	7.68	7.58	8.29	7.92	11.22	2.34	7.19	9.94	4.21	3.44	3.53	3.89	6.32	2.73	4.43	4.26	2.72
chr1:89741178-89746770	8.48	3.01	3.18	5.98	4.17	9.94	1.24	3.51	6.09	3.04	2.75	2.1	2.5	3.74	1.08	3.25	2.59	2.26
chr1:89747371-89751786	9.81	4.32	5.19	7.59	5.67	11.09	3.6	5.17	7.33	4.72	3.64	3.76	3.77	6.21	4.51	4.4	4.9	3.62
chr1:89760939-89765346	7.31	4.84	4.43	6.27	3.98	7.85	1.01	4.48	6.48	2.75	2.39	2.05	1.98	2.24	0.68	1.92	1.7	0.83
chr1:89768611-89774791	7.24	4.8	4.9	5.61	4.37	8.42	1.36	4.8	5.76	2.45	1.92	2.06	1.82	2.3	1.76	2.43	2.28	1.51
chr1:89793288-89799514	4.42	2.96	2.47	3.21	3.07	5.38	1.33	2.96	3.3	2.24	1.63	1.77	1.28	1.59	1.4	1.73	1.92	1.34
chr1:89801673-89806013	2.41	1.82	1.58	2.24	1.77	2.57	0.83	1.79	1.77	0.97	1.18	1.25	1.35	1.18	1.04	1.14	1.52	0.69
chr1:89841891-89846315	2.67	1.42	1.53	1.91	1.45	1.79	1.16	1.38	1.53	2.03	1.56	1.36	1.02	1.01	1.1	1.76	1.45	1.05
chr1:89849216-89853675	1.67	1.83	1.73	2.07	1.18	1.48	1.22	1.61	1.95	1.33	1.15	1.28	1.62	1.36	1.24	1.23	1.56	1.05
chr1:89902317-89907207	3.06	2.57	2.32	3.15	2.54	3.13	1.58	2.54	2.07	1.94	1.85	1.76	1.57	1.7	1.85	1.44	1.94	1.23
chr1:90028310-90033365	0.43	2.29	1.82	0.83	1.33	0.79	0.58	1.02	0.98	0.5	0.88	0.42	0.74	0.54	0.96	0.63	0.46	0.33
chr1:90343205-90349778	2.58	3.07	2.74	2.07	2.19	2.88	1.16	2.13	2.15	1.4	1.27	1.26	1.23	1.16	1.12	1.26	1.36	0.66
chr1:90369343-90374590	5.66	2.47	2.52	4.11	3.71	6.05	1.47	3.17	3.59	2.41	1.85	2.32	2.12	2.19	1.34	2.22	2.04	1.46
chr1:90391768-90396124	2.19	2.11	1.81	2.02	1.69	2.35	0.82	1.51	1.82	1.09	1.05	1.18	1.34	1.14	1.34	1.26	1.44	1.07
chr1:90401228-90405701	3.47	1.7	1.81	1.67	1.67	3.5	0.75	1.71	1.95	1.71	1.15	1.38	1.28	1.96	1.53	2.01	1.8	1.19
chr1:90448494-90452997	3.79	3.53	3.05	3.63	2.99	4.09	0.8	2.76	3.95	1.7	1.26	1.27	1.23	1.13	0.97	1.61	1.11	0.96
chr1:90457121-90464158	4.77	2.82	2.62	3.01	2.85	4.97	1.21	2.77	2.62	1.74	1.44	1.59	1.47	1.63	1.31	2.01	1.37	0.9
chr1:90470241-90477095	9.78	8.01	7.55	7.23	9.43	11.13	3	8.11	7.18	3.31	2.31	3.55	2.58	4.17	3.93	3.35	3.65	2.72
chr1:90480591-90487125	11.23	10.68	11.13	8.13	10.39	12.49	4.26	9.17	9.19	3.29	2.25	3	2.41	3.88	5.96	2.76	2.57	2.09
chr1:90496138-90500484	3.76	1.66	1.99	2.59	2.03	3.17	0.75	1.87	2.45	1.33	0.9	0.69	0.76	0.73	1	0.97	1.15	0.92
chr1:90506480-90510872	3.7	2.16	2.33	2.59	2.06	3.94	0.94	1.82	1.92	1.17	0.89	1.14	0.96	1.02	1.1	1.45	1.22	0.76
chr1:90515823-90521207	10	6.14	6.46	6.79	5.62	10.83	1.86	5.15	7.48	3.58	2.21	2.55	2.29	3.53	1.96	3.8	2.95	1.79
chr1:90548954-90554683	12.03	7.56	7.45	7.36	10.16	13.26	2.7	8.93	7.21	4.81	3.11	3.05	2.41	4.62	3.18	4.16	2.9	2.21
chr1:90593606-90601106	12.69	9.4	9.35	8.61	11.32	14.86	6.53	10.54	8.76	5.99	4.03	4.7	4.82	7.59	8.18	6.87	5.48	5.55
chr1:90602675-90608285	7.14	5.26	5.48	4.68	6.71	8.73	2.73	5.69	6.02	2.84	2.24	2.37	2.03	2.39	3.49	3.18	2.55	2.32
chr1:90615080-90619903	3.29	1.38	1.5	1.79	1.68	3.5	1.08	1.88	1.51	1.64	0.92	1.37	0.93	1.36	0.73	1.57	1.26	1.45
chr1:90964065-90968650	2	1.39	2.23	2.09	1.77	2.48	1.21	1.67	1.61	1.44	1.44	1.06	1.38	1.36	1.13	1.15	1.13	0.8
chr1:90972636-90978146	1.35	2.92	2.95	1.74	1.6	1.58	0.97	1.65	1.89	0.98	0.93	0.94	1.44	1.01	1.43	1.19	0.81	1.33
chr1:92497525-92502989	4.57	3.22	3.75	3.95	5.08	4.68	2.73	5.08	3.85	2.58	2.55	2.8	2.97	4.03	3.34	2.71	3.4	3.17
chr1:92633330-92639429	1.03	1.34	1.57	2.12	0.93	0.98	1.18	1.18	2.47	1.08	1.17	0.77	1.23	0.86	1.67	0.98	0.73	1.26
chr1:92948792-92956292	15.31	14.68	15.85	15.09	20.04	17.4	7.63	17.71	16.28	6.33	5.44	5.4	6.44	9.19	10.12	6.75	6.39	6.57
chr1:92957240-92963915	15.22	12.98	13.6	13.65	17.89	17.23	5.98	15.85	13.66	4.52	4.15	4.18	4.07	4.9	7.16	4.79	4.74	3.99
chr1:92974518-92978868	6.55	3.02	3.28	4.93	4.23	7.65	1.33	4.51	5.2	2.21	1.77	2.04	2.14	2.24	1.11	2.03	1.89	1
chr1:92980840-92985184	5.75	4	4.07	6.09	6.34	6.85	1.58	5.78	5.23	2.58	1.87	1.71	1.94	2.24	1.77	2.03	2.14	1.61
chr1:92985381-92989781	10.01	5.98	5.45	9.13	9.39	11.2	2.52	7.36	8.59	3.6	2.52	2.83	3	5.15	3.04	3.49	3.41	2.8
chr1:93074960-93079377	6.31	1.77	1.83	4.57	3.24	6.89	1.58	2.87	4	3.49	3.12	2.85	2.65	3.61	1.63	3.36	2.71	2.04
chr1:93086927-93092495	7.79	3.24	3.7	6.21	4.47	8.99	1.91	4.51	5.46	3.22	2.96	2.49	2.8	4.04	2.13	2.82	2.95	1.97
chr1:93122196-93126535	1.55	1	0.95	1.36	1.24	1.6	0.6	1.05	0.96	1.28	1.09	0.92	1.25	0.92	0.81	1.38	1.24	0.84
chr1:93144353-93150175	4.55	3.82	3.1	4.29	4.59	4.75	2.15	4.48	3.48	2.45	2.81	2.88	1.96	3.1	3.5	3.12	2.21	2.46
chr1:93172902-93177861	2.05	2.25	2.61	2.57	2.71	2	1.47	2.48	2.88	1.28	1.74	1.76	2.18	1.22	1.42	1.49	1.51	1.14
chr1:93192249-93198325	3.6	3.34	3.05	3.84	4.41	4.14	2.15	3.72	3.66	2.1	2.49	2.62	2.54	3.44	2.83	2.38	2.38	1.7
chr1:93292306-93298045	5.73	4.9	4.91	5.7	6.76	6.44	3.56	5.67	5.36	3.29	2.64	3.02	2.98	4.89	5.24	3.29	3.11	3.6
chr1:93307436-93312526	3.62	2.05	2.42	2.95	3.37	4.33	2.48	2.94	3.22	2.36	2.42	1.74	2.21	2.91	3.05	2.5	2.53	2.16
chr1:93353235-93358672	5.29	3.4	3.54	4.2	5.24	5.74	2.44	4.49	4.25	2.84	2.63	1.66	2.65	3.55	3.41	3.05	2.4	2.63
chr1:93434485-93439355	3.93	2.74	2.7	2.66	3.82	4.62	2.12	3.07	2.96	2.08	2.05	1.26	2.16	2.16	2.92	2.25	1.95	1.44
chr1:93444388-93448843	1.47	1.33	1.01	1.21	1.11	1.56	0.88	1.56	1.69	1.63	0.82	1.96	1.25	1.11	0.98	1.55	1.24	0.6
chr1:93898864-93903343	2.53	2.62	2.39	2.41	3.9	2.44	1.6	3.66	2.76	1.71	1.87	1.53	1.74	1.32	1.75	1.58	1.72	1.26
chr1:93943642-93950376	4.88	4.91	5.37	3.78	5.01	5.62	1.63	4.79	4.24	2.33	1.85	1.7	1.94	2.53	1.71	1.94	2.04	1.14
chr1:93953474-93958534	6.59	5.26	5.18	5.64	5.36	6.23	1.46	4.75	4.44	2.35	1.84	1.9	1.84	2.27	1.39	1.99	2.51	1.65
chr1:93959883-93967383	7.7	5.59	5.7	4.61	6.35	8.06	1.7	5.53	5.14	2.27	1.55	1.53	1.46	1.94	1.45	2.64	1.64	1.42
chr1:93973717-93978767	5.83	5.27	4.99	4.74	6.62	6.9	2.35	6.86	5.3	2.79	2.14	1.42	1.96	1.99	3.24	2.06	1.84	1.65
chr1:93997221-94003048	5.73	6.71	7.48	5.75	5.39	5.69	1.96	5.68	6.09	2.1	2.27	2.87	2.96	2.98	2.07	2.42	2.52	1.49
chr1:94013261-94018787	2.99	4.51	5.25	4.34	5	3.15	1.83	4.82	4	1.62	1.3	1.74	1.6	1.24	2.21	1.44	1.97	1.08
chr1:94024402-94029916	6.72	2.68	2.69	3.8	3.49	6.8	1.24	3.56	3.89	2.2	1.74	1.9	1.63	1.59	1.58	2.37	2.01	1.27
chr1:94072834-94080025	7.18	4.76	5.28	5.66	6.86	7.93	3.54	6.42	5.98	4.24	3.23	3.58	3.13	6.26	4.79	3.95	4.13	3.38
chr1:94085240-94089659	2.51	2.21	2.21	2.08	1.9	2.79	1.03	2.35	2	1.31	0.98	1.36	0.78	1.44	0.83	1.36	1.38	0.83
chr1:94130429-94134907	3.33	1.66	1.55	1.71	2.56	4.04	1.24	2.32	1.31	2	1.12	0.96	1.51	1.57	1.01	1.77	1.64	1.12
chr1:94157389-94161757	1.58	1.23	1.12	1.03	1.54	1.74	1.2	1.34	1.43	1.39	0.87	0.98	1.48	0.77	0.61	1.29	0.82	1.3
chr1:94364657-94372157	7.12	5	5.02	4.52	6.19	7.66	3.18	6.17	4.88	4.11	2.54	3	2.8	3.87	4.28	4.05	3	2.58
chr1:94534905-94540590	5.75	4.08	4.23	4.02	6.01	6.11	2.93	5.13	3.88	3.34	2.57	2.27	2.75	3.7	3.68	3.07	2.52	2.05
chr1:94542540-94546888	2.26	1.82	1.58	1.67	1.84	2.28	1.08	1.68	1.79	1.27	1.34	1.19	1.04	1.03	1.38	1.7	1.48	1
chr1:94668888-94673617	1.46	3.32	4.05	2.09	3.02	2.52	1.93	2.98	2.44	1.37	1.6	0.88	1.46	0.98	2.26	1.23	1.21	0.92
chr1:94700022-94705069	1.1	1.66	1.81	1.01	2.65	1.11	1.31	2.53	0.85	1.07	1.31	1.13	1.19	0.98	1.42	1.29	0.92	1.25
chr1:94802328-94809828	4.77	2.68	2.93	3.45	3.78	5.54	2.47	3.71	3.69	3.22	2.67	2.96	2.74	4.25	3.61	2.94	2.69	2.98
chr1:94828101-94833336	5.36	3.93	3.88	4.55	6.37	6.28	3.18	6.1	4.84	3.73	3.04	3.28	2.78	5.7	4.6	3.57	3.99	4.64
chr1:95186013-95190349	1.42	1.43	1.3	1.42	1.43	1.42	0.93	1.38	1.14	1.49	1.37	0.76	1.25	1.43	1.31	1.34	1.11	1.08
chr1:95199985-95204972	2.68	2.45	2.05	2.4	2.91	2.7	1.42	2.85	2.14	2.04	1.68	1.41	1.87	1.54	1.81	1.7	1.79	1.27
chr1:95238171-95243204	3.25	3.06	2.78	3.23	4.26	3.48	2.98	3.82	2.81	2.46	2.01	2.05	2.68	3.07	2.96	2.35	2.38	1.72
chr1:95337394-95344892	3.38	2.49	3.06	3.12	3.87	3.59	2.34	3.7	3.22	2.39	2.07	2.2	1.86	2.57	2.3	2.24	2.07	1.69
chr1:95372334-95378684	7.46	6.51	6.67	6.51	8.69	8.23	4.59	7.47	6.55	4.01	3.45	4.64	3.97	7.06	6.42	4.31	4.45	4.72
chr1:95405895-95410325	2.27	1.4	1.19	1.84	2.28	2.49	0.88	1.48	1.73	1.64	1.4	1.45	1.19	1.76	1.17	2.31	1.13	1.28
chr1:95529590-95535160	4.69	3.22	3.07	4.12	5.21	5.54	2.87	4.7	3.99	3.12	2.69	3.16	2.86	4.52	3.39	3.45	3.05	3.17
chr1:95563422-95567860	2.41	1.57	1.55	2.3	2.01	2.63	1.35	2.1	2.4	1.96	1.22	1.87	1.96	1.8	1.54	2.51	1.97	1.05
chr1:95649463-95654311	4.7	3.9	4.21	4.12	5.33	4.82	2.89	4.27	3.67	2.94	3.01	3.34	2.72	4.67	4	2.88	3.06	3.23
chr1:95696157-95702863	7.2	6.68	7.34	7.66	9.81	7.89	4.75	8.45	7.34	3.79	3.32	3.67	4.03	6.18	6.81	4.13	4.24	4.32
chr1:95718737-95724752	7.67	5.73	6.4	6.55	7.76	8.47	3.69	6.98	6.44	4.25	3.44	3.67	3.64	6.68	4.73	3.81	4.49	5.21
chr1:95929545-95935064	4.94	4.03	3.54	4.23	6.21	4.71	2.17	5.05	4.8	2.03	1.98	2.96	2.5	3.87	2.45	2.59	3.17	2.53
chr1:95945560-95951173	5.03	5.12	5.77	7.93	9.63	5.83	3.68	9.48	7.29	2.63	3.27	4.13	3.45	5.54	4.26	2.33	4.59	3.56
chr1:95969960-95977460	1.82	1.54	1.68	3.41	2.34	2.1	1	1.94	3.39	1.16	1.15	2.2	1.44	1.81	1.11	1.25	1.79	0.93
chr1:95985249-95991401	3.75	0.96	0.98	1.74	2.12	4.59	1.1	2	1.9	1.56	0.9	1.82	1.34	1.27	1.01	1.66	1.39	0.92
chr1:97162229-97167447	1.86	1.75	2.05	2.55	3.1	1.96	1.04	2.02	2.41	1.41	1.32	1.54	1.55	1.31	1.09	1.25	1.2	1.72
chr1:97207501-97213290	5.77	4.93	4.84	6.4	6.41	6.61	3.23	5.39	6.42	2.92	2.75	3.88	2.93	4.46	4.68	3.11	3.52	3.68
chr1:97485269-97489661	1.65	2.76	2.52	2.41	1.39	2.03	0.92	1.71	1.98	1.41	1.81	1.63	0.96	0.94	1.1	1.57	1.83	1.14
chr1:97518493-97522913	1.31	2.91	2.3	2.22	1.4	1.12	0.49	1.41	2.03	1.16	1.01	1.68	1.02	0.94	0.61	1.44	1.46	0.3
chr1:97526086-97531009	1.07	2.35	2.25	1.65	1.13	0.94	0.8	1.17	1.93	0.94	0.96	0.96	0.79	0.81	0.37	0.65	1.13	1.15
chr1:97538373-97543100	1.58	1.71	1.51	2.8	1.67	1.66	0.74	1.29	2.45	1.03	1	1.48	1.24	0.91	0.81	1.34	1.21	1.06
chr1:97549596-97556126	8.23	8.63	8.7	8.66	9.45	8.98	2.1	8	9.19	3.31	1.99	3.2	2.09	1.98	2.41	2.65	3.23	1.73
chr1:97559218-97566718	10.7	9	8.41	9.64	10.26	11.92	3.92	9.8	10.34	4.9	3.76	4.51	4.52	5.78	5.08	4.68	4.93	3.95
chr1:97639227-97643708	1.86	2.56	2.41	4.96	1.92	1.16	0.87	2	4.49	1.09	1.87	1.76	1.57	1.53	1.42	1.02	1.68	0.89
chr1:97648051-97653547	1.06	1.98	1.73	3.69	1.47	1.02	1.11	1.81	3.83	0.91	1.28	1.41	1.28	0.87	0.94	0.96	1.5	0.79
chr1:99475073-99482573	3.14	5.12	5.21	3.68	3.35	3.26	0.84	3.35	3.29	1.6	1.48	1.97	1.28	1.49	1.25	1.2	1.86	1.24
chr1:99554738-99560988	3.99	5.2	4.75	4.03	4.22	4.22	2.54	3.46	3.91	2.62	2.33	2.27	2.76	3.7	3.34	2.4	2.55	3.41
chr1:99640194-99645788	1.28	5.79	5.71	2.24	3.61	1.12	1.3	3.23	2.35	0.9	0.92	1.74	1.13	0.94	1.02	1.01	1.57	1.01
chr1:99663140-99669427	5.42	4.87	5.2	5.18	6.89	6.45	3.08	6.26	5.37	2.64	2.73	3.28	2.24	4.26	4.44	2.89	3.58	2.65
chr1:99990972-99995309	1.72	0.8	0.82	1.69	1.16	1.7	1.23	0.83	2.07	1	1.56	1.55	1.56	1.77	1.2	1.91	1.98	1.31
chr1:100025936-100030344	2.08	1	0.87	3.05	0.93	3	0.72	1.17	2.89	1.65	2.11	2.05	1.94	1.88	1.06	1.92	2.15	1.06
chr1:103796673-103802262	1.85	1.68	1.68	1.67	2.71	2.27	0.6	2.87	1.26	1.09	0.73	1.02	0.86	1.08	0.51	1.39	1.02	0.42
chr1:107418657-107423027	0.91	1.14	1.18	0.85	1.47	0.78	1.22	1.45	0.71	0.81	0.99	0.88	1.03	1.09	1.15	0.81	0.9	0.69
chr1:107557384-107563655	4.86	4.38	3.93	4.45	5.67	5.82	2.88	5.62	4.62	2.94	3.19	3.08	3.04	3.69	4.48	3.15	3.05	2.97
chr1:107597649-107602050	1.36	1.56	1.41	1.58	1.22	1.08	0.94	1.47	1.45	0.9	1.38	1.43	0.85	0.72	0.99	1.12	1.26	1.14
chr1:107603737-107608352	2.03	1.77	2.4	2.34	2.25	1.7	0.85	2.54	2.34	0.8	1.05	1.3	1.33	1.04	0.98	1.15	1.24	1.15
chr1:107777785-107782296	2.46	1.83	1.83	2.39	2.21	3.01	0.96	2.46	1.84	1.58	1.26	1.71	1.7	1.24	0.82	1.41	1.74	1.18
chr1:107865859-107871264	5.09	5.55	5.16	4.97	6.34	5.16	2.31	6.19	5.07	2.9	2.1	2.89	1.94	2.6	1.86	2.29	2.28	1.29
chr1:107875119-107880227	3.15	3.81	3.77	2.53	3.15	3.09	1.17	2.57	2.52	1.68	1.38	1.57	1.53	1.09	0.75	2	1.54	0.91
chr1:107884697-107892197	6.39	5.83	6.15	6.51	8.55	7.28	4.02	6.87	6.43	3.96	3.67	3.59	3.9	5.7	5.19	4.35	3.84	3.95
chr1:107927477-107931893	2.12	2.15	1.89	2	2.26	3.02	1.13	2.25	1.71	1.22	1.41	1.33	1.29	1.63	0.98	1.48	1.34	0.98
chr1:108039063-108043403	1.88	2.27	2.23	2.51	2.2	1.7	1.15	1.9	2.45	0.88	1.34	1.29	1.35	0.81	1.12	1.14	1.15	1
chr1:108065402-108070736	4.9	4.53	4.9	5.05	5.06	5.97	2.98	4.82	5.6	3.04	2.89	2.44	3.21	3.14	3.51	3.04	3.12	3
chr1:108081838-108086182	1.44	1.6	1.47	2.23	1.55	1.19	1.15	1.6	2.15	1.18	1.15	1.32	1.55	0.81	0.65	1.34	1.19	1.15
chr1:108215618-108220707	3	7.11	8.18	7.59	2.85	2.86	1.13	2.7	7.2	1.74	1.81	1.63	1.77	0.97	1.22	1.46	1.93	0.72
chr1:108246354-108251053	1.22	5.02	5.2	3.15	1.63	1.57	1.2	2.14	3.1	1.29	0.89	1.52	1.47	0.85	1.28	1.09	1.45	1.13
chr1:108267922-108274266	1.73	7.51	8.2	4.8	2	1.41	0.94	2.56	5.28	0.85	1.55	1.44	1.73	1.23	1.63	1.31	1.3	1.1
chr1:108410412-108414954	3.74	2.07	2.63	3.11	4.14	4.05	1.03	3.92	3.2	1.8	1.43	1.36	1.06	1.93	1.21	1.48	2.05	0.81
chr1:108444005-108448367	6.04	2.86	2.24	4.79	3.37	5.43	1.55	2.63	4.53	2.93	1.77	2.49	2.44	2.52	1.84	2.27	2.46	1.45
chr1:108462695-108469126	5.41	5.92	6.65	9.89	8.25	5.49	3.33	7.57	10.24	1.93	3.02	3.56	3.41	4.27	3.59	1.98	3.59	1.4
chr1:108476567-108480994	5.19	3.12	3.48	6.84	4.18	5.88	1.79	4	6.6	2.03	1.56	2.49	2.41	2.56	1.81	1.71	2.38	1.96
chr1:108494751-108501264	8.28	3.64	4.11	7.33	7.62	8.04	3.04	7.34	7.5	2.73	2.18	3.47	2.19	3.77	3.85	2.82	3.6	1.64
chr1:108506668-108511959	6.56	3.85	3.84	6.85	6.64	7.54	3.21	6.71	6.73	3.06	1.94	3.08	3.09	4.88	3.79	3.14	3.95	2.77
chr1:108541641-108547645	5.26	3.3	3.87	5.47	4.46	5.62	1.21	4.04	5.19	2.04	1.91	2.6	1.63	2.26	1.87	1.88	2.56	1
chr1:108572628-108576978	2.21	2.55	2.38	3.2	2.1	2.81	0.98	1.95	3.91	1.06	1.24	1.68	1.04	1.1	0.88	0.77	2.05	0.77
chr1:108582145-108586844	5.87	2.62	2.54	5.76	4	5.14	1.3	3.46	5.81	2.19	2.39	2.99	2.14	2.89	1.92	2.67	2.4	1.56
chr1:108607639-108613599	8.84	5.19	5.39	8.5	8.87	9.32	4.98	8.02	8.46	4.78	4.71	5.19	4.31	8.8	7.6	4.97	5.55	4.64
chr1:108653405-108658945	6.56	4.72	4.99	6.23	7.25	8.18	3.42	6.24	5.72	4	4	3.57	2.98	6.22	4.2	3.54	4	3.97
chr1:108672143-108676479	1.53	1.52	1.19	1.79	1.14	1.55	1.18	1.19	1.83	1.25	1	1.22	0.87	0.85	1	0.94	1.57	1.23
chr1:108689906-108695895	6.79	5.54	5.37	6.46	8.11	7.29	4.23	7.27	6.1	3.5	3.36	3.59	3.71	5.14	5.92	3.3	3.55	4.28
chr1:108760988-108765481	4.1	1.34	1.53	2.57	2.39	4.34	1.09	2.53	2.83	1.88	1.41	1.88	1.54	1.85	1.04	1.49	1.43	1.04
chr1:113758630-113764131	1.68	1.67	1.55	1.46	2.5	1.52	2.08	2.37	1.79	1.37	1.52	1.41	1.88	1.71	2.37	1.64	1.75	1.63
chr1:120189784-120194123	0.9	1.02	1.08	1.02	1.36	1.02	1.1	1.07	1.02	1.31	1.34	1.02	1.25	1.14	1.08	1.42	0.78	1.15
chr1:120205022-120210120	4.42	3.98	4.02	3.84	4.99	4.8	2.82	4.62	4.05	2.72	2.44	2.39	2.27	2.69	3.8	2.63	2.42	2.74
chr1:120216356-120221742	3.66	3.52	3.61	3.33	5.09	4.83	2.52	4.19	3.55	2.72	1.93	2.39	2.09	3.55	2.86	2.72	3.29	1.73
chr1:120282467-120288616	5.92	6.46	6.8	6.55	7.38	6.31	3.22	6.82	6.68	3.65	2.86	3.42	2.98	4.41	3.97	3.85	3.28	3.03
chr1:120293310-120298669	2.54	4.3	4.65	4.06	4.04	2.96	1.54	4.19	4.53	1.5	2.09	1.9	1.71	1.61	1.31	1.68	2.03	0.99
chr1:120353271-120358631	5.39	3.59	3.98	4.31	5.29	5.2	2.94	5.2	4.12	2.88	2.55	3.18	2.8	3.99	3.15	2.9	2.93	3.54
chr1:120411505-120415844	0.98	1.02	1.36	1.22	1.33	1.32	0.68	1.21	1.05	1.19	1.18	1.06	1	0.7	0.69	1.63	1.07	0.92
chr1:121398960-121403346	2.38	1.56	1.59	2.17	2.25	2.69	1.22	1.83	2.34	2.04	1.66	1.57	1.78	1.42	1.52	1.73	1.18	1.75
chr1:121420032-121425331	3.43	2.7	2.98	3.16	3.51	4.16	2.55	3.29	3.06	2.34	1.78	2.32	2.04	3.46	2.81	2.26	2.8	2.51
chr1:121730718-121736126	3.06	2.45	2.48	2.86	4.04	3.85	2.27	3.93	3.22	1.85	2.2	2.65	1.64	2.68	2.97	1.86	1.36	2.03
chr1:121806960-121811820	2.9	2.47	2.26	2.94	2.77	3.56	1.37	2.51	2.46	1.84	1.95	2.12	1.73	1.28	1.65	1.67	1.99	1.44
chr1:121949547-121954891	5.59	2.5	2.57	2.93	3.86	6.13	1.45	3.67	3.09	3.18	2.07	2.52	1.66	2.72	1.25	2.31	2.64	1.87
chr1:121968722-121973063	1.95	1.08	1.3	1.06	1.09	1.57	0.9	1.24	1.14	1.46	1.4	1.22	1.8	0.88	1.43	1.22	1.36	0.77
chr1:122015047-122020428	4.13	3.61	3.74	3.68	4.16	4.84	2.08	3.64	3.96	2.79	2.28	2.21	2.43	2.88	2.05	2.76	3.09	1.98
chr1:123221384-123227284	5.89	5.69	4.94	5.68	7.02	6.69	3.08	5.65	5.9	3.55	3.09	3.69	3.59	5.06	4.34	3.74	3.51	3.61
chr1:123325640-123331468	3.91	2.81	2.87	3.28	3.97	4.33	2.02	3.53	3.32	2.67	1.99	2.21	2.27	3.01	2.7	2.57	2.42	2.46
chr1:123372137-123376500	1.66	1.27	1.38	1.37	1.69	1.82	1.32	1.15	1.55	1.24	1.92	1.44	1.62	0.8	1.19	1.29	1.72	1.3
chr1:123461524-123466594	2.69	2.3	2.26	2.4	3.11	2.74	1.57	2.64	2.87	1.61	1.55	1.84	1.78	1.86	2.08	1.5	1.76	1.38
chr1:127328190-127333286	11.74	13.52	14.1	12.92	15.18	14.23	5.4	13.72	13.33	5.15	5.06	4.61	4.92	6.32	7.15	5.13	4.88	5.75
chr1:127335968-127340941	5.62	4.19	4.31	4.77	5.81	6.61	1.88	5.22	4.02	2.57	1.49	1.53	1.6	1.99	1.34	2.66	2.77	1.27
chr1:127360632-127367459	9.24	7.86	7.54	7.64	8.73	9.61	2.06	8.7	8.94	3.26	3.03	2.96	3.12	4.23	2.84	3.59	2.83	2.15
chr1:127454669-127459601	2.74	3.07	2.59	2.88	2.75	3.13	1.81	2.71	3.06	2	1.62	1.51	1.98	1.78	1.8	1.75	1.59	1.08
chr1:128632357-128636837	0.51	1.93	2.35	0.83	0.96	0.42	1	1.09	0.64	0.94	1.42	0.58	0.9	0.61	0.9	0.91	0.48	0.74
chr1:128641438-128645826	0.46	3.43	3.85	1.45	1.53	0.5	1.09	1.17	1.57	0.6	0.92	0.42	1.09	0.91	0.95	0.88	0.77	0.91
chr1:128658050-128662527	0.93	3.34	3.19	1.42	2.09	0.89	0.83	2.14	1.51	0.71	1.33	0.64	1.44	0.89	0.67	0.91	0.8	0.6
chr1:128711860-128717003	0.88	5.04	5.22	2.32	2.78	0.69	0.89	2.6	2.07	0.92	1.47	0.97	1.02	0.84	0.85	0.69	0.97	0.84
chr1:129099482-129104738	5.86	3.47	3.34	7.51	5.28	6.5	3.31	4.32	7.12	3.31	3.42	3.6	4.11	3.98	2.67	3.49	3.26	3.55
chr1:129109156-129113493	4.94	3.7	3.83	9.02	4.58	4.91	1.25	3.97	8.96	2.16	2.96	2.44	2.67	1.84	1.39	1.83	3.3	1.54
chr1:129124695-129132056	4.74	3.51	3.93	8.75	5.08	5.09	1.51	4.6	8.72	1.59	2	1.73	2.75	2.47	1.48	1.85	2.02	1.13
chr1:129134719-129141801	5.21	3.45	3.71	9.48	5.46	5.79	2.04	4.91	10.29	2.27	2.86	2.93	3.35	2.91	2.05	1.89	3	1.93
chr1:129164565-129168905	2.26	1.26	1.54	3.05	1.62	1.96	1.13	1.49	3.11	1.18	1.46	2.05	2.11	1.21	0.73	1.26	1.57	1
chr1:129180276-129184613	1.93	0.93	1.23	1.88	1.26	1.19	0.83	1.05	2.04	1.03	1.21	0.99	1.32	1.07	0.96	1.14	1.24	0.61
chr1:129198114-129204775	4.76	3.33	3.12	8.36	5.62	4.32	1.81	5.17	8.39	2.1	2.74	2.67	3.02	3.64	2.31	1.78	2.55	1.7
chr1:129210062-129214462	3.12	2.39	2.48	5.37	2.37	3.26	2.08	2.31	6.7	1.44	2.18	1.56	2.29	1.92	2.01	1.48	2.27	1.21
chr1:129217293-129221738	4.78	1.86	1.73	4.59	2.67	5.43	1.1	2.31	4.47	2.11	1.98	2.03	1.89	1.97	1.47	2.1	2.05	1.42
chr1:129520323-129526133	1.47	3.54	3.69	1.65	2.8	1.14	1.61	3.11	1.43	1.04	1.12	0.69	1.27	0.96	1.35	1.09	0.98	0.8
chr1:129532905-129537258	1	2.4	2.16	1.37	1.76	0.96	1.35	1.89	1.16	1.06	1.09	1.15	0.83	0.92	1.42	1.34	1.19	1.38
chr1:129541096-129545441	0.79	1.71	1.79	0.81	1.55	0.66	1.33	1.76	0.87	0.82	1.15	0.99	1	0.88	1.08	0.81	0.99	0.69
chr1:129627224-129631583	0.9	1.68	1.66	1.64	1.4	0.91	1.22	1.78	1.67	0.85	1.21	0.89	1.14	1.02	1	0.97	0.98	1.45
chr1:129667856-129673958	6.95	6.56	6.31	6.33	8.17	7.79	3.82	7.11	6.77	3.31	3.3	3.75	2.95	4.6	4.99	3.27	3.69	3.33
chr1:129690393-129695888	3.07	1.66	1.66	3.28	2.79	3.15	1.07	2.98	3.33	1.73	1.35	1.33	1.72	2.38	0.94	1.73	1.63	1.58
chr1:129707715-129712059	1.61	1.34	1.17	1.9	1.43	1.6	1.03	1.21	1.85	1.64	1.31	1.29	1.14	1.06	1.12	1.18	0.91	1.07
chr1:129724612-129729428	4.34	2.36	2.71	2.03	3.08	4.1	1.04	3.6	2.35	1.67	1.35	1.52	1.46	1.46	1.46	1.28	1.89	0.62
chr1:129753323-129758220	1.82	1.32	1.63	2.4	1.48	1.94	0.78	1.29	2.52	1.51	1.02	1.08	1.01	1.04	0.61	1.33	1.46	1.02
chr1:129763286-129768615	6.42	5.2	4.76	5.61	6.15	6.43	2.96	5.41	5.58	3.32	2.46	2.98	2.2	4.22	3.64	2.95	3.29	3.06
chr1:129971252-129975705	2.14	2.19	2.3	2.2	1.91	2.4	1.29	1.96	2.1	1.18	1.4	1.7	1.11	0.86	1.05	1.15	1.77	0.82
chr1:129996967-130003014	5.38	5.58	5.17	5.85	6.19	6.34	3.15	6.35	5.01	3.21	2.5	3.39	2.85	4.72	4.09	3.21	3.43	3.25
chr1:130020993-130025339	1.63	1.64	1.47	1.65	1.57	1.95	0.85	1.51	1.85	1.43	1.27	1.65	1.45	1.25	0.58	0.93	1.07	1.07
chr1:130138677-130144349	4.99	4.46	5	5.22	6.88	6.1	3.53	5.52	5.36	3.3	3.1	3.66	2.81	5.15	5.25	2.77	3.34	3.41
chr1:130251702-130258855	4.35	6.24	6.19	5.36	6.52	4.58	3.22	5.65	5.32	2.62	2.61	3.16	2.48	3.68	3.74	1.97	2.87	2.65
chr1:130292874-130298759	1.48	5.75	5.59	3.88	5	1.78	1.63	4.02	4.06	0.92	1.7	1.27	1.35	0.79	1.53	0.96	1.18	1.58
chr1:130310219-130316021	5.88	6.19	6.82	5.86	6.4	6.14	3.92	6.72	5.96	3.25	2.77	3.01	2.33	4.37	4.81	3.8	3.79	2.87
chr1:130341055-130345570	2.51	4.33	4.22	3.1	4	2.71	1.59	3.84	2.45	1.4	1.35	1.49	1.1	1.2	1.78	1.37	0.99	1.25
chr1:130372137-130377702	1.31	2.52	2.26	1.32	2.49	1.25	1.19	1.98	1.75	1.14	0.87	1.31	1.13	1.43	1.35	1.05	0.87	0.9
chr1:130442867-130448617	3.28	4.51	4.58	3.72	4.55	3.14	1.65	3.89	3.95	1.54	1.62	1.72	1.59	1.58	1.31	1.6	1.55	1.16
chr1:130464653-130469722	2.83	3	2.39	2.47	2.36	2.87	1.01	2.24	2.64	1.14	1.33	0.76	1.01	1.13	1.12	1.32	0.85	0.99
chr1:130485116-130491294	10.39	7.36	7.13	8.52	9.05	11.74	6.23	8.15	8.22	4.33	3.04	2.57	3.52	5.16	8.15	3.91	2.57	4.74
chr1:130497707-130505207	12.66	6.92	6.66	8.72	8.26	15.45	1.76	7.63	8.82	3.81	1.89	1.22	2.24	2.55	2.14	3.91	1.74	1.51
chr1:130507344-130514573	13.49	9.35	9.02	11.01	10.22	16.01	4.29	9.11	12.17	4.52	3.55	2.63	3.43	6.16	5.74	5.05	2.72	4.01
chr1:130600070-130607570	3.28	3.33	3.22	4.87	2.76	3.44	1.35	3.11	5.06	1.78	1.68	1.7	1.4	1.51	1.2	1.48	1.74	1.51
chr1:130618810-130623229	1.77	1.93	2.15	2.42	1.52	1.9	1.13	1.43	2.15	1.01	0.76	1.04	0.99	1.26	1.02	1.08	0.89	0.98
chr1:130659997-130666795	4.78	6.61	6.33	6.67	7.17	5.08	2	6.28	6.99	1.78	1.79	1.66	2.08	2.25	3.05	1.92	1.55	1.32
chr1:130681312-130688812	5.21	8.16	7.49	6.82	7.85	6.44	1.84	7.52	6.98	1.9	1.98	1.62	1.8	1.64	2.59	1.95	1.62	1.2
chr1:130702639-130707893	1.94	2.68	3.22	3	3.48	1.85	1.64	2.57	2.25	1.25	1.13	1.5	1.34	1.03	1.5	1.34	1.63	0.95
chr1:130725494-130731972	2.61	8.96	8.91	4.24	6.3	2.96	3.06	6.02	4.43	1.24	1.33	1.64	1.71	1.67	4.13	1.31	1.52	1.18
chr1:131510256-131515344	0.79	1.59	1.51	0.81	1.45	0.61	1.41	1.03	0.82	0.88	0.9	0.76	0.89	1	1.18	0.66	0.88	0.72
chr1:131545175-131551392	0.5	2.16	2.15	1.59	1.05	0.35	0.91	0.9	1.55	0.55	0.85	0.74	0.7	0.69	0.7	0.62	0.37	0.43
chr1:132356652-132362906	3.98	1.5	1.32	2.48	1.8	4.3	0.96	1.51	2.62	2.07	1.19	2.5	1.75	3.04	1.31	2.03	2.43	1.97
chr1:132368601-132374392	9.36	4.33	4.09	6.41	3.56	9.75	0.81	3.65	7.25	3.23	2.4	2.92	2.18	3.47	1.13	3.72	3.33	2.24
chr1:132403284-132407625	1.88	1.71	1.52	1.63	1.33	1.93	1.08	1.73	1.89	0.82	1.46	1.39	1.04	1.36	0.73	1.22	2.1	0.54
chr1:132416793-132421137	1.59	1.32	1.1	1.35	1.21	1.52	0.85	1.07	1.32	1.34	0.65	1.05	0.66	0.84	1.08	1.3	1.4	1.3
chr1:132442821-132450124	2.67	2.14	2.34	2.63	1.64	3.11	0.88	1.7	2.76	1.23	1.2	1.31	1.13	1.33	0.76	1.18	1.25	0.73
chr1:132595570-132599932	1.91	1.25	1.12	1.48	1.33	2.4	0.9	1.89	1.46	1.21	1.18	1.54	1	1.21	0.92	1.7	0.98	2.14
chr1:132610626-132616783	7.23	5.1	5.77	5.84	6.39	7.47	4.05	6.76	6.62	3.94	3.6	3.21	3.56	5.13	4.97	3.58	3.77	3.41
chr1:132693851-132698190	1.46	1.17	1.1	1.69	1.04	1.45	1.1	1.1	1.8	1.37	1.34	1.25	1.35	0.81	0.54	1.55	1.52	1.15
chr1:132758281-132763493	1.85	2	2	2.39	1.41	1.54	1.06	1.63	2.29	1.26	1.63	1.62	1.64	1.04	1.15	1.29	1.37	1.02
chr1:132887333-132893281	3.54	15.97	17.34	10.12	11.08	4.56	3.55	10.11	10	1.71	2.54	1.93	2.7	2.95	5.4	1.34	2.79	3.75
chr1:132897779-132902133	1.63	9.39	9.73	5.4	4.78	1.19	2.32	4.42	5.97	0.85	1.64	1.25	1.55	1.1	2.65	0.93	1.85	0.99
chr1:132904638-132909938	1.42	10.03	9.2	4.7	4.01	1.52	1.58	4.31	4.9	1.12	1.27	1.03	1.53	1.02	2.02	1	1.52	1.19
chr1:132916039-132923539	1.38	8.32	8.93	4.8	4.58	1.28	2.54	4.08	5.01	1	1.39	1.28	1.7	1.85	2.99	1.13	1.33	2.09
chr1:132932938-132938750	1.2	4.3	4.01	3.32	1.88	1.35	1.03	2.14	2.75	1.18	0.95	0.79	1.21	1.04	1.27	0.94	0.74	1.26
chr1:132947505-132951987	1.36	3.77	3.48	2.06	1.78	1.21	1.14	1.55	2.2	1.12	1.12	1.34	1.31	1.14	1.38	1.26	0.88	0.74
chr1:132956159-132960504	2.19	2.92	2.66	2.71	1.65	1.98	1.28	1.68	2.69	1.3	1.37	1.22	1.66	1.43	1.85	1.58	1.56	1.15
chr1:132974577-132979227	3.98	6.67	6.16	5.29	4.39	4.65	1.71	4.45	5.36	2.1	2.5	2.34	2.32	1.82	1.4	2.09	2.04	1.58
chr1:132990512-132996128	4.98	6.47	6.49	5.9	5.8	5.28	4.13	5.64	6.48	2.09	2.79	1.99	3.18	4.46	5.45	3.27	2.39	3.91
chr1:133003957-133010027	4.02	7.8	8.17	5.96	6.87	3.63	2.15	5.77	6.91	1.41	1.62	1.75	2.03	1.05	2.45	1.25	1.88	1.26
chr1:133032892-133037819	3.96	4.04	4.25	3.28	4.76	4.54	1.96	4.27	3.45	2.44	1.7	1.98	1.58	2.4	2.27	1.97	2.14	1.96
chr1:133047722-133053060	3.95	3.66	3.5	3.65	4.19	3.68	1.45	3.67	3.53	1.88	2.02	2.17	2	2.15	1.63	1.52	1.81	1.81
chr1:133078565-133083968	7.95	7.84	7.69	9.94	12.84	8.28	3	11.04	9.91	3.32	3.25	3.34	3	4.07	3.65	3.23	2.94	2.71
chr1:133094794-133102294	12.58	7.97	8.31	11.05	12.1	14.61	4.42	11.12	12.59	5.12	3.87	4.98	4.4	7.74	5.02	5.27	4.67	3.86
chr1:133173415-133179487	7.15	6.53	7.01	7.26	7.6	8.7	3.33	6.59	6.97	3.24	3.38	2.69	3.91	3.73	3.61	3.75	3.15	2.74
chr1:133219121-133223548	2.5	1.08	1.25	1.79	1.64	2.84	0.91	1.35	1.82	1.73	1.16	1.26	0.98	1.04	1.25	1.59	1.57	0.83
chr1:133260081-133266067	3.63	2.98	2.68	3.18	2.62	3.57	1.07	2.22	3.69	1.26	1.58	1.39	1	1.36	1.34	1.53	1.64	1.39
chr1:133273390-133278243	2.17	2.44	3.04	2.79	1.78	2.25	1.12	2.44	2.03	1.14	1.28	1.53	1.39	1.48	1.27	1.05	1.95	0.89
chr1:133278684-133283696	2.28	3.69	3.84	3.42	3.17	3.19	1.26	2.91	3.63	1.24	1.48	1.51	1.44	1.02	1.6	1.3	1.93	1.13
chr1:133421056-133426051	4.6	4.91	5.61	4.55	6	6.05	4.44	4.86	4.16	3.77	3.46	3.73	3.61	5.75	6.06	4.56	3.36	4.93
chr1:133450156-133454492	1.86	1.47	1.47	2.26	1.26	2.31	1.2	1.63	1.89	1.13	1.25	0.89	1.32	1.29	0.73	1.18	1.2	0.69
chr1:133532280-133539071	7.14	6.36	5.74	6.45	7.86	7.92	2.37	7.74	6.06	3.13	2.11	2.11	2.21	3.24	3.64	2.75	3.03	1.91
chr1:133547285-133552268	2.08	2.09	2.24	1.95	2.55	2.12	1.27	2.18	1.72	0.98	0.84	1.64	0.84	1.6	1.17	1.06	1.04	0.8
chr1:133654667-133659007	1.11	2.04	2.23	1.17	1.28	1.17	0.78	1.24	1.86	1.49	1.28	0.59	1.14	0.66	1.31	1.22	0.78	0.77
chr1:133721446-133727567	5.77	4.73	4.77	6.6	5.99	6.32	3.18	5.45	6.37	3.68	3.18	3.23	3.41	5.5	4.48	3.58	3.59	3.7
chr1:133761703-133766856	3.42	2.7	2.77	3.08	2.9	3.94	2.2	2.71	3.3	2.35	2.23	2.5	1.95	2.66	1.65	2.88	2.25	2.65
chr1:133804589-133810677	4.06	3.6	3.63	4.04	4.94	4.55	3.29	4.63	4.01	2.99	1.84	2.45	2.44	3.46	4.09	2.67	2.11	3.17
chr1:133902636-133910136	14.3	11.33	11.99	14.03	16.19	15.74	8.38	15.11	14.71	6.79	6.27	6.07	5.18	10.76	11.68	6.52	6.24	8.57
chr1:133915394-133919738	1.99	1.67	1.43	1.9	1.6	2.59	0.93	1.79	1.82	1.67	1.18	1.09	1.28	0.99	0.85	1.54	1.15	1.38
chr1:134210830-134215471	2.33	2.67	2.57	2.62	1.79	2.83	1.31	1.78	2.77	1.79	1.69	1.45	1.58	1.13	1.01	1.52	1.58	1.15
chr1:134222723-134227179	1.85	2.13	2.07	1.72	1.79	1.66	1.17	1.26	1.66	1.42	1.36	0.93	1.45	0.75	1.5	1.47	1	1.2
chr1:134235633-134241348	5.42	4.77	4.5	5.2	4.03	5.46	1.77	3.76	5.16	2.51	2.2	2.53	2.02	2.51	2.22	3	2.53	2.27
chr1:134247605-134251941	1.86	1.28	1.24	1.56	1.45	1.78	0.93	1.24	1.71	1.49	1.15	0.89	1.38	0.92	1.47	1.59	1.32	1.61
chr1:134311654-134316843	3.48	1.47	1.52	3.66	2.27	3.63	1.4	2	3.33	1.83	2.13	2.1	2.11	2.15	1.84	1.9	1.93	1.48
chr1:134371172-134376765	5.02	4.12	3.9	4.71	4.81	5.34	2.47	4.77	4.67	2.73	3	2.87	2.76	3.08	3.2	2.65	2.91	2.14
chr1:134918769-134924378	5.36	4.89	5.56	5.66	6.24	5.41	2.39	5.86	5.44	2.35	2.12	2.58	1.93	3.5	3.52	2.71	2.49	2.61
chr1:134927851-134932644	3.05	2.94	2.71	3.13	3.2	3.31	1.25	2.94	3.01	1.24	1.04	1.02	1.44	1.56	1.4	1.8	1.53	1.18
chr1:134940720-134945129	2.86	1.56	1.6	1.96	2.22	3	1.31	1.6	2	1.88	1.84	2.01	1.97	2.46	1.74	2.08	2.35	1.36
chr1:135024999-135031187	9.93	8.35	8.7	8.5	11.67	10.96	5.8	9.77	9.13	5.71	4.85	4.7	5.29	8.12	8.51	5.13	5.37	7.7
chr1:135053528-135058116	3.17	1.84	1.97	1.62	1.65	3.41	0.9	1.85	2.21	1.75	1.47	1.12	1.41	2.12	1.13	2.31	1.09	1.02
chr1:135070351-135074699	1.27	2.55	2.59	1.08	0.89	1.24	0.83	1.48	1.08	1.06	0.96	0.89	0.79	0.77	0.85	1.5	0.95	0.92
chr1:135132437-135136951	2.86	1.19	1	1.58	1.49	3.13	1.37	1.56	1.44	1.75	1.5	1.71	1.53	2.33	1.33	1.52	1.66	1.48
chr1:135242952-135247360	1.19	3.86	3.77	1.18	1.22	1.2	1.11	1.27	1.36	0.84	0.86	1.33	0.89	1.3	1.33	0.64	0.89	0.91
chr1:135436796-135443804	3.08	1.18	1.22	1.34	1.44	3.24	0.96	1.43	1.52	1.45	1.23	1.51	1.65	1.55	1.15	1.41	1.61	0.9
chr1:135503639-135508942	3.87	3.65	3.51	3.75	4.3	3.87	2.69	4.26	3.38	2.31	2.57	2.16	1.9	3.25	3.94	2.1	1.72	2.45
chr1:135545144-135549594	2	2.2	2.39	2.29	1.96	1.91	0.76	1.93	2.34	1.33	0.91	0.97	1.82	1.11	1.39	1.51	1.12	0.67
chr1:135554943-135560669	4.47	4.2	3.92	4.28	4.74	4.91	1.46	4.53	4.51	2.44	2.22	1.73	2.73	2.65	2.34	2.07	2.28	2.5
chr1:135583191-135589368	6.56	6.12	6.07	6.7	7.16	6.78	2.91	7.22	6.62	3.14	2.62	3.01	3.11	4.42	2.52	3.4	3.39	2.86
chr1:135605106-135609445	2.34	1.26	1.23	1.74	1.55	2.29	0.93	1.24	1.44	1.55	0.87	1.32	1.11	1.21	1.46	1.38	1.44	0.46
chr1:135666005-135672005	1.21	4.01	4.35	3.94	1.98	1.38	1.69	1.91	3.79	1.08	1.76	1.48	1.75	1.67	1.59	0.85	2.09	1.11
chr1:135681984-135687077	1.78	5.41	5.88	3.25	3.47	2.12	1.75	3.38	3.37	1.24	1.19	1.55	1.65	1.22	2.04	1.25	1.4	0.85
chr1:135693221-135699684	3.3	8.16	8.23	5.58	6.8	3.58	3.28	5.49	5.33	2.02	1.92	2.1	2.3	3.06	4.29	1.47	2.1	2.06
chr1:135711924-135719424	4.25	8.19	8.63	6.74	6.84	4.75	2.22	6.34	6.91	2.2	2.67	1.93	2.7	2.91	3.08	1.98	2.19	2.09
chr1:135725458-135729798	1.32	1.75	1.58	1.69	1.5	1.37	0.98	1.54	1.8	1.34	1.25	1.09	1.07	0.81	1.35	1.1	1.19	0.84
chr1:135773719-135778058	1.34	1.41	1.43	1.49	1.04	1.47	1.18	1.24	1.56	1.31	1	0.92	1.11	1.03	1	0.94	1.11	0.77
chr1:135956369-135963869	17.82	13.89	14.97	16.2	18.08	19.43	4.97	15.71	18	7.07	6.63	5.08	6.56	9.74	6.71	7.79	5.48	6.31
chr1:135972315-135978402	12.16	9.49	10.47	11.93	11.86	14.27	6.42	11.65	12.63	6.24	6.19	4.96	6.17	9.77	7.72	6.15	5.67	8.21
chr1:135989041-135996541	14.25	13.71	13.83	15.3	17.65	16.14	6.82	15.19	16.04	5.7	5.13	4.45	6.3	8.72	8.87	5.06	4.43	5.28
chr1:136002918-136007259	1.84	1.9	2.03	1.38	1.82	2.01	0.83	1.54	1.77	1.03	0.59	0.82	0.97	0.7	0.69	1.22	0.91	1.07
chr1:136089974-136094318	0.77	2.05	1.67	1.47	0.77	0.99	1.4	1.27	1.32	0.82	1.49	0.92	0.9	1.29	2	1.1	0.99	1.46
chr1:136097054-136101398	0.71	1.34	1.08	1.35	0.7	0.58	0.95	0.74	1.23	0.64	1.15	0.69	1.14	0.62	1.5	1.22	0.86	1.84
chr1:136255613-136261146	5.45	4.26	4.84	4.87	5.91	5.26	3.2	5.7	4.91	2.91	3.08	2.98	2.52	4.47	3.93	2.84	3.39	3.49
chr1:136300155-136305212	2.6	1.52	2.12	2.33	2.29	2.55	1.33	2.32	2.03	1.98	1.36	1.25	1.87	1.58	1.42	1.26	1.38	0.99
chr1:136309431-136315204	5.41	4.07	4.67	4.99	6.05	6.26	3.11	5.24	5.36	2.95	2.57	3.05	3.09	4.78	4.05	3.15	3.59	2.65
chr1:136349312-136354827	4.74	3.17	3.78	4.3	5.51	5.36	2.17	4.9	4.45	3.01	2.4	2.21	2.45	3.33	2.76	2.69	2.04	2.84
chr1:136388458-136394079	6.75	5.2	5.55	5.86	6.73	6.1	3.31	6.49	5.87	3.71	2.64	2.62	2.94	4.6	4.19	3.08	3.15	3.26
chr1:136404175-136409241	3.78	2.3	2.43	2.67	3.3	3.92	1.16	2.97	2.59	1.74	1.41	1.72	1.19	1.42	1.22	1.81	1.38	1.25
chr1:136451406-136458906	5	2.26	2.19	3.78	3.36	5.12	2.02	3.12	3.9	3.55	2.72	2.5	2.94	3.64	2.25	3.06	2.34	2.26
chr1:136849170-136854559	2.76	2.11	1.66	2.95	2.81	3.15	1.23	2.44	3.06	2.08	1.83	2.15	1.75	2.28	1.86	1.87	1.53	1.67
chr1:136857116-136861792	3.65	3.42	3.54	3.21	4.05	3.77	1.14	4.42	3.58	1.75	1.99	1.07	2.09	1.94	2.04	2.49	1.15	1.14
chr1:137025423-137032422	8.19	9.76	10.38	9.66	11.86	9.23	5.1	10.49	9.58	4.03	4.17	3.21	5.06	6.65	7.53	4.06	3.6	4.28
chr1:137040109-137045237	3.97	3.92	4.16	4.55	4.63	4.3	2.67	3.78	4.38	2.65	2.34	2.4	2.63	3.67	3.95	2.58	2.02	2.14
chr1:137177092-137183010	3.42	3.27	4.24	3.39	4.74	3.52	1.99	3.76	3.23	2.32	2.4	1.79	2.21	2.61	2.85	2.36	1.6	2.19
chr1:137207230-137212891	4.49	3.65	4.25	3.95	4.94	4.75	2.09	4.54	4.11	2.35	2.2	1.97	2.23	2.79	2.92	2.77	2.02	2.06
chr1:137323997-137329519	3.83	3.08	3.15	3.35	3.35	3.91	1.81	3.23	3.15	2.46	1.81	1.87	2.12	2.66	2.3	1.92	1.75	1.87
chr1:137488451-137492797	1.09	1.71	1.49	0.92	2.32	1.34	1.08	2.48	1.4	1.49	1.09	0.86	1.42	1.1	1.15	1.22	0.82	1.07
chr1:137553675-137558827	3.03	3.48	3.65	2.57	4.3	3.57	1.39	3.74	2.65	2.15	1.63	1.17	2.1	1.3	1.1	2.36	1.01	1.1
chr1:137614244-137618875	2.69	2.33	2.56	2.86	2.38	3.05	1.01	2.58	2.97	1.48	1.17	1.3	1.13	0.96	1.05	1.11	1.27	0.79
chr1:137620498-137627998	9.41	6.2	6.64	7.4	8.17	10.25	2.19	6.85	7.71	3.45	2.67	2.41	2.54	4	3.1	3.44	2.55	1.87
chr1:137701756-137706363	4.51	2.26	2.61	3.4	2.33	4.4	0.97	2.1	3.64	1.57	1.29	0.93	1.82	1.73	1.02	1.53	1.44	1.16
chr1:137712537-137717178	2.93	2.71	3.28	5.11	2.26	3.02	0.98	1.85	4.62	1.76	1.92	1.26	2.72	2.2	1.3	1.98	1.58	0.93
chr1:137912544-137917887	2.84	2.08	1.88	2.57	2.18	3.49	1.47	2.46	2.58	2.05	2.05	1.53	2.05	1.79	1.63	2.01	1.57	1.37
chr1:138011395-138015740	2.55	2.75	3.52	3.16	2.85	2.54	1.95	2.56	2.78	1.06	1.34	1.61	1.28	1.87	2.46	1.79	1.28	1.61
chr1:138029348-138036848	10.92	10	10.46	11.16	10.79	12.17	3.48	9.16	11.09	5.29	4.74	3.59	5.52	6.93	4.55	4.61	3.69	5.06
chr1:138129137-138133516	1.53	0.69	1.01	1.39	1.3	1.03	0.75	1.04	1.28	1.23	1.23	1.08	1.06	1.2	0.99	1.05	0.94	1.29
chr1:138238786-138244707	4.22	2.46	2.32	3.59	2.68	5.16	1.95	2.93	3.75	2.98	2.24	2.39	2.59	3.23	2.57	2.47	2.48	2.7
chr1:138309043-138314786	4.05	4.01	3.94	4.45	4.48	5.05	3.45	4.29	4.55	2.96	2.33	3.07	2.56	4.58	4.48	2.86	3.11	3.42
chr1:138360896-138366062	1.85	1.8	1.84	1.73	2.14	1.94	1.31	2.36	1.81	1.23	1.18	1	1.05	0.8	1	1.33	0.93	0.97
chr1:138473650-138481035	7.19	4.85	4.68	6.62	3.77	7.9	1.69	3.4	5.54	2.59	1.77	2.15	1.77	2.61	1.68	2.53	2.06	2.12
chr1:138494507-138501164	6.64	6.32	7.25	8.32	5.32	7.8	1.55	4.99	8.64	2.02	1.68	1.72	1.87	1.96	1.43	1.96	1.61	1.1
chr1:138502517-138508175	7.93	6.28	6.44	8.05	4.79	8.83	1.42	3.95	8.17	2.31	2.41	1.9	2.18	2.88	1.86	2.25	2.27	1.94
chr1:138511386-138517210	7.06	4.66	5.07	6.78	5.13	7.57	1.38	4.97	6.71	2.88	2.13	2.16	2.09	2.05	1.49	2.7	1.87	1.37
chr1:138518436-138523476	7.96	5.44	5.48	10.19	7.59	9.36	3.41	6.1	10.21	4.08	3.56	3.52	3.78	5.79	4.21	4.38	3.58	4.16
chr1:138531129-138536302	5.9	4.36	4.07	6.99	3.94	5.92	1.26	3.58	6.5	2.12	1.72	2.05	2.38	1.97	1.33	1.77	2.38	2
chr1:138539547-138543892	2.03	1.51	1.54	2.26	1.35	2.18	1.05	1.38	1.97	0.91	0.93	1.32	1.28	1.14	1.04	1.67	1.4	0.92
chr1:138553359-138557888	1.96	2.8	2.53	3.94	2.16	2.09	0.84	2.32	3.79	1.25	1.49	1.55	1.36	0.85	0.89	0.66	1.3	0.66
chr1:138565902-138571302	4.84	3.93	4.35	4.81	3.62	6.23	1.09	3.05	4.96	2.56	1.98	1.51	1.83	1.65	0.93	2.12	1.42	0.8
chr1:138578899-138585045	8.2	4.56	4.54	5.8	6.4	8.72	1.72	6.11	6.15	3.13	1.93	1.68	2.47	2.96	1.82	3.27	2.09	1.57
chr1:138589818-138597318	5.84	4.21	3.86	6.13	3.95	6.6	1.31	3.73	6.7	2.46	2.02	1.62	2.1	2.25	1.54	1.79	1.57	1.47
chr1:138753149-138757517	0.79	2.67	2.6	3.07	1.85	0.78	1.32	1.86	2.97	0.81	1.76	0.95	1.13	0.55	2.3	0.85	1.23	0.53
chr1:139360641-139364982	1.15	1.02	0.8	1.26	0.97	1.27	0.8	1.38	0.93	0.97	1.52	0.96	1.18	0.88	0.89	0.89	1.07	0.84
chr1:139700960-139705536	2.04	1.54	1.17	1.73	1.38	2.53	0.76	1.44	1.73	1.18	1.09	1.03	1.31	1.08	0.73	1.35	1.45	1.02
chr1:139793126-139799703	6.2	2.2	2.24	5.07	2.8	6.44	1.17	2.54	5.08	2.57	2.46	3.18	2.33	3.03	1.53	2.95	2.99	2.38
chr1:139933316-139937678	1.29	1.72	1.7	2.2	1.69	1.52	1.22	1.86	2.08	0.73	1.39	1.38	1.14	0.8	1.03	1.29	1.56	0.99
chr1:140025128-140029465	9.09	7.13	7.58	9.42	8.12	9.38	1.5	7.33	10.12	2.8	2.62	2.41	2.25	2.02	1.85	2.56	2.8	1.61
chr1:140029996-140036981	12.86	9.13	10.07	12.36	11.77	14.13	2.4	11.4	11.83	4.02	2.9	3.61	3.05	2.74	2.99	4.3	3.25	1.86
chr1:140038705-140044891	15.46	11.48	12.03	15.57	16.11	17.02	2.3	14.84	17.41	4.33	3.06	2.82	3.35	3.3	2.84	4.19	3.12	1.62
chr1:140051345-140055692	12.72	12.21	11.97	14.05	12.91	13.64	2	11.6	15.63	3.15	2.73	2.96	3.42	3.12	1.69	4.18	3.66	1.38
chr1:140056649-140061830	18.17	13.24	13.71	18.63	17.47	19.62	2.65	15.11	20.51	4.73	3.47	3.07	4.2	3.66	2.39	5.76	3.93	2.64
chr1:140068344-140074625	14.64	15.78	15.84	14.9	16.85	16.74	5.52	16.71	17.62	6.09	4.93	6.66	5.16	6.86	8.04	6.13	7.29	4.61
chr1:140085239-140091626	9.98	5.84	5.84	7.79	7.74	10.7	2.03	7.22	6.35	4.15	2.33	3.21	2.3	4.42	2.62	3.65	3.44	2.29
chr1:140127212-140132994	2.53	1.67	1.59	2.63	1.35	2.9	0.87	1.47	3.35	1.25	1.05	1.58	1.19	1.19	0.87	1.68	1.27	0.81
chr1:140145292-140149777	5.75	2.28	2.24	3.56	2.51	5.75	0.92	2	4.66	2.12	1.75	2.39	1.61	1.74	0.75	1.93	1.79	1.11
chr1:140152949-140158079	2.05	4.25	4.05	3.74	1.19	1.87	0.68	1.54	3.11	0.98	0.97	1.48	0.76	0.96	0.72	1.24	1.25	0.91
chr1:140183859-140190569	3.95	10.35	9.41	9.93	7.58	4.3	2.25	6.98	10.16	1.41	2.3	2.43	2.73	2.33	2.99	1.74	2.93	1.99
chr1:140194826-140202326	10.37	13.14	13.27	13.11	13.74	12.02	4.48	13.31	14.29	3.87	4.03	4.31	3.66	5.78	6.35	4.09	4.03	3.6
chr1:140216990-140221383	2.34	3.36	3.04	3.57	2.2	2.21	0.97	2.1	3.49	1.32	1.14	1.5	1.03	1.05	1.22	1.45	1.71	0.91
chr1:140221963-140227020	3.95	3.85	4.29	4.92	3.78	3.92	1.51	3.31	4.44	1.93	2.06	2.24	2.02	1.73	1.42	1.71	2.09	1.58
chr1:140243326-140247720	2	1.86	1.54	2.48	1.77	2.11	1.04	2.04	2.45	1.14	1.23	1.17	0.96	0.98	1.07	1.37	1.18	0.91
chr1:140332435-140336785	1.38	1.38	1.36	1.71	0.94	1.04	0.83	0.99	1.49	0.94	0.84	1.51	0.9	0.73	0.81	1.1	1.36	0.77
chr1:140411661-140416790	4.16	3.92	3.54	3.84	5.82	3.78	1.59	4.94	4.13	1.9	1.24	1.87	1.73	1.71	2.05	1.89	2.06	1.69
chr1:140430551-140434942	1.67	1.84	2.03	2.41	2.9	1.76	0.99	2.94	3.14	1.35	1.35	1.86	1.06	1.13	1.37	1.33	1.59	0.91
chr1:140436323-140440836	2.84	2.46	2.31	2.74	3.94	2.39	1.52	3.84	2.99	1.9	1.17	1.65	1.16	1.2	1.67	1.41	1.7	1.33
chr1:140453427-140459511	3.94	4.59	4.65	6.59	8.55	4.55	2.99	8.35	7.05	2.1	1.93	1.98	1.85	2.65	3.24	1.89	2.94	1.59
chr1:140487669-140492011	3.22	4.59	5.02	5.03	7.09	3.73	1.75	7.21	5.12	1.58	1.43	2.14	2.18	1.58	1.89	1.38	2.18	1.23
chr1:140502316-140506698	2.4	2.42	2.44	4.32	5.45	2.49	1.02	5.37	2.7	1.68	1.63	1.44	1.13	1.71	1.53	1.61	1.63	0.53
chr1:140510376-140517876	6.74	6.79	6.86	8.35	8.4	7.97	3.12	8.13	8.68	3.53	3.28	4.31	3.6	5.04	4.55	3.41	4.46	3.82
chr1:140522518-140527717	2.43	3.49	2.71	4.45	1.8	2.29	0.88	2.18	4.4	1.04	1.9	1.32	1.44	1.32	0.9	1.09	1.89	1.54
chr1:140680192-140684616	2.07	1.3	1.32	1.97	1.5	1.72	1.06	1.54	1.41	1.04	1.19	1.17	1.26	1.87	0.83	1.84	1.49	1.05
chr1:140716943-140721471	1.97	1.89	2.14	2.42	1.53	2.53	1.42	1.8	2.21	1.69	1.52	1.74	1.23	1.51	1.07	1.13	1.11	1.18
chr1:140751139-140755484	1.44	0.54	0.78	1.24	1.26	1.45	0.68	0.77	1.49	0.64	0.78	0.49	0.55	0.95	0.73	0.77	0.99	1.46
chr1:140857260-140863143	4.97	5.09	5	4.78	5.27	5.36	2.55	4.92	5.03	2.58	2.32	2.7	2.63	2.79	3.33	2.82	2.8	2.09
chr1:140867923-140874683	3.49	6.21	6.45	4.31	4.93	3.93	1.3	5.27	5.07	1.62	1.72	1.78	1.6	1.49	1.73	1.54	2.19	0.99
chr1:140897077-140901416	2.28	1.43	1.3	2.01	1.19	1.85	1.28	1.35	1.53	1.37	1.28	1.45	1.49	1.18	0.81	1.79	1.4	0.84
chr1:140971431-140977305	1.16	1.31	1.06	1.45	1.22	1.46	0.94	0.96	1.28	1.21	1.13	1.34	1.2	0.9	0.94	1.44	1.22	1.19
chr1:141075000-141079349	1.42	1.38	1.6	1.49	1.72	1.27	1.05	1.54	1.82	1.21	0.99	1.45	1.45	0.81	1.08	1.14	1.44	0.77
chr1:141157633-141162281	1.66	1.7	1.68	2.17	1.45	1.85	1.01	1.8	2.07	1.3	1.34	1.29	1.23	1.1	0.86	1.25	1.96	0.86
chr1:141316153-141321968	5.78	4.02	4.43	4.75	5.91	6.2	3.8	5.96	4.67	3.15	2.83	3.18	2.79	4.69	4.49	3.19	3.84	3.32
chr1:141347996-141353676	2.97	5.26	4.25	3.4	6.2	3.36	3.39	5.49	4.05	1.67	2	2.17	1.66	1.68	5.27	1.55	1.92	1.23
chr1:145498231-145503363	2.11	1.78	1.98	1.97	2.29	2.32	0.93	2.84	2.33	1.08	1.16	2.09	1.35	1.09	1.34	1.75	1.99	1.04
chr1:145546466-145552577	3.98	3.63	3.66	3.95	5.01	4.35	2.24	4.69	3.7	2.31	2.06	2.55	2.28	3.05	2.38	2.31	2.16	2.07
chr1:145583958-145589673	4.65	3.68	3.75	4.39	4.64	4.22	2.49	4.14	4.16	2.19	1.89	2.23	2.23	3.27	2.75	2.69	2.78	2.33
chr1:145622351-145627976	5.25	4.89	5.06	5.21	6.84	5.74	3.96	6.59	4.9	2.95	3	2.62	2.51	3.71	4.37	3.01	3.34	2.9
chr1:145698550-145703858	1.52	3.89	4	3.19	2.18	1.35	1.07	2.41	3.35	0.72	0.99	1.24	1.24	0.93	1.01	0.9	1.35	1
chr1:145744625-145748965	1.3	1.13	1.06	1.67	0.99	1.63	0.55	1.1	1.47	1.09	1.37	1.06	1.21	1.03	0.77	0.94	1.32	1
chr1:145761426-145768713	8.52	3.86	3.48	5.74	4.3	9.33	1.15	4.45	5.9	2.79	1.84	3.34	1.81	3.06	1.56	3.12	2.87	1.28
chr1:145837919-145842300	2.16	1.52	1.48	1.99	1.46	1.91	0.94	1.31	2.31	1.23	0.77	1.73	0.96	0.87	0.8	1.05	1.47	1.29
chr1:145848661-145855741	7.72	7.84	7.71	9.44	8.3	9.44	2.17	7.11	9.94	3.78	3.09	2.87	2.8	3.2	2.98	3.44	3.05	2.07
chr1:145876775-145881120	1.13	2.44	1.64	2.26	1.11	1.42	1.08	1.29	1.97	0.97	1.09	1.52	1.24	0.66	0.92	1.06	1.48	1.07
chr1:145920603-145925936	0.77	3	2.78	1.87	1.79	0.62	0.65	1.57	2.22	1.01	1.24	1.37	1.04	1.02	0.69	0.79	1.01	0.81
chr1:145930682-145936820	0.56	3.14	3.26	1.96	1.37	0.74	0.9	1.29	1.95	0.73	0.79	0.68	0.76	0.65	0.71	0.69	0.96	0.6
chr1:146048407-146052779	1.52	2.64	2.49	2.13	1.71	1.44	1	1.56	2.08	1.24	0.87	1.77	1.37	0.95	1.03	1.17	1.8	1.52
chr1:146060515-146064931	1.05	2.13	1.81	1.95	1.62	0.77	0.79	1.65	2.41	1.04	1.13	1.3	0.75	1.16	0.95	1.32	1.46	0.75
chr1:146092810-146099231	4.62	10.81	10.97	11.51	8.68	4.96	4.05	8.14	11.09	1.85	3.37	4.55	2.99	4.02	5.83	2.01	4.2	2.7
chr1:146101275-146107216	1.48	6.15	6.58	6.38	3.4	1.52	1.74	3.34	6.36	1.04	1.5	2.27	1.84	1.58	1.97	0.89	1.87	0.73
chr1:146110172-146114508	1.47	3.79	4.46	5.76	2.69	1.55	1.4	2.51	6.38	1.58	1.5	2.48	1.42	1.25	1.47	1.47	1.57	1.08
chr1:146116921-146122824	2.37	4.97	4.65	6.16	3.72	2.73	1.31	3.26	5.96	1.07	1.28	2.3	1.27	1.78	2.1	1.11	2.12	1.3
chr1:146128035-146133209	1.35	2.34	2.67	3.62	2.46	1.28	1.91	2.52	3.74	0.84	1.67	1.94	1.57	1.94	1.65	0.68	2.35	1.54
chr1:146145442-146150830	3.22	8.06	7.39	7.37	7.12	3.44	2.46	6.79	6.97	1.17	1.45	2.39	1.5	1.75	2.54	1.38	2.19	1.73
chr1:146151183-146158165	5.18	12.14	11.73	12.77	10.75	5.53	4.61	10.48	13.19	1.34	2.92	3.94	2.71	3.29	5.03	1.62	4.15	3.39
chr1:146158616-146163123	1.91	5.27	5.21	4.72	5.01	1.66	1.81	4.19	4.04	1.23	1.26	2.32	1.43	1.45	1.82	0.74	2.02	1.77
chr1:146164071-146168437	1.73	2.07	2.43	3.14	1.76	1.62	1.02	2.16	3.6	0.94	1.36	1.34	1.07	1.24	1.15	1.01	2.13	0.69
chr1:146174577-146180566	4.38	5.15	5.44	7.99	7.27	4.2	2.29	6.69	7.96	1.39	1.47	2.25	1.73	2.48	3.35	1.41	2.75	2
chr1:146198148-146205566	0.73	1.49	1.25	1.55	1.29	0.62	0.69	1.34	1.47	0.64	0.6	1.35	0.87	0.6	0.68	0.71	1.35	0.81
chr1:152237400-152244703	7.61	4.93	4.95	5.48	7.8	8.05	3.26	7.5	5.99	3.88	3.11	3.65	3.33	5.7	4.92	3.84	4.01	3.88
chr1:152293954-152298451	1.94	1.11	1.07	2.53	1.12	1.96	0.92	0.93	2.98	1.35	1.29	2.58	1.4	2.23	0.78	1.02	2.38	2.59
chr1:152305085-152309429	3.05	2.42	2.81	3.41	1.62	2.82	1.2	1.51	3.35	1.43	1.83	2.87	1.87	2.53	1.66	1.54	3.13	2.3
chr1:152310828-152315551	3.31	1.69	2.19	3.67	2	4.11	1.15	1.14	3.22	1.79	1.17	2.46	1.59	2.13	1.1	1.83	2.46	1.9
chr1:152341844-152346370	1.85	2.12	1.91	2.08	1.39	1.95	0.75	1.66	2.27	1.37	1.43	1.52	0.86	1.52	0.55	1.68	1.58	1.18
chr1:152846075-152851856	3.79	1.92	1.95	2.68	2.56	4.67	1.34	2.46	2.36	2.78	1.19	1.63	1.48	1.77	1.1	1.8	1.39	1.5
chr1:152869893-152875236	5.11	1.65	1.92	2.88	2.46	5.59	1.12	2.57	3.11	2.32	1.44	1.69	1.15	2.75	1.1	2.48	1.64	1.62
chr1:152919714-152924613	2.84	1.21	1.05	1.74	1.46	2.72	0.95	1.39	1.59	1.32	1.32	1.32	1.13	1.07	0.72	1.59	1.42	0.95
chr1:152941303-152946139	2.7	1.55	1.13	1.48	1.46	3.31	0.99	1.53	1.5	1.77	1.03	1.51	1.09	1.39	1.04	1.86	1.4	1.17
chr1:153022487-153027881	3.18	3.36	3.17	3.42	4.72	3.11	2.16	4.28	4.17	1.88	1.95	1.8	1.59	2.31	2.26	1.93	1.39	1.79
chr1:153132376-153136899	2.73	2.31	1.58	2.38	2.18	2.39	1.3	1.74	2.04	1.84	1.43	1.77	1.39	1.55	1	1.95	2.05	1.84
chr1:153188691-153195117	7.4	6.54	6.77	7.66	9.29	8.39	5.13	9.06	7.68	4.06	3.2	4.23	3.36	6.88	6.97	4.34	4.31	5.18
chr1:153197011-153201357	2.03	2.55	1.99	2.8	2.76	2.28	1.03	2.28	2.42	1.52	1.03	1.35	1.21	1.69	1.15	1.06	1.32	1.38
chr1:153273245-153278969	5.77	6.66	6.47	5.99	7.24	6.26	3.91	6.56	5.74	3.32	2.78	3.33	3.2	4.79	5.43	3.24	4.03	3.78
chr1:153301437-153306851	4.19	3.68	3.25	2.73	2.87	4.19	1.31	2.43	2.95	1.85	1.47	2.04	1.44	1.71	1.67	1.4	2.18	1.11
chr1:153344345-153350748	5.13	3.26	3.86	4.94	4.63	5.79	2.5	4.16	5.36	3.09	2.57	3.2	2.39	4.11	3.55	2.95	3.38	2.91
chr1:153416497-153421978	1.99	5.18	6.48	5.31	5.1	2.27	3.59	4.75	5.38	1.3	2.39	2.48	2.63	2.21	3.63	1.42	2.58	2.19
chr1:153481118-153485813	1.14	3.14	2.72	3.13	1.63	1.2	1.07	1.15	2.99	0.93	1.99	1.07	1.21	1.29	1.07	0.83	0.88	0.71
chr1:153506587-153510943	0.98	3.06	3.58	3.24	2.61	1.09	1.35	2.03	2.77	1.36	1.02	1.54	1.83	0.92	1.5	1.01	2.05	0.92
chr1:153527356-153533020	2.98	8.74	9.44	7.46	5.99	3.33	1.09	5.23	7.71	1.49	2.15	1.9	2.09	1.49	1.06	1.68	1.99	0.94
chr1:153541772-153546131	1.69	2.39	2.18	3.57	1.66	1.85	1.27	1.73	3.49	1.36	1.77	1.64	1.58	1.54	1.15	1.7	1.85	1.3
chr1:153599165-153605695	5.1	4.1	4.16	4.08	4.91	5.28	2.3	4.28	4.69	2.73	2.34	2.76	2.07	3.05	2.59	3.19	3.2	2.3
chr1:153636421-153640761	1.23	1.04	0.97	1.85	1.4	1.24	1.05	1.38	1.05	1.31	1.31	1.45	1.04	0.62	1.16	1.1	1.11	1
chr1:153738970-153743440	1.79	1.39	1.41	1.78	1.58	1.53	0.92	1.07	1.42	1.03	1.33	1.41	1.51	1.36	1.01	1.66	1.56	1.19
chr1:153787669-153792013	1.55	1.25	1.06	1.42	0.99	1.37	0.9	1.35	1.58	1.12	0.96	1.05	0.93	0.77	0.85	1.54	1.15	0.77
chr1:153818898-153823271	2.95	2.19	2.11	2.38	2.16	2.57	0.92	1.56	2.58	1.21	1.05	1.01	1.3	1.2	1.3	1.33	1.92	1.29
chr1:153826394-153830816	3.9	3.42	2.93	2.3	1.88	3.32	1.06	1.38	3.11	1.67	1.31	1.68	1.77	1.37	0.72	1.64	1.29	1.43
chr1:153853937-153859505	4.37	4.22	4.69	4.05	3.34	4.93	1.19	3.26	4.13	1.63	1.38	1.44	1.59	1.2	1.62	1.43	1.8	1.08
chr1:153863784-153869089	3.89	3.22	3.12	3.79	2.83	4.47	0.72	2.23	3.77	1.24	1.38	1.7	1.61	1.29	1.1	1.6	1.55	0.94
chr1:153898983-153903327	1.9	1.49	1.38	1.51	1.94	2.23	0.85	1.54	1.17	1	1.55	1.12	1.04	1.32	0.69	1.22	1.03	1.07
chr1:153934406-153939518	3.8	1.73	1.56	2.82	1.83	5.05	1.38	1.92	2.95	2.06	2.14	1.57	1.85	2.09	2.03	2.9	1.4	2.35
chr1:154071546-154075893	1.61	1.3	1.3	1.42	1.31	1.32	1	1.21	1.49	0.7	1.43	1.02	1.35	0.77	1.19	1.14	1.32	1
chr1:154098828-154103245	2.22	1.57	2.02	2.02	1.93	2.15	1.35	1.87	1.79	1.52	1.25	1.75	1.46	0.9	0.98	1.6	1.42	0.98
chr1:154132201-154137594	4.58	3.07	3.76	3.93	2.46	4.44	1.29	2.7	3.44	1.78	2.38	2.31	2.09	3.34	2.14	1.93	2.88	1.3
chr1:154230984-154235579	1.44	1.96	1.43	1.75	1.85	1.63	1.16	1.33	1.47	1.38	1.23	1.68	1.18	0.69	1.38	1.04	1.44	1.23
chr1:154611824-154617428	4.68	4.95	5.01	4.84	5.65	5.41	3.3	5.89	5.4	2.78	2.82	2.78	2.68	3.73	4.42	3.05	3.06	3.09
chr1:154623548-154628420	1.62	1.45	1.33	1.69	1.36	1.61	0.87	1.08	1.71	1.33	1.05	1.62	1.08	1.21	1	1.05	1.58	1.23
chr1:154686444-154692070	1.4	2.25	2.34	1.67	1.87	1.39	1.06	1.83	1.36	1.27	1.2	1.2	1.2	1.11	1.58	1.29	1.33	1.24
chr1:154747317-154753867	7.18	6.91	7.16	7.48	10.13	8.28	6.33	9.27	7.71	3.8	4.35	4.35	2.93	5.11	8.91	4.42	4.39	5.19
chr1:154929859-154937033	3.27	5.25	5.36	2.81	6.15	3.43	1.91	5.62	2.82	1.18	1.11	0.98	1.32	0.82	1.42	1.7	0.92	0.79
chr1:154974716-154979060	1.05	3.35	2.9	2.28	2.06	0.99	1.25	2.12	2.45	1.27	1.28	1.22	1.38	0.81	0.96	0.61	0.99	0.69
chr1:154985237-154990221	1.11	3.9	4.02	1.99	2.47	0.95	1.64	2.04	1.88	0.82	1	0.98	1.54	0.74	1.68	0.92	1.22	1.34
chr1:155147558-155155058	0.67	6.38	6.34	3.78	1.7	0.75	0.88	1.45	4.3	0.72	1.03	1.47	1.38	1.23	0.94	0.49	1.26	1.29
chr1:155157855-155162244	0.83	6.49	7.36	3.1	1.32	0.68	1.21	1.53	3.08	1.26	1.11	1.04	1.13	0.87	1.07	1.05	1.67	0.76
chr1:155163074-155167456	0.83	7.2	6.26	2.5	1.87	0.7	0.92	2.02	3.17	1.05	1.2	1.37	1.58	1.13	1.26	0.85	1.51	1.37
chr1:155178488-155183007	1.17	3.78	3.47	3.17	1.6	1.17	1.83	1.61	2.82	0.88	1.67	1.55	1.96	2.12	2.44	1.25	1.5	1.84
chr1:155191898-155196273	0.81	2.51	2.66	2.06	0.72	0.73	0.72	1.09	1.99	0.93	1.02	1.34	1.2	0.69	0.99	1.01	1.43	0.61
chr1:155258931-155264349	2.58	3.03	3.23	2.21	2.77	2.1	0.82	2.69	2.33	1.05	1.25	1.53	0.72	0.88	1.17	0.72	1.78	0.49
chr1:155331432-155336858	4.92	4.73	4.16	4.77	5.79	5.95	3.03	5.07	5.24	2.96	2.64	3.3	2.6	4.14	3.61	2.99	2.96	2.89
chr1:155461881-155467330	1	2.41	2.28	2.46	1.97	1.09	0.98	2.04	2.38	0.75	0.77	1.05	0.74	1.14	1.35	0.81	0.85	0.86
chr1:155567757-155573462	2.32	4.43	4.23	6.7	4.72	2.72	1.79	4.06	7.13	1.43	1.61	1.58	1.87	1.65	2.05	1.21	1.6	1.34
chr1:155585428-155590388	2	2.9	2.6	5.81	2.8	2.62	1.97	2.72	5.92	1.28	2.53	2.16	2.88	2.38	3.03	0.96	2.49	1.88
chr1:155594215-155601715	8.26	5.91	6.63	7.45	7.57	10.22	2.86	6.98	7.55	3.6	2.86	3.05	2.86	3.85	3.12	3.46	3.62	2.53
chr1:155692209-155696546	1.65	1.13	0.71	1.04	1.21	1.63	1.1	1.1	1.5	0.91	1.46	1.29	1.38	1.18	0.81	1.55	1.03	0.84
chr1:155744454-155750248	3.92	2.58	2.89	3.59	4.01	3.92	2.22	3.16	3.34	3.05	2.73	2.57	2.54	4.07	3.35	1.89	2.65	2.41
chr1:155879465-155883809	0.94	2.42	3.14	2.08	2.2	1.12	1.53	2.26	1.64	1.43	1.28	0.73	1.87	1.06	1.12	1.14	1.6	1.07
chr1:156636448-156642147	3.66	1.98	1.63	4.02	1.68	4.86	1.3	1.66	3.94	1.78	1.75	1.68	1.76	2.02	1.26	1.73	2.16	1.69
chr1:156872981-156878944	8.22	4.49	4.55	5.9	5.61	8.86	1.42	5.17	5.77	3.49	2.2	2.88	2.89	4.15	1.77	3.23	2.7	2.79
chr1:156884158-156890487	10.49	6.01	6.37	7.96	7.59	12.09	2.17	7.37	8.07	4.52	2.95	3.87	3.27	5.8	2.17	4.71	4.55	3.05
chr1:156894271-156900518	6.13	7.51	7.78	6.29	6.66	6.74	2.23	6.45	6.09	2.32	1.92	2.13	2.02	2.76	2.19	2.68	2.49	2.03
chr1:156903780-156909311	5.93	4.84	4.45	5.01	4.85	6.28	1.14	4.88	4.46	1.55	1.73	1.76	1.63	2.51	1.48	2.49	1.52	1.99
chr1:156910659-156915015	4.11	2.18	1.96	3.01	2.17	4.28	0.8	2.41	2.24	1.27	1.21	1.45	0.83	1.21	1.04	1.34	1.52	1.15
chr1:156929175-156933546	3.53	3.2	3.4	4.08	2.86	4.49	1.27	2.9	4.46	1.75	1.33	1.61	1.51	1.68	1.53	1.53	1.72	1.45
chr1:156941981-156948804	8.53	7.42	7.41	8.62	8.72	9.78	6.01	8.04	8.64	4.15	3.76	4.28	4.73	6.66	9.19	4.14	4.43	5.76
chr1:156989919-156996030	5.17	4.37	4.1	5.71	4.89	6.04	1.87	4.83	6.38	2.52	2.23	2.3	2.21	3.31	2.35	2.71	3.19	1.74
chr1:157003767-157009087	6.64	5.81	5.7	7.18	6.88	7.29	4.4	6.79	7.01	2.48	3.25	2.45	3.13	4.23	6.32	3.58	3.16	4.32
chr1:157018990-157023665	3.2	3.8	3.22	3.56	4.79	3.37	1.58	4.35	3.72	1.47	1.44	1.62	1.41	1.36	2.47	1.66	1.61	1.57
chr1:157068273-157073531	4.25	2.73	2.72	3.04	3.12	4.47	1.12	2.91	2.89	2.18	2.13	1.69	1.91	2.43	1.11	2.45	2.24	1.52
chr1:157228738-157233256	1.13	2.89	2.16	2.04	1.79	1.24	1.11	1.64	2.56	1.05	1.08	1.27	1.03	1.2	1.92	1.33	1.46	1.11
chr1:157261302-157266569	3.95	2.8	3.42	4.06	3.49	4.21	2.31	3.36	3.48	2.25	2.03	2.39	1.74	3.18	3.3	2.45	2.82	1.96
chr1:157402806-157408617	3.92	2.68	2.62	3.66	3.49	4.02	2.23	3.54	3.58	2.29	2.23	2.64	2.27	2.72	2.53	2.7	2.68	1.72
chr1:157627726-157632553	3.65	3.17	2.72	3.41	3.09	4.41	1.87	2.82	2.99	2.32	2.02	2.25	2.15	3.01	1.35	1.9	2.81	1.66
chr1:157642500-157646837	1.78	1.02	0.82	1.47	1.31	2.36	1.23	1.54	1.17	1.34	1.43	1.25	1.32	1.65	1.16	1.18	1.4	1.15
chr1:157656983-157662597	3.82	3.03	3.08	3.51	3.67	3.83	1.74	3.75	3.15	2.28	2.17	2.32	2.41	2.7	2.8	2.67	2.87	2.91
chr1:157796698-157801045	1.46	0.95	1.19	1.47	1.23	1.22	1.1	1.24	1.55	1.3	1.27	1.19	1.59	1.03	1.35	1.42	1.23	1.07
chr1:157817838-157823906	8.08	5.96	6.12	6.86	8.14	9.17	4.71	6.95	7.6	4.71	3.76	4.79	4.03	8.6	6.39	4.13	5.13	6.86
chr1:157847153-157851512	1.29	0.95	0.88	1.55	0.84	1.09	1.17	0.93	1.55	1.27	0.71	1.28	1.31	1.06	0.73	1.5	0.66	0.61
chr1:157853985-157859330	1.87	2.57	2.58	2.4	2.44	2	1.55	2.97	2.75	1.06	1.39	1.53	1.26	0.93	1.47	1.29	1.2	0.87
chr1:157881612-157889112	12.71	12.3	13.08	12.28	15.88	14.39	7.14	14.76	12.68	6.38	4.88	6.09	5.62	10.72	10.63	6.17	7.17	7.86
chr1:158336332-158340700	1.62	1.12	1.4	1.5	1.54	1.77	0.95	1.4	1.58	1.15	1.24	1.34	1.34	1.35	1.22	1.62	1.72	0.76
chr1:158348218-158353724	2.74	1.79	1.62	2.47	2.18	2.72	1.46	2.02	2.52	1.56	1.28	1.61	1.42	1.62	1.34	1.96	1.59	1.45
chr1:158365644-158370135	2.43	1.42	1.49	1.88	1.76	2.31	1.14	1.62	1.82	1.35	1.5	1.12	1.4	1.39	1.49	1.73	1.47	1.48
chr1:158377550-158381886	1.47	1.06	0.89	1.45	1.16	1.55	1.05	1.32	1.47	1.34	1.03	1.35	1.21	0.92	0.69	1.1	1.4	0.77
chr1:158387920-158392315	3	2.63	2.63	2.92	2.42	3.11	1.16	2.09	2.87	1.47	1.91	2.31	1.67	1.56	1.52	1.69	1.63	1.44
chr1:158401798-158406916	3.81	2.77	2.72	3.7	3.86	3.6	2.13	2.76	3.55	2.06	1.74	2.32	2.2	2.74	2.03	2.07	2.24	2.15
chr1:158448639-158454421	3.09	1.64	1.8	2.39	1.89	3.47	0.88	1.84	2.67	1.32	1.07	1.51	0.91	1.35	0.95	1.65	1.45	0.52
chr1:158486520-158492139	3.96	2.47	2.22	3.63	2.69	4.18	1.94	2.79	3.4	2.53	2.14	2.22	2.51	3.61	2.62	2.36	1.69	2.02
chr1:158495719-158500172	2.9	2.81	2.95	2.84	1.25	2.18	0.81	1.61	3.27	0.98	1.55	1.48	0.98	1.11	1.13	1.47	1.24	0.82
chr1:158514894-158519231	1.91	1.04	0.87	1.24	1.02	1.96	1.13	1.27	1.56	1.64	0.9	1.29	0.93	1.36	0.93	1.46	1.15	0.92
chr1:158542937-158548723	7	4.14	4.29	4.35	5.41	7.51	1.71	5.33	3.64	3.01	1.61	2.18	1.61	1.98	1.73	2.53	2.44	1.67
chr1:158601238-158607085	4.74	4.05	4.21	5.01	6.33	5.51	3.16	6.46	5.6	2.75	3.17	2.67	2.77	3.19	4.15	2.08	2.38	1.77
chr1:158646068-158650927	2.17	1.61	1.7	2.42	2.03	2.31	1.43	2.24	2.38	1.6	1.47	2.03	1.58	1.94	1.62	2.36	1.55	1.51
chr1:158680705-158685139	1.23	2.08	2.1	1.68	1.71	0.9	0.91	1.32	1.38	0.71	1.16	0.94	1.29	0.86	1.28	1.11	0.97	0.83
chr1:158838730-158845325	2.37	2.29	2.19	2.18	2.09	2.14	0.96	2.19	2.09	1.54	1.37	1.37	1.12	1.23	1.09	1.39	1.54	1.06
chr1:158860145-158864518	2.16	1.25	1.18	2.13	1.51	2.67	0.95	1.61	1.99	1.66	1.17	1.8	1.03	1.64	0.46	1.37	1.39	1.68
chr1:158866664-158872523	4.63	2.66	2.61	3.78	3.44	4.42	2.25	3.41	3.92	2.81	2.56	2.32	2.28	4.06	2.94	3.1	2.9	3.18
chr1:158883891-158889403	4.69	3.39	3.51	4.89	3.66	5.44	1.66	4.4	4.69	2.2	2.08	2.05	2.07	3.56	1.91	2.05	2.24	1.63
chr1:158907948-158912302	1.67	1.7	1.79	1.62	1.35	1.47	0.87	1.65	2.12	1.33	1.49	1.38	1.07	1.06	0.96	0.81	0.86	1.38
chr1:158913731-158919148	3.1	4.75	5.43	4.14	4.6	3.32	1.55	3.99	4.29	1.24	1.77	1.4	1.83	1.38	1.54	1.37	2.01	0.68
chr1:158966180-158971508	4.29	2.22	2.4	3.83	2.43	4.95	1.12	2.24	4.12	1.63	1.22	1.69	1.52	1.98	1.26	1.95	1.91	1.25
chr1:159038598-159042934	0.86	1.26	1.86	1.63	0.82	0.64	1.78	1.6	1.47	0.64	1.25	0.73	1.9	1.03	1.54	0.81	0.74	0.46
chr1:159482613-159486977	1.54	1.46	1.1	1.8	1.45	1.54	1.37	1.34	1.76	1.36	1.61	1.12	2.06	1.1	1.69	1.58	1.68	1.68
chr1:161159703-161166171	4.53	3.63	3.73	4.23	5.18	5.08	2.34	4.4	4.46	2.45	1.96	3.1	2.11	3.63	3.15	2.51	3.32	2.52
chr1:161602071-161607070	0.85	1.2	1.18	2.37	1.39	0.77	1.24	1.75	2.99	0.92	1.11	1.49	1.02	1.12	1.04	0.88	1.29	1
chr1:161812865-161817245	1.1	1.33	0.97	1.19	1.15	1.28	1.17	1.28	1.45	1.08	1.23	0.98	0.96	0.91	1.22	0.93	1.18	0.84
chr1:161866544-161871456	1.96	1.3	1.34	1.78	1.03	2.13	0.89	1.44	1.4	1.64	1.02	1.28	1.74	0.88	0.99	1.33	1.27	1.02
chr1:161934650-161939967	6.42	3.98	4.08	6.62	3.58	7.34	1.49	3.98	6.91	2.21	2.01	2.13	1.61	1.83	1.92	2.09	1.78	1.32
chr1:161951782-161957984	10.38	7.44	6.79	8	6.22	11.31	2.03	6.5	9.34	3.23	2.09	3.05	2.73	2.91	2.16	3.61	3.2	2.2
chr1:161964700-161969171	6.54	2.73	2.71	4.67	3.03	8.26	0.97	3.58	4.76	2.45	1.69	1.41	1.04	2.03	1.16	2.05	2.24	1.64
chr1:161972573-161979714	24.56	19.71	20.3	23.03	22.43	28.21	9.09	20.64	25.78	8.84	7.02	8.12	7.17	10.94	12.36	7.93	8.64	9.7
chr1:161980237-161987300	20.92	16.63	16.6	19.76	19.45	22.66	6.41	18.3	21.28	7.32	5.26	4.38	5.46	8.29	9.23	6.45	5.26	5.56
chr1:162006951-162011836	3.35	2.12	1.98	2.95	2.35	3.48	1.05	1.88	2.98	1.54	2.16	1.82	1.51	1.6	1.4	1.91	1.39	1.77
chr1:162123310-162128350	3.42	2.7	2.57	3.07	3.73	3.89	1.68	3.61	3.38	2.2	1.72	1.7	1.76	1.9	2.72	2.28	1.74	2.11
chr1:162139798-162146088	6.7	5.23	6.15	6.08	7.7	7.24	4.31	8.15	6.34	3.81	3.01	3.96	3.34	5.93	5.66	3.98	3.72	4.82
chr1:162174254-162179879	5.38	3.49	3.82	5.94	7.27	5.88	2.22	7.12	5.17	2.65	2.35	3.05	2.43	3.09	2.88	2.64	3.78	3.26
chr1:162207452-162211794	1.53	1.02	1.1	1.42	0.99	1.09	0.58	1.43	1.85	1.31	0.9	1.19	1.28	1.18	0.73	1.02	1.48	0.61
chr1:162217980-162223014	2.42	2.05	2.13	2.86	1.75	2.65	0.73	2.09	3.02	1.23	1.42	1.71	1.55	0.98	1.06	1.33	1.88	0.93
chr1:162227907-162232315	2.95	3.39	3.09	3.65	2.15	2.78	1.43	2.25	4.3	1.7	1.65	2.21	1.63	1.27	1.71	1	2.68	1.74
chr1:162234833-162241297	6.33	2.99	2.81	5.23	3.64	6.57	1.83	4.12	5.65	3.18	2.24	3.39	2.21	2.57	1.66	2.87	3.24	1.6
chr1:162325295-162329945	1.35	1.88	1.76	2.82	1.7	1.4	1.22	1.98	2.93	1.19	1.22	1.02	1.03	1.2	1.01	1.14	1.5	0.93
chr1:162694072-162698990	1.24	1.51	1.57	2.37	1.73	1.5	1.04	1.63	2.51	1.07	1.13	1.46	1.07	0.88	1.09	0.97	1.64	0.95
chr1:162714191-162719537	3.26	6.13	6.06	8.12	6.61	3.96	1.83	6.6	7.82	1.55	2.22	2.84	2.25	1.94	2.6	1.62	2.57	1.43
chr1:162719667-162726057	4.06	7.59	7.43	7.67	7.63	4.64	4.34	7.11	8.13	2.29	2.92	3.07	2.82	4.07	5.86	2.49	2.66	3.34
chr1:162740238-162745179	1.3	3.23	2.91	4.42	1.68	1.32	1.28	2.1	4.71	1.04	1.75	1.91	1.88	2.26	1.12	0.89	2.42	1.95
chr1:162770898-162775274	1.24	2.13	1.89	2.28	1.92	1.34	0.94	2.24	1.9	0.96	0.86	1.21	1.1	0.91	1.3	0.77	0.98	1.52
chr1:162834502-162839892	4.68	3.26	3.4	5.11	4.37	5.24	2.3	3.7	4.65	2.45	1.93	3.21	2.48	3.37	3.32	3.14	3.28	2.84
chr1:162861957-162866297	1.32	1.17	1	1.58	1.04	1.55	0.93	0.96	1.59	0.79	0.84	1.09	1	1.07	1	1.55	1.19	1.53
chr1:162874287-162878632	1.84	1.92	1.62	2.21	1.65	1.88	1.15	1.4	2.51	1.27	1.4	1.19	1.21	1.28	1.19	0.89	1.28	0.61
chr1:162912253-162917759	1.3	1.76	1.84	2.6	1.79	1.66	1.24	1.91	2.64	0.89	1.15	1.12	0.95	0.93	0.73	1.12	1.56	0.67
chr1:162937846-162942230	1.91	1.35	1.31	1.74	1.8	1.84	1.04	1.23	1.33	1.35	1.29	0.98	1.1	0.76	0.88	1.53	0.82	0.53
chr1:162962108-162968685	7.04	6.93	6.9	8.11	9.13	8.2	4.43	8.12	7.17	4.01	3.53	3.64	3.56	5.7	5.41	3.7	4.29	3.9
chr1:162998223-163004268	7.93	8.32	8.86	8.33	9.32	7.97	3.53	8.52	7.84	3.14	2.68	3.22	2.86	4.25	4.9	3.12	3.7	2.15
chr1:163004301-163008673	3.32	6.68	7.01	5.09	5.84	3.83	1.05	5.17	4.58	1.45	1.3	1.57	1.3	1.06	1.64	1.45	1.47	0.99
chr1:163058618-163063634	3.26	3.24	3.43	3.59	3.27	3.93	1.71	3.43	3.7	2.39	1.89	2.11	1.92	2.35	2.4	2.25	2.46	1.93
chr1:163178175-163184682	14.4	7.28	7.51	9.97	10.97	15.5	3.63	9.68	10.48	5.41	2.93	3.72	3.34	6.01	4.93	5.75	3.35	4.3
chr1:163235445-163239790	3.49	1.23	0.89	2.14	0.87	3.32	0.9	1.43	2.3	1.34	1.15	1.71	1.28	1.73	0.73	1.34	1.48	0.61
chr1:163598030-163603837	4.11	1.26	1.33	2.3	2.77	3.63	0.88	2.59	2.19	1.2	1.35	1.33	0.96	0.99	0.89	1.67	1.66	0.86
chr1:163632163-163637890	5.39	2.53	2.56	4.41	3.65	6.51	1.56	4.03	3.81	1.77	1.53	1.67	1.49	1.45	1.08	1.85	2.09	1.63
chr1:163640560-163646113	3.89	1.68	1.69	2.86	2.71	3.77	0.9	2.54	3.16	1.59	1.29	1.39	1.11	1.06	0.81	1.4	1.29	0.96
chr1:163662135-163667850	6.4	3.49	3.8	6	5.3	7.1	1.33	4.64	5.66	3.11	2.2	1.88	2.1	2.87	1.76	2.47	1.94	2.04
chr1:163677950-163684047	3.84	2.97	3.36	4.28	3.76	4.52	1.23	3.69	4.33	1.45	1.13	1.62	1.28	1.33	1.04	1.65	2.08	1.09
chr1:163693372-163699909	11.03	6.24	6.48	9.46	9.81	11.6	2.96	9.65	9.46	3.85	2.36	3.07	2.64	4.49	3.66	3.97	3.04	2.75
chr1:163703026-163707370	3.68	2.66	2.55	4.76	4.48	4.06	1.18	3.96	4.4	1.61	1.31	1.32	0.59	1.1	1.31	1.46	1.44	0.69
chr1:163715067-163721184	7.48	3.63	4.04	5.61	6.82	9.41	2.17	6.14	5.65	2.87	1.72	2.6	2.04	3.36	3.12	3.2	2.57	1.74
chr1:163722234-163727212	4.96	4.3	4.06	4.41	5.45	4.54	1.77	4.9	4.1	1.56	1.76	2.1	1.75	1.76	1.95	1.67	1.83	1.2
chr1:163733340-163740840	8.21	4.46	4.03	6.18	5.63	8.8	1.76	5.48	6.34	2.65	1.91	2.65	1.88	2.83	2.05	3.22	2.43	1.6
chr1:163803217-163809900	7.25	5.41	6.07	6.33	7.33	7.74	3.58	6.56	6.43	3.83	3.27	3.26	2.96	5.13	5.03	3.43	3.82	4.04
chr1:163821467-163828287	3.06	3.49	3.53	3.1	3.04	3.12	1.37	2.79	2.86	1.76	1.29	1.66	1.39	1.36	1.62	1.68	1.65	1.17
chr1:163834870-163840663	3.56	3.55	3.71	4.21	3.27	4.22	1.33	3.3	4.42	1.62	1.84	1.8	2	2.31	1.88	1.89	2.22	1.32
chr1:163878860-163883618	2.21	2.23	2.51	2.6	2.25	2.41	1.44	2.26	2.54	1.55	1.02	1.62	1.1	1.27	1.27	1.11	1.58	0.7
chr1:163896565-163902067	6.29	6.23	5.7	6.61	5.66	7.19	2.49	5.15	7.34	2.66	2.33	2.81	2.46	2.61	3.43	2.79	2.5	1.57
chr1:163933396-163937771	1.62	1.27	1.01	1.37	0.96	1.84	0.85	1.5	1.72	1.21	1.36	1.18	1.27	0.98	1.03	1.45	0.74	0.91
chr1:164094267-164098660	1.24	1.24	1.65	1.43	0.86	1.46	1.14	1.22	1.66	1.14	1.14	1.21	1.13	0.94	1.52	1.17	1.51	1.29
chr1:164134509-164140251	4.33	5.89	6.27	6.95	3.86	4.51	1.21	3.41	7.67	1.84	2.54	2.29	1.8	1.56	1.14	1.6	2.21	0.81
chr1:164223498-164228367	3.43	1.56	1.62	2.54	2.22	4.12	0.94	1.94	2.48	1.52	1.33	1.76	1.23	1.57	0.82	2.25	2.35	1.03
chr1:164475325-164481874	3.66	3.5	3.47	3.76	3.84	4.28	1.68	3.32	4.19	2.01	1.79	2.1	1.72	2	1.58	1.86	1.91	1.78
chr1:164498031-164504940	9.3	8	8.04	9.99	8.85	10.02	4	8.39	11.02	3.93	3.28	3.59	3.3	4.52	6.41	3.58	3.67	4.15
chr1:164511240-164515637	1.82	1.9	1.45	2.34	1.55	1.5	1.11	1.25	2.04	0.93	0.92	1.14	0.99	0.8	0.65	1.32	0.98	1.21
chr1:164655038-164661937	9.59	5.77	5.5	8.98	6.72	10.69	1.59	7.21	9.43	3.29	2.33	3.01	1.89	2.57	2.04	3.07	2.98	1.83
chr1:164666792-164672717	9.72	7.66	7.88	10.04	10.45	10.64	4.76	9.4	10.26	5.21	3.99	4.11	3.45	6.6	6.26	5	4.86	4.22
chr1:164681428-164685843	2.55	1.66	1.64	1.51	1.83	2.47	0.84	1.57	1.47	1.28	1.47	1.33	1.02	0.87	1.29	1.04	1.13	1.66
chr1:165312207-165316667	1.14	2.06	2.13	1.45	1.06	1.11	1.07	0.99	1.63	1.01	1.33	1.32	1.35	1.22	1.35	0.75	1.04	2.02
chr1:165331104-165336206	2.37	2.8	3.17	3.21	2.99	3.57	2	2.93	3.16	2.51	2.3	2.24	1.79	2.06	2.29	2.11	2.63	1.76
chr1:165707263-165711722	1.55	0.99	1.1	1.56	1.2	1.36	0.88	1.26	1.49	1.09	1.18	1.57	1.21	0.97	1.16	0.87	1.4	1.12
chr1:165826221-165833305	1.5	2.07	1.92	1.98	1.51	1.79	1.06	1.64	1.83	1.17	1.11	1.58	1.42	1.31	0.92	1.2	1.31	1.5
chr1:165857815-165863123	5.73	4.64	4.96	5.24	6.91	7	4.2	6.82	4.58	3.1	3.08	2.89	3.2	4.81	6.3	2.89	3.43	4.89
chr1:165922285-165927768	3.99	3.58	3.68	4.04	4.56	5.07	2.38	3.66	4.48	2.28	2.27	2.59	2.55	3.29	2.41	2.64	2.87	2.13
chr1:165990400-165995966	8.63	7.78	8.37	10.04	4.72	10.26	1.86	4.27	10.5	3.48	2.74	3.6	2.59	3.87	2.55	4.19	3.73	2.33
chr1:165997853-166004230	11.79	12.63	12.79	14.72	7.96	13.55	2.18	7.31	14.5	3.99	2.84	3.3	3.51	3.43	3.23	3.24	2.86	2.14
chr1:166006124-166010461	11.49	11.09	10.07	11.93	7.46	12.02	1.96	6.28	12.55	3.65	2.96	3.33	2.98	4.16	2.97	3.99	3.26	2.76
chr1:166025887-166030272	2.17	1.76	1.18	2.26	1.44	2.49	1.02	1.8	2.43	1.2	1.48	1.37	1.34	1.13	1.03	1.33	1.59	1.14
chr1:166030818-166035159	2.01	1.45	1.1	2.08	1.04	1.6	1.08	1.32	2	1.21	1.03	1.95	1.07	1.51	0.73	0.98	1.07	1
chr1:166062878-166070378	9.68	5.69	5.71	10.31	6.95	10.51	2.09	5.37	10.48	2.9	2.14	2.98	2.34	3.87	2.32	2.73	3.27	2.4
chr1:166112542-166116915	1.64	1.27	1.12	1.97	1.32	1.59	0.67	1.5	1.72	1.06	1.24	1.31	1.1	1.09	1.07	1.13	1.43	1.07
chr1:166176292-166181088	5.07	4.17	4.43	5.07	4.3	5.82	2.77	4.56	5.01	2.45	2.73	2.69	2.54	4.19	3.42	3.2	2.98	3.19
chr1:166203228-166208386	2.18	1.84	1.69	2.11	1.85	2.05	1.22	2.53	2.49	1.05	1.41	1.28	1.43	1.33	1.2	1.27	1.39	0.9
chr1:166234472-166240216	4.54	4.35	4.02	4.09	5.49	4.45	2.46	5.18	4.64	2.25	1.76	2.19	2.04	2.28	3.23	2.73	2.12	1.74
chr1:166333464-166337933	2.32	1.43	1.45	1.47	1.22	2.22	0.95	1.66	2.21	1.03	0.97	1.41	1.21	1.21	0.9	1.9	1.68	0.82
chr1:166369211-166373602	1.55	1.18	0.68	1.41	1.2	1.73	0.64	0.74	1.24	1.2	1.02	0.85	0.99	1.05	0.84	1.29	1.06	1.21
chr1:166381414-166388914	6.15	1.25	1.13	2.84	1.85	7.01	1.07	1.4	2.93	3.02	1.44	1.85	1.32	2.13	1.4	3.2	1.6	1.38
chr1:166423087-166427541	4.26	1.75	1.88	3.76	1.79	4.46	0.98	1.72	3.47	1.33	1.18	1.8	1.42	1.47	1.28	1.59	1.16	0.82
chr1:166430676-166436113	8.88	2.51	2.73	5.91	3	9.57	1.14	2.75	6.59	2.96	2.01	2.21	2.18	2.55	1.72	2.73	2.2	1.1
chr1:166439526-166444453	4.75	1.54	1.26	3.04	1.34	5.17	0.88	1.58	3.08	2.19	1.54	1.42	1.65	2.14	1.12	2.08	1.71	1.35
chr1:166499695-166505989	3.53	2.22	2.19	2.3	2	3.33	1.24	1.67	2.33	1.78	1.35	1.75	1.26	1.19	0.82	1.15	1.51	1.8
chr1:166742877-166748140	4.21	4.62	4.73	5.62	2.7	5.03	1.28	2.5	6.42	1.5	1.93	1.88	1.8	1.79	1.46	1.44	1.56	1.14
chr1:166809703-166814952	3.6	1.83	1.65	4.13	2.16	3.84	0.99	2.23	3.71	2.46	1.62	1.61	1.49	2.61	1.02	1.82	2.49	1.71
chr1:166887489-166893294	7.24	5.71	4.94	10.25	6.66	7.37	2.29	5.77	9.73	2.79	3.12	3.45	3.1	3.52	3.23	3.07	3.54	2.18
chr1:166893907-166898969	4.65	3.77	3.49	6.41	4.51	4.4	2	4.2	5.85	2.11	1.79	2.15	1.96	2.08	1.65	1.64	2.08	1.12
chr1:166917353-166921711	1.69	2.13	1.72	2.52	2.07	1.42	1.35	2	2.77	1.24	1.64	0.99	1.31	1.02	1.3	0.93	1.56	1.38
chr1:166923484-166927821	1.67	1.3	1.04	1.88	1.41	1.53	1.08	1.6	1.02	0.94	1.03	1.19	1.14	1.14	1.23	0.9	1.11	1
chr1:166950868-166955205	1.74	1.19	0.97	1.58	1.07	1.55	1.03	1.05	1.89	1.03	1	1.62	1.25	0.99	0.89	1.95	1.28	1.23
chr1:167020216-167024554	2.62	1.71	1.91	2.33	1.67	2.08	1.1	2.01	2.49	1.31	1.03	1.12	1.52	1.36	0.89	1.26	1.73	1.46
chr1:167102301-167107805	2.57	1.25	1.57	1.51	1.6	2.42	0.75	1.54	1.7	1.1	1.1	1.33	1.25	1.22	0.91	1.67	1.49	0.79
chr1:167121191-167127387	6.3	5.23	5.34	5.84	8.87	7.63	3.65	8.1	5.87	3.13	2.14	2.66	1.94	3.71	4.7	2.96	3.12	1.83
chr1:167163653-167169919	7.96	6.1	6.22	7.43	8.59	9.1	3.45	7.4	7.5	4.06	2.78	3.86	2.95	5.73	5.44	3.92	3.28	3.14
chr1:167178316-167182683	1.6	1.16	1.44	1.5	1.28	1.16	0.75	1.31	1.7	0.97	1.08	1.34	0.76	0.99	1.15	1.09	1.47	0.46
chr1:167387513-167394155	7.19	4.37	4.85	5.7	6.03	7.2	4.05	5.88	6.16	4.43	3.78	4.31	3.37	7.52	5.56	4.01	4.71	5.42
chr1:167537205-167542415	1.53	3.99	3.86	3.69	1.39	1.71	1.04	1.28	3.94	1.16	1.32	0.85	1.61	1.01	1.32	1.22	1.41	1.15
chr1:167569777-167575121	3.28	3.39	3.5	3.45	3.38	3.65	1.71	3.06	3.06	2.49	1.59	1.82	2.11	2.98	2.82	2.15	2.37	1.5
chr1:167618278-167623745	3.92	4.02	4.21	4.79	4.11	4.52	1.27	4.18	5.35	1.81	1.78	2.04	1.54	1.72	1.62	1.32	1.54	1.28
chr1:167631342-167638842	16.48	13.82	14.01	16.86	16.37	18.45	5.06	14.36	17.91	5.73	5.21	5.33	5.1	7.25	5.71	5.86	5.41	5.28
chr1:167645620-167651314	7.13	7.26	7.01	6.78	5.89	7.36	1.32	5.71	8.05	2.64	1.92	2.59	2.11	3.84	1.67	2.42	2.17	2.28
chr1:167657995-167662336	2.38	2.06	2.49	2.37	2.06	2.84	0.93	1.98	3.11	1.49	1.03	1.02	1.35	1.29	0.77	1.22	1.36	1.46
chr1:167691314-167696938	3.55	2	2.49	3.01	2.15	3.18	1.47	1.98	2.82	1.83	1.71	1.6	1.9	2.55	1.9	2.73	2.38	1.78
chr1:167708223-167714001	6.66	4.24	4.28	6.11	4.77	7.04	1.17	4.59	6.16	2.42	1.8	1.66	1.82	2.43	1.82	2.75	1.92	2.13
chr1:167716812-167722925	14.66	12.79	13.13	14.33	15.01	16.92	4.93	14.18	14.79	5.61	4.42	5.29	4.59	7.57	6.54	6.52	5.2	5.01
chr1:167730038-167735270	12.74	10.52	11.15	11.03	12.48	13.8	2.81	12.31	12.02	3.81	2.61	3.31	2.93	4.36	3.32	3.51	4.13	2.67
chr1:167738537-167745037	12.22	7.97	7.52	8.99	8.73	13.81	1.82	8.7	9.37	4.3	2.54	2.53	2.36	2.72	1.95	3.67	3.11	1.64
chr1:167765169-167770403	17.3	7.27	8.02	13.63	11.25	19.97	1.43	11.08	13.48	4.26	2.89	2.35	2.44	2.9	1.57	3.37	3.01	2.35
chr1:167773142-167780642	21.17	16.78	17.91	20.06	16.86	24.89	3.38	15.87	22.17	6.82	5.58	4.37	5.58	8.02	4.1	6.78	4.36	4.84
chr1:167912926-167918374	4.32	2.38	2.19	4.23	3.78	3.78	1.28	3.66	3.55	1.96	1.44	2.26	1.79	1.87	1.32	2.01	2.4	1.77
chr1:167928289-167935495	6.69	5.31	5.66	8.12	6.49	7.05	2.76	5.29	7.91	3.29	3.21	3.48	3.67	4.29	4.15	3.6	3.3	3.51
chr1:167944676-167950403	3.9	2.56	2.26	3.03	2.24	4.04	0.95	1.92	2.88	1.77	1.13	1.32	1.21	1.67	0.67	1.66	1.75	0.87
chr1:167975739-167981096	5.47	1.68	1.93	3.31	2.37	5.95	1.1	2.12	3.08	2.9	1.39	1.92	1.68	1.52	1.28	2.7	1.8	1.74
chr1:168054214-168058623	1.57	1.21	1	1.27	1.14	2.15	1.18	0.98	1.97	1.5	1.23	1.33	1.12	1.12	0.99	1.24	0.77	1.21
chr1:168083960-168088300	1.15	0.89	0.54	1.26	1.02	1.24	0.98	0.94	1.17	0.76	1.06	0.76	1	1.43	1.27	0.98	0.95	0.84
chr1:168306525-168312342	5.68	4.14	4.26	5.22	6.56	6.58	3.57	6.21	5.14	3.4	3.11	3.1	2.71	5.07	5	3.09	3.53	3.38
chr1:168337209-168343008	3.24	2.67	2.53	3.35	4.37	3.82	2.33	4.33	3.4	1.93	2	1.95	1.97	2.39	2.65	1.89	1.79	1.84
chr1:169170660-169175130	3.78	3.17	3.43	3.03	4.82	3.77	1.31	4.44	3.31	2.18	1.66	1.83	2.45	1.68	1.98	1.93	1.92	0.97
chr1:169198332-169205832	5.01	5.45	6.33	5.37	4.98	5.06	1.8	4.85	5.28	2.55	2.23	2.56	2	2.66	1.98	2.07	2.05	1.29
chr1:169211472-169217711	5.62	4.49	4.74	4.65	5.53	6.08	3.03	4.87	5.1	2.81	2.51	2.41	2.24	3.3	4.02	2.83	3.09	1.71
chr1:169235748-169241436	3.66	3.72	3.7	3.77	4.38	4.65	2.47	4.64	3.45	2.92	2.3	2.29	2.03	2.78	3.7	1.99	2.26	2.69
chr1:169277975-169282684	3.41	2.25	2.55	2.81	3.21	3.72	1.87	2.72	3.2	2.18	1.75	2.31	1.85	3.22	3.23	2.36	2.51	2.4
chr1:169321950-169326579	2.37	1.28	1.22	1.95	1.75	2.69	1.15	1.55	2.47	1.97	1.52	1.86	1.56	1.9	1.08	1.83	1.81	1.73
chr1:171459224-171464460	2.81	3.41	3.37	2.92	3.59	3.1	1.6	3.86	3.37	1.74	1.39	1.59	1.46	1.46	2.14	1.38	2.01	1.59
chr1:171896518-171902027	3.16	3.68	3.43	3.58	4.1	3.8	1.42	3.95	3.87	1.94	1.94	1.95	1.96	2.37	2.06	2.08	2.34	1.69
chr1:172102076-172108279	5.93	6.47	6.36	5.73	6.78	6.29	3.72	6.76	6.64	3.04	2.29	2.93	2.66	4.11	4.42	2.85	3.28	3.92
chr1:172142362-172147618	3.52	3.02	3.16	3.39	4.42	4.53	2.28	3.87	3.53	2.31	1.88	2.21	2.08	2.28	3.31	2.32	2.99	2.22
chr1:172657189-172662100	1.2	2.18	2.12	2.59	2.16	1.3	1	2.31	2.35	1.23	1.1	1.22	1.5	1.07	0.89	1.08	1.49	0.81
chr1:172694803-172699144	1.3	1.39	1.3	1.33	1.33	0.74	0.95	1.79	1.05	0.85	1.06	0.89	1.14	1.03	0.62	1.34	0.86	1.23
chr1:172773324-172778579	1.4	4.04	3.58	1.7	3.56	1.43	1.37	2.57	1.53	1.05	1.03	1.09	1.17	0.79	1.24	0.97	1.02	0.89
chr1:172781330-172785855	1.36	4.44	4.32	2.06	3.04	1.92	0.84	3.67	2.24	1.46	1.28	1.17	0.96	1.06	0.96	1.21	1.54	0.96
chr1:172788852-172795274	2.54	5.76	5.91	2.75	6.79	2.64	1.49	5.73	3.24	1.05	1.41	1.98	1.22	1.17	1.64	1.24	1.25	1.14
chr1:172795402-172800505	3.15	4.62	4.44	3.15	4.82	2.92	1.36	4.61	3.61	1.55	1.64	1.8	1.71	1.78	1.8	1.69	2	1.5
chr1:172812663-172817638	2.24	1.79	1.49	2.09	2.24	2.46	1.09	1.83	2.35	1.67	1.63	1.58	1.39	1.57	1.58	1.31	1.62	2.01
chr1:172862195-172866547	1.13	1.45	1.3	1.31	1.45	1.22	1.05	1.59	1.16	1.03	0.62	1.22	0.93	0.55	1.27	1.05	1.11	0.77
chr1:172925625-172931282	1.2	1.08	1.2	1.09	1.02	1.13	0.94	1.35	1.13	1.17	1.12	1.19	1.27	1.16	1.03	1.37	1.2	1.24
chr1:172962302-172969802	4.06	2.97	2.62	4.18	2.49	3.95	1.28	2.47	4.09	1.9	1.93	1.85	1.54	2.02	1.49	1.91	2.22	1.95
chr1:172972153-172977096	1.89	0.97	1.18	2.18	1.45	2.12	0.81	1.43	1.94	1.49	1.18	1.22	1.28	1.94	1.22	1.36	1.66	1.15
chr1:172987284-172993329	3.06	1.32	1.43	1.67	1.44	3.36	0.77	0.97	1.53	1.79	0.94	1.21	0.87	1.16	0.61	1.52	1.03	0.83
chr1:173039312-173046812	2.48	2.42	2.37	2.59	2.13	2.73	1.22	2.2	3	1.42	1.6	1.68	1.7	1.83	1.25	1.6	1.72	1.15
chr1:173050406-173055127	1.58	2.93	2.63	1.37	1.65	1.77	1.01	1.95	1.84	1.4	1.2	1.18	1.27	0.78	1.59	1.53	0.87	0.56
chr1:173077871-173083533	6.16	5.23	5.19	5.45	6.98	6.41	2.84	6.31	5.62	3.38	3.08	2.68	2.7	3.97	3.01	3.3	3.73	2.53
chr1:173112205-173116585	1.31	2.3	1.91	1.36	1.51	1.43	0.89	1.42	1.1	1.02	1.36	1.21	1.06	0.87	1.26	0.97	1.02	0.91
chr1:173150197-173155657	3.51	3.05	3.56	2.94	3.85	3.74	1.49	3.72	2.69	1.64	1.76	1.81	2.2	2.78	1.84	2.65	1.54	1.89
chr1:173174604-173180072	3.4	3.73	3.42	3.64	3.98	3.67	1.71	4.09	3.42	2.6	2	2.04	2.14	2.89	2.17	1.78	2.65	1.71
chr1:173197806-173203048	4.14	3.1	2.98	3.59	4.37	4.25	2.01	3.44	3.69	2.41	2.37	2.27	2.32	2.77	2.07	2.39	2.25	2.16
chr1:173208629-173214131	4.92	4.15	3.96	4.86	5.14	5.69	3.8	5.71	4.39	2.92	2.38	3.17	2.56	4.09	5.59	3.34	3.02	3.57
chr1:173215279-173220140	2.73	1.86	2.38	2.7	2.9	3.45	1.86	2.75	2.65	1.9	2.06	1.65	1.91	2.43	2.24	1.89	1.62	1.92
chr1:173222083-173227445	4.1	3.64	4.14	4.19	5.37	4.83	2.56	4.84	3.97	2.56	1.86	2.62	2.16	2.77	2.84	2.04	2.73	2.61
chr1:173256137-173262532	5.2	4.42	4.79	5	6.46	6.05	3.06	5.48	5.3	2.93	2.49	2.51	2.49	4.19	4.31	2.65	3.3	2.6
chr1:173272680-173278458	6.38	4.39	4.07	5.16	6.26	6.54	3.11	5.42	5.06	2.85	2.27	2.01	2.7	4.09	3.21	2.81	2.97	2.25
chr1:173283649-173288010	2.21	1.62	1.83	2.22	1.88	2.33	1.22	1.86	1.97	1.12	1.3	1.35	1.03	1.1	0.84	1.38	1.52	0.61
chr1:173288969-173293507	2.22	2.36	2.67	2.27	2.78	2.6	1.39	2.53	2.43	1.25	1.22	1.58	1.29	1.12	1.66	1.13	1.14	1.32
chr1:173316050-173323141	12.46	11.82	13.3	11.46	15.52	14.43	6.7	13.92	12.11	6.12	5.2	5.19	5.46	9.04	9.38	5.85	5.39	7.05
chr1:173339023-173345084	6.46	6.22	5.88	6.16	7.44	7.51	4.68	7.57	6.97	3.52	2.96	3.33	3.12	5.26	5.88	3.67	3.8	4.56
chr1:173430736-173436625	6.21	4.98	5.38	5.99	6.98	6.65	3.44	6.37	6.02	3.63	2.75	3.5	2.93	4.98	3.44	3.63	3.73	3.34
chr1:173486803-173491143	1.55	1.56	1.32	1.67	1.5	1.55	1.03	1.18	1.5	1.12	1.49	1.35	1.69	0.96	0.77	1.14	1.4	1.07
chr1:173534799-173539606	4.19	5.45	4.98	4.93	4.61	4.7	1.95	5.2	5.84	2.22	1.94	2.38	1.84	1.99	1.57	2.09	2.19	1.39
chr1:173556083-173562357	2.04	3.55	3.22	1.58	4.54	2.16	1.49	4.21	1.45	0.88	0.95	1.12	1.08	0.97	1.84	1.35	1.05	0.8
chr1:173572001-173576345	2.68	3.61	3.31	2.46	3.56	2.26	1.28	4.35	2.42	1.58	1.03	1.12	1	1.14	1.42	1.75	1.28	0.77
chr1:173576557-173581451	3.36	4.72	4.24	3.68	4.92	3.2	1.36	4.69	3.61	1.8	1.6	1.78	1.41	1.37	1.95	1.23	1.61	1.09
chr1:173589796-173594254	2.04	2.02	2.47	3.63	1.79	2.08	0.71	2.04	4.28	1.27	1.12	1.41	1.55	1.22	0.79	1.35	1.52	1.2
chr1:173602441-173607490	2.16	4.09	3.54	4.15	2.89	3.01	1.16	2.39	3.73	1.1	1.55	2.21	1.78	1.3	1.46	1.26	1.59	1.85
chr1:173609348-173616848	5.33	7.38	7.19	6.68	6.18	6.14	2.61	5.91	7.72	2.78	2.81	2.83	3.14	3.02	2.79	2.49	2.74	2.04
chr1:173690176-173694520	2.03	2.53	2.64	3.09	2.59	2.31	1.2	1.82	2.42	1.21	1	1.12	1.24	0.66	0.85	1.34	1.36	0.54
chr1:173696440-173703940	7.45	10.92	10.52	14.39	8.82	7.5	3.26	8.02	14.57	2.51	4.32	5.48	5.42	6.21	3.5	3.13	5.29	3.77
chr1:173710231-173715345	4.01	3.67	4.06	6.13	3.82	4.01	1.51	3.62	6.43	1.39	1.85	2.02	1.82	2.43	1.73	1.41	2.45	0.91
chr1:173716035-173721669	4.32	6.07	6.55	7.58	4.5	4.54	1.87	4.39	7.52	1.54	2.06	2.34	1.86	2.92	1.72	1.6	2.41	1.77
chr1:173756207-173760552	1.96	2.49	2.23	1.96	1.79	1.5	0.9	1.79	1.73	0.85	1.03	1.12	0.93	0.92	0.69	1.54	1.15	1
chr1:173768632-173773943	7.71	5.8	6.39	8.01	9.16	8.12	2.01	8.35	7.12	2.88	2.59	3.83	2.77	3.06	2.2	2.96	4.27	2.13
chr1:173793877-173798447	1.91	1.5	1.42	1.76	2.05	1.86	1	2.09	1.88	1.13	0.89	1.35	1.38	1.15	1.28	1.24	1.1	1.46
chr1:173845800-173853300	13.06	14.12	14.46	12.2	13.88	14.21	4.99	12.86	11.85	5.38	3.96	5.46	4.16	6.68	6.73	4.61	5.31	4.26
chr1:173858593-173862937	3.2	3.55	3.31	3.11	3.65	3.78	1.35	3.85	3.62	1.12	1.24	1.58	1.21	1.4	1.89	1.26	1.81	0.61
chr1:173866776-173872117	4.88	3.08	3.17	3.89	4.01	4.89	1.08	3.78	3.58	2.52	1.95	2.14	1.77	2.36	2.1	1.65	1.97	1.25
chr1:173891988-173899203	8.52	6.85	8.4	6.63	8.74	8.83	2.38	8.07	6.45	2.27	1.67	2.7	2.1	3.36	2.92	2.52	2.95	1.62
chr1:173903637-173908726	1.82	5.23	5.69	3.22	3.64	1.91	1.6	3.66	3.55	0.78	1.11	1.1	1.15	0.56	2.17	0.87	1.02	0.85
chr1:173910568-173916383	2.98	5.56	5.53	3.88	6.09	3.41	1.7	5.14	3.89	1.72	1.56	1.4	1.37	1.12	2.24	1.31	1.38	1.09
chr1:173954438-173958818	3.11	1.37	1.5	2.48	1.37	3.05	1.49	1.36	2.37	1.72	1.82	1.67	1.75	1.49	1.45	1.61	1.8	0.68
chr1:174009733-174015740	6.17	5.76	6.18	6.54	7.44	6.35	2.95	6.41	5.1	3.2	2.54	3.36	2.82	4.3	4.37	3	2.95	3.49
chr1:174054820-174059729	4.11	3.23	3.77	3.53	4.26	4.47	1.82	3.97	3.92	2.34	1.95	1.75	1.93	2.27	2.21	2.23	2.26	1.15
chr1:174075435-174081682	7.76	6.17	6.5	7.53	8.09	8.65	3.36	6.75	8.32	3.76	3.52	2.45	3.15	4.39	4.36	3.47	3.72	3.63
chr1:174133751-174138922	5.09	4.18	3.92	4.02	4.17	5.56	2.04	3.72	4.12	2.32	1.83	2.22	2.61	4.35	2.36	2.56	1.73	2.58
chr1:174145113-174149466	1.67	1.9	2.29	1.55	1.18	1.77	0.97	1.68	1.61	1.33	0.96	1.18	1	1.28	0.54	1.26	1.11	0.84
chr1:174204787-174210312	2.23	2.98	2.21	2.77	2.64	2.41	1.1	2.1	2.77	1.36	1.59	1.32	1.44	1.53	1.48	1.82	1.59	1.45
chr1:174237575-174244462	7.37	6.29	6.52	8.58	7.83	8.34	3.35	6.77	8.05	3.16	3.86	2.93	4.18	4.91	4.88	3.77	3.66	3.53
chr1:174296658-174301050	2.15	1.41	1.9	2.39	1.46	2.36	0.92	1.8	2.9	1.35	1.05	1.3	1.16	1.05	0.88	1.45	1.26	0.83
chr1:174303986-174309736	5.7	5.13	5.39	5.83	7.26	7.23	4.09	6.55	5.96	3.23	3.05	2.74	3.08	4.66	5.15	2.76	3.39	3.42
chr1:174428300-174435195	5.41	5.4	5.34	4.88	7.74	6.22	5.63	7.8	4.35	3.02	3.31	2.97	3.2	3.28	6.74	3.17	3.55	3.53
chr1:174440852-174446842	6.87	7.76	7.84	6.3	9.6	6.68	4.41	9.34	6.35	2.75	2.01	2.75	2.78	2.37	5.05	2.53	2.75	1.89
chr1:174448776-174453206	4.12	3.5	3.75	2.79	4.18	4.21	1.65	3.86	2.99	1.82	1.43	1.55	1.05	1.15	1.59	1.87	1.78	1.28
chr1:174454146-174459282	3.64	4.24	3.37	3.26	4.07	3.41	1.63	3.86	2.83	1.77	1.34	1.95	1.78	1.55	1.3	2.06	1.57	1.88
chr1:174476724-174482817	3	1.91	2.47	3.2	2.54	3.18	1	2.39	3.01	1.93	1.93	1.5	2.12	1.86	1.43	1.56	2.49	1.37
chr1:174501145-174505560	1.5	1.32	1	1.4	1.24	1.2	0.99	1.06	1.06	1.34	1.13	1.14	1.29	0.72	0.98	1.76	1.54	0.68
chr1:174560313-174565219	3.26	2.24	2.41	2.4	2.96	3.39	1.97	2.19	2.59	2.2	1.32	1.43	1.5	2.11	2.01	1.98	1.89	1.7
chr1:175337358-175343101	2.58	2.03	2.31	2.12	2.1	3.03	1.23	1.79	2.1	1.38	1.08	1.27	1.12	0.94	1.16	1.14	1.46	0.81
chr1:175347214-175353208	3.35	4.31	4.61	4.94	4.42	3.44	1.03	3.95	5.03	1.34	1.56	1.74	1.55	1.65	1.28	1.33	1.94	1
chr1:175359919-175365284	9.04	5.46	5.08	5.26	7.19	9.8	1.48	6.35	5.69	2.56	1.26	2.13	1.68	1.66	1.4	3.49	2.37	1.24
chr1:175365996-175373496	9.44	8.83	8.83	8.44	10.25	10.42	2.32	9.72	8.64	2.6	1.86	2.9	2.28	2.68	2.52	2.73	2.55	2.31
chr1:175418098-175423521	3.92	2.36	2.44	2.98	2.87	4.43	1.02	2.98	2.73	1.8	0.92	1.61	1.19	1.97	1.08	1.92	2.01	1.17
chr1:175524634-175531973	2.3	1.36	1.24	1.7	1.42	2.69	0.47	1.65	1.75	1.06	0.63	0.9	0.72	1.13	0.55	0.99	0.95	0.91
chr1:175558471-175565840	2.7	2.3	2.19	2.39	1.53	2.53	0.52	1.82	2.7	1.06	0.7	1.19	1.04	0.91	0.48	0.74	1.14	0.27
chr1:175600660-175606937	3.15	1.08	1.11	1.72	1.91	3.57	0.78	1.64	1.97	1.18	0.84	1.28	0.67	1.32	0.99	1.49	1.59	0.64
chr1:175805955-175812648	2.36	2.84	2.93	2.61	3.14	2.21	0.75	2.79	2.72	0.71	0.71	0.9	0.78	1.07	0.8	0.84	1.2	0.65
chr1:175868454-175875121	1.63	1.82	1.75	1.87	1.89	2.05	0.59	1.78	1.91	0.57	0.51	0.99	0.7	0.65	0.58	0.71	0.94	0.55
chr1:175969163-175973621	2.16	1.56	1.43	2.66	1.98	2.35	0.71	2.04	2.56	1.24	1.18	1.38	1.25	0.86	0.71	1.27	1.92	0.75
chr1:177552510-177558347	3.69	2.96	3.28	3.81	3.8	4.14	2.29	3.69	3.61	2.19	1.76	3.02	2.06	3.06	2.84	2.24	2.51	1.71
chr1:177559636-177564503	1.96	1.85	1.76	2.15	1.66	1.72	1.07	1.92	2.27	0.98	0.89	1.77	1.3	1.21	1.13	1.45	1.84	1.23
chr1:177620260-177625652	3.08	2.37	2.88	3.04	3.63	3.48	2.02	2.97	3.83	2.62	1.75	2.26	2.48	2.69	3.07	2.03	2.42	2.35
chr1:177808575-177813452	2.44	2.56	2.87	2.57	3.34	2.42	1.99	2.94	2.8	2.08	1.72	1.97	1.91	2.78	2.78	1.81	1.83	2.66
chr1:178729598-178733966	2.12	1.2	1.59	2.96	1.71	2.45	0.9	1.81	2.8	1.12	0.96	1.7	1.24	1.39	1	1.29	1.8	0.69
chr1:178741148-178747530	4.72	3.86	4.12	4.68	5.11	4.84	3.24	4.27	3.91	3.22	2.88	2.62	2.73	3.92	3.83	3.01	3.28	3.24
chr1:178795211-178799550	1.23	1	0.76	0.93	1.19	1.3	0.88	0.91	1.17	1.09	1.37	0.69	1.28	0.77	0.89	0.81	0.99	0.61
chr1:178857490-178861912	1.42	0.81	1.08	1.26	1.14	1.47	1.03	1.3	1.18	1.04	1.04	1.1	0.92	0.9	0.91	1.24	1.33	1.66
chr1:178873958-178879305	5.5	4.57	4.73	4.55	5.21	6.35	1.4	5.23	4.79	2.29	1.87	2.89	2.22	2.65	2.5	2.41	2.47	1.37
chr1:178909237-178913658	1.66	1.38	1.42	2.82	1.36	2.04	1.18	1.27	2.85	1.43	1.93	1.49	1.73	1.33	1.17	1.44	1.46	1.36
chr1:178921514-178926598	2.84	2.94	3.22	4.95	2.98	3.27	0.96	3.03	5.26	1.61	2.13	2.51	1.77	2.51	1.41	1.98	3.27	1.77
chr1:178946864-178951203	1.3	1.21	1.3	1.31	1.11	1.73	1.2	1.32	1.47	1.22	1.56	0.92	1.28	1.03	1.31	1.18	1.24	1.15
chr1:179184993-179192006	5.83	3.79	3.76	5.63	4.51	6.9	2.65	4.18	4.96	3.25	2.45	2.9	2.18	4.28	3.53	2.77	3.11	3.37
chr1:179266644-179271272	2.02	1.28	1.4	2.44	1.7	1.95	1.25	1.65	2.22	1.54	1.66	1.64	1.91	1.34	1.37	1.64	1.97	0.94
chr1:179369096-179374058	4.56	1.84	1.89	3.65	2.99	5.09	1.69	3.04	3.8	3	2.8	3	2.51	3.95	2.59	2.95	3.78	2.75
chr1:179379897-179384236	1.19	0.8	0.95	1.4	0.85	1.19	0.73	0.85	1.41	0.91	0.97	1.25	1	0.74	0.73	1.06	1.48	0.77
chr1:179460230-179465951	1.71	1.03	0.74	1.01	1.16	1.98	1.05	1.44	1.11	1.64	1.09	1.28	0.87	1.37	1.26	1.14	1.56	1.34
chr1:179720828-179728328	6.11	8.41	8.68	7.53	9.31	6.14	3.63	8.56	7.86	2.94	2.95	4.07	3.3	4.27	4.9	3.27	3.96	3.69
chr1:180114971-180121360	2.98	2.65	2.35	2.82	3.77	3.81	0.92	3.42	2.95	1.32	1.14	1.34	1.25	1.62	0.92	1.22	2.21	1.56
chr1:180245812-180252081	8.89	9.13	9.34	9.27	11.4	9.32	5.59	10.93	9.72	4.92	4.37	5.73	4.69	8.17	7.73	4.45	5.59	6.69
chr1:180263844-180271018	9.14	7.28	7.05	8.54	9.66	9.74	5.44	7.98	8.44	5.73	4.07	4.35	3.91	6.96	7.34	5.41	5.28	6.41
chr1:180296585-180302449	5.76	5.32	4.89	6	5.77	7.03	2.56	5.54	5.29	2.72	2.93	2.95	2.92	4.08	2.97	3.13	3.05	3.46
chr1:180333272-180339128	6.56	5.46	6.03	6.63	7.74	7.19	5.78	7.47	6.61	3.69	3.53	4.87	3.64	6.97	7.85	4.07	4.91	5.06
chr1:180953594-180957930	1.26	1.52	1.63	2.01	1.58	1.02	1.81	1.9	1.86	1.52	1.5	0.86	1.73	0.92	2.08	1.06	1.36	0.84
chr1:181444535-181450567	4.58	2.23	2.76	3.7	3.4	4.68	1.77	2.95	3.42	2.91	2.04	1.99	2.07	2.56	1.88	2.78	2.46	1.99
chr1:181474242-181481742	8.63	4.26	4.16	7.16	7.06	10.58	1.99	6.28	7.29	4.11	3.19	3.09	2.88	4.25	3.63	4.75	3.79	2.93
chr1:181487463-181493717	6.58	3.26	2.97	7.82	4.03	6.03	1.08	4.05	8.02	2.28	2.03	2.06	2.38	1.91	0.83	2.51	2.26	1.01
chr1:181506983-181511413	3.55	1.36	1.34	2.1	2.56	3.43	0.91	2.54	2.58	1.76	1.07	1.55	1.29	1.51	1.21	1.67	1.13	0.9
chr1:181596878-181601307	1.87	1.38	1.36	2.37	1.83	1.92	1.4	1.57	1.82	0.98	1.28	1.75	1.12	1.62	1.51	1.16	1.94	1.73
chr1:181730273-181736154	4.66	3.71	3.67	4.28	5	4.71	3.4	4.7	4.53	2.96	2.43	2.73	2.94	3.39	4.92	2.25	3.56	3.51
chr1:182124398-182131898	5.94	10.66	11.02	10.11	8.4	6.76	3.16	7.62	10.18	2.09	3.01	2.21	3	2.53	3.34	2.52	1.86	1.6
chr1:182153653-182159250	4.07	4.31	4.2	4.89	4.68	4.31	2.14	4.27	5.59	2.59	1.96	2.28	2.47	3.16	2.51	2.43	2.62	2.14
chr1:182179252-182186752	7.94	11.18	12	11.17	10.05	9.11	3.57	9.31	11.19	3.66	3.73	3.42	4.16	4.4	4.46	3.53	4	3.69
chr1:182192671-182197759	4.21	4.67	4.06	5.64	4.15	4.44	1.22	3.45	5.8	1.55	1.75	1.77	1.77	1.88	1.25	1.94	1.3	1.57
chr1:182207427-182212598	4.18	3.49	3.07	5.76	2.87	4.16	1.26	2.94	5.5	1.91	1.2	1.55	1.39	1.54	0.84	1.67	1.9	1.35
chr1:182223709-182228937	5.45	3.61	3.83	4.89	3.84	5.44	1.29	3.48	5.94	2.07	1.63	1.86	1.75	2.59	0.99	2.06	1.4	1.34
chr1:182241685-182247059	7.32	4.11	4.21	6.66	3.78	8.19	1.62	3.29	7.32	2.36	1.96	1.86	1.9	2.49	1.31	2.43	2.36	1.8
chr1:182258904-182266404	10.63	9.46	9.77	12.32	10.72	11.91	5.58	9.05	13.93	6.15	5.24	4.56	5.88	8.89	7.96	5.62	4.69	6.53
chr1:182272290-182276661	5.23	2.82	3.46	5.43	3.41	6.56	1.1	3.09	5.91	1.84	1.85	1.47	1.68	1.68	1.26	2.1	1.76	1.3
chr1:182283669-182290144	11.11	10.56	11.85	13.64	10.84	12	3.78	9.91	13.68	3.5	3.57	2.87	3.99	4.8	4.11	3.79	2.79	2.01
chr1:182291715-182299215	11.55	12.28	12.1	13.85	14.2	12.33	5	13.28	14.71	4.18	3.75	3.61	3.82	5.4	6.09	4	3.77	4.17
chr1:182315698-182323198	13.34	12.72	13.79	14.56	17.53	14.93	5.66	16.22	15.24	4.96	3.71	4.54	3.76	7.06	8.11	5.27	4.19	4.97
chr1:182328492-182335992	14.31	13.22	14.04	15.18	15.66	16.74	4.7	15.03	15.95	4.78	3.4	2.67	3.64	4.38	5.93	4.42	2.81	3.42
chr1:182497033-182501763	3.22	2.9	2.82	3.25	3.13	3.64	2.16	2.91	3.1	2.43	2.4	1.88	2.25	2.9	3.15	2.28	2.38	2.25
chr1:182568122-182574801	4.77	5.01	5.09	4.46	5.85	5.36	2.93	5.67	4.77	2.88	2.16	2.51	2.72	3.46	4.11	2.38	2.73	2.64
chr1:182653212-182659171	7.44	3.91	4.32	5.85	5.1	7.81	2.68	4.51	5.97	3.25	2.68	3.08	2.97	4.44	4.46	3.49	3.75	3.52
chr1:182694691-182700845	6.98	4.21	4.66	5.53	6.11	7.94	2.56	5.65	5.3	3.88	2.06	3.05	3.05	6.51	2.93	3.21	3.17	2.92
chr1:182705250-182710510	4.44	3.47	3.82	4.21	3.7	5.16	2.4	2.98	3.98	2.78	2.05	2.15	2.17	3.28	2.16	3.15	1.63	2.03
chr1:182739532-182747032	7.28	5.58	5.94	7.42	7.92	8.57	4.45	6.3	7.67	4.38	3.13	3.21	3.66	5.89	5.55	4.12	3.24	4.66
chr1:182757741-182762988	3.34	2.65	2.51	3.81	2.24	4.1	1.24	2.21	4.18	1.73	1.67	1.28	1.57	2.1	1.75	2.05	1.81	1.21
chr1:182776504-182784004	10.94	9.42	9.62	10.22	9.67	12.41	4.05	9.75	10.93	4.61	3.67	4.58	4.48	7.23	5.55	4.54	4.29	5.11
chr1:182812624-182816969	2.01	1.49	1.86	1.87	1.23	2.54	0.9	1.16	1.64	1.3	1.18	1.32	0.97	1.14	1	1.38	1.32	1.53
chr1:182831880-182837306	5.84	3.6	4.59	4.7	4.44	5.85	2.53	4.34	5.1	3.04	2.51	1.79	2.57	3	2.99	3.09	2.31	1.9
chr1:182841194-182848694	7.92	4.46	5.16	4.77	3.9	8.72	1.03	3.78	4.47	2.62	1.4	1.6	1.98	1.74	1.29	2.49	2.03	1.33
chr1:182850047-182854460	4.32	2.38	2.96	2.75	2.19	4.65	1.06	2.19	2.18	1.79	1.16	1.4	1.36	1.66	1.1	2.28	1.66	1.36
chr1:182854648-182859126	2.7	3.23	2.75	1.75	1.95	2.81	0.97	2.32	1.94	1.71	1.15	0.93	1.11	1	0.6	1.34	1.04	0.67
chr1:182870102-182875643	7.64	3.73	4.24	5.57	4.76	9.07	2.38	4.47	5.72	3.81	2.73	3.1	3.03	4.49	3.05	4.49	3.23	2.89
chr1:182942710-182949716	5.07	2.28	2.84	4.59	3.36	5.07	1.49	2.76	5.04	2.8	2.8	2.6	3.13	4.49	2.2	2.65	2.58	1.9
chr1:183067033-183071557	1.69	3.88	4.07	2.36	3.07	2.24	1.49	2.54	2.9	1.11	0.96	1.2	0.9	1.27	1.48	0.98	1.54	0.88
chr1:183071561-183077225	5.83	5.74	5.81	5.02	6.55	5.99	2.8	6.08	5.78	3.49	2.34	2.88	3.34	3.41	3.34	3.43	3.09	2.94
chr1:183078973-183084018	3.11	3.45	3.61	3.63	3.69	3.45	1.81	3.1	3.37	1.91	1.85	1.76	1.67	2.72	2.12	1.68	1.88	2.05
chr1:183138779-183145667	8.46	5.65	6.51	7.17	7.6	10.08	5.02	7.32	7.79	4.27	3.98	4.12	4.21	6.92	6.36	4.84	3.87	5.13
chr1:183156336-183163836	9.6	10.6	10.41	9.88	9.8	10.64	3.74	8.86	9.65	3.69	2.83	3.15	3.46	4.83	5.06	3.46	3.72	2.84
chr1:183174277-183179566	2.95	3.57	3.38	3	2.17	2.77	1.46	2.71	3.49	1.42	1.35	1.06	1.7	1.42	1.39	1.43	1.66	1.07
chr1:183184111-183189971	4.28	3.62	3.72	3.81	4.04	4.76	1.6	3.92	4.54	2.29	2.03	2.13	2.38	2.64	2.14	1.87	2.17	1.65
chr1:183263149-183267522	1.87	0.99	1.2	1.23	0.79	1.84	1.14	1.18	0.95	1.36	0.9	0.79	1.34	0.88	0.73	1.45	0.78	1.22
chr1:183767924-183775424	7.87	6.45	7.2	6.12	8.77	8.58	3.97	7.91	6.51	4.04	2.88	3.46	3.44	5.74	5.57	4.19	3.98	4.31
chr1:183780257-183785900	4.6	4.91	4.94	4.03	4.47	5.29	1.52	4.19	4.26	1.85	1.63	1.75	1.92	3.48	2.01	2.47	2.34	1.77
chr1:183788286-183794313	7.22	6.98	6.98	4.75	5.56	7.55	1.55	5.1	5.45	2.65	2.13	2.26	2.37	3.49	2	2.78	2.82	1.82
chr1:183878652-183883599	0.86	2.13	2.28	1.25	1.27	0.87	1.03	1.45	1.31	0.85	1.12	0.9	0.85	0.81	1.28	0.75	1.26	1.08
chr1:184036694-184041372	1.65	3.17	3.66	2.58	1.71	2.07	1.65	1.66	2.58	1.16	1.33	1.5	1.7	1.23	1.43	1.36	1.49	1.99
chr1:184052889-184059065	2.94	2.74	2.86	2.68	3.95	3.34	1.99	3.52	2.8	1.88	1.82	1.69	1.92	2.82	3.22	1.8	1.85	1.67
chr1:184152138-184156711	2.34	1.99	2.08	2.42	3.1	2.1	1.02	2.69	2.39	1.53	1.27	1.66	1.58	0.87	1.1	1.08	1.45	0.87
chr1:184182204-184188483	5.8	4.65	4.95	5.32	6.38	7.09	2.01	6.42	4.84	2.27	2.04	2.07	2.41	2.87	2.34	2.19	1.94	1.8
chr1:184209732-184215337	5.25	3.6	3.52	4.86	6.19	5.84	2.79	4.8	4.73	2.75	2.29	2.3	2.68	4.13	4.03	2.9	2.61	3.03
chr1:184259424-184263815	2.21	1.52	1.56	1.92	1.68	2.44	1.16	1.82	2.31	1.65	1.08	1.04	1.3	1.13	1.07	1.49	1.38	1.06
chr1:184268322-184274398	6.35	4.61	5.47	5.87	7.09	7.22	3.04	6.69	5.77	2.99	2.53	3.02	2.62	3.91	4.35	3.08	3.59	2.69
chr1:184285257-184290404	6.07	1.46	1.81	2.76	3.68	6.49	1.44	3.51	2.52	2.72	1.18	1.95	1.11	3.1	1.36	2.37	1.91	1.49
chr1:184310505-184317123	1.65	5.57	5.75	2.04	3	1.72	1.68	2.69	2.2	1.16	1	1.17	1.36	1.3	1.69	1.09	1.13	0.96
chr1:184336198-184342138	5.72	4.52	4.62	4.98	4.65	6.35	2.73	4.61	5.12	3.28	2.68	2.68	2.86	3.76	3.83	3.06	2.77	2.47
chr1:184418097-184422708	2.21	2.04	2.16	2.27	2.53	1.75	1.82	2.2	2.42	1.57	1.38	1.18	1.43	1.97	1.27	1.26	1.63	1.81
chr1:184434131-184438935	2.12	3.56	3.32	2.73	4.11	2.46	1.61	2.61	2.57	1.29	1.1	1.49	1.72	1.86	2.23	1.14	1.6	1.46
chr1:184448846-184453426	6.26	5.48	4.68	5.43	5.74	5.92	2.21	5.09	5.33	2.53	2.12	2.63	2.56	3.27	2.04	2.62	2.77	1.96
chr1:184456299-184460648	1.8	2.59	2.81	2.21	1.98	2.05	0.93	2.45	1.97	1.42	1.12	1.42	1.17	1.21	1.11	1.46	1.56	1.23
chr1:184467018-184471702	2.6	2.81	2.03	2.13	2.69	2.4	1.25	2.5	2.41	1.46	0.92	1.25	1.19	2.01	1.53	1.43	1.6	1.14
chr1:184916410-184923274	0.74	1.82	1.81	1.64	0.7	0.84	0.71	0.64	1.95	0.71	1.18	0.83	1.25	0.72	0.9	0.59	0.99	0.78
chr1:185625553-185629889	1.91	2.1	2.36	1.38	2.42	1.75	0.93	1.93	1.59	0.85	1.18	1.06	1.28	0.99	0.54	1.42	1.15	0.61
chr1:185784174-185788548	3.82	3.27	3.2	4.37	2.76	3.71	1.47	3.36	3.95	1.72	1.51	1.37	1.27	1.28	1.61	1.74	1.92	1.45
chr1:185801356-185805753	3.86	1.88	1.54	4.17	1.89	4.34	0.84	2.45	4.73	1.44	1.08	1.69	0.99	1.38	0.76	1.44	1.54	0.23
chr1:185808655-185815014	12.12	5.5	5.16	11.34	6.86	12.9	1.8	6.13	11.81	3.61	2.29	2.39	2.45	3.19	1.24	3.41	2.22	1.78
chr1:185826527-185832356	13.04	5.48	5.4	8.19	9.36	14.54	2.86	8.69	9.27	4.14	2.25	2.46	2.68	3.86	3.41	4.18	3.13	2.69
chr1:185835560-185842976	8.29	4.04	4.02	4.24	6.05	8.76	1.91	5.79	4.71	2.86	1.38	2.03	1.07	2.04	2.19	2.45	1.81	1.35
chr1:185845891-185851304	10.13	2.5	2.27	4.18	4.85	11	1.05	4.42	4.42	3.51	1	2.3	1.58	2.15	1.24	2.93	1.95	1.48
chr1:185854692-185861802	13.03	7.65	7.74	10.54	12.6	15.12	6.41	10.61	11.02	6.34	4.26	4.77	5.21	10.63	9.27	6.45	5.05	7.21
chr1:185870299-185875112	5.72	7.95	7.42	9.22	8.69	5.66	1.76	8.64	10.2	2.11	2.67	2.8	2.5	3.05	2.67	2.24	2.45	2.08
chr1:185922575-185927390	2.23	2.03	2.19	2.44	2.66	2.27	0.77	2.28	3.16	1.15	1.82	1.96	0.94	1.29	1.32	1.72	1.48	1.04
chr1:185932992-185937366	1.68	1.25	1.48	1.81	1.51	1.44	0.8	1.37	1.87	1.18	1.05	1.54	1.06	1.06	0.84	1.09	1.27	0.99
chr1:185940107-185944740	2.7	2.43	2.74	2.18	2.95	2.74	1.03	2.53	2.33	1.48	1.17	1.24	1.33	1.34	1.44	1.26	1.54	0.86
chr1:186081868-186086824	1.69	5.16	4.93	3.94	4.96	1.85	2.85	4.49	4.61	1.2	1.85	1.73	2.03	1.64	3.88	1.6	1.48	2.82
chr1:186262823-186267702	1.73	1.83	2.33	1.49	1.83	1.6	1.18	1.76	1.17	1.27	1.33	0.94	1.23	1.37	1.37	1.05	1.39	0.75
chr1:186614640-186620029	3.52	1.24	1.15	2.13	1.31	4.21	1.11	1.33	2.05	2.23	1.4	1.57	1.34	2.07	1.18	2.23	1.96	1.98
chr1:186666230-186671795	4.47	2.99	2.85	3.21	3.42	4.4	2.58	4.12	3.78	2.8	2.6	2.19	2.48	4.13	2.73	2.47	2.57	2.21
chr1:187025999-187033499	4.98	5.93	6.39	6.04	6.57	5.64	2.52	6.25	6.81	2.39	2.49	2.86	2.5	3.3	3.88	2.94	3	1.69
chr1:187039585-187044009	1.95	3.82	3.42	2.75	3.83	1.82	1.16	3.57	2.38	1.76	1.34	1.91	1.56	1.12	1.81	1.28	1.74	1.05
chr1:187150698-187158198	7.4	5.91	5.9	7.63	7.11	7.64	3.29	6.9	7.52	2.81	2.95	3.32	2.8	3.79	5.11	3.6	3.31	3.33
chr1:187173861-187178199	2.83	2.38	2.32	2.51	2.28	2.59	1.1	2.01	2.67	1.31	1.09	1.16	1.25	1.58	0.96	1.55	1.32	1.38
chr1:187183912-187190182	7.44	7.52	7.4	7.85	9.57	9.2	5.69	8.92	8.37	3.91	3.1	4.36	3.95	5.85	6.64	3.69	4.99	4.57
chr1:188570357-188575870	3.2	2.78	2.71	2.9	3.6	3.42	1.99	3.34	2.64	2.49	2.23	1.74	2.04	1.97	2.4	2.02	1.78	2.24
chr1:189037051-189042080	3.05	3.89	3.89	3.57	3.78	3.46	2.51	3.11	2.94	2.23	2.2	2.51	2.21	2.25	2.63	2.25	2.88	2.78
chr1:189050383-189054727	1.32	1.75	1.73	1.69	1.33	1.52	1.1	1.32	1.61	1.34	0.93	1.52	1.35	0.62	0.81	1.54	1.73	1.46
chr1:189130103-189134495	2.79	3.32	3.08	2.19	2.61	2.28	1.49	2.31	2.4	1.83	1.97	1.27	1.67	1.42	2.17	1.53	1.42	1.37
chr1:189144460-189148801	1.82	3.66	3.59	3.41	2.37	2.06	1.88	2.31	2.78	1.4	2.74	1.78	2.39	1.32	1.54	1.46	1.89	1.53
chr1:189168431-189174953	3.23	3.53	3.07	2.84	2.03	3.84	1.08	2.24	2.51	1.46	1.91	1.56	1.84	2.01	1.36	1.84	1.53	1.23
chr1:190828256-190833755	2.41	2.34	1.79	2.14	2.71	2.33	1.5	2.37	2.36	1.87	1.6	1.61	1.86	1.89	2.22	1.73	2.15	1.7
chr1:191430902-191435445	1.78	0.68	0.7	1.06	1.87	1.67	1.13	1.55	1.06	1.6	0.95	0.79	0.86	0.95	1.21	1.2	1.34	0.81
chr1:191492074-191496413	1.53	1.21	1.62	1.36	1.74	1.6	0.95	1.76	1.44	1.34	1.68	1.52	1.21	0.96	0.96	1.55	1.36	1.46
chr1:191508825-191513194	1.52	2.11	1.7	1.64	2.41	1.51	1.59	1.83	1.19	1.21	0.96	1.34	0.93	1.17	1.45	1.17	1.55	1.14
chr1:191524345-191528684	0.94	1.19	0.78	1.17	0.94	1.42	0.95	1.52	1.08	1.22	1.21	1.72	1.07	0.85	0.96	0.98	0.87	1.69
chr1:191617571-191621915	3.57	1.15	1.28	2.21	1.62	3.3	1.18	1.84	1.85	1.49	1.52	1.48	1.28	1.58	1.39	1.58	1.6	1.07
chr1:191688510-191693991	3.36	1.82	2.01	2.34	1.88	3.68	1.19	1.5	2.13	2	1.45	1.8	1.81	2.27	1.37	1.61	1.79	1.22
chr1:191739870-191747370	1.95	1.5	1.63	2.01	2.02	1.97	1.26	1.83	2.3	1.25	1.89	1.47	1.78	1.94	1.72	1.39	1.86	1.78
chr1:192749597-192755581	4.75	4.05	4.47	5.19	5.13	5.34	2.42	4.53	5.12	2.91	2.42	2.99	2.36	3.12	3.02	2.39	3.38	2.39
chr1:192847153-192853039	4.67	3.1	3.18	3.93	4.88	4.78	2.4	4.96	3.82	3.29	2.27	2.63	2.68	3.96	3.52	2.97	2.64	3.62
chr1:192884150-192888832	3.04	2.71	2.71	2.39	3.14	3.04	1.53	2.55	2.86	1.91	1.47	1.68	2.21	1.67	1.96	1.96	1.91	1
chr1:193004686-193011896	3.4	4.3	4.64	5.52	4.49	3.09	1.63	4.36	5.93	1.54	1.76	1.11	1.87	1.31	2.32	1.32	1.44	1.66
chr1:193015064-193020664	3.6	7.45	7.05	7.12	6.1	4.27	1.38	5.08	6.75	1.44	1.4	1.76	1.93	1.28	1.58	1.99	1.24	1.37
chr1:193046304-193051719	7.61	7.34	6.97	8.09	8.15	9.18	3.78	8.19	8.44	3.65	3.69	2.88	2.88	5.98	4.42	3.1	4.75	4.8
chr1:193080062-193085789	5.66	4.25	4.1	3.95	4.44	5.74	1.5	4.01	3.81	2.85	1.96	1.37	1.94	1.89	2.04	2.77	1.94	1.34
chr1:193134417-193139505	4	3.16	3.23	3.35	3.86	4.79	1.82	3.48	3.75	2.07	1.91	1.74	2.21	3.17	2.46	2.15	2.14	1.83
chr1:193147206-193153023	4.5	3.26	3.13	4.11	3.63	5.5	2.09	3.68	4.09	2.4	2.07	2.04	1.81	3.02	2.44	2.28	2.06	2.4
chr1:193156923-193161298	2.26	1.48	1.78	2.11	1.54	1.86	0.92	1.42	1.48	1.3	0.93	0.88	0.89	1.24	1.11	1.09	1.1	0.76
chr1:193190711-193195055	2.13	2.29	2.53	2.17	2.37	2.36	1.03	2.12	2	1.43	0.96	1.25	0.97	1.1	0.85	1.67	1.48	0.38
chr1:193206307-193211308	2.09	2.76	3.01	2.37	1.91	1.68	0.63	2.08	2.39	1.21	1.05	1.57	0.99	1.44	0.9	0.78	1.54	1.07
chr1:193217167-193224163	9.88	8.26	7.75	8.99	9.78	10.81	4.88	8.77	9.08	5.35	3.94	5.26	4.16	6.95	6.81	4.82	5.31	4.76
chr1:193240949-193248276	7.25	5.07	5.37	3.89	4.99	7.75	1.41	4.34	4.34	3.29	2.08	1.97	2.34	3.16	1.48	3.06	2.37	1.5
chr1:193253651-193258671	3.29	3.11	3.28	2.64	3.27	3.76	1.71	3.45	2.33	1.81	1.21	1.14	1.47	1.56	1.33	1.62	1.25	0.66
chr1:193267476-193271820	4.33	3.89	3.63	2.96	2.98	5.13	1.33	3.27	2.69	1.61	1.24	1.45	1.62	1.25	1.31	1.75	1.69	1.23
chr1:193301997-193306364	3.16	1.89	2.24	2	2.24	3.18	0.8	1.97	1.84	1.48	1.27	1.41	1.79	1.06	1.26	1.58	1.27	0.99
chr1:193341365-193345814	2.78	1.9	1.94	1.81	2.32	2.18	1.49	2.15	1.34	1.54	0.91	1.06	1.11	1.43	1.09	1.47	1.41	1.27
chr1:193396020-193402400	4.6	5.26	4.99	5.08	6.56	5.18	3.63	6.45	4.56	2.52	2.63	2.85	3.25	3.93	3.75	2.35	2.52	2.66
chr1:193420278-193426088	8.03	5.13	5.35	6.06	6.08	8.61	1.76	5.97	6.53	2.86	2.09	2.02	2.09	3.4	1.93	2.4	2.25	2.01
chr1:193538706-193543962	3.75	2.79	3.06	3.06	3.84	3.29	2.44	3.62	3.41	2.28	1.82	1.77	2.14	2.79	3.75	1.91	2.04	1.96
chr1:193727837-193733336	3.38	1.64	2.2	2.76	3.61	3.55	2.43	3.02	2.95	2.16	2.21	1.74	1.99	3.48	3.56	2.44	2.21	2.6
chr1:193766868-193771301	1.97	1.59	1.5	1.77	1.33	1.69	1.33	1.56	1.76	1.67	1.68	1.49	1.12	1.15	0.98	1.43	1.17	0.68
chr1:193776931-193783191	4.42	3.63	3.86	3.9	4.94	4.6	2.31	5.37	3.98	2.49	2.52	2.49	2.64	2.93	2.91	2.54	2.26	1.65
chr1:193811346-193816138	4.23	3.55	3.69	3.66	4.56	3.57	1.84	4.24	4.39	2.23	1.66	2.3	1.85	3.06	1.95	1.73	2.98	2.43
chr1:193884116-193889213	1.69	2.14	2.23	2.08	3.38	1.71	1.54	3.47	2.14	1.55	1.43	1.24	1.35	1.1	2.1	1.14	1.3	1.11
chr1:193892956-193897293	2.39	1.32	1.45	2.12	1.89	2.87	1.35	1.87	2.01	1.64	1.37	1.06	1.38	1.18	1.27	1.38	1.52	0.92
chr1:193901297-193905644	4.49	2.81	2.83	3.25	4.06	5.05	1.95	4.51	3.44	2.85	2.49	2.24	2.11	2.16	2.35	2.23	2.3	1.23
chr1:193909528-193917028	8.28	8.01	7.95	7.77	9.45	9.13	4.16	8.78	7.34	3.9	3.58	4.05	4.32	5.32	5.4	4.09	4.1	3.73
chr1:193927498-193932842	3.6	1.58	2.27	3.1	3.28	3.84	1.47	2.89	3.11	2.1	1.59	2.38	1.83	2.27	1.22	2.28	2.14	1.75
chr1:194566908-194574408	2.77	2.46	2.43	3.49	2.85	2.75	1.29	2.71	3.48	1.78	2.02	1.74	1.74	1.53	1.4	1.53	2.17	1.82
chr1:194577413-194581829	1.58	1.36	1.34	1.78	2.52	2.02	0.91	1.87	2.15	1.55	1.19	1.65	1.6	1.05	0.8	1.4	1.3	0.91
chr1:194594246-194599994	5.59	3.02	3.24	5.03	4.43	6.41	2.55	4.12	4.61	3.17	2.77	3.09	2.69	5.3	2.65	2.73	3.89	3.01
chr1:194602823-194607727	1.91	1.05	1.03	1.56	1.59	1.89	0.78	1.19	1.59	1.61	1.21	0.85	1.29	1.24	1.16	1.3	1.49	0.61
chr1:194953150-194959932	5.06	3.59	4.14	4.47	3.6	5.25	1.67	3.75	4.92	2.27	2.17	2.98	2.06	3.15	1.8	2.68	2.61	2.11
chr1:194983509-194988951	6.04	3.21	2.9	4.43	3.23	6.18	1.36	3.05	4.56	2.71	1.46	2.74	1.77	2.87	1.75	2.4	3.12	1.59
chr1:194996978-195002671	7.91	6.49	6.11	7.52	7.77	8.39	2.5	6.87	7.67	3.71	2.56	3.57	2.43	4.73	3.38	3.75	3.99	3.69
chr1:195013085-195018165	8.81	8.42	7.9	8.91	6	9.74	3.3	5.98	9.92	3.89	3.72	4.28	4.17	5.09	4.15	3.82	3.66	2.75
chr1:195022808-195030308	12.83	12.18	12.6	12.09	12.49	15.2	4.47	11.48	13.3	5.43	4.58	5.4	4.88	7.89	6.64	4.66	5.03	5.86
chr1:195031565-195036612	4.3	4.08	4.04	4.49	3.62	4.17	1.23	2.7	4.4	1.83	1.77	1.93	1.99	1.93	1.49	1.78	1.98	1.32
chr1:195050071-195054474	2.89	3.56	2.67	5.28	2.39	2.4	1.09	2.04	5.78	1.92	2.06	1.79	1.81	2.14	0.99	1.56	1.87	0.76
chr1:195073521-195077858	2.39	1.34	0.95	2.24	1.14	2.72	1.05	1.1	2.4	1.92	0.87	1.72	1.25	1.03	1.12	1.42	1.36	1
chr1:195086816-195092809	7.24	4.17	4.45	5.31	5.09	7.87	1.94	4.83	5.12	3.32	2.57	2.75	2.43	4.36	2.06	3.5	2.59	2.39
chr1:195103424-195107867	3.76	2.11	2.03	2.47	2.03	3.32	1.25	1.94	2.57	1.42	1.22	1.68	1.66	1.47	0.75	1.83	1.33	1.5
chr1:195109206-195114763	4.74	1.52	1.15	1.76	1.93	5.36	0.8	1.57	1.99	2.04	1.05	1.26	1.03	1.35	0.99	1.4	1.25	1.32
chr1:195153198-195157993	1.97	2.55	2.72	1.86	2.17	2.05	1.41	1.62	1.84	1.35	1.07	1.16	1.44	1.1	1.22	1.44	1.01	0.63
chr1:195179983-195184323	2.05	1.54	1.56	1.69	1.14	1.78	0.95	1.54	1.53	1.58	1.18	1.09	1.35	0.92	0.81	1.42	1.73	0.92
chr1:195206794-195211274	1.97	1.28	1.32	2.17	1.03	1.77	1.12	1.47	1.88	1.12	1.36	1.28	1.41	0.93	0.93	1.38	1.12	1.19
chr1:195245283-195250973	6.54	2.25	1.8	2.26	2.96	6.08	1.2	2.88	2.4	2.64	1.59	1.61	1.77	2.1	1.09	3.01	1.73	1.4
chr1:196703882-196708556	3.15	2.31	2.49	2.6	2.61	2.5	1.7	2.86	2.86	1.81	1.79	2.11	1.64	2.97	1.9	1.59	2.07	2
chr1:196800601-196806252	2.86	2.73	2.33	2.83	3.7	3.02	1.73	3.05	2.51	1.56	1.7	1.82	1.91	2.26	1.78	1.62	2.15	1.89
chr1:196819044-196824271	1.89	4.75	4.66	2.46	4.38	2.36	1.58	3.27	2.81	1.59	1.55	1.92	1.81	1.37	1.5	2.06	1.61	1.72
chr1:196915370-196920575	2.72	2.29	2.09	2.9	2.02	2.99	1.17	2.27	3.54	1.39	1.84	1.98	1.61	2.39	1.35	1.53	2.82	1.02
chr1:196954613-196960621	6.74	5.13	4.8	5.74	6.53	6.7	3.02	6.15	6.08	3.8	3.19	3.5	2.5	4.46	3.7	2.97	4.05	3.77
chr10:3131620-3136328	4.88	2.36	2.83	4.97	2.23	5.15	1.57	2.06	5.35	2.72	2.73	2.49	2.77	3.32	1.7	2.85	3.3	2.69
chr10:3156356-3160695	1.36	1.26	1.13	1.76	0.68	1.63	1.08	0.8	1.77	0.79	1.37	1.02	1.45	1.18	1.46	1.34	0.99	0.77
chr10:3171357-3175792	2.68	1.55	1.61	2.96	1.11	2.76	0.76	1.13	2.23	1.81	1.74	1.71	1.35	1.58	0.87	1.51	1.89	0.83
chr10:3346842-3351483	3.83	1.9	1.76	3.51	1.86	4.04	0.82	1.83	3.53	1.53	1.14	1.64	0.94	1.03	1.12	1.75	1.39	0.57
chr10:3355805-3360249	10.66	6.51	7.15	10.59	6.01	11.81	1.62	5.68	10.9	3.17	2.58	4.19	2.47	4.09	1.84	2.9	3.94	2.25
chr10:3360555-3366559	19.34	14.84	14.52	17.09	14.43	20.8	3.61	13.76	18.76	6.08	4.61	5.41	4.8	7.68	4.73	6.41	5.45	4.72
chr10:3378993-3383599	2.8	0.96	1.29	2.19	1.19	2.08	0.76	1.09	2.17	1	1.06	1.12	1.17	1.42	0.76	0.8	0.89	0.58
chr10:3387492-3393349	4.73	1.91	2.26	3.87	2.49	4.59	1.11	2.88	3.5	2.36	1.71	1.93	2.08	1.82	1	2.17	2.11	1.31
chr10:4519456-4525202	4.52	3.53	3.14	3.79	4.99	5.56	3.18	4.39	4.43	2.87	2.3	2.54	2.14	5	4.31	2.89	3.02	3.25
chr10:4537736-4542944	2.67	3.18	3.27	1.88	3.37	2.33	1.86	2.85	2.27	1.37	1.79	1.57	1.61	2.27	2.12	1.49	1.89	1.6
chr10:4850694-4855031	1.91	0.74	0.74	1.27	0.99	1.75	0.8	0.99	1.02	1.03	1.12	1.65	0.87	1.21	1	1.34	1.32	1.15
chr10:4895566-4900665	3.72	1.07	1.12	1.83	1.03	4.35	1	1.55	1.68	1.47	0.79	1.26	1.18	1.41	0.75	1.7	1.47	0.78
chr10:4959927-4964541	2.28	0.81	0.94	1.59	0.82	2.82	1.04	0.85	1.21	1.6	1.08	1.43	1.01	1.38	0.83	1.53	1.78	0.72
chr10:5134674-5139084	1.42	1.07	1.04	1.38	1.29	1.22	1.04	1.17	1.15	1.35	1.07	1.49	0.95	0.8	0.91	1.28	1.3	0.45
chr10:5149423-5154311	5.37	3.04	3.29	4.15	4	5.28	2.58	4.16	3.96	3.26	2.49	2.58	2.49	4.05	3.04	3.03	2.78	2.04
chr10:5166107-5170446	1.65	1.13	0.95	1.31	1.38	1.3	1.13	1.13	1.8	0.97	1.31	1.25	1.18	1.25	1.23	1.71	1.65	0.92
chr10:5367205-5371542	1.38	0.82	1.21	1.18	1.41	1.3	0.78	1.41	0.75	1.28	1.06	1.45	1.25	0.51	0.81	0.81	1.2	0.77
chr10:5710883-5716852	5.29	3.34	3.18	3.41	3.82	5.61	0.91	4.05	4.24	2.94	1.83	2.93	2.14	2.89	1.06	2.69	3.26	2.18
chr10:5731454-5736280	2.84	2.36	2.18	3.07	2.29	3.2	0.81	2.53	2.93	1.83	1.26	1.9	1.15	1.45	1.07	1.72	1.96	1.38
chr10:5741932-5746402	1.56	0.86	1.37	2.02	1.03	1.5	0.68	0.88	2.3	0.91	1.3	1.06	0.84	0.75	0.67	0.91	0.8	1.12
chr10:5831054-5835913	3.33	1.45	1.47	1.9	1.62	3.4	0.92	2.14	2.06	1.6	1.61	2.24	1.61	1.51	0.83	2	2.1	1.17
chr10:5873714-5878051	2.7	0.93	0.97	1.67	1.31	2.64	0.65	1.49	1.44	2.01	1.62	1.91	1.77	0.96	1.12	1.63	1.24	1.15
chr10:5911032-5917024	4.92	3.89	4.23	4.3	4.86	4.95	2.21	4.37	3.9	2.93	2.19	2.53	2.71	3.75	3.1	1.97	2.6	1.78
chr10:5954819-5961395	5.26	3.94	3.83	4.5	5.32	6.57	3.16	4.54	4.92	3.13	3.06	3.42	3.29	4.07	4.58	3.27	3.13	3.95
chr10:5986816-5992665	3.69	1.98	1.82	2.5	3.15	3.77	1.21	2.86	2.29	2.5	1.82	1.88	2.34	2.21	1.26	2.38	1.5	1.48
chr10:6010295-6014631	1.74	1.02	1.08	1.94	1.02	2.14	1.2	1.05	1.74	1.43	1.31	1.62	1.21	1.62	1.08	1.42	1.81	1.15
chr10:6254746-6259083	1.99	1.3	1.49	1.18	1.24	1.63	1.25	1.57	1.59	1.79	1.21	1.25	0.76	1.03	1.7	1.3	1.65	1.31
chr10:6370034-6375888	4.56	4.35	4.04	3.87	5.57	4.67	3.27	4.8	3.84	2.77	2.93	2.71	3.08	4.6	4.6	3.38	3.6	3.24
chr10:7306761-7311619	2.56	1.2	1.61	2.16	1.95	2.47	0.99	1.67	2.11	1.44	1.25	0.85	1.21	1.25	1.1	1.13	1.18	1.58
chr10:7348450-7352909	2.18	1.12	1.18	1.38	1.79	1.85	0.98	1.74	1.17	1.24	1.24	1.28	1.14	1.29	1.09	1.35	1.2	1.05
chr10:7380637-7385928	4.38	3.14	3.3	4.72	4.21	5.04	2.98	3.43	4.52	3.11	2.48	2.49	2.78	3.17	4.58	2.97	2.64	2.83
chr10:7391635-7395989	1.67	1.32	1.34	2.45	1.5	1.82	0.85	1.29	1.88	1.18	1.02	0.85	0.69	1.28	0.92	1.01	1.23	0.76
chr10:7397793-7404178	6.23	5.4	5.53	6.28	7.13	6.85	4.67	6.22	5.96	3.51	3.13	3.36	3.6	4.75	6.73	3.54	3.47	3.96
chr10:7410002-7414425	1.81	1.17	1.25	1.93	1.16	1.67	1.18	1.35	1.59	1.22	0.82	1.39	1.46	1.41	0.68	1.48	1.01	0.75
chr10:7443769-7449166	4.74	3.59	3.99	4.52	5.96	5.31	2.44	5.65	4.77	2.52	1.98	2.47	2.78	3.01	3.07	3.14	2.78	1.67
chr10:7497967-7503434	5.85	4.26	4.59	5.57	5.77	5.34	2.49	5.49	6.27	2.17	1.75	1.99	2.5	2.48	2.45	2.68	2.35	1.64
chr10:7509990-7515648	7.8	6.24	6.38	7.73	9.01	8.77	4.08	8.45	8.04	3.61	3.18	3.69	3.02	4.03	5.73	4.02	3.73	4.42
chr10:7538850-7546350	10.02	12.8	12.92	13.35	11.03	11.41	3.38	10.76	12.71	3.08	3.62	3	3.78	3.34	4.08	3.08	3.67	3.02
chr10:7549563-7556728	12.03	13.34	14.58	14.73	13.51	12.52	5.57	12.51	15.47	4.69	5.28	5.75	5.47	6.34	6.88	4.31	5.14	5.35
chr10:7556890-7561387	7.67	11.58	11.6	12.38	12.51	9.17	2.81	11.46	13.43	2.52	3.69	3.41	3.71	3.76	3.76	2.98	3.82	2.44
chr10:7671563-7679063	6.16	7.13	7.15	7.38	9.52	6.75	4.13	8.8	7.6	3.23	3.03	3.3	3.2	4.74	5.15	3.01	3.93	3.06
chr10:7772825-7778226	2.17	2.77	2.4	2.52	3.97	2.33	1.37	3.21	2.36	1.24	1.23	1.83	1.39	1.36	1.8	1.57	1.85	1.48
chr10:7783169-7788103	2.37	1.52	2.11	1.85	2.36	2.48	1.34	2.35	2.19	1.55	1.37	1.45	1.06	1.36	0.71	1.32	1.56	1.69
chr10:7847579-7853495	1.95	7.46	7.32	4.12	7.71	1.75	2.54	7.25	4.17	0.98	1.76	1.72	1.83	1.4	2.74	0.98	1.9	1.13
chr10:7854192-7858536	1.27	3.83	3.85	2.19	4.14	1.12	1.48	3.36	1.67	1.21	0.93	0.99	1.24	0.84	1.35	1.06	0.99	1
chr10:7902668-7907070	2.08	1.81	2.16	2.32	1.93	2.08	1.14	2.01	2.45	1.14	1.01	1.76	1.13	1.56	0.84	1.32	1.79	1.21
chr10:7913761-7918218	1.28	1.92	2.04	1.87	2.26	1.26	0.83	2.74	2.01	0.77	0.7	1.45	0.98	0.82	1.16	1.03	1.16	0.75
chr10:7931113-7936661	6.01	5.59	5.42	6.57	5.59	6.56	2.18	5.45	7.02	2.64	2.29	2.55	2.38	3.16	2.56	2.86	3.03	2.82
chr10:8222568-8228592	8.56	4.8	4.83	4.91	5.67	8.56	2.06	5.54	4.74	3.17	2.47	2.61	2.14	3.55	2.28	3.19	3.15	2.54
chr10:8234898-8240277	6.21	1.83	2.34	3.12	4.49	7.01	2.39	3.62	2.61	3.48	1.53	2.66	1.73	3.26	2.64	3.61	2.99	2.72
chr10:8253571-8257945	1.91	0.9	0.79	0.83	1.15	2.32	1.02	0.87	1.1	1.05	0.86	1.15	0.96	1.64	1.03	1.05	1.31	0.69
chr10:8670213-8675429	1.31	2.04	1.82	2.99	2.08	1.06	1.63	1.83	3.04	0.86	1.84	2.06	2.16	1.65	1.7	1.02	1.58	0.89
chr10:9538392-9543222	1.54	2.84	3.02	2.07	1.85	1.21	0.79	1.98	1.88	1.23	1.17	1.1	1.46	0.73	1.04	1.35	1.37	1.1
chr10:9617719-9623792	3.81	2.32	2.52	3.95	3.17	3.52	2.31	2.99	3.81	2.28	2.51	2.38	2.57	3.6	3.06	2.67	2.8	2.58
chr10:9902405-9908447	5.48	6.64	7.17	8.45	5.97	6.11	2.34	5.44	8.86	2.66	2.93	4.15	2.96	4.46	2.8	2.86	5.33	3.03
chr10:10275215-10279574	1.17	0.86	0.97	1.19	1.01	1.37	0.82	0.99	0.92	1.09	1.27	1.31	1.14	1.5	0.88	1.3	1.44	0.92
chr10:10867170-10872316	3.42	2.26	2.65	3.47	3.41	3.51	2.22	3.41	3.38	2.33	2.21	1.64	1.81	3.22	3.22	2.06	2.26	2.33
chr10:10998170-11003164	3.62	3.5	2.8	3.28	4.02	4.37	2.44	3.18	3.02	2.59	2.08	2.35	2.37	3.7	3.25	2.69	2.4	3.07
chr10:12136074-12140418	1.27	1.02	1.08	1.22	1.19	1.37	0.9	1.21	1.32	1	1.09	1.12	0.83	0.73	0.81	1.46	1.52	0.92
chr10:12212097-12216442	1.69	1.43	1.3	1.51	1.5	1.32	1.08	1.54	1.79	1.24	1.21	1.05	0.97	1.06	0.85	1.02	1.15	1.3
chr10:12295342-12299678	1.24	1.11	0.82	1.42	1.19	1.5	0.95	1.02	1.5	1.13	1.18	1.42	1.14	0.92	0.5	1.18	1.11	1.54
chr10:12471549-12475890	1.95	2.1	1.75	1.72	1.7	1.8	1.2	2.07	1.92	1.18	1.31	1.42	1.42	0.99	0.96	1.42	1.48	0.92
chr10:12513431-12517784	3.98	2.27	2.16	3.51	3.07	3.57	1.02	2.64	3.85	1.79	1.15	1.71	1.69	1.39	1.34	1.42	1.27	1.22
chr10:12523957-12528383	6.67	5.18	4.99	7.11	9.19	7.65	3.44	8.86	6.78	2.56	2.81	2.49	1.87	2.13	4.84	2.43	2.5	1.2
chr10:12529538-12536481	13.78	9.77	9.74	12.68	15.67	16.21	6.2	14.07	13.34	5.92	4.61	4.58	4.78	7.14	7.59	5.92	4.97	4.37
chr10:12541075-12546390	4.77	3.45	2.97	4.5	4.88	4.71	1.21	4.32	4.45	2.23	1.88	1.97	1.86	2.07	1.13	1.63	1.78	1.57
chr10:12559338-12565054	4.54	3.29	3.34	4.23	4.36	4.9	1.64	4.22	3.66	1.94	1.28	1.58	1.47	2.23	1.32	1.67	1.91	1.52
chr10:12568921-12573274	2.02	3.09	3.13	2.7	3.38	1.75	1.02	2.77	2.63	0.76	1.3	1.28	1.34	0.95	0.96	1.3	1.44	0.99
chr10:12577804-12583104	1.75	5.09	4.73	4.07	4.54	1.93	1.4	5.03	3.82	0.87	1.3	1.46	1.5	1.14	1.42	0.93	1.25	1.01
chr10:12585520-12590649	3.59	5.2	5.35	4.47	6.21	3.85	3.03	5.78	4.41	1.8	2.05	1.87	2.05	2.52	4.21	2.06	1.53	1.04
chr10:12591837-12598017	4.22	6.75	6.96	4.85	6.97	4.69	1.62	7.68	5.47	2.11	1.57	1.6	1.65	2.09	1.54	1.86	2.23	1.56
chr10:12605845-12611317	2.47	5.99	5.44	3.53	5.71	1.91	1.29	4.81	3.18	1.25	1.58	1.86	1.21	1.46	1.16	1.45	1.05	1.22
chr10:12639390-12645156	3.45	3.73	3.89	3.69	3.99	4.17	2.41	3.9	4.75	2.29	1.52	1.94	2.06	2.46	2.75	1.96	1.89	2.25
chr10:12647206-12651789	1.88	2.56	2.69	2.05	1.86	1.66	0.95	1.93	2.07	1.15	1.21	0.97	1.24	1.11	1.02	0.96	1.05	0.87
chr10:12680074-12686407	3.68	9.35	9.95	8.17	10.17	3.95	5.98	9.53	8.2	2.12	3.07	2.98	3.48	4.16	7.21	1.67	3.3	4.37
chr10:12691966-12699466	1.92	5.8	6.19	4.68	5.75	1.31	1.71	4.38	4.69	1.02	1.82	1.43	1.66	1.34	2.39	0.96	1.48	1.47
chr10:12711070-12715491	1.62	2.4	2.76	2.39	2.52	1.55	1.3	2.19	1.85	1.01	0.83	1.33	1.22	0.97	0.91	1	1.09	0.98
chr10:12725601-12731219	3.78	3.83	3.55	3.87	4.38	4.32	2.32	4.47	3.95	2.23	2.12	1.91	2.03	2.3	3.6	2.04	2.13	2.43
chr10:12764754-12769650	0.85	3.05	3.42	5.6	1.37	1.24	1.42	1.78	5.62	1.27	1.63	1.46	1.66	1.4	1.4	0.9	1.1	0.82
chr10:12774671-12782171	2.4	8.79	8.96	11.42	7.43	2.16	3.76	7.16	11.71	1.05	2.41	1.6	2.72	1.79	4.7	1.04	2.03	1.69
chr10:12807980-12813392	1.01	1.46	1.46	2.55	0.87	0.88	1.33	1.39	2.71	0.83	1.57	1.03	1.47	1.3	0.99	0.82	1.06	0.98
chr10:12909600-12915379	7.79	9.51	9.64	9.6	11.19	8.22	5.48	9.7	10.16	3.01	2.71	3.17	2.94	5.19	6.74	2.29	3.56	4.32
chr10:13171378-13175720	1.34	1.02	0.82	1.87	1.23	1.37	0.78	1.43	1.5	1.18	0.81	1.22	0.97	0.88	0.96	0.93	1.85	0.54
chr10:13191600-13196898	2.25	1.28	1.65	3.37	2.1	2.43	1.68	2.23	3.16	1.97	1.99	2.38	2.04	3.1	2.4	1.87	2.46	1.76
chr10:13218360-13223295	2.58	2.28	2.4	2.54	2.68	2.59	1.52	2.57	2.87	1.92	1.86	1.57	1.86	1.75	1.86	1.75	2.06	1.69
chr10:13269899-13275803	4.89	3.55	4.22	4.71	5.64	5.36	2.19	5.06	4.93	2.19	2.49	2.45	2.31	2.78	3.54	2.48	2.06	1.86
chr10:13550023-13555108	1.68	4.23	4.93	3.76	3.41	1.58	1.39	3.17	3.88	1.09	1.14	1.72	1.86	1.35	1.45	1.32	1.12	0.98
chr10:13585353-13591726	6.23	6.43	6.49	9.24	6.68	6.54	1.96	5.98	9.6	2.44	2.48	2.4	2.47	2.95	3.12	1.99	2.55	2.46
chr10:13682974-13690234	16.3	11.26	12.09	15.23	19.62	19.21	13.14	17.5	15.55	7.9	7.24	6.86	7.36	16.68	18.38	7.78	7.41	15.74
chr10:13699508-13706258	15.54	8.95	8.66	14.42	18.34	17.69	4.82	16.52	15.13	4.92	3.86	4.92	3.58	7.44	6.91	5.18	4.9	5.87
chr10:13711502-13719002	14.81	15.47	15.65	15.8	24.13	16.62	5.64	22.27	16.44	3.97	3.17	4.54	2.92	5.4	7.49	4.19	4.41	3.6
chr10:13721964-13726340	4.75	2.9	2.94	5.2	4.18	4.76	1.44	3.96	6.12	1.66	1.27	1.8	0.96	1.09	0.73	2.06	1.35	0.99
chr10:13732727-13740227	8.99	9.95	10.62	13.51	14.73	9.83	2.63	14.06	15.1	2.27	3.21	2.98	2.78	3.64	3.57	2.35	2.86	2.84
chr10:13760669-13768169	18.57	15.42	16.94	21.29	21.74	20.52	5.45	20.66	22.14	5.84	5.57	6.34	6.22	9.7	6.49	6.31	6.36	6.71
chr10:13775061-13781523	14.77	10.6	11.56	17.56	18.37	15.8	4.17	17.06	18.45	4.24	4.35	5.16	4.6	7.63	5.64	4.12	5.42	4.54
chr10:13788775-13796275	3.43	2.46	2.22	4.61	3.64	3.6	1.04	3.27	4.73	1.46	1.49	1.55	1.42	1.38	1.2	1.72	1.74	1.6
chr10:13802434-13809668	17.16	14.21	15.26	21.11	20.53	19.72	4.74	20.79	21.71	5.32	5	5.4	4.36	8.51	6.43	5.03	5.78	5.06
chr10:13833068-13838582	4.26	4	4.19	6.22	6.2	4.94	1.52	5.27	6.27	1.67	1.35	1.77	1.44	1.79	1.39	1.63	1.82	0.91
chr10:13925651-13930123	2.86	1.2	1.16	2.15	1.62	2.71	0.73	1.74	1.66	1.24	1.18	1.5	0.94	0.57	0.79	1.07	1.56	0.67
chr10:14031741-14037685	5.41	1.26	1.26	2.18	3.04	5.25	1.1	3.22	1.99	2.13	0.95	1.49	1.04	1.58	0.59	2.52	1.11	0.95
chr10:14046957-14051425	3.98	1.66	1.47	2.37	2.14	4.96	0.93	2.03	2.56	1.74	1.12	1.25	0.91	1.39	0.9	2.05	1.6	1.12
chr10:14422262-14427401	4.06	3.95	3.8	3.74	5.15	4.55	2.46	4.81	4.5	2.44	1.58	2.26	2.31	2.45	2.9	2.27	2.43	2.27
chr10:17266177-17273061	1.13	3.39	3.02	2.08	3.8	1.28	1.37	3.52	2.21	1	1.14	1.29	1	0.86	1.43	0.95	1.43	0.82
chr10:17282737-17287726	1.91	4.09	4.63	2.51	3.24	1.55	1.42	3.35	2.63	1.48	1.6	1.03	1.29	0.67	1.64	1.1	1.25	0.8
chr10:17347283-17351627	1.25	2.14	2.16	1.35	1.91	1.22	1.1	1.6	1.44	1.06	0.9	1.38	1.11	1.14	0.62	1.14	1.4	1.46
chr10:17401340-17406386	1.57	2.61	3.15	2.18	1.77	1.31	1.16	2.08	2.27	1.2	1.15	1.22	1.22	1.11	1.03	1.22	1.24	1.32
chr10:17439440-17446220	7.24	4.99	5.14	6.29	6.65	8.6	4.28	5.47	6.51	5.11	4.18	3.65	3.79	6.68	5.7	4.89	3.45	5.6
chr10:17465958-17470422	1.34	1.66	2	1.62	1.86	1.31	0.85	1.53	1.72	0.77	1.03	1.38	0.87	0.89	1.01	1.23	1.16	1.34
chr10:17489570-17495515	3.76	8.63	9.04	5.88	9.65	4.32	2.51	8.32	6.07	1.6	2.02	2.02	2.52	2.58	3.77	1.63	2.16	1.23
chr10:17513295-17519299	2.18	3.9	3.65	3.57	4.59	2.41	1.29	3.48	3.55	1.41	1.19	1.81	1.65	1.09	1.98	1.32	1.55	1.11
chr10:17663650-17670618	6.18	4.67	4.03	7.23	5.26	6.95	2.45	4.61	7.64	3.16	2.91	3.02	2.71	4.4	3.19	3.12	3.1	3.35
chr10:17683123-17688101	2.15	1.83	2	3.43	1.37	2.28	0.76	1.22	3.86	1.35	1.57	1.67	1.15	1.6	0.94	1.49	1.94	0.94
chr10:17705674-17711457	7.99	7.62	7.98	9.56	5.53	8.67	2.07	4.8	10.02	3.4	3.29	5	4.59	6.37	3.18	4	4.98	2.82
chr10:17725212-17729766	2.19	5.72	5.76	3.21	2.38	1.91	1.17	2.52	3.17	1.65	1.36	1.41	1.38	0.95	1.36	1.55	1.37	1.32
chr10:17739456-17745593	5.78	6.15	6.26	6.5	6.2	5.86	3.76	5.49	6.63	3.18	2.91	3.59	3.35	5.56	5.31	3.25	3.29	3.91
chr10:17765102-17770204	1.9	2.6	2.6	4.99	1.57	1.97	0.87	1.57	5.91	1.16	1.8	2.13	1.91	1.88	1.41	1.45	2.1	1.57
chr10:17773295-17779061	4.61	5	4.82	7	5	4.72	2.53	4.33	6.96	2.58	2.58	2.78	2.84	3.35	3.16	2.79	2.6	1.85
chr10:17782159-17787103	2.41	5.38	5.64	5.29	3.47	2.52	1.69	3.72	5.1	1.17	1.8	2.06	1.64	1.48	1.76	1.96	1.81	1.01
chr10:17798008-17802359	2.07	2.03	1.77	3.11	1.43	2	1.15	2.09	2.93	1.3	1.18	1.94	1.1	1.36	0.77	1.91	1.48	1.53
chr10:17821206-17825551	1.27	1.99	1.97	2.01	1.38	1.01	1.1	1.43	2.36	1	1.34	1.38	1.49	0.99	1.12	1.26	0.99	0.77
chr10:17856786-17864286	6.38	5.95	6.2	6.68	6.31	7.03	2.26	6.31	7.14	2.67	2.14	2.1	2.22	2.51	3.05	2.21	1.86	1.64
chr10:17911622-17919122	6.33	3.28	3.67	3.68	3.53	6.73	1.31	3.52	4.04	1.97	1.22	1.58	1.36	1.23	1.07	2.31	1.22	0.75
chr10:17951891-17957548	7.51	6.03	6.41	6.43	7.17	8.48	3.65	6.68	7.39	3.68	3.18	4.2	3.71	6.03	4.85	3.21	4.27	4.59
chr10:18125386-18129879	1.98	0.86	1	1.57	0.84	1.91	1.02	1.28	1.65	1.76	1.5	1.18	1.74	1.42	1.49	1.37	1.27	0.52
chr10:18245090-18252590	2.58	0.89	0.94	1.46	1.39	2.88	0.97	1.1	1.97	1.55	1.35	1.18	1.4	1.13	0.96	1.67	1.69	1.15
chr10:18634964-18639744	3.76	4.8	4.48	4.63	4.11	3.83	1.25	4.08	4.48	1.65	1.38	1.44	1.54	1.7	1.85	1.62	1.42	1.05
chr10:18648990-18653353	3	1.87	1.62	2.58	1.95	3.08	1.35	1.84	2.56	1.42	1.39	1.38	1.14	1.46	1.49	1.74	1.76	1.68
chr10:18681912-18687426	3.87	4.55	4.16	4.11	3.32	4	1.22	3.19	3.51	1.2	1.52	1.82	1.33	1.71	0.94	1.6	1.78	1.27
chr10:18729132-18736632	14.2	19.14	19.99	20.62	21.12	16.54	13.56	19.38	21.95	5.1	7.2	6.09	7.04	7.98	18.66	5.11	5.51	9.55
chr10:18760885-18765901	5.39	3.2	4.18	5.04	4.15	5.47	1.28	3.81	5.13	1.79	1.35	1.66	1.5	1.08	1.3	1.97	1.75	1
chr10:18770999-18775349	2.32	2.18	2.1	2.95	1.72	2.1	0.63	1.81	3.23	0.58	0.93	0.72	0.79	1.1	1.08	1.14	1.31	0.77
chr10:18780824-18788324	25.63	17.19	16.97	24.21	24.2	27.61	7.34	23.27	26.83	8.05	6.47	6.47	5.96	8.8	9.79	7.32	6.79	6.66
chr10:18795329-18800559	2.88	3.16	2.98	7.05	2.15	2.32	0.92	1.99	6.23	0.58	1.06	1.15	1.15	0.7	1.02	0.78	1.26	1.34
chr10:18811458-18816765	5.77	5.63	5.45	7.33	4.1	5.86	1.05	4.14	7.69	1.49	1.17	1.67	1.27	0.96	1.42	1.03	1.52	1.63
chr10:18821250-18827702	10.64	6.48	6.89	8.82	7.14	11.77	1.89	5.97	8.88	2.45	1.34	2.15	1.88	1.33	2.36	2.95	2.05	2.06
chr10:18834245-18839673	15.27	9.54	8.95	15.44	8.33	17.3	1.78	7.69	17.3	3.38	2.04	2.16	3.01	3.47	2.56	2.93	2.04	1.9
chr10:18840237-18844958	13.44	7.28	7.74	11.38	8.02	14.43	1.77	7.09	12.41	3.16	1.97	1.55	1.81	2.23	1.84	3.1	2.01	1.55
chr10:18845308-18849718	7.51	4.26	3.73	8.24	4.36	9.42	1.13	4.39	7.84	2	2.05	1.56	1.4	1.56	1.21	1.52	1.99	1.74
chr10:18852656-18860156	2.87	2.15	1.95	3.19	1.92	2.79	0.77	1.93	3.26	0.84	0.7	0.97	0.84	0.74	0.67	0.92	0.57	0.67
chr10:18885993-18893493	14.12	10.17	10.08	15.18	12.6	15.48	3.61	12.53	14.88	3.39	2.72	2.75	3.16	3.64	4.66	3.11	3.22	2.04
chr10:18905285-18912785	24.05	18.82	19.12	24.07	23.11	27.22	10.34	21.04	24.85	9.05	7.85	6.15	7.43	11.08	13.67	8.33	5.79	9.81
chr10:18926646-18932473	2.66	4.89	4.8	3.68	3.46	3.14	1.01	3.45	3.7	1.47	1.21	1.25	1.06	1.07	1.21	1.24	1.23	1.26
chr10:18958628-18962993	3.14	2.56	3.16	3.3	2.31	4.02	0.92	1.94	3.69	1.3	0.96	1.44	1.07	1.06	1.15	1.37	1.23	1.22
chr10:19039150-19044766	5.72	1.72	1.92	2.2	2.32	5.71	0.99	1.94	2.04	2.3	1.27	1.99	1.26	2.24	1.1	2.11	1.56	1.96
chr10:19050920-19055987	4.05	1.56	1.19	2.07	2.03	4.53	0.82	2.1	1.72	1.56	1.25	1.22	1.3	1.92	0.92	1.88	1.2	1.25
chr10:19209840-19217047	3.49	7.05	6.35	4.47	5.8	3.92	1.93	5.51	4.79	1.45	1.41	1.65	1.92	1.06	2.64	1.52	1.54	1.53
chr10:19221817-19228830	4.49	7.78	7.94	6.11	6.88	4.78	2.78	6.75	5.41	1.5	1.79	1.39	1.99	2.05	3.08	1.64	1.5	1.19
chr10:19247585-19252828	2.37	4.16	4.39	3.63	1.96	2.46	0.89	1.98	3.32	1.08	1.47	1.67	1.63	1.55	1.24	1.31	1.3	1.46
chr10:19268579-19272920	1.74	1.56	1.43	1.99	1.38	1.98	1.03	1.35	1.77	1.21	0.93	1.42	1.14	1.25	0.89	1.1	1.24	0.92
chr10:19296201-19303701	10.01	10.3	10.57	11.25	10.08	11.57	4.29	9.37	12.3	3.23	3.42	3	3.24	3.21	4.35	3.55	3.1	2.71
chr10:19309680-19315770	10.09	11.8	12.56	12.31	9.37	10.39	5.34	8.77	12.31	3.77	3.68	3.55	3.92	4.43	7.74	3.45	3.49	3.55
chr10:19330853-19335670	2.79	1.42	1.91	2.42	2.16	3.3	1.04	1.61	2.7	1.61	1.6	1.31	1.31	2.12	1.32	1.36	1.3	1.52
chr10:19409355-19415094	4.24	5.3	5.29	3.96	3.88	4.71	1.44	2.81	4.96	2.18	1.77	2.02	2.2	1.83	1.92	2.03	2.24	1.22
chr10:19436842-19441215	2.2	1.42	1.27	1.52	1.61	2.45	0.87	1.72	1.9	1.24	0.93	1.34	1.03	1.09	0.69	1.53	1.55	0.53
chr10:19464775-19471905	2.74	1.23	1.57	1.43	1.68	2.75	0.81	1.64	1.44	1.22	0.89	1	1.01	0.81	0.77	1.06	1.08	1.17
chr10:19625128-19629628	3.31	2.57	3.07	2.92	3.64	3.94	2.51	3.08	3.9	1.76	2.04	2.77	1.57	2.76	3.9	2.39	2.7	3.48
chr10:19653633-19661133	4.07	5.75	5.57	5.42	5.28	4.45	2.89	5.83	4.75	2.23	2.41	2.2	2.18	2.74	3.5	1.86	2.48	1.69
chr10:19680178-19686023	5.61	5.43	5.5	4.93	4.98	6.3	1.84	4.66	5.05	2.48	2.06	2.72	1.93	4.07	2.26	2.08	2.81	2.39
chr10:19695112-19699452	1.9	1.34	1.43	2.08	1.48	1.83	1.13	1.07	2.01	1.34	1.09	1.25	0.86	1.1	1.31	1.26	0.95	0.92
chr10:19708904-19714599	4.26	4.16	4.12	4.84	3.38	4.8	0.97	3.42	3.85	1.48	1.59	1.68	1.16	0.84	0.94	1.8	1.63	1.4
chr10:19716610-19722768	5.99	6.94	7.57	7.61	6.06	6.48	1.43	6.02	7.95	1.82	2.04	2	1.8	1.63	1.41	1.92	1.86	0.81
chr10:19722951-19727917	5.3	6.75	7.02	5.41	5.63	5.95	1.86	4.65	6.46	1.7	1.71	2.22	2.09	2.06	1.78	2.27	2.12	1.68
chr10:19746979-19751319	1.21	0.89	1.08	1.56	1.31	1.32	1.05	1.35	1.53	0.85	0.81	1.29	1.18	0.81	1.04	0.98	1.48	0.77
chr10:19755621-19759960	1.86	1.99	2.1	2.21	1.82	2.08	1.15	1.87	2.31	1.34	1.03	1.22	1.56	1.32	1.08	1.1	1.52	0.84
chr10:19795201-19799724	1.41	2.31	2.1	1.82	2.79	1.41	0.99	2.09	2.41	1.28	1.05	0.98	1.16	1.02	0.74	1.17	0.91	1.18
chr10:19821216-19827040	1.95	3.29	3.61	2.24	2.96	1.8	1.31	2.71	2.16	1.29	1.51	1.35	1.29	0.88	0.89	1.45	1.2	1.14
chr10:19836906-19841323	2.06	2.94	3.21	2.26	2.78	2.3	1.48	3.33	2.82	1.4	1.22	0.71	1.19	1.16	1.55	1.56	1.13	0.83
chr10:19922856-19927337	2.39	1.17	1.22	1.84	1.55	2.63	1.51	1.01	2.55	1.82	1.66	1.76	1.67	1.5	1.16	1.5	1.68	1.86
chr10:19936993-19941931	3.16	1.01	1.1	2.08	1.32	2.61	1.15	1.4	1.79	1.79	1.29	1.39	1.09	1.26	1.02	1.14	1.45	1.08
chr10:19974673-19979046	2.97	1.53	1.7	2.42	1.71	3	1.07	1.78	2.67	1.21	1.7	1.57	1.82	1.35	0.69	1.49	1.76	1.07
chr10:19984987-19989500	4.14	1.98	1.77	2.97	2.59	3.88	1.42	3.26	2.33	2.02	1.62	1.84	1.36	2.09	1.82	1.8	1.58	2.21
chr10:19998737-20004448	6.39	2.34	2.58	3.24	3.09	7.22	1.43	3.39	3.57	2.52	1.42	1.81	1.37	1.68	1.14	2.81	1.94	0.76
chr10:20044917-20049262	1.82	3.03	2.47	2.3	2.76	1.45	1.08	2.83	2.69	1.24	1.52	1.15	0.86	0.73	1.27	1.06	1.44	1.38
chr10:20064899-20070371	1.71	2.18	2.76	1.83	2.5	1.75	1.25	2.1	2.07	0.94	1.04	1.36	1.04	1.17	1.68	1.48	1.31	0.85
chr10:20116178-20120647	1.67	1.45	1.72	1.78	1.2	1.63	0.88	1.23	1.54	1.42	1.09	1.25	1.55	0.89	0.75	1.07	1.84	0.89
chr10:20391763-20396311	2.08	1.3	1.05	1.9	1.94	1.79	1.67	1.55	2.2	1.25	1.22	1.32	1.45	1.3	1.32	1.36	1.38	0.81
chr10:20489544-20494408	1.34	2.41	2.61	2.28	1.71	1.11	1.32	1.65	2.62	1.08	1.47	1.44	1.48	0.98	1.1	1.09	1.65	1.23
chr10:20552508-20557576	2.51	2.5	2.48	2.82	3.11	2.63	1.01	2.85	2.92	1.22	1.55	1.53	1.18	1.38	1.62	1.67	1.41	1.45
chr10:20582484-20587011	0.92	2.39	2.22	2.01	1.39	1.24	1.13	1.43	1.35	0.93	0.93	1.55	1.29	0.78	1.03	1.36	1.15	0.37
chr10:20599989-20605459	3.47	2.44	2.58	2.9	3.11	3.14	1.29	3.28	3.37	1.33	1.04	1.57	1.13	1.34	1.34	1.42	1.6	1.22
chr10:20623976-20629592	1.86	5.04	4.38	5.36	3.57	1.88	1.36	3.51	4.67	1.1	1.2	1.15	1.28	0.8	1.46	0.82	1.56	1.01
chr10:20636125-20640497	1.77	2.21	1.98	2.33	1.23	1.29	1.05	1.31	2.32	0.93	1.45	1.38	1.24	0.99	0.99	1.37	1.27	1.45
chr10:20662695-20667074	0.89	2.08	1.44	1.25	1.2	1.16	1.09	0.98	1.54	0.81	0.74	1.01	0.93	0.76	1.3	0.77	1.02	0.91
chr10:20669351-20675594	4.07	4.29	4.14	5.13	5.46	4.7	3.15	5.13	5.62	2.22	1.97	2.36	2.16	2.78	4.55	2.23	2.03	2.45
chr10:20794524-20799860	4.25	3.96	3.59	3.91	3.78	4.24	1.92	3.56	4.11	1.8	1.67	2.47	1.8	2.42	2.04	2.05	2.61	1.75
chr10:20875937-20883306	4.3	5.6	5.76	5.53	5.21	5.01	3.32	4.8	6.28	2.33	2.71	2.6	3.08	4.57	3.74	2.32	2.77	3.75
chr10:20895414-20901259	3.53	5.53	5.53	5.99	3.74	3.55	1.58	3.95	6.22	1.11	1.57	1.49	1.77	1.64	1.57	1.06	1.47	1.37
chr10:20903684-20911050	4.62	3.52	3.97	5.77	3.5	4.7	1.24	3.16	5.48	1.97	1.61	1.67	1.69	2.92	1.32	1.73	2.64	1.45
chr10:20914558-20919068	3.87	2.38	2.73	4.5	3.05	4.13	1.01	3.23	3.97	1.2	1.11	2.16	0.93	1.56	1.52	1.17	2.1	0.52
chr10:20940564-20947074	10.43	4.2	4.47	8.26	7.51	12.36	1.54	7.23	7.86	4.17	2.28	3.06	2.37	4.31	2.18	3.61	3.82	3.48
chr10:20952457-20958403	15.01	3.93	4.09	7.52	8.89	16.72	2.34	9.29	9.31	5.08	1.77	4.91	2.55	7.94	2.39	5.37	6.34	3.02
chr10:20969632-20977132	7.7	2.79	2.91	5.2	3.64	8.41	1.1	3.28	5.61	2.46	1.68	1.83	1.82	2.23	1.27	2.05	2.05	1.38
chr10:21013194-21019492	6.52	6.01	6.18	6.58	5.89	6.84	3.06	6.21	7.24	2.83	2.25	3.11	2.72	4.05	4.25	2.41	3.12	2.59
chr10:21036500-21041950	2.78	7.62	7.1	4.69	3.95	2.93	1.78	3.51	5.03	1.43	1.66	1.92	1.74	1.96	1.9	1.07	2.39	1.59
chr10:21045094-21049934	1.97	2.37	2.89	2.9	1.67	2.05	1.03	1.68	2.98	1.17	1.12	1.36	1.05	1.32	0.76	1.42	1.59	1.24
chr10:21052304-21058583	2.07	6.45	6.66	3.54	2.71	1.77	1.28	2.78	4.37	1.45	1.68	1.32	1.53	1.42	2	1.15	1.31	0.95
chr10:21072680-21080180	1.2	10.74	10.64	2.74	2.35	1.12	1.46	2.66	2.72	1.05	1.24	1.24	1.02	1.13	1.78	1.11	1.31	1.38
chr10:21081529-21088321	1.64	8.65	8.63	3.32	3.82	1.48	1.33	3.01	3.67	1.05	1.59	1.31	1.75	1.39	1.94	1.22	1.37	1.23
chr10:21137163-21141739	2.24	2.71	2.14	2.27	1.56	2.34	1	1.99	2.27	1.79	1.24	1.35	1.34	1.32	1.17	1.47	1.29	0.8
chr10:21197482-21201960	3.18	1.97	1.53	2.06	1.83	3.45	0.78	1.76	1.97	1.77	1.48	1.89	1.68	1.75	0.9	1.77	1.96	0.82
chr10:21277722-21282189	1.87	2.48	2.06	2.79	1.44	2	1.07	1.39	2.88	1.3	1.72	1.35	1.58	1.71	0.75	1.22	1.28	0.75
chr10:21283275-21287615	1.4	1.6	1.71	2.21	1.16	1.14	1.1	1.32	1.59	0.82	0.87	1.29	1.07	0.81	1.23	1.22	1.24	1.3
chr10:21336446-21340951	1.91	2.38	2.48	2.28	2.19	1.57	1.04	1.67	2.62	1.46	1.17	1.3	1.37	1.1	1.34	1.21	1.63	0.89
chr10:21397688-21402024	1.17	1.21	1.43	1.04	1.04	1.4	0.85	1.32	1.47	1.13	1.18	0.99	1.18	0.81	0.62	0.94	1.07	1.61
chr10:21457862-21462199	1.44	1.28	1.06	1.18	1.21	1.47	0.93	1.16	1.14	1.34	1.12	1.16	1	0.88	0.73	0.98	1.2	1.46
chr10:21518354-21522748	1.51	1.71	1.54	1.45	1.29	1.58	1.14	1.25	1.15	0.9	0.95	1.37	0.72	0.69	1.29	1.08	1.06	0.99
chr10:21523814-21528154	1.61	1.04	0.97	1.51	1.11	1.6	0.8	1.1	1.08	1.28	0.87	1.19	1.11	1.18	0.77	1.34	1.24	0.92
chr10:21599707-21604582	2.27	1.7	1.72	1.77	1.68	2.4	1.14	1.74	1.68	1.76	1.19	1.29	1.2	1.77	1.54	1.34	1.14	0.89
chr10:21622890-21630390	8.84	5.35	5.46	4.23	7.41	9.98	1.49	6.81	4.24	3.06	1.28	2.16	1.94	2.74	2.39	3.32	2.53	1.69
chr10:21664196-21669353	1.76	3.13	2.59	3.59	2.04	2.18	0.89	2.18	3.35	1.02	1.31	1.28	1.02	1.14	1.1	0.75	1.39	0.84
chr10:21693471-21698883	3.64	2.38	2.92	1.97	2.78	4.38	1.13	2.1	2.14	2.19	1.25	1.69	1.14	2	1.11	2.15	1.55	1.11
chr10:21710482-21717238	5.3	3.74	3.45	3.7	4.23	5.94	2.42	4.23	3.71	3.45	2.2	2.18	2.36	3.54	3.42	3.13	2.3	2.66
chr10:21865946-21871336	3.13	1.76	1.62	2.16	1.58	3.35	1.05	1.64	2.22	1.88	1.73	1.3	1.39	1.86	1.09	1.93	1.39	1.73
chr10:22019083-22026583	20.41	17.99	19.12	24.25	17.91	23.05	4.87	16.77	24.72	6.84	6.32	5.38	6.78	8.29	5.82	6.57	6.17	7.11
chr10:22448739-22454016	4.9	3.77	4.63	4.68	5.9	5.66	3.85	4.85	5.34	3.2	3.53	3.17	3.38	5.05	4.97	3.34	4.3	4.36
chr10:23503963-23510072	5.44	4.98	4.77	5.53	6.21	6.08	2.46	5.52	5.44	3.32	2.85	3.07	3.07	3.34	2.87	3.03	3.07	2.45
chr10:23867304-23871896	3.01	1.8	2.07	2.86	2.06	2.62	1.33	2.45	2.66	1.95	2.09	1.9	1.83	1.63	1.86	1.65	2.18	1.67
chr10:24199789-24204644	0.71	2.28	2.28	1.68	1.04	0.82	0.85	0.94	1.58	0.79	1	1.15	1.17	0.92	1.31	1.05	1.14	0.75
chr10:24309770-24314641	1.17	2.22	2.57	1.87	1.23	1.34	1.12	1.2	1.52	1.22	1.19	1.56	1.2	0.85	1	1.45	1.21	0.96
chr10:24354562-24362062	13.69	9.21	9.23	9.23	8.7	15.35	2.48	7.67	9.92	4.36	2.5	3.42	2.8	5.08	2.72	4.57	3.5	3.51
chr10:24368594-24373900	3.46	4.57	4.57	3.73	3.47	4.05	1.82	3.29	4.9	1.74	1.73	2.27	1.61	2.65	2.08	1.56	2.32	1.13
chr10:24428818-24433820	3.79	3.29	3.04	3.9	4.03	5.07	1.76	3.35	3.74	1.85	2.38	2.89	2.07	3.28	2.07	2.22	2.79	2.4
chr10:24470514-24477123	8.59	6.18	5.83	6.49	7.6	9.86	2.5	6.95	6.76	3.39	2.6	3.88	2.73	5.31	3.87	3.07	3.54	2.87
chr10:24528491-24533100	1.28	2.12	1.77	2.45	1.35	1.17	1.13	1.24	2.09	1.03	1.32	1.96	1.43	1	1.38	1.61	1.71	1.45
chr10:24540993-24546298	3.9	4.61	4.76	5.12	3.94	3.66	1.25	3.92	4.95	1.57	1.71	2.24	1.87	1.83	1.54	1.33	1.85	1.88
chr10:24587323-24592846	2.99	2.67	2.65	3.23	2.85	3.13	1.56	3.18	3.01	1.62	1.69	1.89	1.74	1.99	1.76	2.05	2.49	1.51
chr10:24671977-24676513	0.94	0.97	0.83	0.56	2.18	0.92	1.3	1.79	0.77	0.96	0.8	0.98	0.63	0.91	1.73	0.78	0.51	0.95
chr10:24836398-24840743	2.09	2.27	2.1	2.21	2.3	1.73	1.23	1.65	1.97	1.46	1.52	1.52	1.42	1.8	1.73	1.18	1.69	1.07
chr10:24869119-24874644	1.63	2.14	1.85	2.23	1.71	1.56	0.93	1.49	1.95	1.38	1.39	1.87	1.25	1.62	1.03	1.57	1.29	0.9
chr10:24917964-24923078	1.03	3.64	3.42	2.49	2.03	0.86	1.47	2.27	2.24	1.44	1.29	1.18	1.7	1.09	1.37	0.9	1.68	0.91
chr10:25014865-25019240	1.95	1.68	1.46	2.22	1.78	2.22	1.19	1.78	2.35	1.48	1.54	1.77	1.17	1.64	1.72	1.37	1.35	1.22
chr10:25077050-25082796	4.9	3.61	2.93	5.42	4.83	5.53	2.71	3.93	5.54	2.66	1.97	2.59	2.3	2.78	2.79	1.94	2.89	2.72
chr10:25175095-25179473	1.62	1.16	1.16	1.48	1.9	1.56	0.89	1.5	1.16	1.11	1.45	1.18	1.13	1.09	1.07	0.97	1.1	1.37
chr10:25987712-25992091	1.66	1.27	1.24	1.57	1.18	1.18	0.79	1.26	1.33	1.51	1.11	1.14	1.23	0.62	1.07	1.17	1.39	0.99
chr10:26040373-26047265	5.84	4.5	4.92	6.63	4.79	5.95	1.44	4.67	7.78	2.24	1.88	1.91	1.81	1.92	1.77	1.97	2.23	1.35
chr10:26078024-26085524	5.79	4.87	4.48	4.95	4.47	5.97	1.39	4.61	4.42	2.67	1.69	2.41	1.72	2.15	1.38	2.24	2.84	1.33
chr10:26091347-26098366	5.43	3.55	4.04	4.27	5.15	5.98	2.71	4.17	4.76	3.01	2.5	3.02	3.08	4.25	3.12	3.22	3.08	2.94
chr10:26238243-26243528	2.92	1.48	1.26	1.67	1.91	2.94	0.99	1.38	1.72	1.55	1.1	1.38	0.82	1.09	0.89	1.67	1.35	1.01
chr10:26293072-26299698	0.56	3.47	3.86	1.01	1.16	0.67	0.62	0.94	1.02	0.84	0.82	0.84	0.79	0.67	0.58	0.69	0.86	0.55
chr10:26489881-26494729	2.73	2.56	2.46	3.44	3.1	2.82	1.91	3.28	3.24	2.01	1.59	2.27	2.14	2.47	2.14	1.71	2.4	1.92
chr10:26516714-26522206	4.18	2.1	2.86	4.35	4.34	4.34	1.78	4.05	3.43	2.4	1.89	2.63	1.8	2.18	1.89	1.93	1.99	1.03
chr10:28234162-28240836	4.63	3.8	3.79	2.7	5.51	4.63	1.52	6	2.51	2.01	1.25	2.42	1.26	1.41	2.18	1.96	1.93	1.7
chr10:28284223-28290397	5.32	3.67	3.45	2.62	5.52	5.21	1.36	4.7	2.82	2.48	1.27	2.11	1.48	2.07	1.6	2.34	2.58	1.13
chr10:28311132-28316707	6.32	2.14	1.42	2.18	5.9	6.01	1.46	5.92	2.24	2.2	0.82	2.13	1	2.15	1.32	2.28	2.31	1.14
chr10:28386185-28392022	6.98	7.1	7.55	4.68	10.21	7.55	2.74	9.83	5.32	3.28	2.31	4.51	1.72	2.35	3.24	3.99	3.83	1.83
chr10:28393701-28398051	4.97	6.24	6.93	3.92	11.94	5.04	2.75	11.57	2.78	1.73	1.43	2.11	1.28	1.54	3.65	1.62	1.93	1.76
chr10:28400628-28406511	2.76	5.62	5.91	2.55	5.82	3.07	1.46	6.03	2.32	1.59	1.01	1.48	1.38	1.11	1.62	1.68	1.76	0.68
chr10:28411412-28416946	2.9	3.72	3.62	2.69	6.42	3.23	1.79	5.79	2.32	1.64	1.24	2.04	1.22	1.04	2.21	1.47	1.49	0.96
chr10:28442827-28447207	2.76	1.89	1.91	1.57	3.62	3.07	1.37	2.54	1.39	1.96	0.89	1.63	1.13	1.75	1.68	1.25	2	1.44
chr10:28494305-28498649	2.01	1.64	1.9	2.1	3.39	1.65	1.35	3.25	2.03	1.09	1.21	1.35	0.93	1.32	1	1.34	2.02	0.84
chr10:28560341-28564682	1.8	1.43	1.47	1.49	2.16	2.03	1.28	1.87	1.26	1.55	1.06	1.78	1.18	0.66	1.19	1.22	1.77	1.23
chr10:29030333-29035824	4.5	3.22	3.29	5.09	4.1	4.82	1.76	4.25	4.73	2.86	2.12	2.84	2.19	2.67	2.47	2.51	2.77	2.18
chr10:29078573-29084382	5.6	3.72	3.83	4.74	5.48	5.88	3.43	4.92	5.26	3.4	2.79	2.88	2.61	3.87	4.12	2.89	2.86	2.92
chr10:29916607-29922406	3.15	5.06	5.18	3.77	5.93	3.61	2.95	6.64	3.49	1.61	1.68	1.9	1.63	1.95	3.72	1.8	2.5	2.01
chr10:30220951-30226450	0.63	1.23	1.81	1.09	1.4	0.26	1.15	1.65	0.92	0.77	0.84	0.99	0.85	0.58	1.31	0.55	0.72	0.97
chr10:30255506-30261154	5.21	3.03	2.99	4.01	4.91	5.52	1.43	3.94	3.79	2.94	2.34	2.86	2.07	3.19	1.84	2.62	3.23	1.59
chr10:30317518-30323098	4.08	3.27	3.49	4.06	4.82	4.96	1.77	4.18	4.26	2.27	2.28	2.62	2.15	3.46	2.61	2.94	2.63	2.21
chr10:30335298-30341055	6.77	5.92	6.38	7.03	7.45	7.77	3.82	7.7	7.49	3.62	3.54	4.65	3.44	6.51	4.71	3.89	4.53	4.45
chr10:30353327-30359429	1.46	2.46	2.32	4.77	1.57	1.57	1.3	1.78	4.92	1.02	1.62	1.48	1.48	1.57	1.21	0.69	2.08	0.66
chr10:30372482-30378377	6.75	4.34	4.3	7.31	7.54	6.9	2.71	6.71	7.43	3.06	2.89	3.69	2.83	4.87	3.6	2.81	4.21	2.71
chr10:30419909-30424254	0.81	1.08	1.41	1.51	0.99	0.96	1.13	1.05	1.44	0.88	1.15	1.19	1.14	1.17	1.12	1.42	1.4	0.92
chr10:30432874-30438728	1.75	2.28	2.07	2.49	4.54	1.86	1.52	4.55	2.62	1.28	1.15	2.74	1	1.42	1.43	1.45	2.2	1.37
chr10:30519803-30525664	3.07	2.98	3.3	3.68	4.54	3.97	2.62	4.1	3.97	2.14	2.26	2.47	1.95	2.99	3.82	2.47	2.87	2.44
chr10:31030486-31035966	4.13	2.35	2.42	3.13	3.86	4.85	2.22	3.82	3.96	2.55	2.39	2.8	2.47	4.13	2.47	2.64	3.1	2.74
chr10:33667716-33673892	6.34	6.21	5.86	7.06	8.27	6.55	3.59	8.21	7.72	3.29	2.76	3.64	2.58	4.42	4.3	2.69	3.59	2.8
chr10:33736080-33742567	4.7	4.24	3.82	4.53	4.57	4.96	2.75	4.33	4.23	2.66	2.54	3.22	2.5	3.59	3.69	3.13	3.39	3.18
chr10:33747800-33753182	1.74	4.35	4.14	2.95	2.89	1.33	1.44	2.87	3.57	1	1.31	1.06	1.37	1.1	1.58	1.34	1.49	0.93
chr10:33792556-33797248	0.79	1.72	1.34	1.92	1.01	0.96	0.77	1.4	2.52	0.73	0.69	1.22	0.8	0.82	0.61	0.45	0.84	0.57
chr10:33828252-33834032	4.18	1.53	1.63	2.51	3.02	4.52	1.02	2.73	2.34	2.01	0.82	1.66	1.48	1.43	0.75	2.02	1.48	0.92
chr10:33835481-33839903	2.01	1.57	1.02	1.75	1.47	2.19	0.89	1.57	1.47	1.16	0.89	1.1	0.78	0.87	0.87	1.12	1.09	0.83
chr10:33845341-33850303	5.09	2.18	2.04	4.11	3.09	5.35	1.56	3.16	3.32	2.68	1.72	2.57	1.97	3.21	1.95	2.06	2.45	1.68
chr10:33924570-33929070	2.76	0.86	0.86	1.63	1.47	2.74	1.16	1.49	1.18	2.46	1.44	1.56	0.9	1.21	0.89	1.73	1.71	0.59
chr10:33998550-34005291	7.21	5.25	6.51	7.08	7.27	7.93	4.42	6.24	7.15	3.83	3.19	3.65	3.63	5.68	5.33	3.64	4	4.94
chr10:34014696-34020243	4.94	3.56	3.34	4.75	4.81	6.08	2.88	4.4	4.96	2.88	2.31	3.05	2.87	3.97	3.92	3.18	2.9	2.7
chr10:34134800-34140410	5.29	4.56	4.72	5.43	6.33	5.68	3.32	6.18	5.63	3.24	3.52	3.5	2.94	4.83	3.99	3.02	4.46	2.91
chr10:36654272-36658774	0.54	0.79	1.04	1.92	0.7	0.69	0.63	0.8	2.91	0.76	1.23	0.8	1.27	0.74	1.15	0.86	0.95	1.11
chr10:36692027-36697314	4.33	2.56	2.42	3.99	4.02	4.59	3.31	3.39	4.37	3.17	2.68	3.49	3.01	4.25	4.87	3.44	3.14	3.15
chr10:36855820-36861893	2.59	2.38	2.13	2.19	2.84	2.6	1.88	2.97	2.2	1.61	1.2	1.58	1.88	1.86	2.23	2.06	2.06	1.54
chr10:36949397-36954743	3.41	2.58	2.53	3.63	2.5	3.28	1.14	1.61	2.72	1.48	1.21	1.58	1.68	1.97	0.94	1.58	1.44	1.37
chr10:37039246-37043697	1.69	4.54	3.59	2.91	2.62	1.71	1.39	2.71	3.56	1.07	1.27	1.38	1.08	1.04	1.77	1.35	1.49	0.97
chr10:37055311-37060140	1.64	5.14	4.67	2.54	3.13	1.44	1.15	3.61	2.56	1.64	1.76	1.72	1.46	1.62	1.18	0.99	1.81	0.97
chr10:38601738-38607471	2.98	1.31	1.2	2.89	2.24	2.77	1.37	1.98	2.81	1.68	1.7	2.25	1.57	1.64	0.87	2.06	2	1.51
chr10:38740329-38746136	3.13	2.1	1.7	2.38	1.79	3.83	1.48	1.83	2.33	1.82	1.26	1.41	1.47	1.62	1.27	1.88	1.82	1.43
chr10:38851727-38856415	2.71	2.57	3.19	2.36	2.8	3.1	2.04	2.58	3.38	1.63	1.35	2.29	1.54	2.72	2.03	2	1.75	2.13
chr10:38888192-38894378	4.83	4.34	4.18	4.9	4.98	5.42	1.81	4.95	5.31	2.15	1.66	1.92	1.87	2.94	2.22	2.25	2.69	1.83
chr10:38909037-38916369	12.49	6.6	6.73	8.93	10.12	13.8	2.34	9.28	9.57	4.32	2.86	3.61	2.7	4.42	2.55	3.35	4.1	2.91
chr10:38933527-38937877	1.75	1.32	1.56	1.49	1.4	1.85	0.88	1.59	1.94	0.7	1.18	1.35	0.83	1.14	1	1.22	1.44	0.77
chr10:38959295-38963960	3.37	3.16	3.04	3.32	3.47	3.31	1.33	3.31	3.54	1.22	0.93	1.69	1.42	1.06	1.25	1.25	1.69	1.21
chr10:38984074-38988422	3.11	1.79	1.86	2.14	1.98	3.04	1.05	1.84	2.45	2.24	1.46	2.01	1.52	1.28	1.12	1.38	2.06	1.15
chr10:39008513-39015691	2.14	1.99	1.78	2.96	2.24	1.92	0.97	1.83	2.62	1.34	1.05	1.62	1.23	1.2	1.35	1.11	1.69	1.07
chr10:39033917-39038291	2.3	2.19	1.57	2.96	2.21	2.5	1.02	1.64	2.38	1.15	1.14	1.44	1.48	1.57	1.07	1.25	1.51	0.76
chr10:39056658-39061941	4.07	2.45	2.37	3.28	2.83	4.24	1.01	2.74	4.03	2.12	1.66	2.14	1.65	2.93	1.2	2.1	2.37	1.07
chr10:39086950-39093893	9.57	6.6	7.05	9.97	9.81	11.05	4.21	9.37	10.66	5.24	3.79	4	3.93	7.01	5.18	3.99	4.84	5.28
chr10:39104835-39109193	6.73	3.45	3.54	5.31	5.67	6.86	1.62	5.07	5.72	2.63	1.74	2.04	2.17	2.53	1.88	2.79	1.52	1.76
chr10:39120121-39124922	5.47	3.68	4.6	5.9	5.39	6.11	1.86	4.11	5.84	2.47	2.9	2.27	2.22	2.96	1.78	2.32	2.12	0.9
chr10:39131364-39135745	5.57	4.65	5.53	7.07	7.8	6.11	1.84	7.04	7.47	2.02	1.94	1.86	1.99	2.37	2.44	2.54	2.45	1.75
chr10:39138256-39143180	6.38	5.04	4.69	6.99	7.36	6.2	1.9	6.29	6.86	2.76	2.47	2.65	2.41	2.27	1.63	2.65	2.14	1.35
chr10:39152283-39158644	4.9	7.93	8.6	7.69	9.83	4.64	2.45	9.19	8.29	2.18	2.61	2.41	2.69	2.38	3.1	2.11	2.67	2.09
chr10:39173406-39178839	5.93	7.11	7.73	5.79	10.6	6.31	2.02	9.86	6.41	2.43	2.01	3	2.07	2.14	3.02	1.98	2.47	1.72
chr10:39186980-39194480	5.22	7.77	7.65	6.76	11.73	6.06	2.93	10.9	5.96	2.55	2.16	2.44	2.44	2.62	3.21	2.28	2.81	1.42
chr10:39196649-39202067	4.66	7.75	8.05	6.96	11.18	5.78	2.67	10.41	7.48	1.78	2.29	2.77	2.77	3.12	2.87	1.73	2.38	1.54
chr10:39205405-39211043	9.24	11.07	11.33	9.8	13.54	9.91	2.82	12.38	10.6	3.46	3.26	3.83	3.06	3.51	4.03	2.88	3.61	2.48
chr10:39222348-39226713	3.68	3.49	3.49	4.74	6.07	3.61	1.74	5.18	3.99	1.66	1.7	1.15	1.82	1.35	2.34	1.17	1.68	1.07
chr10:39236840-39242487	4.66	5.14	6.07	6.51	7.33	5.04	1.81	7.28	6.65	2.22	1.65	2.16	1.99	2.03	2.13	2	2.47	1.06
chr10:39248734-39253108	1.64	1.93	1.5	2.46	1.66	1.84	1.22	1.86	2.11	1.18	0.65	1.18	1.06	0.91	1.19	0.97	1.23	0.84
chr10:39257329-39261670	2.74	1.77	1.41	2.39	2.47	2.46	1.13	2.45	2.3	1.46	1.21	1.22	1.35	1.43	1.27	1.79	1.81	1.23
chr10:39278673-39283010	2.09	1.28	1.62	2.03	1.89	2.49	1.15	1.82	2.34	1.95	1.09	1.49	1.14	1.47	1.7	1.34	1.32	0.54
chr10:39286867-39291206	1.61	1.02	0.91	1.58	1.26	1.45	0.58	1.1	1.5	1.31	1.21	0.92	1.25	0.88	0.58	1.14	1.03	1.61
chr10:39318124-39322508	2.11	1.52	1.61	2.35	2.37	2.09	1.09	2.26	2.16	1.29	1.36	0.78	1.3	1.31	0.69	1.01	1.35	0.53
chr10:39330495-39336332	6.74	4.62	5.2	5.84	7.06	7.59	3.11	6.92	5.7	3.77	2.87	2.89	2.93	3.55	3.87	3.48	3.18	2.62
chr10:39343139-39347554	5.53	2.4	2.06	3.62	3.79	6.14	1.36	4.01	3.91	2.45	1.41	1.75	1.5	2.06	1.78	2.28	1.5	1.58
chr10:39408904-39414147	1.97	3.71	4.12	3.38	2.19	1.79	1.2	1.87	3.02	1.16	1.24	1.64	1.57	1.13	0.99	1.45	1.64	0.76
chr10:39448545-39455248	8.01	5.73	5.69	7.28	8.12	8.59	5.49	7.19	6.86	4.13	4.03	4.21	3.78	7.88	8.91	4.24	4.64	5.91
chr10:39485922-39490266	1.67	1.73	1.38	2.14	2.15	2.06	0.93	1.6	1.85	1	1.46	1.65	1.45	0.92	0.85	1.14	1.6	0.46
chr10:39492426-39499318	2.29	1.83	1.74	2.49	1.74	2.26	0.88	1.49	2.43	1.03	1.2	1.47	1.07	1.02	0.99	1.33	1.27	1.26
chr10:39510554-39516031	4.43	1.41	2.11	2.49	2.61	4.97	1.21	3.14	2.68	1.76	1.55	2.12	1.1	1.75	1.34	2.03	2.28	1.7
chr10:39616202-39621058	2.97	2.32	1.97	2.08	2.29	2.86	2.02	1.77	1.85	1.47	1.36	1.5	1.58	1.58	2.07	1.38	1.58	1.17
chr10:39708494-39713067	2.12	2.22	1.87	2.1	2.67	2.53	1.17	2.46	2.19	1.33	1.33	1.35	1.58	1.15	1.61	1.74	0.94	1.09
chr10:39807900-39812237	2.43	1.45	1.58	1.67	1.41	2.16	0.93	1.52	1.8	1.52	1.28	1.39	1.28	1.32	1.04	1.26	1.2	1.08
chr10:39823076-39827424	1.94	1.1	1.38	1.6	1.16	1.62	1.13	1.46	1.55	1.12	1.12	1.25	1.52	1.06	0.69	1.3	1.19	1.23
chr10:39859114-39863477	3.2	1.42	1.29	2.09	1.98	4.12	1.52	2.41	2.62	1.96	1.49	1.84	1.2	2.71	1.76	2.59	2.42	1.3
chr10:39876296-39880632	2.16	0.98	1.21	1.56	1.5	2.26	0.8	1.6	1.89	0.97	0.81	0.99	0.93	1.21	0.81	0.98	1.32	0.84
chr10:39881411-39887008	5.76	1.48	1.88	2.87	3.34	6.97	1.15	3.2	2.6	1.79	0.84	1.71	0.99	2.37	0.9	1.89	1.82	1.07
chr10:39889712-39894048	2.09	0.65	0.67	1.02	1.09	2.31	0.85	1.19	1.47	1.03	0.69	0.5	1.14	1.32	0.66	1.67	1.2	0.54
chr10:39963932-39969550	3.93	2.69	2.74	3.77	3.84	3.57	2.01	3.15	3.63	2.04	1.47	1.99	1.95	1.73	1.61	2.2	1.91	1.19
chr10:40018144-40025072	4.39	3.77	3.49	4.74	4.43	4.33	2.1	3.92	4.86	2.59	2.61	2.56	2.19	3.73	2.65	2.8	2.3	2.16
chr10:40027847-40032525	2.04	3.09	2.71	3.39	2.43	2.31	1.02	2.12	3.55	1.13	1.88	1.25	1.51	1.6	1.29	1.4	0.99	0.85
chr10:40065581-40071813	7.71	5.25	5.79	7.08	7.13	8.39	3.88	5.85	7.73	3.81	2.86	4	3.4	6.55	5.34	3.85	4.24	4.86
chr10:40088638-40094305	6.14	3.93	3.68	7.49	3.69	6.75	1.31	3.48	7.79	2.12	2.69	2.6	2.44	2.67	1.15	2.49	3.09	1.53
chr10:40103183-40108571	8.31	2.62	2.44	7.35	3.61	8.7	1.19	3	7.57	2.99	2.38	2.76	2.51	3.49	1.3	2.69	2.52	2.1
chr10:40116466-40122795	2.57	1.83	1.38	3.24	2.06	2.54	0.91	1.76	3.06	1.06	1.15	1.36	0.97	1.21	1.14	1.25	1.64	1.16
chr10:40137824-40143429	7.84	3.07	3.17	8.43	3.56	8.56	1.13	3.54	8.71	3.6	2.72	2.71	2.81	3.3	1.73	3.68	3.57	2.02
chr10:40146291-40150683	3.22	2.1	2.33	4.22	1.77	2.74	0.92	1.99	5	1.17	1.26	1.6	1.44	1.45	0.84	1.53	1.87	0.68
chr10:40151355-40155708	2.84	2.09	1.79	5.31	1.57	3.24	1.12	1.59	5.07	1.42	1.8	2.24	1.72	1.14	0.96	1.66	2.22	1.3
chr10:40165812-40173312	3.6	3.07	2.93	5.81	2.61	3.42	1.48	3.22	6.15	1.48	1.6	1.83	1.76	2.15	1.09	0.96	2.07	1.73
chr10:40179241-40184569	4.02	1.9	1.9	5.08	2.96	4.86	1.23	2.89	5.51	2.15	1.72	2.26	1.97	2.6	0.91	2.12	2.31	1.38
chr10:40194820-40201797	7.6	3.1	3.23	6.74	5.24	7.24	1.68	4.44	6.67	3	2.69	3.04	3.14	3.89	2.2	3.19	3.07	1.62
chr10:40215215-40219827	1.79	1.45	1.26	2.32	1.71	2.37	0.94	1.56	1.92	0.97	1.52	1.12	1.59	1.66	1.38	1.19	1.71	0.79
chr10:40232900-40237411	3.02	1.37	1.62	2.52	1.72	3.1	0.96	1.64	1.99	1.49	1.5	1.62	1.56	1.77	1.33	1.53	1.7	1.18
chr10:40244801-40249517	3.89	2.53	2.47	4.28	2.05	3.9	1.13	2.18	5.23	1.4	1.72	2.31	2.01	1.42	1.1	1.31	1.63	1.55
chr10:40431203-40435551	0.75	2.01	1.84	1.19	1.62	0.81	1.13	1.76	1.17	0.58	0.78	0.86	0.97	1.14	0.96	0.57	1.07	0.92
chr10:40599991-40605256	4.5	3.5	3.44	3.95	4.37	4.98	2	3.52	4.27	2.5	2.08	2.69	2.68	2.91	2.89	2.21	2.07	2.09
chr10:41006023-41010823	1.7	2.43	2.17	2.43	1.99	1.95	0.84	1.42	2.44	1.37	1.21	1.04	1.59	1.46	1.43	1.51	1.19	1.25
chr10:41020182-41026156	3.75	2.83	2.71	3.13	3.54	3.97	2.42	3.72	3.13	2.16	2.24	2.18	2.41	3.2	3.05	2.36	2.75	3.01
chr10:41167440-41172887	6.27	4.09	4	5.97	5.44	7.04	2.9	5.86	6.3	2.93	2.78	2.55	2.84	4.04	4.27	3.27	3.68	3.67
chr10:41193532-41199570	8.08	7.41	7.52	6.56	10.1	9.59	4.25	8.75	6.5	3.47	3.4	3.37	3.08	5.42	5.9	4.15	3.4	3.75
chr10:41207720-41212234	3.78	2.08	2.06	3.08	3.1	3.83	2.34	3.39	2.99	2.54	1.8	2.19	1.7	2.44	2.7	2.62	1.98	1.62
chr10:41236347-41242398	9.39	6.13	6.57	7.26	8.88	10.11	5.5	8.61	7.69	5.01	4.55	4.78	4.71	7.83	7.24	5.72	5.76	6.05
chr10:41244824-41252324	4.35	2.83	3.12	3.97	3.85	4.69	1.28	3.7	4.16	2	1.73	2.44	1.44	1.87	1.36	1.74	2.31	1.15
chr10:41312686-41318390	6.53	4.09	3.8	5.38	3	7.19	1.62	3.21	6.29	2.98	1.99	2.13	2.26	2.66	1.82	2.75	1.82	1.58
chr10:41333015-41337510	4.44	2.24	2.03	3.53	2.88	4.95	0.97	2.07	3.55	1.58	1.26	1.5	0.9	1.06	0.89	2.08	1.63	0.82
chr10:41338116-41344276	3.4	1.49	1.49	2.04	1.54	3.33	0.87	1.49	2.26	1.52	1.12	1.46	1.02	1.29	0.95	1.46	1.07	1.3
chr10:41408056-41412536	2.82	1.41	0.96	2.21	1.53	3.13	1.19	1.23	2.32	1.29	1.12	1.44	1.31	1.39	0.86	1.85	1.4	1.64
chr10:41469763-41474292	2.83	1.24	1.37	2.12	1.76	3.09	1.2	1.69	2.12	2.3	1.1	1.8	1.66	1.58	1.29	1.64	1.58	1.54
chr10:41485304-41489757	2.28	2.76	2.51	2.66	2.41	2.57	1.12	2.52	2.89	1.98	1.64	1.77	1.85	1.93	1.2	1.55	1.61	1.42
chr10:41527088-41533210	6.17	4.42	4.5	6.2	5.12	6.54	2.99	4.69	6.11	3.9	3.66	3.74	3.19	4.46	3.71	4.06	3.56	3.86
chr10:41534810-41539176	2.29	1.76	1.96	3.16	1.11	2.27	0.7	1.92	3.21	1.09	1.05	1.48	1	1.42	0.73	1.25	1.43	0.76
chr10:41556183-41562187	1.15	1.17	1.5	2.82	0.75	1.45	0.67	0.78	2.36	0.79	1.3	0.79	0.95	0.77	0.81	0.94	0.8	0.39
chr10:41586012-41590351	1.97	1.34	0.93	2.73	1.24	2.01	0.88	1.05	2.81	1.22	1.34	1.39	1.31	0.96	0.69	1.59	1.48	0.84
chr10:41604669-41610406	9.46	5.34	5.44	10.27	4.91	10.38	1.76	4.67	10.39	4.39	3.63	4.52	4.19	5.37	2.86	4.58	4.89	3.66
chr10:41653769-41660117	3.1	3.95	3.77	4.29	2.83	3.13	1.03	2.56	4.46	1.41	1.66	0.95	1.56	1.31	0.95	1	1.41	0.84
chr10:41696464-41700808	1.63	2.6	2.31	2.28	1.43	1.47	0.9	1.82	2.54	1	0.87	1.19	1.07	0.99	0.96	1.3	1.32	0.38
chr10:41894956-41899295	1.34	1.1	0.71	1.26	0.68	0.89	0.9	0.83	1.53	1.25	0.72	0.86	1.11	1.18	1.23	1.5	0.74	0.31
chr10:41911822-41916190	2.68	1.7	1.61	2.83	1.28	2.98	1.07	1.34	2.41	2.08	2.04	2.23	2.23	2.04	0.96	1.62	1.88	1.07
chr10:41986721-41992800	7.72	4.85	4.98	7.38	4.98	9.34	1.47	4.68	7.01	3.47	2.49	3.11	2.89	3.46	1.73	3.54	3.18	2.25
chr10:41993747-42000625	10.07	5.96	6.27	8.66	8.77	12.89	6.25	8.34	8.82	6.86	6.09	5.77	6.39	12.87	8.85	6.8	6.5	10.41
chr10:42195258-42200809	3.55	3.69	3.93	3.55	4	3.99	2.82	3.88	3.44	2.57	1.68	1.93	2.16	3.48	3.01	2.1	2.06	2.4
chr10:42218836-42225276	7.53	6.29	6.99	7.17	9.42	8.71	5.35	6.46	7.67	4.22	3.59	3.89	3.08	7.28	6.65	3.95	4.41	6.46
chr10:42237777-42242237	1.77	1.31	1.29	2.22	1.48	2.45	0.95	1.31	1.98	1.39	1.15	1.22	1.31	1	1.05	1.23	1.64	1.12
chr10:42396657-42402026	4.18	2.56	3.62	3.98	4.21	4.39	1.95	3.32	4.45	1.89	2.11	2.13	2.4	2.82	3.02	2.24	1.93	2.85
chr10:42416288-42423788	3.41	1.62	2.03	2.4	2.03	3.4	1.1	2.01	2.23	1.74	1.33	1.62	1.24	1.94	1.14	1.81	1.43	0.8
chr10:42479356-42485411	8.04	5.85	6.22	7.04	6.87	8.59	4.64	6.22	7.21	3.81	2.79	3.26	3	6.03	6.35	3.56	3.48	5.34
chr10:42488111-42492447	2.58	1.82	1.54	2.44	1.58	2.39	0.6	1.79	2.61	1.67	1.34	1.52	1.45	1.14	1.23	1.47	1.44	0.92
chr10:42555812-42561700	8.11	5.76	6.38	5.91	6.46	8.39	1.94	5.85	5.45	2.22	2.32	2.21	2.19	2.74	2.36	2.37	1.82	1.87
chr10:42566301-42570664	4	1.25	1.51	2.43	1.81	4.5	0.87	2.03	2.23	1.39	1.15	0.92	1.07	0.95	0.96	1.42	1.31	1.07
chr10:42577585-42584870	14.12	7.34	6.62	10.73	11.15	16.45	3.76	9.71	11.32	6.66	3.82	5.42	4.16	7.79	5.46	6.35	5.01	6.22
chr10:42594495-42599232	6.61	1.37	1.73	3.87	2.35	6.8	0.92	2.8	2.82	2.28	1.4	1.66	1.71	1.82	1.2	3.2	1.85	0.91
chr10:42604506-42610739	13.34	3.9	4.04	9.89	6.7	15.23	1.82	6.65	10.09	4.42	2.75	3.26	3.23	3.89	2.07	5.41	3.41	2.62
chr10:42614379-42621177	19.73	3.9	3.51	11.19	9.17	22.36	2.18	8.25	11.06	6.56	3.32	4.46	4.44	7.13	2.63	6.08	3.92	4.02
chr10:42625994-42631777	4.66	1.85	1.77	3.81	2.49	5.03	0.94	2.19	3.62	1.23	1.1	1.26	0.91	1.05	0.69	1.07	1.14	0.69
chr10:42652156-42657812	2.95	1.41	1.26	2.56	1.64	3.49	1.04	1.9	1.93	2.07	1.29	1.24	1.59	1.92	1.21	1.97	1.49	1.59
chr10:42679601-42685080	4.97	2.14	2.02	3	2.59	6.02	0.99	2.84	3.63	2.41	1.97	2.01	1.92	2.36	1.07	2.42	1.6	1.88
chr10:42715269-42720048	1.88	1.49	2.04	1.83	1.25	2.15	1.07	1.43	1.96	1.1	1.36	1.32	1.22	0.87	0.73	1.18	1.2	0.84
chr10:42938374-42943802	4.77	3.51	4.29	4.32	5.54	5.52	2.89	4.71	4.4	2.67	1.99	2.48	2.13	3.82	4.1	3.09	2.93	2.64
chr10:43048150-43052761	3.76	2.36	2.02	2.25	3.69	4.38	1.04	3.5	2.2	2.09	1.52	1.8	1.76	1.18	1.38	2.26	1.51	1.23
chr10:43197732-43202699	3.6	2.16	2.4	3.04	3.26	3.68	1.84	3.06	3.5	2.07	1.6	1.33	1.69	2.6	2.73	2.2	1.69	2.15
chr10:43257813-43262836	3.33	1.8	2.13	2.48	2.87	3.34	1.43	2.4	2.72	1.86	1.78	1.28	1.76	2.16	1.96	2.32	1.81	1.59
chr10:43387924-43392265	1.46	0.89	0.97	1.08	1.04	1.42	0.8	1.49	0.96	1.25	0.93	1.29	0.97	0.55	0.89	1.34	1.11	1.07
chr10:43423730-43428102	2.04	0.95	1.14	1.91	1.23	2.12	0.97	1.45	1.55	1.15	1.39	1.93	1.24	1.28	1.07	1.21	1.19	1.45
chr10:43457922-43463087	7.98	4.35	4.58	6.03	5.45	8.28	1.66	4.51	6.59	3.11	2.14	2.11	2.7	4.76	1.78	3.04	3.67	2.19
chr10:43618833-43624094	3.71	2.82	3.36	3.2	4.1	3.67	2.05	3.7	3.43	2.13	2.05	1.82	2.03	1.97	2.77	2.68	2.41	2.53
chr10:43637042-43641387	1.36	1.08	1.19	1.22	1.06	1.29	1.08	1.07	1.29	0.94	1.24	0.82	1.49	0.92	1.04	0.77	1.44	1
chr10:43657917-43662262	1.42	1.25	1.32	1.08	1.16	1.24	0.95	1.07	1.29	1.03	0.75	1.02	0.93	0.92	1	1.1	0.82	1.46
chr10:43695477-43702702	2.32	2.39	2.51	2.16	3.29	2.37	1.11	2.9	2.18	1.42	1.23	1.05	1.25	0.93	1.27	1.47	1.16	0.92
chr10:43713552-43719804	10.86	9.26	9.96	9.67	12.71	12.33	5.17	11.17	9.62	3.69	3.65	2.95	3.22	5.03	6.53	4.09	3.37	2.88
chr10:43720774-43725770	7.14	4.19	3.91	5.39	6.67	7.02	2.48	6.01	5.62	2.69	2.38	2.24	2.4	3.64	3.01	3.11	2.93	2.67
chr10:43755727-43760645	2.22	1.83	1.95	2.17	1.75	2.4	1.44	1.73	2.11	1.29	1.57	1.69	1.19	1.78	1.67	1.44	1.71	0.95
chr10:43787412-43791798	1.78	1.69	1.37	2.08	1.63	2.39	0.99	1.17	1.84	1.41	1.17	1.18	0.96	1.53	1.11	0.93	1.71	0.76
chr10:43985481-43991087	4.78	3.64	3.52	4.74	4.41	4.82	2.17	4.46	4.47	2.73	2.41	2.78	2.14	3.9	2.89	3.09	2.97	2.5
chr10:44059924-44064267	1.57	1.75	1.49	1.65	1.19	1.88	0.98	1.35	1.68	1.46	1.37	1.52	1.49	1.25	1.15	1.79	1.65	0.84
chr10:44096588-44102976	2.83	9.09	8.84	4.36	5.76	3.31	2.09	5.48	4.76	1.73	2.45	2.17	1.72	2.4	3.51	1.57	1.93	2.19
chr10:44117846-44123176	1.74	3.97	4.02	1.91	2.76	1.32	1.29	2.35	2.05	1.11	1.14	1.24	1.32	1.11	1.07	1.09	1.68	1.44
chr10:44137201-44142572	1.3	6.3	6.77	2.19	3.64	1.4	1.11	3.52	2.25	1.55	1.38	1.25	1.2	0.95	1.71	1.25	1.06	1.3
chr10:44146928-44151310	2.34	4.93	5.12	2.33	3.41	2.19	0.79	2.95	2.96	1.23	1.66	1.24	0.82	1.35	0.88	1.45	1.63	0.76
chr10:44165238-44170825	8.22	13.74	12.78	7.77	11.55	9.35	2.71	10.98	7.98	3.11	2.42	3.1	2.58	3.68	3.83	2.91	2.66	2.56
chr10:44175575-44181222	3.47	7.39	7.14	4.13	4.28	3.16	2.18	4	3.27	1.56	1.27	2	1.94	2.06	2.4	2	1.3	1.89
chr10:44247329-44252394	2.96	1.28	1.56	2.48	2.08	3.09	0.86	1.46	2.21	1.59	1.49	1.87	1.36	1.42	0.99	1.85	1.8	1.38
chr10:44447749-44452093	0.67	2.57	2.1	1.47	1.33	0.56	0.95	1.05	1.44	0.7	1.03	0.92	0.73	0.7	1.08	0.85	0.99	1.23
chr10:44687379-44691723	0.54	0.65	1.02	0.45	0.8	0.46	1.25	0.8	0.54	0.94	0.68	0.92	1.04	0.55	0.96	0.93	0.99	1.23
chr10:44718782-44724887	1.53	2.71	2.62	2.83	2.05	1.35	1.28	1.98	2.7	1.08	1.26	2.04	1.16	2.01	0.96	1.33	2.11	2.02
chr10:44737436-44742707	2.15	3.76	3.6	2.64	4.59	2.47	2.02	3.92	2.81	1.55	1.44	2.09	1.31	2.6	1.81	1.44	2.68	2.34
chr10:44784327-44790286	2.86	3.15	3.23	2.47	3.14	2.72	1.79	2.81	2.38	2.17	1.88	2.02	1.86	2.3	2.16	1.78	1.89	1.57
chr10:44803281-44807690	1.11	4.09	3.88	1.4	1.86	1.43	1.26	2.11	1.8	1.26	0.74	1.14	1.26	1.45	1.33	0.92	1.05	0.83
chr10:45295555-45300496	2.35	1.26	1.54	1.98	1.81	2.16	1.43	1.45	2.16	1.89	1.07	1.8	1.34	2.84	2.1	1.75	1.95	2.43
chr10:50309382-50315423	7.97	7.26	7.81	7.97	9.64	9.33	4.79	9.02	8.82	3.78	3.33	5.36	3.43	6.81	7.28	4.85	5.12	5.68
chr10:50322608-50327002	1.3	1.5	1.22	1.58	1.67	1.33	0.69	1.33	1.98	1.38	0.92	1.43	1.09	0.69	0.76	1.2	1.59	1.06
chr10:50354177-50358513	0.96	0.91	0.8	1.51	1.38	1.27	0.7	1.1	1.56	1.16	1.09	1.58	1.59	1.03	0.96	0.9	2.06	1.15
chr10:50368228-50372617	1.57	0.96	0.86	1.36	1.25	1.53	1.12	1.12	1.63	1.29	1.17	1.34	1.06	0.58	0.95	0.97	1.47	0.68
chr10:51171638-51177900	1.25	2.84	2.6	2.08	5.52	1.07	1.7	4.89	1.62	0.65	0.88	1.55	1.2	1.15	1.6	0.82	0.97	1.22
chr10:51208763-51213553	0.23	1.73	1.65	1.08	2.44	0.39	0.91	2.45	1.25	0.39	0.45	0.48	0.34	0.3	1.15	0.22	0.37	0.42
chr10:52098570-52104825	5.46	4.06	3.91	4.75	6.17	5.92	2.49	5.29	5.09	3.06	2.48	2.77	2.64	4.16	3.13	2.93	2.8	2.61
chr10:52135296-52140683	4.38	3.21	3.58	4.17	4.45	5.08	2.93	4.88	4.2	2.72	2.46	3	3.29	4	4.22	2.65	2.99	3.71
chr10:53062012-53066383	1.1	3.96	4.28	2.35	3.13	1.06	1.27	3.01	2.29	0.94	1.39	1.47	1.37	0.88	0.8	0.93	1.19	1.3
chr10:53096511-53101748	3.26	3.44	3.34	4.53	3.33	3.28	2.18	2.92	4.71	2.04	1.88	2.11	2.32	2.89	3.42	2.26	2.73	2.54
chr10:53136041-53141473	0.74	3.2	3.36	2	1.59	0.81	1.1	1.41	1.98	1.19	0.99	0.98	1.19	0.76	1.17	1.14	1.02	1.17
chr10:53148324-53152669	0.9	2.25	2.18	1.87	0.8	0.86	1.1	1.1	1.44	1.15	1.49	0.99	1.73	0.73	1.42	0.53	0.95	1
chr10:53242928-53249798	2.23	4.9	4.69	5.06	4.16	1.96	1.76	4.59	4.8	1.27	1.97	1.81	1.88	2.37	2.17	1.23	2.55	1.31
chr10:53313603-53320194	7.48	5.59	5.8	6.68	8.37	7.71	3.65	7.54	6.78	3.24	2.85	3.69	3.28	4.57	4.92	3.59	3.04	4.04
chr10:53322474-53326813	1.82	1.73	1.78	1.9	2.25	1.93	1.15	2.01	2.13	1.49	1.31	1.88	1.63	1.21	1.04	1.55	1.81	1.3
chr10:53333972-53338324	1.61	1.58	1.47	1.69	1.4	1.39	0.95	1.57	1.46	0.97	0.99	1.18	0.83	1.25	1.08	1.05	1.31	1.07
chr10:53347184-53352994	4.13	3.78	3.72	3.98	4.47	4.38	2.23	4.11	4.43	2.54	1.7	2.34	2.14	3.57	3.11	2.49	2.68	2.24
chr10:53677056-53682441	2.04	1.57	1.13	1.97	1.13	2.07	1.05	1.66	1.74	1.52	1.43	1.62	1.42	1.1	1.06	1.64	1.49	0.87
chr10:53723350-53727769	2.38	3.55	4.04	3.88	1.76	2.67	1.16	1.95	4.03	1.43	1.99	1.52	2	1.44	1.55	1.52	2.18	0.53
chr10:53744164-53749213	2.37	4.43	4.99	4.11	2.89	2.45	1.55	3.2	4.07	1.51	1.5	1.28	1.28	1.14	1.06	1.22	1.63	1.19
chr10:53749831-53754748	3.73	3.78	3.57	4.62	2.69	4.48	0.6	2.67	4.09	1.93	1.48	1.66	1.5	1.2	0.88	1.65	1.71	1.42
chr10:53757713-53762904	7.07	4.81	5.56	6.85	5	8.26	1.93	5.11	7.41	3.28	2.03	2.62	2.02	3.69	2.29	3.13	2.62	1.92
chr10:53784260-53788616	4.38	3.15	2.55	5.35	2.56	4.45	0.8	2.41	5.49	2.24	1.71	2.66	1.69	2.12	0.96	2.03	2.91	1.38
chr10:53791749-53798208	8.24	7.74	7.61	9.79	8.64	10.21	6.65	7.18	9.65	4.53	4.54	4.81	5.11	8.05	9.47	4.07	5.01	5.78
chr10:53835147-53841749	2.48	3.86	3.33	3.43	2.91	2.64	1.27	3.37	3.23	1.6	1.51	1.89	1.57	1.38	1.34	1.26	1.57	1.21
chr10:55824633-55829388	3.02	2.31	2.65	3.9	2.59	3.08	1.24	2.59	3.88	1.86	2.16	2.38	2.21	2.21	1.09	1.52	2.97	2.03
chr10:55832402-55838217	2.86	2.08	2.8	3.69	3.45	2.88	2.11	3.08	3.78	1.97	2.02	2.63	2.01	3.15	2.59	1.43	2.06	2.52
chr10:55945984-55951347	2.45	2.37	2.45	2.52	3.18	2.49	1.97	2.7	2.69	1.82	1.64	2.27	1.6	2.41	2.4	2.14	1.9	1.24
chr10:57248047-57254704	6.22	4.76	5.01	5.96	5.86	6.51	2.52	5.24	5.68	3.19	2.19	2.88	2.41	4.03	4.4	3	3.6	4.05
chr10:57463953-57469455	3.1	2	2.12	5.02	2.41	3.29	1.25	2.56	5.43	1.51	2.11	2.03	2.24	2.26	1.37	1.67	2.79	1.57
chr10:57470137-57476179	4.57	2.86	3.34	6.68	4.71	5.6	1.37	4.61	7.46	2.27	2.24	3.63	2.29	3.01	1.41	1.96	3.52	2.32
chr10:57478609-57482970	2.5	1.51	1.14	2.72	1.42	2.88	0.92	2.14	3.1	1.81	1.08	1.94	0.96	1.13	0.92	1.46	2.25	0.76
chr10:57511955-57518009	6	4.24	4.95	6.69	6.04	7.39	3.27	5.96	7.1	3.29	3.59	4.09	3.67	4.74	3.59	3.59	4.49	3.85
chr10:57715543-57721196	2.79	2.44	2.58	3.07	2.83	2.83	1.69	2.92	2.9	1.68	1.79	1.7	1.89	1.07	1.89	2.34	2.15	1.59
chr10:57742613-57749174	1.7	1.39	1.23	1.3	1.6	2	0.7	1.51	1.15	1.11	1.21	1.24	0.75	1.22	0.79	0.83	0.87	1.07
chr10:57783729-57789319	3.8	3.26	3.21	4.65	4.51	4.2	1.63	4.32	5.16	2.36	1.91	2.54	2.47	2.57	2.39	2.37	2.62	2.03
chr10:57803043-57807384	1.69	1.36	1.39	2.21	1.67	2.41	0.9	1.46	2.21	1.64	1.49	1.65	1.45	1.07	1.23	0.81	1.32	0.61
chr10:57811918-57817254	3.27	3.61	3.27	5.95	3.23	3.82	1.53	2.91	5.94	1.48	2.13	2.63	2.25	2.57	1.35	1.55	2.71	1.25
chr10:57830214-57837064	11.66	5.97	6.16	7.87	10.34	11.91	2.86	9.46	7.76	4.6	2.8	4.49	2.67	5.43	4.59	4.53	4.85	3.5
chr10:57843594-57848927	4.89	5.6	5.6	4.39	6.94	4.63	2.06	6.59	4.43	1.88	1.98	2.44	2.14	1.94	2.54	1.75	2.15	2.12
chr10:57853275-57858813	4.89	5.5	5.82	5.34	7.06	5.61	2.18	6.11	4.93	2.21	1.63	2.77	1.6	1.99	2.51	2.01	1.87	1.26
chr10:57906395-57913074	7.64	7.48	8.29	7.22	10.48	9.08	5.59	8.81	7.76	4.01	3.56	4.82	3.8	7.67	8.16	4.1	5.27	7.43
chr10:57940434-57946094	1.54	2.27	2.51	1.9	3.23	1.6	1.21	2.83	1.95	1.28	1.22	1.39	1.3	0.85	1.3	1.47	1.61	2.3
chr10:57957619-57963526	4.32	5.62	5.63	4.96	6.05	5.04	2.93	6.68	5.17	2.77	2.61	3.39	2.29	4.1	4.08	2.84	3	2.59
chr10:57989830-57995224	1.25	4.44	4.74	2.71	2.61	1.16	1.05	2.26	3.11	0.9	0.9	1.38	0.97	0.89	1.33	1.24	0.89	0.74
chr10:58174865-58179815	3.45	2.01	2.22	2.61	2.36	3.61	1.21	2.54	1.89	2.37	1.96	1.85	1.85	1.74	1.28	1.82	1.48	2.15
chr10:58682204-58687328	3.19	3.48	2.64	2.6	3.84	3.14	2.23	3.43	2.66	2.32	1.27	1.7	1.52	1.84	3.79	2.38	1.74	1.56
chr10:58783301-58789398	5.14	6.12	5.96	5.72	4.1	5.15	2.21	3.69	6.46	2.72	3.15	2.4	2.66	3.87	2.52	2.92	2.87	2.08
chr10:58795461-58801110	3.07	2.54	2.3	3.37	2.2	3.38	1.08	2.2	3.45	2.05	1.91	1.93	1.59	1.52	1.1	1.91	2.15	0.65
chr10:58814551-58818892	1.34	1.43	1.36	1.72	1.04	1.52	1.28	1.71	1.71	1.15	0.96	1.62	0.9	1.03	0.73	1.34	1.19	1
chr10:58840531-58846244	4.56	4.85	4.82	3.14	3.97	5.31	1.87	3.08	3.23	2.72	2.06	1.88	1.97	3.27	2.52	1.76	2.16	1.46
chr10:58851882-58856292	3.5	2.49	2.47	2.84	2.17	3.7	0.99	1.55	3	1.67	1.01	1.59	1.46	1.41	0.64	1.28	1.09	0.76
chr10:58892237-58896843	1.32	3.75	3.79	1.98	2.26	1.32	0.97	2.52	1.97	1	1.32	1.03	1.34	0.87	1.16	1.26	1.2	0.87
chr10:58972070-58976971	1.89	2.88	3.22	3.62	1.72	2.16	1.33	1.71	3.87	1.16	1.82	1.31	1.16	0.94	0.96	1.26	1.5	0.88
chr10:59030619-59035051	3.3	2.61	2.73	3.36	2.92	3.58	1.67	2.75	3.58	2.35	1.52	2.07	1.59	1.84	1.4	1.87	2.1	1.35
chr10:59038199-59044103	3.52	5.55	5.65	4.95	5.47	3.66	2.17	5.32	4.84	1.7	1.92	2.38	1.65	2.43	2.44	1.43	2.15	2.09
chr10:59049724-59055050	3.43	4.23	4.04	4.4	3.47	3.58	1.27	3.55	4.61	1.39	1.98	1.75	1.94	2.19	1.51	1.69	1.88	1.56
chr10:59076209-59081925	4.19	2.53	2.66	3.94	3.64	3.66	2.49	3.35	3.34	2.15	2.25	2.58	2.36	2.6	3.6	1.7	2.35	1.92
chr10:59097471-59102446	4.45	4.76	4.93	4.59	4.5	4.28	1.88	4.3	4.1	1.91	1.9	1.93	1.72	2.85	2.02	1.84	1.94	2.41
chr10:59103716-59108221	1.89	3.9	4.57	2.94	2.47	2.28	1.33	2.12	2.85	1.08	1.2	1.21	1.23	1.35	1.11	1.8	1.19	1.04
chr10:59163302-59168449	4.27	3.89	3.74	4.53	4.1	4.61	1.9	4.46	3.99	2.02	2.28	2.48	1.84	2.23	2.6	1.85	1.77	2.07
chr10:59209038-59213990	2.97	2.52	2.11	2.93	2.04	2.78	1.08	1.91	2.33	1.36	1.28	1.24	1.55	1.55	0.91	1.6	1.26	1.48
chr10:59244058-59251558	1.33	2.39	2.56	1.23	1.6	1.37	0.81	1.24	1.13	1.27	1.08	1.26	1.24	0.74	1.05	1.11	1.31	0.98
chr10:59303159-59307537	1.56	1.31	1.01	1.39	1.13	1.36	1.22	1.06	1.36	0.81	1.05	0.88	0.93	1.24	0.69	1.73	0.98	1.14
chr10:59324289-59329979	2.11	3.72	3.86	2.55	3.2	1.53	2.58	3.19	2.28	1.62	1.38	1.41	1.35	1.23	3.44	1.36	1.35	1.23
chr10:59339513-59345448	4.88	4.61	4.42	5.1	4.92	5.22	2.66	5.06	4.86	2.71	2.5	2.61	2.81	3.33	4.2	2.71	3.1	2.81
chr10:59359960-59366442	12.09	12.34	12.13	14.18	13.22	14.54	4.16	11.97	13.85	4.94	5.17	5.1	5.12	8.69	6.14	4.66	5.52	4.93
chr10:59368204-59375704	5.94	6.84	6.55	6.57	6.36	6.53	1.58	5.43	7.05	2.71	2.4	1.97	2.84	3.98	2.36	2.24	2.6	2.18
chr10:59381149-59385970	4.78	4.27	4.62	4.55	3.07	4.76	1.15	3.05	4.04	2.19	1.46	1.72	1.81	1.69	1.63	1.76	1.74	1.38
chr10:59393027-59398482	2.66	4.7	4.63	3.13	3.47	3.01	1.14	3.62	2.91	1.18	1.02	0.97	1.05	1.14	0.7	1.16	0.79	0.37
chr10:59399158-59404095	1.89	3.64	3.88	2.84	2.19	2.37	0.88	2.32	2.92	1.04	1.15	0.93	0.91	0.87	0.81	1.29	1.23	0.74
chr10:59419514-59423861	2.99	3.59	3.31	2.41	3.12	3.32	1.3	3.08	3.05	1.49	1.21	1.15	1.21	1.39	1.42	1.54	1.81	0.84
chr10:59424962-59430198	3.5	6.42	6.26	4.04	5.18	3.85	2.22	4.86	3.8	1.59	0.83	1.56	1	2.83	2.81	1.21	1.84	1.34
chr10:59431308-59438808	10.28	5.66	5.86	7.25	6.22	11.74	2.67	6.18	7.15	4.36	3.35	3.28	3.14	5.7	3.3	4.59	3.38	3.38
chr10:59441142-59446084	7.11	4.89	4.56	4.76	6.79	8.79	2.16	5.73	5.31	2.96	2.49	3.77	2.76	4.52	2.3	2.89	2.6	2.29
chr10:59488055-59493447	4.19	3.5	3.31	4.34	3.84	4.38	1.88	3.77	4.77	2.23	2.43	2.68	2.34	3.31	2.6	2.65	2.82	2.29
chr10:59541409-59547424	3.71	4.26	4.23	5.28	5.17	4.29	1.77	4.55	6.26	2.15	2.09	2.05	2.62	2.94	2.61	1.58	2.47	1.77
chr10:59566938-59571429	1.68	1.8	2.45	2.27	2.01	1.94	1.7	1.76	2.81	1.32	1.68	1.31	1.67	1.63	2.61	1.1	1.35	1.85
chr10:59576830-59581208	1.37	1.44	1.35	2.06	1.58	1.61	1.04	1.28	2.23	1.23	1.36	1.37	1.47	1.28	1.41	1.33	1.02	0.91
chr10:59599239-59603663	1.81	1.57	1.55	1.53	2.16	1.59	1.08	1.49	1.88	1.4	1.28	1.1	1.22	1.05	1.47	1.12	1.25	1.36
chr10:59621849-59627874	1.48	1.89	1.78	1.92	3.02	1.41	2.27	3.04	1.85	0.77	0.99	1.5	1.05	1.75	2.83	0.76	1.28	1.33
chr10:59738337-59743219	5.37	3.12	3	3.67	3.96	5.74	2.87	4.41	3.35	2.97	2.1	2.38	2.67	3.82	3.63	3.33	2.49	1.64
chr10:59749452-59753829	5.21	2.36	2.34	3.07	3.22	4.86	1.42	3.3	2.64	2.11	1.45	2.55	1.92	1.53	1.41	2.3	2.49	1.67
chr10:59808652-59816152	13.4	9.86	10.97	13.25	12.73	15.27	6.8	12.27	12.89	6.7	5.94	5.57	6.46	9.4	9.72	6	6.01	9.02
chr10:59841531-59847233	6.42	4.71	5.59	6.08	7.17	8.72	2.98	5.41	6.27	3.17	3.6	3.41	2.9	5.04	3.4	3.16	3.48	2.98
chr10:59850021-59856302	5.81	5.01	5.65	5.84	5.49	6.53	2.2	5.35	5.94	2.56	2.37	3.12	2.77	3.35	3.03	3.12	3.3	2.7
chr10:60026533-60031959	2.46	1.51	1.92	1.95	2.15	3.05	1.52	1.61	2.39	1.75	1.69	1.87	1.66	1.59	1.76	1.63	1.68	1.53
chr10:60212714-60217995	3.68	2.81	2.76	3.6	4.04	4.49	2.33	3.46	3.49	2.9	2.46	2.47	3.04	3.62	2.98	3.07	2.5	1.96
chr10:60606531-60613026	3.56	2.59	2.81	3.91	4.52	4.62	3.05	3.63	4.04	2.66	2.48	2.23	2.5	3.95	4.12	3.26	2.37	2.62
chr10:60692691-60698020	6.15	1.09	1.04	1.69	2.45	7.3	1	2.51	2.05	2.62	1.29	1.59	1.35	2.36	1.38	3.15	1.64	1.5
chr10:60757944-60763384	5.32	2.71	2.66	1.71	2.78	6.44	1.14	2.94	1.91	2.62	1.44	1.47	1.66	2.11	1.2	1.85	1.74	1.65
chr10:60766470-60771573	3.34	1.34	1.62	1.02	2	3.85	0.96	1.73	1.37	1.76	1.06	1.43	1.24	0.84	1.02	1.94	1.16	1.11
chr10:60911979-60917405	6.34	5.25	5.56	5.11	7.15	6.77	3.77	6.81	5.2	3.81	3.21	3.46	3.1	6.14	5.36	4.03	3.49	4.42
chr10:60936533-60941911	2.38	1.94	2.15	2.41	2.25	2.66	1.66	2.09	2.25	1.72	1.76	1.81	1.93	2.11	1.83	2.13	1.7	1.73
chr10:60996178-61000521	3.41	1.58	1.25	1.56	1.79	3.93	1.35	1.51	1.65	2.52	1.52	1.62	1.45	2.42	1.15	2.15	1.77	1.46
chr10:61007589-61011934	1.71	1.43	1.21	1.15	1.62	1.47	1.3	1.49	1.2	1.15	1.37	1.12	1.11	1.32	1.35	1.06	0.95	1.07
chr10:61019849-61024568	3.29	1.85	1.91	2.58	2.36	3.78	1.18	2.53	2.48	2.15	1.66	1.76	2.19	1.96	1.49	1.72	1.78	1.69
chr10:61109320-61114537	2.98	2.38	2.47	2.65	2.92	3.19	1.86	2.54	3.26	2.22	2.02	2	1.7	2.9	2.5	2.1	2.54	1.79
chr10:61140226-61146234	7.77	7.9	8.91	7.49	9.27	7.96	4.4	8.3	7.72	4.39	3.71	4.05	3.65	6.24	5.96	4.02	3.87	5.04
chr10:61155632-61160825	4.16	3.02	3.02	3.21	4.35	4.71	3.2	4.35	3.48	3.07	2.47	1.96	3.06	3.99	3.83	2.72	2.34	2.12
chr10:61786906-61792975	5.27	5.17	5.42	4.55	6.32	5.85	2.33	6.95	4.99	2.52	2.69	2.41	2.35	3.31	2.15	2.47	2.3	2.36
chr10:61799688-61806133	7.58	6.93	7.13	7.51	9.72	9.15	6.14	8.87	7.82	3.23	3.4	3.8	4.33	7.28	7.45	4.27	4.13	5.12
chr10:61909227-61915332	6.71	6.59	7.68	6.5	9.16	7.66	5.36	9.48	7.47	3.8	3.43	3.8	3.76	6.01	8.38	3.79	4.01	5.02
chr10:61946303-61952588	5.09	4.6	4.45	5.58	5.72	6.16	3.17	4.85	5.62	3.13	2.84	3.12	3.44	4.82	4.34	3.23	3.38	3.23
chr10:61961277-61965777	5.63	6.54	6.66	7.73	6.77	6	2.27	6.64	7.56	2.08	2.31	2.23	2.07	2.16	2.01	2.08	2.46	2.37
chr10:61966528-61973832	15.31	18.33	18.86	16.87	21.49	16.92	9.76	19.26	18.73	6.17	5.92	6.45	6.51	11.99	12.59	5.9	6.56	7.71
chr10:61984763-61989102	1.95	2.01	2.27	2.03	1.55	2.26	0.85	1.76	2.54	1.34	1.34	1.42	1.31	1.14	0.81	1.22	1.07	1.15
chr10:62003612-62009511	4.71	6.83	7.34	6.01	7.72	5.29	3.58	7.54	6.1	1.56	2.15	1.94	2.24	3.87	4.82	2	2.36	2.37
chr10:62014004-62018888	4.26	7.08	6.91	5.32	5.6	4.74	2.05	5.43	5.82	1.67	1.71	1.64	2.27	2.32	2.36	1.63	1.98	2.25
chr10:62038676-62043226	3.03	3.06	2.81	2.71	4.07	3.25	2.49	3.1	3.43	2.06	2.17	1.89	2.11	2.07	3.31	2.06	1.77	2.12
chr10:62062223-62068651	6.72	7.78	7.88	6.65	8.78	7.24	3.86	8.52	6.83	3.75	2.84	3.45	3.25	5.09	5.15	3.54	3.59	4.4
chr10:62110989-62117227	6.68	6.07	6.36	6.57	8.59	8.31	4.62	7.11	6.14	3.78	3.7	3.37	3.15	6.06	6.86	4.07	4.7	4.59
chr10:62125367-62130870	3.86	2.95	2.85	3.28	3.46	3.73	1.3	3.45	3.4	1.84	1.79	1.77	1.94	2.49	1.64	1.76	1.69	2.12
chr10:62251850-62258010	5.2	4.61	4.18	4.74	5.46	5.92	2.93	5.51	5.25	3.06	2.35	2.77	2.61	3.63	4.61	2.69	3.05	2.92
chr10:62312527-62316879	3.63	1.49	0.93	1.91	1.69	4.43	0.8	1.26	2.06	1.94	0.93	1.68	1.17	1.39	0.77	1.87	1.23	1.22
chr10:62318322-62323694	4.55	1.63	1.63	2.52	2.27	5.03	1.05	1.85	2.15	1.91	1.58	1.41	1.2	1.87	0.78	1.71	1.76	0.81
chr10:62325916-62330289	3.28	2.36	1.63	2.67	2.02	3.71	1.49	2.13	1.99	2.17	1.79	2.03	2.23	2.19	1.19	2.14	1.55	1.6
[truncated: 19,534 more rows]
