# Supplementary material for: Genetic and epigenetic variation in the lineage specification of regulatory T cells
Source: eLife. 2015 Oct 28;4:e07571. doi: 10.7554/eLife.07571 (PMC4623597; doi:10.7554/eLife.07571)
Supplement: Supplementary file 4. — Quantification of mouse DNase-seq peaks. RPM reads aligned are log2(x + 0.5) transformed and quantile normalized. DOI: http://dx.doi.org/10.7554/eLife.07571.017 [file elife07571s004.txt]

	ate	atr	treg	cd4
chr1:4486435-4486635	0.96	-0.54	-0.9	0.56
chr1:4758535-4758735	0.5	1.65	2	1.28
chr1:4760045-4760245	0.35	1.57	1.54	1.28
chr1:4770215-4770415	0.14	0.58	1.1	0.6
chr1:4775735-4775935	3.96	3.14	4.23	3.81
chr1:4776115-4776315	0.14	0.8	-0.36	0.23
chr1:4797795-4797995	3.62	2.94	3.23	3.27
chr1:4847715-4847915	2.81	2.81	2.85	2.42
chr1:4847995-4848195	0.31	0.2	-0.64	0.66
chr1:4848395-4848595	0.35	1.26	0.3	0.6
chr1:5073285-5073485	1.24	1.36	0.3	1.33
chr1:6204655-6204855	3.04	2.64	3.38	3.03
chr1:6205315-6205515	-0.12	0.61	0.13	0.94
chr1:6262425-6262625	0.54	1.18	1.84	1.13
chr1:6396525-6396725	0.88	1.53	1.28	1.06
chr1:6408065-6408265	-0.12	0.99	1.15	0.99
chr1:7078155-7078355	-0.01	0.63	0.26	0.63
chr1:7078855-7079055	5.18	3.96	5.14	4.66
chr1:7086015-7086215	0.47	0.42	1.05	0.63
chr1:7194945-7195145	0.31	0.97	1.68	1.3
chr1:7384315-7384515	0.31	-0.42	0.66	0.1
chr1:7387045-7387245	2.55	2.85	2.97	2.52
chr1:7387655-7387855	3.97	3.48	3.77	4.09
chr1:9531455-9531655	1.72	1.48	2.01	1.41
chr1:9535265-9535465	5.12	4.14	5.5	4.67
chr1:9535595-9535795	0.57	0.72	0.82	1.76
chr1:9563375-9563575	-0.72	0.51	0.13	-0.32
chr1:9686995-9687195	0.31	0.87	1.19	0.1
chr1:9689975-9690175	0.31	0.28	-0.01	0.56
chr1:9690485-9690685	3.07	3	2.43	2.96
chr1:9693245-9693445	0.27	0.69	0.93	0.1
chr1:9735005-9735205	0.27	0.92	0.57	-0.04
chr1:9737675-9737875	0.35	1.06	0.3	0.86
chr1:9738485-9738685	5.51	4.15	5.33	4.62
chr1:9762925-9763125	0.82	1.98	2.55	1.82
chr1:9788155-9788355	0.35	0.28	0.3	0.56
chr1:9837815-9838015	0.57	0.42	-0.12	0.53
chr1:9838295-9838495	2.35	1.77	2.52	2.56
chr1:9873295-9873495	1.08	-0.36	-0.49	0.86
chr1:9933015-9933215	0.04	0.75	0.08	0.23
chr1:9934135-9934335	4.17	3.35	4.39	3.57
chr1:9958235-9958435	0.23	0.2	-0.01	0.56
chr1:9997425-9997625	-0.17	-0.1	0.7	0.15
chr1:10028005-10028205	3.1	3.09	3.02	3.59
chr1:10028405-10028605	1.35	2	0.84	1.71
chr1:10029735-10029935	2.69	2.84	3.36	2.75
chr1:10030095-10030295	1.89	1.5	2.07	2.32
chr1:10079725-10079925	0.5	0.85	1.78	1.32
chr1:10222485-10222685	0.93	0.94	0.46	1.28
chr1:10222965-10223165	2.71	2.54	2.77	2.39
chr1:10223395-10223595	0.39	0.66	0.53	0.56
chr1:10247685-10247885	0.09	0.99	0.66	-0.82
chr1:11219555-11219755	-0.23	-0.61	-0.12	0.56
chr1:12854225-12854425	-0.17	0.28	0.6	0.15
chr1:12855345-12855545	0.04	0.12	0.63	0.15
chr1:12865615-12865815	0.04	0.8	0.73	0.46
chr1:12980355-12980555	-0.06	0.58	1.17	-0.04
chr1:13040325-13040525	0.18	0.69	0.95	0.69
chr1:13141335-13141535	0.7	0.94	1	1.06
chr1:13145515-13145715	1.67	1.57	0.93	-0.66
chr1:13151555-13151755	1.88	1.1	0.9	0.66
chr1:13152545-13152745	2.25	1.42	1.34	1.21
chr1:13257175-13257375	0.7	0.16	0.35	0.63
chr1:13283505-13283705	0.85	1.54	0.76	1.23
chr1:13284895-13285095	0.85	1.12	0.76	0.69
chr1:13291705-13291905	0.27	0.35	-0.18	0.6
chr1:13301985-13302185	1.13	-0.15	-0.57	0.91
chr1:13345845-13346045	-0.56	0.12	0.6	0.1
chr1:13362565-13362765	5.04	3.91	5.11	4.51
chr1:13363455-13363655	0.79	0.51	0.63	1.32
chr1:13364315-13364515	1.68	1.51	1.03	2.28
chr1:13364855-13365055	0.23	0.55	0.13	0.53
chr1:13372705-13372905	0.23	1.01	-0.01	-0.73
chr1:13373675-13373875	0.96	1.95	1.19	-0.58
chr1:13378735-13378935	1.08	0.66	0.7	-0.26
chr1:13416225-13416425	0.23	0.61	-0.18	0.5
chr1:13416915-13417115	3.2	2.49	3.18	3.07
chr1:13417215-13417415	1.59	2.04	1.92	2
chr1:13417505-13417705	0.14	0.97	0.42	0.69
chr1:13490635-13490835	0.93	0.82	1.51	0.96
chr1:13503995-13504195	1.64	1.76	1.54	1.58
chr1:13511855-13512055	0.27	1.06	-0.42	0.01
chr1:13521665-13521865	0.96	1.99	2.3	1.63
chr1:13549495-13549695	1.31	0.99	0.53	0.75
chr1:13579005-13579205	0.76	1.33	0.08	0.86
chr1:13579425-13579625	1.08	0.85	0.42	0.75
chr1:13579865-13580065	3.33	2.86	3.27	3
chr1:13580525-13580725	-0.56	0.77	0.13	0.31
chr1:13583405-13583605	2.58	1.67	1.34	2.18
chr1:13629665-13629865	-0.36	0.82	0.35	-0.66
chr1:13649795-13649995	0.93	1.62	1.15	0.8
chr1:13650555-13650755	4.14	3.34	4.19	3.59
chr1:13696495-13696695	0.23	0.38	0.73	0.53
chr1:13742735-13742935	0.96	0.31	-0.57	-0.82
chr1:13774545-13774745	0.79	1.46	1.58	0.8
chr1:13779385-13779585	0.82	0.87	0.84	0.89
chr1:15782065-15782265	0.31	1.2	0.79	0.66
chr1:15795575-15795775	4.41	3.61	4.82	4.06
chr1:15795995-15796195	1.46	1.72	0.95	1.35
chr1:16094315-16094515	3.16	3.2	3.83	3.4
chr1:16094835-16095035	3.07	2.62	2.58	3.64
chr1:16095555-16095755	1.44	1.35	0.46	1.5
chr1:16096245-16096445	0.54	0.61	0.35	0.46
chr1:16167825-16168025	1.22	-0.05	0.22	0.56
chr1:16423585-16423785	0.04	0.61	1.26	0.19
chr1:16509285-16509485	1.15	0.24	0.95	0.78
chr1:16509825-16510025	0.99	0.42	0.26	0.72
chr1:16524305-16524505	0.88	0.28	-0.29	0.56
chr1:16609305-16609505	4.12	3.45	4.29	3.6
chr1:16632365-16632565	0.57	-0.1	0.35	1.08
chr1:16646675-16646875	1.5	1.89	1.53	2
chr1:16647035-16647235	5.16	3.73	4.91	4.16
chr1:16655385-16655585	0.88	1.31	1.05	1.6
chr1:16678565-16678765	2.37	2.16	1.49	2.14
chr1:16736195-16736395	0.04	0.48	0.9	0.46
chr1:16737405-16737605	0.73	0.42	-0.12	-0.04
chr1:17153675-17153875	-0.36	0.51	-0.57	-0.66
chr1:20690185-20690385	-0.01	0.55	-0.18	-0.09
chr1:20730735-20730935	1.33	0.94	-0.42	-0.26
chr1:20733935-20734135	0.64	-0.15	-0.49	-0.91
chr1:20809665-20809865	-0.42	0.55	-0.18	-0.09
chr1:20810375-20810575	3.9	3.47	4.14	3.29
chr1:20815225-20815425	1.41	0.2	-0.36	1.65
chr1:20880535-20880735	1.65	2.17	2.4	1.52
chr1:20881055-20881255	1.11	1.73	1.15	1.3
chr1:20902315-20902515	0.5	1.1	-0.18	-0.09
chr1:20902775-20902975	2.88	2.38	2.05	2.19
chr1:20903515-20903715	0.57	0.24	-0.64	-0.66
chr1:20923615-20923815	1.39	1.6	2.53	1.68
chr1:20929225-20929425	1.42	2.17	2.9	2.18
chr1:20941495-20941695	2.02	2.3	3.04	2.17
chr1:20985425-20985625	-0.42	0.69	0.04	-0.66
chr1:20985735-20985935	-0.72	0.51	-0.36	-0.73
chr1:21042305-21042505	-0.29	0.31	0.98	0.31
chr1:21054335-21054535	-0.06	0.69	0.63	-0.51
chr1:21068655-21068855	-0.12	0.61	-0.01	0.19
chr1:21068975-21069175	0.54	0.77	0.87	1.35
chr1:21069355-21069555	3.16	3.46	3.91	3.31
chr1:21091395-21091595	0.47	1.45	2.11	1.55
chr1:21151975-21152175	0.54	1.86	2.18	1.41
chr1:21156385-21156585	0.85	1.38	2.29	1.6
chr1:21208675-21208875	3.16	3.27	3.72	3.78
chr1:21261525-21261725	2.08	2.5	3.07	2.61
chr1:21278425-21278625	-0.36	-0.01	0.73	0.06
chr1:21281575-21281775	-0.42	0.51	1.21	-0.38
chr1:21282755-21282955	-1	-0.05	1.03	-1
chr1:21294335-21294535	-0.17	0.94	0.9	-0.58
chr1:21294745-21294945	-0.42	1.01	0.87	-0.66
chr1:21304505-21304705	0.35	-0.3	0.79	0.19
chr1:21323405-21323605	0.54	2.2	1.64	0.53
chr1:21323745-21323945	2.28	2.78	3	0.99
chr1:21324185-21324385	-0.06	0.66	0.5	-0.09
chr1:21334475-21334675	1.11	2.23	2.87	1.26
chr1:21401365-21401565	0.23	1.63	1.92	0.15
chr1:21415835-21416035	-0.42	1.2	0.22	-0.82
chr1:21451265-21451465	-0.06	0.58	1.75	0.1
chr1:21510395-21510595	-0.56	0.55	0.18	-0.51
chr1:21512225-21512425	-0.36	0.51	1.12	-0.66
chr1:21950585-21950785	1.81	1.38	1.19	0.99
chr1:21951075-21951275	1.53	0.9	1.05	1.08
chr1:21951375-21951575	2	1.94	2.11	1.53
chr1:21953215-21953415	1.04	0.99	0.82	0.27
chr1:21953695-21953895	1.13	1.38	1.21	-0.2
chr1:22259145-22259345	0.23	0.99	2.04	0.72
chr1:23262905-23263105	1.94	0.45	1.95	2.1
chr1:23390125-23390325	0.27	1.69	1.4	0.27
chr1:23406515-23406715	0.18	0.92	0.42	-0.32
chr1:23769695-23769895	0.47	1.08	1.58	0.31
chr1:23834095-23834295	0.04	0.61	1.72	0.72
chr1:23913025-23913225	-0.23	0.61	0.84	0.56
chr1:23922515-23922715	1.37	1.14	1.34	0.15
chr1:23928625-23928825	0.64	0.82	0.82	0.91
chr1:23929165-23929365	2.82	2.66	3.43	2.42
chr1:23930855-23931055	0.91	0.85	-0.29	0.15
chr1:23931265-23931465	0.35	0.72	0.08	-0.44
chr1:23965795-23965995	0.47	0.45	0.87	-0.38
chr1:24012395-24012595	3.2	3.23	3.78	3.43
chr1:24041035-24041235	-0.12	0.77	0.98	0.01
chr1:24107145-24107345	0.73	0.8	0.79	-0.38
chr1:24619455-24619655	2.54	0.9	1.26	2.1
chr1:24619825-24620025	4.04	1.78	3.18	4.04
chr1:24684665-24684865	0.79	0.99	1.08	0.6
chr1:24685155-24685355	3.87	3.04	3.49	3.55
chr1:24686045-24686245	1.35	1.29	1.59	1.11
chr1:24740905-24741105	1.39	1.1	0.73	0.72
chr1:30835605-30835805	0.04	1.12	1.12	0.5
chr1:30929875-30930075	1.35	1.01	1.51	1.33
chr1:30930565-30930765	3.44	2.24	3.13	3.4
chr1:30930995-30931195	0.18	0.82	0.5	1.01
chr1:30977735-30977935	1.31	0.85	2	2
chr1:31005655-31005855	0.76	0.63	0.42	1.13
chr1:31006565-31006765	5.08	3.68	5.15	4.35
chr1:31006965-31007165	3.41	2.24	2.62	2.75
chr1:31210885-31211085	0.18	0.2	1.4	0.06
chr1:31267075-31267275	-0.72	0.12	0.57	-0.15
chr1:33622725-33622925	1.62	1.2	2.07	1.99
chr1:33635515-33635715	0.23	0.85	0.26	0.31
chr1:33720085-33720285	0.61	1.35	1.58	1.3
chr1:33726575-33726775	3.38	3.04	3.6	3.03
chr1:33727135-33727335	2.24	2.09	2.34	1.95
chr1:33729445-33729645	0.5	0.8	1.08	0.56
chr1:33741415-33741615	-0.12	1.01	0.95	0.6
chr1:33776725-33776925	2.67	2.28	2.45	2.38
chr1:33777135-33777335	0.27	0.12	-0.23	0.66
chr1:33796285-33796485	1.57	2.44	2.97	2.07
chr1:33799775-33799975	0.43	1.16	1.28	0.78
chr1:33814445-33814645	0.64	0.28	0.5	0.31
chr1:33871325-33871525	3.02	2.78	3.14	2.63
chr1:33932595-33932795	-0.06	1.06	0.7	-0.32
chr1:33940335-33940535	2.14	2.59	3.09	1.87
chr1:33949685-33949885	-0.49	1.24	1.74	0.39
chr1:34023285-34023485	-0.01	0.87	0.66	0.15
chr1:34062595-34062795	0.54	1.42	2.09	0.19
chr1:34063265-34063465	-0.49	0.24	0.6	-0.51
chr1:34068265-34068465	0.64	1.38	1.64	0.56
chr1:34085725-34085925	-0.12	0.35	0.79	-0.58
chr1:34118065-34118265	-0.36	0.61	1.12	-0.51
chr1:34221565-34221765	-0.06	0.51	1.59	0.19
chr1:34244465-34244665	-0.01	-0.48	0.6	0.53
chr1:34258385-34258585	-0.29	0.69	0.5	0.06
chr1:34275265-34275465	1.11	2.06	2.82	1.91
chr1:34466805-34467005	-0.36	0.45	0.82	-0.32
chr1:34490145-34490345	1.26	1.65	1.44	0.96
chr1:34490895-34491095	1.39	1.87	0.95	1.23
chr1:34491615-34491815	3.23	3.09	3.63	2.99
chr1:34496155-34496355	4.72	4.09	5.05	4.26
chr1:34496485-34496685	5.32	4.08	5.07	4.8
chr1:34496835-34497035	1.41	1.95	1.54	2.15
chr1:34497215-34497415	-0.12	0.72	0.53	0.27
chr1:34515365-34515565	0.31	0.77	0.42	-0.09
chr1:34516335-34516535	1.59	2.06	2.31	2.31
chr1:34516895-34517095	0.04	0.77	0.38	1.04
chr1:34519735-34519935	2.39	2.91	3.62	2.99
chr1:34521165-34521365	-0.12	1.03	-0.07	-0.2
chr1:34529585-34529785	2.74	1.85	1.61	2.71
chr1:34535845-34536045	1.24	1.1	1.21	1.55
chr1:34537745-34537945	0.91	1.01	1	0.94
chr1:34541405-34541605	1.89	2.41	2.57	1.74
chr1:34542025-34542225	-0.17	0.63	0.26	0.1
chr1:34542455-34542655	1.04	1.72	1.17	1.15
chr1:34542775-34542975	2.37	2.59	3.14	2.26
chr1:34567555-34567755	2.14	2.23	1.81	1.66
chr1:34567985-34568185	0.85	1.73	2.3	1.55
chr1:34636395-34636595	-0.17	0.61	0.26	-0.09
chr1:34659295-34659495	1.13	1.66	3.05	1.9
chr1:34699375-34699575	-0.01	0.66	0.84	0.23
chr1:34795295-34795495	0.31	1.22	2.07	1.74
chr1:34858445-34858645	1.73	1.77	2.05	1.55
chr1:34858845-34859045	1.93	1.73	1.84	1.94
chr1:34859215-34859415	2.39	1.94	2.44	1.78
chr1:34882875-34883075	0.43	0.85	0.08	-0.2
chr1:34888335-34888535	2.25	0.63	1.05	2.16
chr1:34892185-34892385	0.14	-0.25	-0.23	0.66
chr1:34899405-34899605	1.41	1.57	1.42	1.76
chr1:34899815-34900015	3.78	2.92	3.93	4.02
chr1:34900225-34900425	2.21	2.37	2.41	1.66
chr1:34906825-34907025	1.93	1.74	1.54	1.93
chr1:34908535-34908735	1.48	1.62	1.08	0.23
chr1:34909425-34909625	1.52	1.99	0.63	-0.26
chr1:34924115-34924315	2.88	2.97	4.12	3.26
chr1:34953855-34954055	0.54	1.14	2.17	1.17
chr1:35442315-35442515	0.31	0.51	1.56	0.53
chr1:35445115-35445315	-0.06	-0.25	0.63	0.5
chr1:35637455-35637655	2.53	0.16	1.87	2.4
chr1:35710265-35710465	2.18	1.24	2.1	2.36
chr1:35783525-35783725	0.31	0.48	1.94	0.75
chr1:35896405-35896605	0.85	2.3	1.34	1.21
chr1:35903485-35903685	-0.36	-0.01	0.53	0.42
chr1:35917705-35917905	0.35	1.03	0.08	-0.38
chr1:35919235-35919435	0.35	1.01	-0.01	0.1
chr1:35947015-35947215	0.23	0.77	0.84	0.83
chr1:35947465-35947665	0.35	0.61	0.57	0.19
chr1:36081895-36082095	0.64	-0.15	-0.42	0.35
chr1:36121835-36122035	3.34	2.69	3.42	3.07
chr1:36125045-36125245	3.83	3.15	3.72	3.45
chr1:36125685-36125885	1.73	1.16	1.34	1.71
chr1:36126385-36126585	0.76	0.42	0.73	0.75
chr1:36188145-36188345	-0.12	0.08	0.76	0.72
chr1:36191535-36191735	1.06	1.86	3.14	2.01
chr1:36202005-36202205	0.31	0.2	0.98	0.94
chr1:36206345-36206545	1.33	1.14	2.26	2.26
chr1:36217175-36217375	1.94	1.27	1.88	1.17
chr1:36219635-36219835	1.08	0.61	0.26	0.6
chr1:36281585-36281785	0.99	1.1	1.56	1.41
chr1:36299065-36299265	-0.06	0.58	0.22	0.06
chr1:36300395-36300595	-0.49	0.69	-0.29	0.23
chr1:36301065-36301265	3.07	2.93	3.56	2.71
chr1:36309765-36309965	1.75	2.78	2.97	2.58
chr1:36317345-36317545	0.79	0.9	0.87	0.91
chr1:36319035-36319235	1.39	1.6	1.59	1.32
chr1:36321065-36321265	3.72	2.8	3.14	3.16
chr1:36323195-36323395	0.14	0.75	0.04	0.1
chr1:36329425-36329625	1.55	1.38	2.31	1.3
chr1:36329855-36330055	0.57	1.03	0.66	0.35
chr1:36330275-36330475	2.27	2.56	3.02	1.41
chr1:36331285-36331485	1.35	1.63	0.73	0.46
chr1:36332685-36332885	0.23	0.35	0.38	0.83
chr1:36334205-36334405	1.96	2.68	3.05	2.95
chr1:36336235-36336435	1.59	2.43	2.47	2.29
chr1:36338955-36339155	0.18	1.35	-0.12	0.75
chr1:36350385-36350585	2.55	2.35	1.83	0.66
chr1:36350815-36351015	0.23	0.75	-0.36	0.42
chr1:36351355-36351555	2.12	2.15	1.68	1.78
chr1:36353495-36353695	2.31	2.56	2.09	1.35
chr1:36360375-36360575	1.13	0.48	0.63	0.94
chr1:36364425-36364625	4.64	3.68	4.13	4.3
chr1:36364765-36364965	4.25	3.73	3.99	3.94
chr1:36365385-36365585	0.47	0.63	0.35	0.83
chr1:36365945-36366145	0.99	1.1	0.18	0.5
chr1:36366525-36366725	3.46	2.87	2.74	2.58
chr1:36378685-36378885	-0.17	0.08	0.46	0.83
chr1:36380965-36381165	0.27	0.87	0.76	0.5
chr1:36425135-36425335	0.14	0.66	0.3	0.31
chr1:36425535-36425735	1.22	0.82	0.87	1.46
chr1:36425935-36426135	3.87	3.56	4.05	3.86
chr1:36492015-36492215	0.35	-0.1	0.18	0.66
chr1:36502065-36502265	3.87	3.35	4.26	3.53
chr1:36527725-36527925	0.27	0.9	0.38	0.63
chr1:36528255-36528455	2.78	2.81	2.97	2.72
chr1:36528895-36529095	0.82	0.35	0.3	0.91
chr1:36558125-36558325	0.91	1.29	2.42	1.78
chr1:36568245-36568445	1.44	1.45	1.49	2.07
chr1:36569105-36569305	0.27	0.48	0.66	0.94
chr1:36602745-36602945	0.23	0.42	1.03	0.15
chr1:36604075-36604275	4.4	4	4.8	3.96
chr1:36613535-36613735	-0.36	0.63	0.13	0.31
chr1:36613985-36614185	2	2	2.51	2.21
chr1:36614265-36614465	0.31	0.58	0.22	0.6
chr1:36615025-36615225	1.5	1.7	1.74	1.32
chr1:36691885-36692085	0.76	0.61	1.69	0.83
chr1:36741035-36741235	1.24	1.57	2.38	1.41
chr1:36748215-36748415	4.83	4.29	5.41	4.31
chr1:36748575-36748775	0.5	0.63	-0.01	0.94
chr1:36766165-36766365	1.62	1.46	2.03	1.71
chr1:36766475-36766675	1.46	1.01	0.95	1.72
chr1:36766795-36766995	5.08	3.98	4.89	4.25
chr1:36780105-36780305	2.34	1.81	1.94	1.04
chr1:36794255-36794455	2.24	2.95	3.56	3.03
chr1:36801435-36801635	2.23	2.11	2.8	2.34
chr1:36803405-36803605	-0.23	0.61	0.9	0.69
chr1:36817365-36817565	2.76	1.43	0.79	0.86
chr1:36817995-36818195	1.24	0.92	0.6	0.63
chr1:36818535-36818735	4.14	3.3	3.96	3.43
chr1:36819105-36819305	0.27	1.03	0.35	0.5
chr1:36819595-36819795	-0.01	0.55	-0.23	-0.09
chr1:36820735-36820935	0.61	-0.15	0.46	0.1
chr1:36821125-36821325	0.09	0.66	0.35	0.39
chr1:36823395-36823595	0.96	1.24	0.63	0.83
chr1:36823785-36823985	2.99	2.26	3.08	2.47
chr1:36824155-36824355	2.13	1.5	1.49	1.35
chr1:36825725-36825925	1.04	0.9	1.17	-0.26
chr1:36841585-36841785	0.73	1.59	2.12	2.06
chr1:36843325-36843525	-0.01	0.38	0.53	0.46
chr1:36854435-36854635	2.56	0.72	2.14	2.57
chr1:36961015-36961215	0.09	0.35	0.79	0.39
chr1:36966855-36967055	-0.36	-0.1	-0.12	0.53
chr1:36967325-36967525	1.76	1.14	2.53	1.3
chr1:36972115-36972315	0.23	0.04	1.15	0.91
chr1:36976755-36976955	0.35	0.99	1.34	1.28
chr1:36977265-36977465	2.69	1.83	2.5	2.07
chr1:36978825-36979025	-0.06	0.42	0.13	0.86
chr1:36995285-36995485	0.27	0.55	0.53	0.5
chr1:36995695-36995895	0.73	0.61	0.26	0.86
chr1:36996395-36996595	2.83	2.53	2.33	3.17
chr1:36996675-36996875	3.67	3.3	3.96	3.79
chr1:37017475-37017675	1.79	0.16	1	2.18
chr1:37052705-37052905	-0.36	0.58	0.73	-0.58
chr1:37057255-37057455	1.64	2.46	1.49	1.21
chr1:37059325-37059525	0.23	1.18	0.22	-0.44
chr1:37079635-37079835	0.5	0.04	0.26	0.72
chr1:37085855-37086055	0.88	1.26	0.35	1.11
chr1:37087605-37087805	1.15	1.45	0.84	0.72
chr1:37307595-37307795	1.33	1.63	2.87	2.01
chr1:37329295-37329495	0.57	1.14	1.24	0.94
chr1:37343475-37343675	0.73	1.01	-0.42	-0.58
chr1:37356455-37356655	4.82	4.25	5.05	4.36
chr1:37357005-37357205	0.93	0.87	0.38	1.06
chr1:37357625-37357825	0.85	1.29	0.84	0.94
chr1:37359755-37359955	0.85	0.58	1.05	0.96
chr1:37360465-37360665	0.23	0.69	0.76	-0.15
chr1:37364505-37364705	0.35	1.06	0.18	0.5
chr1:37364915-37365115	0.96	1.46	0.76	0.53
chr1:37374655-37374855	2.09	0.58	0.84	1.55
chr1:37458605-37458805	0.88	1.24	2.25	1.57
chr1:37476365-37476565	2.24	2.19	2.55	3.18
chr1:37486975-37487175	3.8	2.89	3.44	3.12
chr1:37505305-37505505	0.31	1.29	1.81	1.68
chr1:37530235-37530435	1.46	1.48	1.61	1.9
chr1:37530695-37530895	-0.29	0.66	-0.36	0.42
chr1:37531035-37531235	0.27	1.12	0.57	0.8
chr1:37534085-37534285	-0.17	0.61	0.08	0.23
chr1:37534815-37535015	2.47	2.21	1.64	1.78
chr1:37535275-37535475	1.2	1.38	0.26	1.08
chr1:37535885-37536085	0.54	1.4	1.32	1.01
chr1:37538225-37538425	0.57	0.35	0.04	1.19
chr1:37548635-37548835	-0.01	0.28	0.66	0.56
chr1:37552595-37552795	0.31	-0.01	0.57	0.46
chr1:37552895-37553095	1.11	0.99	1.53	1.58
chr1:37553595-37553795	0.31	-0.01	0.38	0.78
chr1:37597865-37598065	3.56	3	3.68	3.13
chr1:37601195-37601395	1.33	1.14	0.93	0.78
chr1:37642865-37643065	0.14	0.69	0.35	0.6
chr1:37671075-37671275	0.85	0.12	1.63	1.39
chr1:37671775-37671975	0.57	0.38	0.13	0.96
chr1:37681145-37681345	0.5	0.55	1.66	1.35
chr1:37691505-37691705	-0.17	0.58	1.1	0.83
chr1:37693135-37693335	-0.29	-0.01	0.73	0.15
chr1:37696095-37696295	0.82	1.45	2.16	1.43
chr1:37735345-37735545	0.54	1.36	2.03	1.65
chr1:37748125-37748325	1.11	0.72	1.19	1.69
chr1:37921775-37921975	5.72	4.14	5.35	4.83
chr1:37922535-37922735	0.23	0.28	0.57	0.27
chr1:37924015-37924215	0.91	1.65	1.19	0.69
chr1:37928955-37929155	3.52	2.95	3.54	3.12
chr1:37941365-37941565	1.22	1.53	1.3	0.96
chr1:37946135-37946335	-0.42	0.75	0.04	-0.2
chr1:37946815-37947015	2.9	2.65	2.56	2.67
chr1:37948355-37948555	-0.17	0.63	0.38	0.46
chr1:38053735-38053935	3.22	3.27	3.66	3.56
chr1:38054045-38054245	5.33	4.11	5.41	4.45
chr1:38054415-38054615	1.33	1.6	0.95	2.16
chr1:38054815-38055015	3.61	3.14	3.78	3.14
chr1:38185845-38186045	0.54	0.45	0.6	0.89
chr1:38186545-38186745	3.56	2.44	3.52	3.51
chr1:38186855-38187055	2.89	2.01	3.5	3.15
chr1:38242435-38242635	0.39	1.46	1.84	1.39
chr1:38309615-38309815	-0.06	0.38	1.32	0.94
chr1:38449865-38450065	0.18	0.92	1.05	0.8
chr1:38614545-38614745	2.99	2.13	3.04	2.61
chr1:38658735-38658935	0.31	-0.01	0.73	0.5
chr1:38714515-38714715	1.55	1.26	1.45	1.35
chr1:38715275-38715475	-0.17	0.66	0.13	-0.44
chr1:38719515-38719715	0.5	1.08	0.84	0.69
chr1:38721315-38721515	0.18	0.08	0.04	0.56
chr1:38721765-38721965	1.33	1.1	1.38	1.37
chr1:38722545-38722745	2.67	1.36	2.87	2.22
chr1:38751045-38751245	2.07	1.31	0.53	1.19
chr1:38753095-38753295	-0.06	-0.36	0.04	0.69
chr1:38780495-38780695	0.88	0.24	-0.57	-0.32
chr1:38824795-38824995	0.39	1.01	1.08	0.83
chr1:38826805-38827005	0.18	1.08	1.1	0.99
chr1:38834395-38834595	2.05	2.22	1.81	0.35
chr1:38844385-38844585	1.11	1.43	1.68	1.19
chr1:38913125-38913325	0.23	1.16	1.17	0.75
chr1:38919145-38919345	-0.36	0.31	0.95	0.86
chr1:38940785-38940985	1.89	1.26	1.75	1.15
chr1:38942865-38943065	1.26	0.66	1.1	1.13
chr1:38954835-38955035	3.82	3.06	3.89	3.18
chr1:38959525-38959725	0.35	0.61	1.12	0.53
chr1:38991645-38991845	0.09	0.85	0.82	1.06
chr1:38993725-38993925	0.64	1.8	1.97	1.79
chr1:39044565-39044765	3.16	3.02	3.14	3.37
chr1:39058075-39058275	1.04	2.1	2.7	2.27
chr1:39067525-39067725	1.2	1.59	2.12	2.05
chr1:39082045-39082245	0.93	1.08	0.26	0.66
chr1:39103645-39103845	-0.17	-0.48	-0.18	0.63
chr1:39146725-39146925	0.27	0.38	0.79	0.89
chr1:39148115-39148315	0.76	-0.68	-0.01	1.68
chr1:39153665-39153865	0.5	-0.36	0.04	0.69
chr1:39154485-39154685	0.31	-0.48	-0.01	0.6
chr1:39159085-39159285	0.18	-0.36	-0.29	1.08
chr1:39242695-39242895	0.31	-0.61	0.26	1.15
chr1:39249925-39250125	0.39	0.24	-0.23	0.72
chr1:39250425-39250625	-0.01	-0.54	-0.12	0.56
chr1:39250905-39251105	0.04	0.51	0.13	0.83
chr1:39253245-39253445	0.14	0.63	-0.29	-0.2
chr1:39253705-39253905	2.32	2.65	2.7	1.28
chr1:39261915-39262115	1.46	1.01	1.15	1.52
chr1:39263875-39264075	0.85	1.4	1.74	0.8
chr1:39267845-39268045	-0.12	-0.61	0.35	0.53
chr1:39274515-39274715	-0.23	0.82	0.38	-0.32
chr1:39291725-39291925	2.28	1.27	0.5	0.63
chr1:39298195-39298395	1.08	-0.68	-0.36	-0.58
chr1:39338135-39338335	0.93	0.77	1.19	2.07
chr1:39397715-39397915	0.39	0.35	0.79	0.89
chr1:39424195-39424395	-0.01	0.77	0.13	0.78
chr1:39424535-39424735	4.55	3.64	4.46	4.08
chr1:39425145-39425345	0.64	0.82	0.79	0.78
chr1:39425615-39425815	-0.12	0.66	0.18	0.46
chr1:39449135-39449335	0.18	1.26	1.78	1.37
chr1:39535525-39535725	1.72	1.92	1.97	2.03
chr1:39579485-39579685	0.23	0.66	1.38	0.91
chr1:39584465-39584665	1.18	1.73	2.71	2.17
chr1:39587195-39587395	2.2	2.82	3.33	2.83
chr1:39592485-39592685	4.69	3.84	4.72	4.2
chr1:39592835-39593035	1.83	1.42	1.59	2.27
chr1:39612835-39613035	0.76	-0.01	-0.01	0.8
chr1:39615925-39616125	1.53	0.24	1.71	0.39
chr1:39628595-39628795	-0.06	0.75	-0.01	-0.26
chr1:39632885-39633085	0.31	1.38	0.87	0.42
chr1:39633275-39633475	0.5	0.82	0.22	0.53
chr1:39633805-39634005	1.31	0.99	1.4	2.11
chr1:39634215-39634415	4.15	3.51	4.37	4.24
chr1:39635435-39635635	0.14	1.03	-0.36	-0.04
chr1:39671875-39672075	0.09	0.45	0.79	0.63
chr1:39742785-39742985	1.33	1.45	1.87	1.83
chr1:39766925-39767125	0.18	0.12	1.12	0.86
chr1:39770905-39771105	2.72	2.35	2.53	1.75
chr1:39792685-39792885	0.85	0.51	0.35	0.69
chr1:39803425-39803625	0.54	-0.36	-0.07	0.56
chr1:39806585-39806785	-0.06	0.35	0.84	0.53
chr1:39818065-39818265	0.76	0.72	1.12	1.11
chr1:39899195-39899395	3.86	3.37	3.52	2.75
chr1:39899545-39899745	2.16	2.58	1.49	1.19
chr1:39900195-39900395	1.78	1.18	0.3	1.28
chr1:39902085-39902285	-0.56	0.66	-0.36	-0.44
chr1:39904035-39904235	1.2	1.36	1.49	0.01
chr1:39952465-39952665	1.26	0.9	0.9	1.35
chr1:39953475-39953675	2.08	1.83	2.18	1.93
chr1:39954035-39954235	-0.23	0.24	-0.72	0.53
chr1:39957125-39957325	-0.06	0.38	0.26	0.53
chr1:39957585-39957785	2.37	2.43	2.06	2.34
chr1:39958465-39958665	0.7	1.03	0.3	0.89
chr1:39959285-39959485	0.18	0.9	0.08	0.53
chr1:39961315-39961515	-0.23	0.31	-0.42	0.56
chr1:39961605-39961805	0.88	1.1	1.17	1.32
chr1:39963915-39964115	-0.12	-0.42	0.08	0.69
chr1:39968455-39968655	1.46	1.87	2.33	2.06
chr1:39970135-39970335	-0.12	0.24	0.13	0.72
chr1:39975195-39975395	0.99	0.9	0.38	1.13
chr1:39977545-39977745	0.04	0.8	0.18	0.35
chr1:39977875-39978075	-0.64	0.51	-0.42	-0.26
chr1:39978965-39979165	0.73	0.77	0.08	-0.09
chr1:39979585-39979785	2.31	2.41	2.34	2.43
chr1:39980325-39980525	1.41	1.95	1.87	1.32
chr1:39980875-39981075	-0.01	0.55	-0.23	-0.04
chr1:39981715-39981915	-0.36	0.61	-0.64	-0.32
chr1:39989755-39989955	0.67	0.45	0.18	-0.09
chr1:39992555-39992755	0.14	0.42	0.22	0.75
chr1:39993355-39993555	3.67	3.35	3.2	3.63
chr1:40001375-40001575	0.39	0.35	0.42	0.86
chr1:40006145-40006345	1.2	1.5	1.68	1.17
chr1:40006995-40007195	0.76	1.36	1.3	0.91
chr1:40011585-40011785	1.53	0.72	0.95	1.39
chr1:40018045-40018245	0.27	0.58	-0.36	0.39
chr1:40033805-40034005	0.39	0.9	0.98	0.94
chr1:40043795-40043995	0.76	0.92	0.04	-0.09
chr1:40059045-40059245	0.47	1.1	0.38	-0.66
chr1:40064925-40065125	0.93	1.22	0.63	0.19
chr1:40079635-40079835	0.67	2.01	1	-0.51
chr1:40090175-40090375	0.85	0.99	0.04	-0.09
chr1:40102375-40102575	-0.49	0.55	-0.72	-0.73
chr1:40102785-40102985	0.47	0.61	-0.64	-0.51
chr1:40103475-40103675	-0.23	0.51	-0.72	-0.66
chr1:40107175-40107375	0.5	0.82	-0.57	-0.66
chr1:40108045-40108245	0.27	0.97	-0.64	-1
chr1:40109105-40109305	1.48	1.72	-0.01	-0.73
chr1:40110055-40110255	-0.64	0.77	-0.72	-0.82
chr1:40110795-40110995	0.04	1.33	-0.12	-0.66
chr1:40112845-40113045	1.11	1.73	0.73	-0.73
chr1:40114015-40114215	-0.81	0.55	-0.72	-1
chr1:40116035-40116235	1.29	1.85	1.64	-0.44
chr1:40116575-40116775	-0.29	0.55	-0.18	-1
chr1:40141395-40141595	0.76	1.26	0.5	-0.51
chr1:40142055-40142255	-0.36	0.85	0.04	-0.51
chr1:40142625-40142825	2.45	2.37	3.02	1.68
chr1:40143555-40143755	-0.64	0.85	-0.23	-0.73
chr1:40143875-40144075	0.31	0.87	-0.18	-1
chr1:40144445-40144645	0.18	0.72	-0.12	-0.82
chr1:40152515-40152715	-0.49	0.12	0.66	-0.44
chr1:40163635-40163835	-0.23	0.51	-0.64	-1
chr1:40172305-40172505	0.35	1.63	1.61	1.3
chr1:40173355-40173555	1.73	2.62	2.76	1.81
chr1:40246985-40247185	1.37	0.42	-0.12	-0.04
chr1:40323345-40323545	0.54	-0.2	0.13	-0.66
chr1:40325505-40325705	0.85	0.16	-0.81	-0.58
chr1:40328055-40328255	1.88	0.99	0.26	0.56
chr1:40381345-40381545	1.78	0.85	0.98	1.93
chr1:40381765-40381965	1.24	0.75	0.7	1.33
chr1:40435695-40435895	1.15	2.32	2.32	1.83
chr1:40437035-40437235	1.92	2.74	3.12	2.01
chr1:40437935-40438135	1.57	2.01	1.74	1.11
chr1:40439715-40439915	0.5	1.87	0.63	0.35
chr1:40440345-40440545	-0.49	0.66	-0.29	-0.15
chr1:40443085-40443285	0.54	1.06	-0.29	-0.32
chr1:40450155-40450355	1.62	2.4	-0.23	-0.73
chr1:40450515-40450715	0.04	1.12	-0.9	-0.91
chr1:40456535-40456735	1.24	0.99	0.5	-0.44
chr1:40469975-40470175	0.23	1.48	-0.01	-0.91
chr1:40475445-40475645	-0.01	0.51	-0.01	-0.73
chr1:40484185-40484385	0.54	1.03	0.04	-0.91
chr1:40522365-40522565	2.08	2.29	2.61	1.98
chr1:40524225-40524425	-0.56	0.92	-0.9	-0.15
chr1:40526435-40526635	0.18	0.69	0.13	-0.32
chr1:40526795-40526995	1.78	1.94	1.56	1.21
chr1:40529735-40529935	-0.12	0.63	-0.01	-0.04
chr1:40530645-40530845	2.3	1.98	1.3	1.69
chr1:40531115-40531315	0.31	1.16	0.35	0.6
chr1:40532235-40532435	0.09	0.75	0.26	0.5
chr1:40532595-40532795	3.07	2.74	2.48	2.44
chr1:40533145-40533345	0.04	0.63	-0.07	0.35
chr1:40533615-40533815	0.76	1.12	0.42	0.75
chr1:40536375-40536575	2.39	2.35	2.39	1.75
chr1:40572075-40572275	1.37	1.29	0.53	0.6
chr1:40572375-40572575	0.18	0.82	-0.49	-0.15
chr1:40573315-40573515	0.27	0.51	0.08	-0.66
chr1:40601605-40601805	1.68	2.34	2.85	2.29
chr1:40636695-40636895	-0.06	0.42	0.95	0.23
chr1:40714915-40715115	0.35	0.9	1.19	0.63
chr1:40847455-40847655	3.24	2.88	3.9	3.54
chr1:40854285-40854485	0.88	1.67	2.52	1.68
chr1:40859805-40860005	0.23	0.97	1.08	0.89
chr1:42907935-42908135	5.21	3.94	5.28	4.6
chr1:42908415-42908615	0.7	0.75	0.3	1.13
chr1:43149285-43149485	1.37	1.66	1.24	0.94
chr1:43155355-43155555	3.1	3.25	3.51	3.22
chr1:43167465-43167665	2.29	1.98	3.17	2.71
chr1:43169825-43170025	0.82	0.48	1.21	0.15
chr1:43196635-43196835	1.15	1.93	2.81	1.86
chr1:43200225-43200425	-1	0.08	0.82	-0.91
chr1:43220715-43220915	1.11	1.26	0.95	0.56
chr1:43264085-43264285	0.23	0.38	0.87	-0.2
chr1:43281115-43281315	0.93	1.6	2.35	0.75
chr1:43298195-43298395	0.18	-0.1	1	-0.32
chr1:43321335-43321535	0.79	1.4	2	1.21
chr1:43356385-43356585	1.35	1.74	2.41	1.35
chr1:43418405-43418605	0.57	0.58	0.6	0.1
chr1:43419095-43419295	0.35	-0.2	0.6	0.66
chr1:43460315-43460515	1.67	-0.01	0.76	1.89
chr1:43502465-43502665	1.9	1.85	2.18	2.22
chr1:43502875-43503075	0.73	0.87	0.26	0.96
chr1:43503705-43503905	0.31	0.63	-0.12	0.1
chr1:43504575-43504775	-0.36	0.85	-0.29	-0.51
chr1:43507675-43507875	-0.72	0.75	-0.57	-0.38
chr1:43513835-43514035	0.09	0.42	0.5	0.91
chr1:43520825-43521025	0.82	1.16	0.35	0.78
chr1:43521875-43522075	2.06	2.17	2	2.22
chr1:43522545-43522745	-0.56	0.58	0.08	-0.09
chr1:43522845-43523045	-0.49	0.94	0.93	-0.32
chr1:43524695-43524895	0.76	1.06	0.79	1.11
chr1:43525955-43526155	-0.01	0.61	-0.18	-0.51
chr1:43527735-43527935	-0.72	1.01	0.53	-0.91
chr1:43528215-43528415	-0.56	1.12	-0.01	-0.44
chr1:43529235-43529435	-0.12	0.66	0.08	0.06
chr1:43531045-43531245	0.73	0.94	0.46	0.23
chr1:43531555-43531755	0.5	1.54	0.46	-0.32
chr1:43534895-43535095	0.54	1.73	0.57	-0.51
chr1:43557125-43557325	0.7	1.03	1.36	0.94
chr1:43558055-43558255	0.5	0.38	0.66	1.11
chr1:43559715-43559915	-0.06	0.61	0.35	0.19
chr1:43561105-43561305	-0.06	1.22	1.17	0.27
chr1:43576635-43576835	-0.42	0.82	-0.18	-0.58
chr1:43577155-43577355	0.82	1.83	1.53	0.6
chr1:43577925-43578125	-0.01	0.82	-0.18	-0.58
chr1:43578995-43579195	1.01	0.69	0.46	-0.66
chr1:43591585-43591785	0.14	0.63	0.08	-0.51
chr1:43593245-43593445	0.7	1.42	0.98	-0.15
chr1:43593965-43594165	1.29	1.78	1.3	0.1
chr1:43594355-43594555	-0.56	0.55	-0.18	-0.38
chr1:43594735-43594935	0.09	0.63	0.22	0.19
chr1:43595635-43595835	1.53	1.67	1.28	0.89
chr1:43596795-43596995	0.57	1.98	0.7	0.66
chr1:43599225-43599425	1.52	1.54	1.47	1.39
chr1:43599715-43599915	-0.12	0.51	0.38	0.6
chr1:43601525-43601725	-0.01	1.42	0.35	-0.66
chr1:43618055-43618255	1.01	1.18	0.46	-0.2
chr1:43618825-43619025	0.31	0.97	0.13	0.53
chr1:43619305-43619505	2.28	2	1.49	0.99
chr1:43620115-43620315	-0.12	0.69	-0.42	-0.09
chr1:43692655-43692855	0.57	1.14	1.61	0.75
chr1:43883915-43884115	0.7	0.92	0.57	0.69
chr1:43884335-43884535	1.59	1.1	1.17	1.75
chr1:43884675-43884875	4.95	3.83	5.16	4.48
chr1:43937345-43937545	2.45	0.85	1.36	2.05
chr1:43945395-43945595	-0.12	-0.54	0.13	0.56
chr1:43953995-43954195	2.19	1.65	1.56	1.17
chr1:43955885-43956085	1.24	2.15	2.71	2.22
chr1:43959705-43959905	-0.23	0.69	1.36	0.53
chr1:43989915-43990115	0.14	0.08	-0.01	0.53
chr1:43990395-43990595	4.21	3.5	4.12	3.89
chr1:43990675-43990875	4.88	3.9	4.96	4.46
chr1:43991455-43991655	0.23	0.61	0.22	-0.09
chr1:44054025-44054225	-0.64	1.06	-0.12	-0.66
chr1:44089115-44089315	-0.64	0.87	-0.72	-0.91
chr1:44089935-44090135	-0.81	0.75	0.18	-0.91
chr1:44098735-44098935	1.01	1.45	1.77	1.21
chr1:44099065-44099265	1.76	2.66	2.6	1.65
chr1:44121565-44121765	0.91	2.21	2.16	1.71
chr1:44158415-44158615	2.74	2.35	2.43	2.6
chr1:44158835-44159035	1.26	1.14	0.38	1.3
chr1:44159195-44159395	4.1	3.19	3.83	3.54
chr1:44175635-44175835	2.49	2	2.41	1.65
chr1:44176135-44176335	1.13	1.24	1.54	0.86
chr1:44176825-44177025	0.43	0.69	0.46	0.5
chr1:44179165-44179365	1.39	0.77	1.26	1.45
chr1:44204615-44204815	3.37	3.1	3.54	2.8
chr1:44205035-44205235	0.85	0.92	0.22	1.06
chr1:44212215-44212415	0.04	0.94	1.24	0.53
chr1:44255415-44255615	0.14	-0.2	0.38	0.6
chr1:45823115-45823315	-0.23	1.06	1.42	0.8
chr1:45851875-45852075	3.93	3.36	3.62	3.61
chr1:45852165-45852365	4.34	3.59	4.52	4.22
chr1:45852645-45852845	0.14	0.08	-0.07	0.69
chr1:45873805-45874005	0.35	1.22	1.12	1.26
chr1:45882085-45882285	0.27	0.9	1.24	0.75
chr1:46906685-46906885	2.25	2.55	3.26	2.71
chr1:46909545-46909745	2.22	1.81	2.48	2.24
chr1:46910265-46910465	4.73	3.85	4.88	4.67
chr1:46910915-46911115	3.58	3.15	3.46	3.52
chr1:46911595-46911795	-0.17	0.69	0.57	0.66
chr1:46921155-46921355	-0.64	0.12	1.05	-0.26
chr1:46951385-46951585	1.55	1.03	1.81	1.82
chr1:46971285-46971485	0.14	0.63	0.79	0.6
chr1:47027465-47027665	0.7	0.9	1.38	1.15
chr1:48938315-48938515	0.61	0.9	0.18	0.5
chr1:51019245-51019445	-0.06	0.58	1.28	1.26
chr1:51390865-51391065	0.23	1.43	2.07	1.19
chr1:51505805-51506005	0.31	1.67	0.46	-0.82
chr1:51506375-51506575	-0.56	0.66	-0.64	-1
chr1:51506735-51506935	-0.64	0.99	-0.72	-0.73
chr1:51515925-51516125	1.76	2.88	3.26	2.41
chr1:51523335-51523535	-0.06	1.01	1.15	0.53
chr1:51533345-51533545	1.11	1.67	1.28	0.53
chr1:51533795-51533995	0.04	1.22	-0.23	-0.26
chr1:51534115-51534315	0.54	0.61	-0.36	0.01
chr1:51534415-51534615	0.04	1.01	0.79	0.06
chr1:51535215-51535415	5.18	4.14	5.21	4.67
chr1:51558165-51558365	-0.42	0.77	0.04	0.27
chr1:51563185-51563385	0.35	0.97	0.93	-0.04
chr1:51565985-51566185	1.35	2.03	2.01	0.96
chr1:51566605-51566805	-0.72	0.82	-0.01	-0.82
chr1:51569985-51570185	-0.9	0.69	-0.12	-0.26
chr1:51571345-51571545	-0.49	1.2	0.6	-0.2
chr1:51577205-51577405	-0.56	1.42	0.3	-0.38
chr1:51582515-51582715	0.39	1.2	0.87	0.39
chr1:51586585-51586785	0.57	0.82	0.66	0.5
chr1:51629455-51629655	0.14	0.66	-0.36	0.06
chr1:51634635-51634835	2.39	1.94	1.99	1.99
chr1:51641275-51641475	0.39	0.99	0.08	0.39
chr1:51641815-51642015	3.97	3.18	2.99	2.9
chr1:51642775-51642975	-0.49	0.72	0.08	-0.09
chr1:51649435-51649635	-0.29	0.55	-0.36	-0.44
chr1:51650805-51651005	2.56	2.58	1.95	1.57
chr1:51654105-51654305	0.39	1.2	0.87	2.05
chr1:51657365-51657565	1.94	1.99	2.79	2.28
chr1:51672435-51672635	0.54	1.36	2.46	1.48
chr1:51701365-51701565	1.11	1.6	2.41	1.65
chr1:51991475-51991675	0.82	0.94	0.7	0.66
chr1:52001775-52001975	-0.01	0.72	1.1	0.56
chr1:52055475-52055675	-0.06	0.94	1.4	0.5
chr1:52061055-52061255	2.49	2.96	3.6	2.89
chr1:52064995-52065195	0.43	0.99	0.08	0.19
chr1:52065355-52065555	2.55	2.51	2.8	1.52
chr1:52066095-52066295	-0.17	0.61	-0.12	-0.09
chr1:52067705-52067905	0.93	1.22	0.57	0.39
chr1:52068175-52068375	2.99	1.72	2.1	1.81
chr1:52069205-52069405	0.7	-0.1	0.42	-0.15
chr1:52071285-52071485	0.04	0.51	0.18	-0.38
chr1:52076595-52076795	2.28	1.95	1.97	1.82
chr1:52079105-52079305	1.18	1.01	0.7	0.91
chr1:52091785-52091985	0.61	0.87	0.26	-0.44
chr1:52092335-52092535	1.11	0.82	1	-0.32
chr1:52096105-52096305	0.67	0.82	-0.01	-0.26
chr1:52096555-52096755	0.57	1.16	0.08	0.1
chr1:52097285-52097485	0.54	1.12	-0.01	-0.51
chr1:52097595-52097795	0.85	0.69	0.38	-0.73
chr1:52109725-52109925	0.31	0.85	-0.49	-0.73
chr1:52143175-52143375	0.31	0.48	0.76	0.46
chr1:52155695-52155895	0.54	1.06	1.19	0.99
chr1:52157435-52157635	2.18	2.1	3.26	2.53
chr1:52170585-52170785	4.78	3.87	4.9	4.64
chr1:52173725-52173925	0.04	1.2	-0.07	0.15
chr1:52175475-52175675	-0.36	0.69	-0.12	-0.32
chr1:52176095-52176295	4.39	3.61	4	4.04
chr1:52176735-52176935	0.35	0.75	0.53	0.78
chr1:52177175-52177375	0.27	0.66	0.6	0.69
chr1:52190015-52190215	-0.17	0.16	0.87	-0.73
chr1:52200715-52200915	0.54	1.66	1.15	-0.51
chr1:52203535-52203735	1.15	1.26	1.9	1.04
chr1:52226115-52226315	-0.42	0.51	-0.12	-0.44
chr1:52226975-52227175	1.53	1.91	2.12	1.52
chr1:52227685-52227885	-0.36	0.55	0.38	-0.38
chr1:52273715-52273915	0.04	0.77	0.7	0.15
chr1:52285195-52285395	0.31	0.48	0.46	0.56
chr1:52288705-52288905	0.54	0.72	0.84	0.72
chr1:52289275-52289475	3.09	2.04	2.56	2.58
chr1:52289895-52290095	3.54	2.86	3.36	3.09
chr1:52324525-52324725	1.65	2.02	2.62	1.78
chr1:52358165-52358365	0.27	0.61	1.36	0.66
chr1:52359525-52359725	0.5	1.31	1.71	0.69
chr1:52363885-52364085	0.39	1.06	0.76	-0.2
chr1:52385435-52385635	-0.23	1.01	1.24	-0.04
chr1:52420555-52420755	0.99	1.74	1.54	-0.44
chr1:52423285-52423485	0.79	1.83	0.76	-0.51
chr1:52431585-52431785	1.62	1.43	1.17	0.1
chr1:52445085-52445285	1.75	1.38	2.17	1.46
chr1:52445795-52445995	0.64	0.87	0.84	-0.2
chr1:52448685-52448885	-0.01	0.94	0.9	-0.58
chr1:52476365-52476565	-0.17	0.55	-0.29	-1
chr1:52511495-52511695	0.91	0.75	-0.23	-0.58
chr1:52546715-52546915	0.18	1.08	1.08	1.08
chr1:52556745-52556945	1.35	1.38	1.12	1.78
chr1:52557325-52557525	3.45	3.04	3.17	3.07
chr1:52557695-52557895	1.89	1.7	1.61	2.11
chr1:52558685-52558885	0.54	0.82	0.95	0.99
chr1:52635135-52635335	1.04	0.55	0.93	1.23
chr1:52635455-52635655	0.18	0.28	0.26	0.8
chr1:52654745-52654945	2.21	1.76	2.39	1.48
chr1:52664595-52664795	-0.17	0.12	0.42	0.56
chr1:52687395-52687595	3.56	3.33	3.98	3.76
chr1:52687775-52687975	2.41	2.55	2.33	2.98
chr1:52688545-52688745	1.5	1.78	1.24	1.83
chr1:52705065-52705265	2.03	1.29	2.56	2.42
chr1:52706995-52707195	2.18	-0.48	-0.29	2.14
chr1:52709475-52709675	0.57	-0.2	-0.23	0.53
chr1:52709895-52710095	0.47	-0.15	-0.42	0.83
chr1:52710275-52710475	2.62	0.42	0.93	1.76
chr1:52783175-52783375	1.15	0.38	1.28	1.15
chr1:52783935-52784135	0.35	0.24	0.22	0.6
chr1:52805205-52805405	1.26	1.67	1.92	1.66
chr1:52808595-52808795	0.64	-0.83	-0.36	0.01
chr1:52810705-52810905	0.57	-0.15	-0.36	0.23
chr1:52856305-52856505	2.06	2.39	2.01	1.75
chr1:52856785-52856985	0.27	0.63	0.22	0.6
chr1:52857215-52857415	2.83	2.89	2.75	2.28
chr1:52873865-52874065	2.31	2.03	2.8	1.96
chr1:52874505-52874705	2.14	2.31	1.88	1.23
chr1:52901275-52901475	0.27	0.75	-0.07	0.56
chr1:52901685-52901885	5.46	4.33	5	4.53
chr1:52910965-52911165	1.22	1.35	2.05	1.71
chr1:53012115-53012315	0.23	0.77	1.34	0.78
chr1:53106865-53107065	0.47	0.38	0.6	-0.38
chr1:53109995-53110195	0.39	0.8	2.03	1.08
chr1:53150125-53150325	-0.36	0.31	0.63	-0.51
chr1:53329585-53329785	-0.64	0.24	0.7	-0.73
chr1:53353805-53354005	3.83	3.09	3.79	3.47
chr1:53370475-53370675	2.19	2.03	2.31	2.22
chr1:53409325-53409525	2.7	1.86	2.5	2.64
chr1:53763575-53763775	1.22	1.22	1.44	0.86
chr1:53772405-53772605	1.46	2.09	2.71	2.13
chr1:53828425-53828625	0.27	0.72	0.46	0.46
chr1:53829865-53830065	0.82	1.33	1.21	1.04
chr1:53830905-53831105	3.89	3.75	3.9	3.37
chr1:53831705-53831905	-0.12	1.12	-0.36	0.42
chr1:53832015-53832215	0.35	0.77	-0.07	0.75
chr1:53832675-53832875	0.04	0.58	0.04	0.31
chr1:53833445-53833645	2	1.88	2.13	2.27
chr1:53833905-53834105	-0.12	0.99	0.18	0.35
chr1:53834985-53835185	-0.29	0.51	-0.23	0.19
chr1:53838225-53838425	0.99	1.31	1.32	1.41
chr1:53839065-53839265	0.57	1.36	0.7	1.46
chr1:53839865-53840065	0.35	0.87	0.26	0.78
chr1:53841155-53841355	2.77	2.29	3.07	2.46
chr1:53842005-53842205	3.88	3.51	4.12	3.7
chr1:53842415-53842615	0.14	0.97	0.53	1.17
chr1:53848285-53848485	2.7	2.09	2.24	1.91
chr1:53852025-53852225	1.35	1.85	1.54	1.32
chr1:53852635-53852835	-0.01	0.85	-0.29	0.15
chr1:53853205-53853405	0.5	0.61	-0.01	0.35
chr1:53854025-53854225	1.88	2.2	1.88	1.87
chr1:53854725-53854925	1.59	2.03	1.53	0.99
chr1:53865165-53865365	-0.12	0.16	0.84	0.06
chr1:53880715-53880915	2.54	2.48	2.62	2.4
chr1:53881425-53881625	1.11	1.03	-0.07	1.43
chr1:53881835-53882035	0.79	0.77	0.46	1.19
chr1:53895205-53895405	0.47	0.69	0.13	0.31
chr1:53899985-53900185	0.85	-0.61	-0.42	0.94
chr1:53902035-53902235	1.13	0.9	0.04	1.13
chr1:53907845-53908045	1.79	0.87	0.6	1.63
chr1:53908265-53908465	3.51	2.79	3.22	2.91
chr1:53909145-53909345	2	1.38	0.63	1.01
chr1:53932855-53933055	0.76	0.35	1.17	1.19
chr1:53939515-53939715	-0.12	-0.61	-0.49	0.6
chr1:53947295-53947495	0.61	0.58	1.17	0.94
chr1:53963125-53963325	0.47	-0.15	0.04	1.01
chr1:53966075-53966275	1.73	1.91	2.34	2.54
chr1:53984535-53984735	0.04	1.16	1.36	1.04
chr1:54307435-54307635	2.98	1.53	3.27	2.77
chr1:54438205-54438405	0.61	1.27	1.36	1.32
chr1:54478615-54478815	1.94	0.72	0.79	1.57
chr1:54495765-54495965	2.08	1.89	2.38	2.53
chr1:54549385-54549585	2.73	1.51	1.91	2.99
chr1:54549855-54550055	0.76	-0.05	0.04	1.15
chr1:54550275-54550475	1.22	0.31	0.9	1.19
chr1:54570775-54570975	0.64	1.01	1.44	1.41
chr1:54612325-54612525	-0.42	0.24	0.7	0.35
chr1:54614445-54614645	3.85	3.02	4.27	3.9
chr1:54614855-54615055	1.33	1.16	1.49	1.23
chr1:54635505-54635705	0.39	0.61	1.05	0.56
chr1:54641715-54641915	0.18	1.06	0.46	0.53
chr1:54642335-54642535	3.37	3.09	3.08	2.16
chr1:54643075-54643275	-0.06	1.14	-0.18	-0.38
chr1:54704235-54704435	1.24	0.66	0.5	1.69
chr1:54717535-54717735	2.51	1.31	0.18	-0.44
chr1:54722925-54723125	1.29	1.87	2.79	2.01
chr1:54763555-54763755	-0.06	0.51	0.5	0.15
chr1:54884785-54884985	1.83	2.01	2.1	1.21
chr1:54889685-54889885	1.82	2.25	2.48	2.04
chr1:54897095-54897295	0.96	1.29	0.95	0.63
chr1:54898715-54898915	3.11	2.68	3.24	2.37
chr1:54904165-54904365	1.04	0.12	0.82	0.69
chr1:54911345-54911545	1.01	0.08	0.46	0.56
chr1:54917305-54917505	0.93	0.24	0.5	1.08
chr1:54922965-54923165	0.09	0.04	0.42	1.17
chr1:54927865-54928065	0.76	0.51	0.22	0.31
chr1:54928265-54928465	1.73	1.5	1.44	1.37
chr1:54939905-54940105	0.35	0.24	0.9	0.69
chr1:54945485-54945685	1.06	0.31	0.63	0.63
chr1:54953405-54953605	2.21	2.1	2.49	1.78
chr1:54954215-54954415	0.31	0.45	-0.12	0.56
chr1:54963245-54963445	0.39	0.92	0.38	0.1
chr1:54963875-54964075	0.5	1.01	1.12	1.06
chr1:54964665-54964865	0.04	0.51	0.04	-0.38
chr1:54965895-54966095	0.18	1.08	0.22	0.19
chr1:54967595-54967795	-0.06	0.12	0.57	-0.04
chr1:54970375-54970575	2.29	2.63	1.91	1.98
chr1:54971365-54971565	1.35	1.56	1.38	0.89
chr1:54978505-54978705	-0.17	0.69	0.13	0.35
chr1:54980845-54981045	1.92	1.91	1.72	1.96
chr1:54981315-54981515	0.14	0.72	-0.18	0.46
chr1:54982475-54982675	0.93	0.72	0.13	0.56
chr1:54983025-54983225	1.93	2.37	1.91	2.57
chr1:54983455-54983655	0.35	0.66	0.13	0.89
chr1:54991825-54992025	0.85	0.77	0.13	0.1
chr1:55011845-55012045	0.23	-0.01	0.7	0.56
chr1:55015455-55015655	-0.36	0.42	0.63	-0.15
chr1:55082335-55082535	-0.29	0.66	-0.12	0.1
chr1:55083695-55083895	1.04	1.35	1.03	1.5
chr1:55084225-55084425	5.17	3.88	4.57	4.34
chr1:55084945-55085145	-0.36	0.75	-0.12	-0.2
chr1:55085405-55085605	0.14	1.01	-0.49	0.23
chr1:55085775-55085975	1.94	2.5	1.75	1.69
chr1:55086435-55086635	-0.01	0.61	-0.01	0.39
chr1:55087915-55088115	0.35	0.38	0.35	0.53
chr1:55099185-55099385	0.35	0.2	1.3	0.91
chr1:55100115-55100315	0.5	0.48	-0.29	0.42
chr1:55108605-55108805	0.93	1.46	1.17	-0.15
chr1:55109485-55109685	5.15	4.09	5.43	4.53
chr1:55109955-55110155	1.82	1.31	1.38	1.06
chr1:55144015-55144215	0.57	0.48	0.3	0.6
chr1:55144785-55144985	4.95	3.66	4.41	4.35
chr1:55187865-55188065	4.07	3.4	4.19	3.52
chr1:55188495-55188695	0.91	1.27	1.08	1.26
chr1:55218845-55219045	-0.64	0.66	0.42	0.1
chr1:55249755-55249955	-0.56	0.66	0.57	0.39
chr1:55253285-55253485	0.14	-0.48	0.04	1.06
chr1:55266515-55266715	-0.72	0.63	-0.42	-0.26
chr1:55267165-55267365	0.91	1.18	1.36	0.66
chr1:55272355-55272555	1.78	1.8	2.53	2.49
chr1:55293915-55294115	4.1	3.59	4.63	3.59
chr1:55296125-55296325	0.73	1.51	1.28	1.08
chr1:55420195-55420395	2.91	2.53	3.34	3.4
chr1:55420525-55420725	2.99	2.37	3.53	3.39
chr1:55440065-55440265	1.04	1.51	2.87	1.82
chr1:55461305-55461505	1.65	2.73	2.97	2.33
chr1:55462575-55462775	4.15	3.41	4.41	3.26
chr1:55463075-55463275	0.61	0.61	0.46	0.27
chr1:55463495-55463695	0.27	0.61	0.53	0.19
chr1:55467615-55467815	0.09	0.75	0.18	-0.73
chr1:55487585-55487785	0.64	1.43	1.05	-0.91
chr1:55503135-55503335	0.5	0.51	-0.23	-0.73
chr1:55503825-55504025	0.91	1.14	1.05	-0.82
chr1:55504615-55504815	0.5	0.51	1.24	-0.44
chr1:55505075-55505275	0.57	0.12	0.08	-0.73
chr1:55793305-55793505	0.23	1.14	1.71	-0.2
chr1:55812685-55812885	0.09	0.75	2.04	0.66
chr1:55869405-55869605	-0.17	0.08	0.73	0.27
chr1:55895105-55895305	0.18	0.51	1.84	0.6
chr1:55931015-55931215	-0.01	0.77	1.53	0.91
chr1:57030215-57030415	0.23	0.61	0.87	-0.26
chr1:57280255-57280455	1.5	-0.25	-0.72	1.74
chr1:57434315-57434515	2.44	2.72	2.86	1.85
chr1:57434755-57434955	0.61	0.72	-0.23	0.31
chr1:57450965-57451165	0.73	1.42	1.64	1.01
chr1:57463285-57463485	2.35	2.51	2.46	2.9
chr1:57463895-57464095	0.14	0.51	-0.07	0.5
chr1:57485855-57486055	0.85	1.27	2.01	1.57
chr1:57493215-57493415	0.35	0.24	0.38	0.89
chr1:57896855-57897055	0.57	-0.42	-0.36	1.01
chr1:58026135-58026335	-0.06	0.77	0.42	0.39
chr1:58026425-58026625	0.76	1.27	0.63	1.39
chr1:58026825-58027025	2.51	2.6	3.11	2.81
chr1:58052685-58052885	4.01	3.67	4.55	4.09
chr1:58088135-58088335	0.61	1.01	1.58	1.11
chr1:58213695-58213895	0.47	0.58	0.98	0.69
chr1:58252355-58252555	-0.01	0.48	0.35	1.15
chr1:58328085-58328285	-0.06	0.48	0.35	0.56
chr1:58353255-58353455	1.35	2.13	2.95	2.42
chr1:58357915-58358115	1.83	0.58	0.79	1.58
chr1:58360675-58360875	1.42	1.33	0.82	1.26
chr1:58361255-58361455	0.88	0.9	0.84	1.37
chr1:58368135-58368335	2.03	0.08	1.74	2.77
chr1:58372455-58372655	-0.06	-0.61	0.18	0.8
chr1:58448955-58449155	0.47	0.66	-0.12	0.63
chr1:58449565-58449765	2.51	2.27	1.96	2.4
chr1:58449835-58450035	4.4	3.59	4.29	3.86
chr1:58450615-58450815	1.11	1.06	0.63	1.26
chr1:58452295-58452495	-0.17	0.31	1.08	0.15
chr1:58467095-58467295	-0.36	0.55	-0.57	-0.51
chr1:58472415-58472615	0.7	0.82	0.93	0.56
chr1:58477855-58478055	0.35	0.66	0.76	0.8
chr1:58479295-58479495	0.09	0.8	-0.18	0.39
chr1:58479865-58480065	3.32	3.24	3.49	2.83
chr1:58480215-58480415	2.6	2.3	2.43	2.76
chr1:58480825-58481025	3.74	3.43	4.03	3.74
chr1:58501645-58501845	0.27	0.55	0.13	0.75
chr1:58502125-58502325	2.21	2.65	2.04	2.49
chr1:58502785-58502985	-0.06	0.58	-0.36	0.46
chr1:58511255-58511455	1.04	0.42	1.24	1.48
chr1:58561455-58561655	1.08	1.33	0.79	1.28
chr1:58561805-58562005	4.06	3.17	3.9	3.36
chr1:58619405-58619605	0.54	1.54	2.05	1.33
chr1:58636115-58636315	-0.06	0.9	1.05	0.31
chr1:58642775-58642975	0.64	0.69	0.3	1.08
chr1:58643095-58643295	3.56	3.33	3.63	3.73
chr1:58708525-58708725	0.09	1.7	0.73	0.66
chr1:58709335-58709535	2.05	2.25	2.16	2.4
chr1:58709995-58710195	-0.12	0.99	0.57	0.42
chr1:58734525-58734725	0.09	1.6	1.71	1.17
chr1:58754495-58754695	0.23	0.16	1.38	0.96
chr1:58767675-58767875	0.79	1.12	0.35	0.78
chr1:58768225-58768425	1.72	2.29	2.07	1.89
chr1:58769235-58769435	2.43	2.59	1.88	2.39
chr1:58769715-58769915	2.49	1.76	0.98	1.63
chr1:58770075-58770275	1.73	1.48	1.08	1.17
chr1:58773215-58773415	0.54	0.63	0.38	0.66
chr1:58776445-58776645	0.47	1.27	0.42	0.31
chr1:58776755-58776955	-0.36	0.55	-0.23	0.15
chr1:58777865-58778065	2.02	1.73	1.63	1.69
chr1:58778415-58778615	-0.12	0.63	-0.12	0.66
chr1:58779265-58779465	0.54	1.83	0.53	0.42
chr1:58780955-58781155	-0.06	0.8	0.38	-0.44
chr1:58782755-58782955	0.99	1.99	0.98	-0.51
chr1:58783905-58784105	1.35	1.91	0.63	0.31
chr1:58785205-58785405	-0.36	0.77	-0.07	-0.58
chr1:58790985-58791185	1.13	0.85	1.26	1.08
chr1:58791415-58791615	0.61	0.66	0.76	0.72
chr1:58799395-58799595	0.23	0.92	0.73	0.42
chr1:58800075-58800275	0.54	0.38	0.73	0.6
chr1:58803845-58804045	0.43	0.8	1.05	0.8
chr1:58818345-58818545	0.23	0.9	1.03	0.35
chr1:58827085-58827285	0.35	1.4	1.03	1.08
chr1:58830835-58831035	0.23	1.08	1.42	1.08
chr1:58835175-58835375	0.61	0.48	1.19	1.13
chr1:58851825-58852025	0.35	0.75	0.18	0.66
chr1:58852135-58852335	2.07	2.39	1.85	1.93
chr1:58854295-58854495	2.93	2.56	2.54	2.53
chr1:58858785-58858985	0.5	0.92	0.73	1.11
chr1:58859195-58859395	1.86	2.43	2.2	1.85
chr1:58859885-58860085	0.57	1.16	0.26	0.83
chr1:58863595-58863795	1.42	1.59	1.97	1.61
chr1:58916685-58916885	1.04	1.45	0.73	0.31
chr1:58954455-58954655	1.41	1.43	2.53	1.75
chr1:59013225-59013425	1.6	1.5	1.95	1.5
chr1:59030235-59030435	4.65	3.67	4.61	4.32
chr1:59030715-59030915	1.06	0.99	0.53	1.52
chr1:59127765-59127965	0.09	0.45	0.57	0.1
chr1:59176565-59176765	2.64	3.11	2.56	2.83
chr1:59176845-59177045	2.88	3.07	2.52	2.65
chr1:59177155-59177355	0.64	1.16	0.76	0.86
chr1:59199745-59199945	1.37	1.93	2.25	1.71
chr1:59219835-59220035	0.54	0.45	-0.18	-0.58
chr1:59229935-59230135	0.5	-0.3	-0.36	-0.51
chr1:59236985-59237185	0.88	-0.01	-0.42	-0.32
chr1:59293295-59293495	-0.42	0.08	-0.57	0.6
chr1:59294035-59294235	4.67	3.97	4.99	4.39
chr1:59294655-59294855	1.11	1.7	0.9	1.43
chr1:59373655-59373855	0.7	1.24	1.36	1.32
chr1:59538605-59538805	2.25	1.86	1.78	1.96
chr1:59539325-59539525	0.61	0.16	0.18	0.83
chr1:59540625-59540825	-0.12	-0.1	0.79	0.23
chr1:59641585-59641785	0.35	0.85	0.98	1.06
chr1:59659515-59659715	1.22	0.75	0.9	1.57
chr1:59665465-59665665	1.13	1.76	0.98	0.94
chr1:59666375-59666575	-0.01	0.77	1.49	0.63
chr1:59670745-59670945	0.76	0.9	2.07	1.3
chr1:59680265-59680465	1.41	2.5	3.34	2.35
chr1:59726955-59727155	0.91	1.31	1.28	1.35
chr1:59727865-59728065	0.79	1.56	0.87	1.81
chr1:59741825-59742025	2.77	2.03	2.42	2.73
chr1:59776865-59777065	0.27	0.72	0.95	0.46
chr1:59819185-59819385	2.37	1.76	3.1	1.3
chr1:59819635-59819835	1.62	1.78	1.64	1.94
chr1:59820135-59820335	2.53	2.65	2.78	2.74
chr1:59821195-59821395	-0.17	0.28	0.38	0.53
chr1:59940785-59940985	0.73	1.54	2	1.48
chr1:59952425-59952625	-0.06	-0.61	0.3	0.66
chr1:59969215-59969415	1.15	0.8	0.6	1.5
chr1:59969675-59969875	5.18	4.18	4.98	4.44
chr1:59970495-59970695	1.26	1.26	0.42	1.28
chr1:59971835-59972035	1.15	1.65	0.38	-0.44
chr1:59974325-59974525	2.2	2.15	2.32	1.32
chr1:60024235-60024435	0.14	0.31	0.79	0.31
chr1:60073095-60073295	2.34	2.25	1.4	0.06
chr1:60073825-60074025	1.65	2.01	1.12	0.63
chr1:60074135-60074335	0.23	0.66	-0.72	-0.32
chr1:60111595-60111795	-0.17	0.61	0.35	0.19
chr1:60127675-60127875	0.54	-0.05	0.18	0.63
chr1:60131875-60132075	1.06	0.55	0.04	0.91
chr1:60154725-60154925	2.51	2.65	1.94	3.11
chr1:60155355-60155555	1.06	0.92	1.08	1.13
chr1:60215515-60215715	1.08	1.18	1.75	1.55
chr1:60237175-60237375	4.12	3.51	4.05	3.58
chr1:60237675-60237875	0.67	0.31	0.26	1.28
chr1:60293195-60293395	0.43	-0.48	-0.18	0.69
chr1:60329425-60329625	0.18	0.63	0.6	0.5
chr1:60400155-60400355	2.77	2.22	2.36	2.62
chr1:60409735-60409935	0.5	0.31	-0.57	0.15
chr1:60465335-60465535	-0.64	0.58	-0.72	-0.58
chr1:60465935-60466135	0.43	1.1	0.35	0.8
chr1:60466455-60466655	1.93	1.97	1.8	1.53
chr1:60466905-60467105	0.61	0.9	0.66	0.39
chr1:60473675-60473875	1.64	-0.01	0.87	2.23
chr1:60485875-60486075	0.27	0.69	2	1.28
chr1:60504035-60504235	1.18	0.75	2.44	1.96
chr1:60517675-60517875	0.14	-0.01	0.42	0.66
chr1:60539815-60540015	1.08	0.04	0.46	0.42
chr1:60591865-60592065	0.57	0.61	1.15	0.5
chr1:60596205-60596405	1.2	0.24	0.73	1.19
chr1:60622275-60622475	0.18	0.97	0.35	0.39
chr1:60623545-60623745	1.98	1.93	1.49	1.23
chr1:60624155-60624355	-0.23	0.58	-0.18	0.01
chr1:60626135-60626335	0.35	0.61	0.6	0.56
chr1:60709375-60709575	1.2	0.42	1.05	1.3
chr1:60759575-60759775	0.09	0.77	0.08	0.1
chr1:60770745-60770945	-0.36	-0.1	0.9	0.5
chr1:60802595-60802795	0.39	0.66	0.22	0.89
chr1:60803115-60803315	4.24	3.27	3.68	3.5
chr1:60803935-60804135	0.43	1.2	0.46	0.56
chr1:60805015-60805215	0.31	0.92	-0.01	0.5
chr1:60805895-60806095	0.64	1.51	1.1	0.99
chr1:60806825-60807025	0.23	1.12	0.08	-0.04
chr1:60808635-60808835	-0.42	0.66	-0.18	-0.09
chr1:60809325-60809525	0.7	0.9	-0.12	0.15
chr1:60809885-60810085	1.18	1.03	0.5	-0.04
chr1:60810535-60810735	-0.12	0.66	-0.18	-0.2
chr1:60810975-60811175	0.5	1.01	0.7	0.42
chr1:60811655-60811855	-0.29	0.8	-0.18	-0.04
chr1:60812415-60812615	0.85	1.74	0.93	0.86
chr1:60812815-60813015	3.17	2.98	2.64	2.22
chr1:60813775-60813975	-0.42	0.58	-0.57	-0.26
chr1:60814055-60814255	-0.64	0.66	-0.64	-0.26
chr1:60814495-60814695	-0.01	0.75	-0.23	0.5
chr1:60815165-60815365	2.58	2.27	1.88	2.34
chr1:60815595-60815795	-0.12	1.01	-0.36	-0.04
chr1:60815975-60816175	-0.12	0.82	-0.57	-0.04
chr1:60816715-60816915	0.85	1.69	0.76	0.83
chr1:60817385-60817585	0.43	1.2	0.13	0.15
chr1:60818095-60818295	-0.06	1.27	-0.36	-0.38
chr1:60818595-60818795	1.04	2.14	0.57	0.53
chr1:60821895-60822095	-0.17	0.58	-0.12	0.23
chr1:60828705-60828905	0.39	1.81	0.66	-0.58
chr1:60831355-60831555	-0.01	1.42	-0.29	-0.04
chr1:60831905-60832105	0.31	1.12	0.42	0.42
chr1:60832665-60832865	0.35	1.35	-0.07	0.5
chr1:60833225-60833425	0.14	1.78	0.79	0.1
chr1:60834065-60834265	3.03	2.28	2.61	2.33
chr1:60835655-60835855	1.08	1.6	1.15	0.69
chr1:60836115-60836315	0.57	1.69	0.08	0.78
chr1:60837505-60837705	-0.17	1.5	0.26	-0.51
chr1:60838585-60838785	1.29	1.72	1.38	1.83
chr1:60850675-60850875	0.73	0.75	1.17	1.48
chr1:60870345-60870545	1.13	-0.25	0.42	1.39
chr1:60879875-60880075	2.07	2.68	3.85	2.55
chr1:60885125-60885325	0.35	0.99	0.42	-0.44
chr1:60910305-60910505	1.33	2.58	2.52	0.91
chr1:60910575-60910775	-0.49	0.61	-0.01	-0.09
chr1:60910955-60911155	-0.06	0.97	0.42	-0.66
chr1:60914425-60914625	-0.17	1.43	0.42	0.1
chr1:60917195-60917395	-0.42	0.72	-0.42	0.23
chr1:60917555-60917755	1.46	2.15	2.34	1.71
chr1:60919795-60919995	-0.49	0.61	-0.23	-0.91
chr1:60920125-60920325	-0.56	0.82	-0.01	-0.51
chr1:60922115-60922315	-0.49	0.69	-0.36	-0.73
chr1:60924915-60925115	-0.9	0.51	-0.57	-0.58
chr1:60925345-60925545	0.76	2.25	2.8	1.35
chr1:60931395-60931595	-0.49	1.73	-0.23	-0.73
chr1:60932125-60932325	1.01	2.69	1.1	-0.32
chr1:60932775-60932975	-0.64	1.31	0.18	-0.91
chr1:60936155-60936355	-0.36	0.77	0.66	-0.66
chr1:60937105-60937305	-0.56	0.87	0.42	-0.44
chr1:60939725-60939925	0.73	1.78	2.22	1.35
chr1:60940255-60940455	-0.17	1.03	0.87	-0.04
chr1:60940695-60940895	-0.49	0.92	-0.07	-0.66
chr1:60943955-60944155	-0.17	2.65	1.68	-0.66
chr1:60944855-60945055	-1	0.99	-0.42	-0.82
chr1:60945765-60945965	-0.29	2.03	0.57	-0.73
chr1:60950215-60950415	-0.9	0.75	0.13	-0.91
chr1:60951505-60951705	-0.72	1.1	0.46	-0.91
chr1:60955075-60955275	-0.64	1.16	0.46	-0.66
chr1:60955545-60955745	0.61	2.21	1.49	0.31
chr1:60956255-60956455	1.06	2.47	1.34	-0.04
chr1:60959365-60959565	1.29	2.03	1.56	-0.58
chr1:60960035-60960235	-0.29	1.63	-0.42	-0.58
chr1:60961415-60961615	-0.64	1.4	0.22	-0.58
chr1:60962415-60962615	-0.49	1.6	0.6	-0.91
chr1:60964335-60964535	0.5	1.45	1.51	0.94
chr1:60965765-60965965	3.25	3.9	3.4	1.85
chr1:60966315-60966515	-0.29	1.83	0.82	-0.2
chr1:60966645-60966845	0.14	2.12	0.79	-0.04
chr1:60967735-60967935	2.48	3	3.55	0.42
chr1:60968155-60968355	0.5	1.92	1.1	0.15
chr1:60968525-60968725	2.05	2.65	1.8	0.6
chr1:60968915-60969115	0.18	1.51	0.5	-0.44
chr1:60969325-60969525	0.39	1.89	0.87	-0.51
chr1:60970245-60970445	2.67	3.51	3.08	0.42
chr1:60970935-60971135	0.27	1.29	0.82	0.35
chr1:60971415-60971615	-0.49	0.82	-0.36	-0.73
chr1:60971915-60972115	-0.49	0.61	-0.29	-0.58
chr1:60972255-60972455	-0.36	1.33	-0.18	-0.32
chr1:60972715-60972915	-0.01	1.22	0.46	-0.51
chr1:60973285-60973485	1.01	2.59	1.61	0.91
chr1:60973795-60973995	0.27	1.57	0.35	0.06
chr1:60974085-60974285	-0.23	1.38	0.22	-0.2
chr1:60974875-60975075	-0.81	0.99	-0.29	-0.82
chr1:60975275-60975475	-0.49	1.03	-0.42	-0.82
chr1:60977385-60977585	2.57	2.68	1.47	0.46
chr1:60977735-60977935	0.35	1.45	-0.42	-0.26
chr1:60987365-60987565	0.7	1.85	0.7	-0.91
chr1:60993115-60993315	-0.23	0.8	-0.64	-0.66
chr1:60993925-60994125	1.37	2.27	1.26	-0.58
chr1:60995875-60996075	-0.23	1.46	-0.42	-0.82
chr1:60996375-60996575	-0.56	0.69	-0.18	-0.44
chr1:60996695-60996895	-0.49	0.69	-0.29	-0.38
chr1:60996955-60997155	0.09	1.22	0.82	-0.2
chr1:60997575-60997775	-0.01	1.36	-0.01	-0.15
chr1:60998045-60998245	1.26	2.44	1.81	1.13
chr1:60998745-60998945	-0.36	1.08	0.9	0.06
chr1:61002565-61002765	-0.72	0.61	0.08	-0.91
chr1:61005035-61005235	-0.64	1.72	1.91	-0.09
chr1:61009275-61009475	-0.64	0.69	-0.64	-0.82
chr1:61009895-61010095	-0.23	1.85	0.66	-0.73
chr1:61010645-61010845	-0.81	1.8	1.08	-0.58
chr1:61011815-61012015	0.82	1.67	1.94	1.17
chr1:61018045-61018245	0.99	2.29	2.4	1.32
chr1:61019015-61019215	-0.29	0.77	0.08	-0.58
chr1:61027805-61028005	0.35	1.03	0.53	0.01
chr1:61029935-61030135	-0.06	0.82	-0.57	-0.38
chr1:61030735-61030935	0.43	1.06	-0.23	0.42
chr1:61031145-61031345	2.22	2.17	1.32	1.74
chr1:61031875-61032075	-0.01	0.63	-0.12	-0.26
chr1:61032315-61032515	-0.72	0.9	-0.42	-0.58
chr1:61032775-61032975	-0.12	1.38	-0.18	-0.58
chr1:61033325-61033525	-0.42	0.72	0.13	-0.32
chr1:61034115-61034315	-0.29	0.75	-0.36	-0.26
chr1:61034635-61034835	3.71	3.67	3.87	3.48
chr1:61034955-61035155	-0.01	0.8	0.13	-0.15
chr1:61035375-61035575	0.04	1.1	-0.36	0.01
chr1:61036105-61036305	0.23	1.4	0.18	0.23
chr1:61036835-61037035	-0.12	1.16	-0.81	-0.15
chr1:61037425-61037625	-0.29	0.8	-0.49	-0.15
chr1:61038075-61038275	-0.49	0.66	-0.64	-0.32
chr1:61038525-61038725	0.18	0.82	-0.57	-0.09
chr1:61039875-61040075	-0.29	0.87	-0.57	-0.58
chr1:61041355-61041555	-0.64	0.66	-0.64	-0.51
chr1:61042035-61042235	2.21	1.89	0.93	-0.2
chr1:61042955-61043155	0.23	1.43	0.84	0.06
chr1:61047275-61047475	2.83	1.31	0.7	1.82
chr1:61059945-61060145	-0.06	0.75	-0.29	-0.51
chr1:61060975-61061175	-0.36	0.58	-0.72	-0.44
chr1:61073545-61073745	0.79	1.03	-0.29	-0.15
chr1:61082895-61083095	-0.23	0.55	-0.64	-0.66
chr1:61083655-61083855	0.82	2.05	0.63	-0.38
chr1:61084445-61084645	1.76	1.67	0.13	-0.04
chr1:61086035-61086235	0.09	0.94	-0.49	0.27
chr1:61086375-61086575	-0.36	0.58	-0.81	-0.09
chr1:61086795-61086995	0.31	0.87	-0.01	-0.26
chr1:61087475-61087675	0.91	1.62	0.5	0.15
chr1:61087815-61088015	-0.49	0.87	0.13	0.06
chr1:61092305-61092505	1.2	1.01	0.53	0.27
chr1:61096225-61096425	0.64	0.63	-0.72	-0.58
chr1:61102035-61102235	-0.23	0.51	-0.64	-0.66
chr1:61102945-61103145	1.64	2.29	1.4	0.94
chr1:61104045-61104245	-0.36	0.55	-0.81	-0.51
chr1:61104405-61104605	-0.23	1.01	-0.42	-0.44
chr1:61106985-61107185	0.14	1.53	-0.18	-0.58
chr1:61107265-61107465	0.85	1.8	1.1	-0.32
chr1:61107555-61107755	-0.29	0.51	-0.57	-0.91
chr1:61111315-61111515	1.64	2.21	0.53	-0.82
chr1:61112095-61112295	0.99	2.29	2.16	1.91
chr1:61125065-61125265	0.23	0.12	0.63	1.08
chr1:61141705-61141905	0.18	0.66	0.66	0.39
chr1:61158675-61158875	-0.06	1.78	1.53	1.08
chr1:61159305-61159505	0.99	1.43	0.5	-0.2
chr1:61192545-61192745	2.73	2.48	2.94	1.85
chr1:61192965-61193165	0.39	1.59	0.63	0.42
chr1:61194295-61194495	0.18	1.12	-0.07	0.23
chr1:61194965-61195165	0.04	0.82	-0.23	-0.38
chr1:61196195-61196395	1.78	2.12	2.93	1.5
chr1:61196605-61196805	0.09	1.83	1.1	-0.26
chr1:61198105-61198305	-0.23	0.94	-0.81	-0.82
chr1:61198975-61199175	-0.72	0.82	-0.36	-0.82
chr1:61238035-61238235	2.29	3.06	3.97	2.77
chr1:61238295-61238495	1.04	2.02	1.21	0.89
chr1:61260095-61260295	0.04	0.82	-0.42	-0.82
chr1:61434005-61434205	0.61	1.85	2.28	0.72
chr1:61480175-61480375	0.27	1.12	-0.72	-0.73
chr1:61817895-61818095	0.99	1.38	2.36	0.72
chr1:62013795-62013995	-0.23	0.04	0.57	-0.66
chr1:62247575-62247775	-0.56	0.75	0.35	-0.73
chr1:62484485-62484685	-0.42	-0.25	1.58	-0.15
chr1:62685735-62685935	0.76	0.08	1.4	0.6
chr1:62747695-62747895	0.14	0.12	0.57	-0.32
chr1:62749775-62749975	0.27	0.04	0.87	-0.51
chr1:62769185-62769385	0.31	1.4	1.81	0.8
chr1:62832915-62833115	0.31	0.82	1.54	1.23
chr1:62842195-62842395	-0.01	0.2	0.42	0.72
chr1:62876335-62876535	1.65	-0.42	-0.29	1.37
chr1:62922375-62922575	2.01	1.18	0.93	1.11
chr1:62923345-62923545	0.61	0.31	1.1	1.23
chr1:62976105-62976305	0.04	0.48	1.19	1.06
chr1:63010965-63011165	-0.01	0.48	0.76	0.1
chr1:63031115-63031315	0.04	0.35	1.19	0.15
chr1:63032915-63033115	0.23	0.8	1.95	0.5
chr1:63157535-63157735	0.93	1.24	1.69	1.13
chr1:63159505-63159705	0.23	0.9	0.04	1.01
chr1:63160245-63160445	1.15	1.31	0.57	1.26
chr1:63160975-63161175	3.37	2.97	2.66	3.67
chr1:63166365-63166565	0.18	0.77	1.17	-0.73
chr1:63176605-63176805	0.35	1.14	0.63	0.99
chr1:63222775-63222975	0.18	1.01	0.18	1.04
chr1:63223385-63223585	4.16	3.5	3.77	4.02
chr1:63227565-63227765	2.62	2.82	3.47	2.94
chr1:63229275-63229475	0.35	1.14	1.59	1.01
chr1:63704655-63704855	0.43	0.85	1.53	0.83
chr1:63706225-63706425	0.54	1.03	2.05	1.43
chr1:63715475-63715675	-0.49	0.12	0.84	0.39
chr1:63776955-63777155	3.16	2.73	2.75	3.2
chr1:64000125-64000325	0.99	0.48	1.9	1.76
chr1:64047255-64047455	-0.01	1.03	0.98	1.43
chr1:64132525-64132725	2.34	1.2	1.38	1.43
chr1:64134545-64134745	1.48	0.35	1.17	1.37
chr1:64151335-64151535	0.39	0.63	1.61	1.13
chr1:64155315-64155515	0.7	0.48	1.15	0.56
chr1:64166015-64166215	0.18	0.08	-0.23	0.66
chr1:64167075-64167275	0.5	0.45	0.73	0.8
chr1:64167535-64167735	1.26	1.45	1.17	1.57
chr1:64168165-64168365	5.69	3.96	5.25	4.63
chr1:64168685-64168885	3.2	2.59	3.23	3.23
chr1:64182885-64183085	0.39	-0.54	-0.49	1.06
chr1:64349555-64349755	0.18	0.08	0.57	0.46
chr1:64492695-64492895	-0.23	-0.3	0.7	0.63
chr1:64494785-64494985	0.85	1.92	2.75	2.23
chr1:64533065-64533265	0.61	0.51	0.35	0.06
chr1:64555045-64555245	1.01	1.35	0.9	0.63
chr1:64574315-64574515	2.31	1.26	1.81	2.08
chr1:64577705-64577905	0.18	0.51	-0.07	0.35
chr1:64578285-64578485	0.99	1.66	0.87	1.78
chr1:64578665-64578865	4.13	2.98	3.57	3.55
chr1:64579175-64579375	4.49	3.38	4.42	4.09
chr1:64580065-64580265	0.64	0.97	0.82	1.15
chr1:64580505-64580705	0.7	1.92	1.17	0.66
chr1:64580835-64581035	0.57	0.58	0.42	0.35
chr1:64590405-64590605	0.23	0.42	1.03	0.5
chr1:64662365-64662565	0.35	1.22	0.13	-0.73
chr1:64662955-64663155	-0.49	0.61	-0.23	-0.58
chr1:64663695-64663895	3.25	2.46	3.33	2.48
chr1:64664255-64664455	1.22	1.5	1.66	1.95
chr1:64734705-64734905	0.31	0.24	-0.23	0.8
chr1:64737235-64737435	5.05	3.87	5.27	4.31
chr1:64737795-64737995	0.43	0.31	0.04	0.72
chr1:64751925-64752125	1.44	1.8	2.53	1.95
chr1:64756465-64756665	0.47	0.38	1	0.72
chr1:64783045-64783245	0.7	1.12	0.42	0.96
chr1:64783475-64783675	0.27	0.58	-0.23	0.06
chr1:64784235-64784435	2.34	2.25	2.23	1.46
chr1:64785355-64785555	0.23	0.82	-0.01	0.5
chr1:65003115-65003315	0.39	0.12	0.18	0.91
chr1:65003695-65003895	0.67	0.87	0.35	0.53
chr1:65017215-65017415	0.99	-0.1	0.57	1.23
chr1:65032835-65033035	0.18	0.08	1.3	0.96
chr1:65056845-65057045	1.06	1.63	2.43	1.81
chr1:65158685-65158885	-0.12	1.01	1.3	0.63
chr1:65224895-65225095	3.83	3.25	4.11	3.64
chr1:65225395-65225595	1.75	1.83	1.03	2.35
chr1:65226285-65226485	0.23	1.03	-0.49	0.69
chr1:65233005-65233205	4.12	3.57	3.73	3.67
chr1:65329435-65329635	0.09	0.35	0.87	0.23
chr1:66221635-66221835	0.76	0.35	0.22	-0.15
chr1:66325905-66326105	1.37	-0.1	-0.29	1.26
chr1:66599275-66599475	2.45	0.08	0.22	2.27
chr1:66696215-66696415	1.01	-0.1	-0.07	-0.58
chr1:66702385-66702585	0.64	0.08	-0.18	0.83
chr1:66747295-66747495	4	3.42	4.51	3.93
chr1:66747865-66748065	0.47	1.08	0.53	1.08
chr1:66862515-66862715	1.59	1.1	0.82	1.3
chr1:66863175-66863375	1.01	1.14	0.7	1.57
chr1:66863535-66863735	3.45	3.34	4.05	3.6
chr1:66863995-66864195	3.29	2.74	2.75	2.62
chr1:66864665-66864865	0.61	1.12	0.93	0.89
chr1:66885165-66885365	1.41	2.41	2.55	1.89
chr1:66894175-66894375	-0.23	0.87	1.34	0.46
chr1:66909605-66909805	0.67	0.87	0.66	0.69
chr1:66910385-66910585	0.57	1.03	0.04	0.89
chr1:66942925-66943125	0.64	0.77	0.38	1.13
chr1:67034225-67034425	1.29	0.04	0.87	2.01
chr1:67034535-67034735	0.43	-0.1	0.5	0.96
chr1:67039385-67039585	0.57	1.1	1.58	1.48
chr1:67085575-67085775	0.79	0.92	0.63	1.32
chr1:67108115-67108315	0.61	1.24	1.75	1.39
chr1:69185525-69185725	-0.12	0.82	0.7	0.23
chr1:69288395-69288595	0.39	1.51	2.11	0.72
chr1:69337975-69338175	1.37	0.24	0.9	0.53
chr1:69378205-69378405	0.04	0.48	1.08	-0.04
chr1:69545575-69545775	0.23	0.55	0.66	-0.38
chr1:69579765-69579965	-0.72	0.97	0.7	-0.58
chr1:69580655-69580855	-0.72	0.61	0.04	-0.91
chr1:69583575-69583775	-0.36	0.9	-0.12	-0.82
chr1:69584275-69584475	1.33	2.5	1.38	-0.44
chr1:69584595-69584795	0.18	1.67	-0.01	-0.58
chr1:69584955-69585155	-0.72	1.1	-0.42	-0.82
chr1:69588635-69588835	-0.56	0.8	-0.29	-0.91
chr1:69589255-69589455	-0.36	0.77	0.53	-0.82
chr1:69590865-69591065	3.04	3.53	3.41	0.01
chr1:69591835-69592035	0.04	1.46	0.18	-0.51
chr1:69592675-69592875	-0.64	0.8	-0.29	-0.91
chr1:69593515-69593715	-0.64	0.82	-0.07	-0.82
chr1:69593875-69594075	-0.9	0.8	-0.36	-0.91
chr1:69595015-69595215	-0.01	1.48	0.63	-0.82
chr1:69595475-69595675	-0.23	1.27	0.76	-0.73
chr1:69596455-69596655	-0.36	0.94	-0.36	-0.91
chr1:69597155-69597355	-1	0.94	0.46	-0.91
chr1:69600215-69600415	-0.56	0.75	-0.29	-0.91
chr1:69600675-69600875	-0.36	1.03	0.53	-0.73
chr1:69601115-69601315	-0.72	0.94	0.18	-0.58
chr1:69602245-69602445	0.09	1.48	0.93	-0.66
chr1:69602635-69602835	-0.36	0.77	0.18	-0.66
chr1:69625635-69625835	-0.81	0.08	0.9	-0.82
chr1:69631335-69631535	-0.9	0.69	-0.01	-0.82
chr1:69646045-69646245	-0.81	0.87	0.9	-1
chr1:69647655-69647855	-1	0.63	-0.57	-0.73
chr1:69684725-69684925	-0.36	1.5	0.13	-0.38
chr1:69685215-69685415	-0.36	0.61	0.35	-0.04
chr1:69687925-69688125	-0.29	1.01	0.46	-0.66
chr1:69690615-69690815	-1	0.94	0.42	-1
chr1:69691445-69691645	-0.56	0.99	0.57	-0.91
chr1:69696155-69696355	-1	0.82	0.57	-0.73
chr1:69698235-69698435	-0.9	0.92	0.42	-0.82
chr1:69700075-69700275	-0.42	1.85	1.71	-0.66
chr1:69702055-69702255	-0.42	1.06	0.42	-0.51
chr1:69703595-69703795	-0.49	1.22	0.95	0.01
chr1:69704105-69704305	-0.06	1.99	1.44	-0.26
chr1:69704595-69704795	-0.72	0.87	0.42	-0.44
chr1:69707015-69707215	-0.64	1.16	0.35	-0.82
chr1:69709545-69709745	-0.9	0.9	0.26	-0.82
chr1:69711595-69711795	-0.81	1.12	-0.29	-0.73
chr1:69713465-69713665	-1	0.75	0.22	-0.82
chr1:69714095-69714295	-0.9	1.46	1.53	-0.82
chr1:69714635-69714835	-0.9	1.2	0.18	-0.73
chr1:69716655-69716855	-0.49	1.77	1.63	-0.58
chr1:69717075-69717275	-1	0.58	-0.72	-0.82
chr1:69717655-69717855	-0.64	1.16	0.08	-0.82
chr1:69722935-69723135	-0.72	0.94	-0.07	-1
chr1:69724325-69724525	-0.72	1.01	0.46	-1
chr1:69724985-69725185	-0.72	1.18	0.53	-0.58
chr1:69726265-69726465	-0.81	1.38	0.13	-0.58
chr1:69726795-69726995	-0.56	1.8	1.19	-0.66
chr1:69727165-69727365	0.04	2.38	1.53	-0.66
chr1:69727695-69727895	0.99	2.57	2.1	0.15
chr1:69728965-69729165	-0.29	1.97	1	-0.73
chr1:69729435-69729635	-0.06	1.33	0.87	-0.2
chr1:69729745-69729945	0.82	2.95	2.61	-0.38
chr1:69730775-69730975	-0.49	1.22	-0.23	-0.38
chr1:69731335-69731535	-0.23	1.69	0.82	-0.44
chr1:69732285-69732485	-0.01	1.31	0.26	-0.58
chr1:69732715-69732915	0.67	1.03	0.42	-0.38
chr1:69733165-69733365	-0.29	1.48	0.08	0.01
chr1:69733865-69734065	1.44	1.94	2.4	1.11
chr1:69734395-69734595	0.43	1.65	1.17	1.04
chr1:69734735-69734935	0.04	1.03	0.35	-0.15
chr1:69735555-69735755	1.08	2.2	1.66	0.96
chr1:69736015-69736215	-0.49	0.92	-0.18	-0.38
chr1:69736755-69736955	-0.56	0.94	-0.42	-0.73
chr1:69737135-69737335	-0.9	0.58	-0.57	-1
chr1:69738625-69738825	0.88	2.25	2	-0.66
chr1:69739135-69739335	-0.49	1.24	1.26	-0.66
chr1:69750315-69750515	-0.72	0.75	0.18	-0.66
chr1:69793455-69793655	-0.9	0.97	-0.18	-0.82
chr1:69797625-69797825	-0.81	0.58	-0.36	-0.91
chr1:69797975-69798175	-0.81	0.9	-0.23	-0.82
chr1:69798235-69798435	-0.81	0.9	-0.18	-1
chr1:69799415-69799615	1.11	1.95	1.78	0.06
chr1:69802295-69802495	-1	0.51	-0.42	-0.82
chr1:69804315-69804515	-0.56	0.35	0.66	-0.38
chr1:69804795-69804995	-0.9	0.51	-0.81	-0.51
chr1:69805215-69805415	-0.9	0.51	-0.49	-0.91
chr1:69806195-69806395	1.53	3.38	3.32	0.53
chr1:69806865-69807065	-0.64	1.26	0.22	-0.66
chr1:69807855-69808055	-0.9	0.99	-0.57	-0.66
chr1:69808335-69808535	-0.9	0.66	-0.12	-0.66
chr1:69809015-69809215	-0.72	0.58	-0.57	-0.91
chr1:69809295-69809495	-0.81	1.33	0.08	-1
chr1:69810595-69810795	-0.9	0.87	-0.49	-1
chr1:69811075-69811275	-0.81	0.61	-0.12	-0.82
chr1:69811475-69811675	-0.81	1.08	-0.23	-0.82
chr1:69811885-69812085	-0.64	1.03	0.18	-0.91
chr1:69812775-69812975	-0.9	0.9	-0.49	-1
chr1:69813075-69813275	-1	0.63	-0.18	-0.73
chr1:69814655-69814855	-0.72	1.36	0.22	-0.44
chr1:69815405-69815605	1.89	3.48	3.42	0.56
chr1:69815785-69815985	0.04	2.56	1.56	-0.2
chr1:69816575-69816775	-0.72	0.92	-0.18	-1
chr1:69816835-69817035	-0.72	1.1	-0.01	-0.73
chr1:69817095-69817295	-0.56	0.94	0.08	-0.82
chr1:69818015-69818215	-0.9	0.55	0.38	-1
chr1:69818655-69818855	-0.81	0.92	-0.49	-0.82
chr1:69819235-69819435	-1	0.85	-0.01	-0.91
chr1:69819675-69819875	-0.81	0.8	-0.64	-0.82
chr1:69821185-69821385	-0.81	0.63	0.46	-0.73
chr1:69822255-69822455	0.35	2.22	2.71	0.27
chr1:69824255-69824455	-0.81	0.51	-0.01	-0.91
chr1:69831795-69831995	0.73	2.03	2.79	1.45
chr1:69836915-69837115	0.67	2.14	2.77	1.39
chr1:71146825-71147025	0.5	0.9	0.38	0.56
chr1:71148295-71148495	0.96	1.38	0.57	0.5
chr1:71148885-71149085	2.85	2.72	3.05	2.71
chr1:71149505-71149705	5.82	4.44	5.35	5.02
chr1:71150255-71150455	-0.06	0.72	0.42	0.46
chr1:71603605-71603805	3.77	3.37	3.97	3.34
chr1:71604025-71604225	0.99	1.16	1.72	1.23
chr1:71623435-71623635	0.5	-0.42	-0.72	-0.73
chr1:72170295-72170495	0.14	0.72	1.64	0.35
chr1:72188535-72188735	0.14	0.66	1.49	0.15
chr1:72258815-72259015	-0.01	-0.3	0.79	0.06
chr1:72272015-72272215	-0.01	0.16	-0.18	0.69
chr1:72272455-72272655	3.16	2.53	3.35	3.06
chr1:72272915-72273115	0.76	0.42	0.82	0.35
chr1:72273325-72273525	-0.01	0.51	0.13	0.23
chr1:72290345-72290545	4.39	3.58	4.44	3.62
chr1:72290925-72291125	1.62	1.27	1.74	1.57
chr1:72300795-72300995	-0.12	0.61	-0.07	0.69
chr1:72301255-72301455	2.84	2.78	2.98	2.95
chr1:72301745-72301945	1.35	1.29	1.71	1.32
chr1:72302115-72302315	0.5	0.8	0.13	0.56
chr1:72330805-72331005	2.76	2.75	3	2.12
chr1:72353535-72353735	0.85	1.16	2.09	1.26
chr1:72353935-72354135	3.99	3.53	4.81	4.06
chr1:72360295-72360495	0.04	1.01	1.03	0.78
chr1:72625475-72625675	0.39	0.55	0.76	-0.15
chr1:72629635-72629835	4.28	3.77	4.61	3.72
chr1:72757855-72758055	2.98	2.73	3.38	3.18
chr1:72758345-72758545	0.35	0.55	0.42	0.15
chr1:72763705-72763905	-0.01	1.59	2.06	1.46
chr1:72765485-72765685	0.18	0.82	1.59	1.37
chr1:72916835-72917035	0.43	1.22	0.6	-0.73
chr1:73872975-73873175	0.04	0.82	1.21	0.42
chr1:73948205-73948405	1.11	1.81	2.42	1.91
chr1:73948895-73949095	0.57	1.48	1.21	1.41
chr1:73972925-73973125	-0.56	0.38	0.93	-0.44
chr1:73977075-73977275	-0.17	0.45	0.66	0.01
chr1:73983235-73983435	-0.17	0.9	0.26	-0.38
chr1:73987495-73987695	0.85	1.27	1.74	0.1
chr1:74033335-74033535	0.5	1.57	2.67	1.55
chr1:74042935-74043135	-0.17	1.1	1.56	0.5
chr1:74115315-74115515	-0.29	-0.75	-0.18	0.53
chr1:74124025-74124225	0.04	0.94	1.75	1.32
chr1:74129505-74129705	0.31	0.42	0.84	0.91
chr1:74171055-74171255	1.46	0.58	0.7	1.53
chr1:74171805-74172005	1.59	1.82	2.52	2.19
chr1:74241155-74241355	0.04	-0.42	-0.36	0.56
chr1:74242645-74242845	1.08	0.82	1.1	1.58
chr1:74247705-74247905	0.73	1.4	0.3	0.06
chr1:74248075-74248275	1.2	1.89	1	-0.32
chr1:74252495-74252695	0.73	1.73	1.8	1.58
chr1:74274025-74274225	2.29	2.29	3.27	2.45
chr1:74282935-74283135	5.14	3.99	4.9	4.45
chr1:74283445-74283645	0.91	0.58	0.22	0.66
chr1:74284355-74284555	-0.06	0.58	-0.29	0.01
chr1:74284635-74284835	0.35	1.01	0.04	0.42
chr1:74292195-74292395	-0.01	0.8	0.6	0.31
chr1:74295535-74295735	2.7	2.52	2.77	2.23
chr1:74309235-74309435	3.13	2.44	2.22	2.01
chr1:74315425-74315625	-0.17	0.72	0.76	0.19
chr1:74330765-74330965	1.59	1.7	1.4	1.04
chr1:74331285-74331485	5.79	4.55	5.66	4.94
chr1:74342055-74342255	1.67	2.14	1.47	-0.91
chr1:74350225-74350425	0.18	0.75	-0.23	-0.09
chr1:74350795-74350995	-0.12	1.01	-0.29	-0.51
chr1:74359985-74360185	1.75	2.15	3.27	2.16
chr1:74378975-74379175	4.56	3.77	4.86	4.21
chr1:74397905-74398105	-0.42	1.4	-0.12	-0.66
chr1:74406695-74406895	-0.29	0.77	-0.07	-0.2
chr1:74408505-74408705	1.2	2.21	2.73	1.75
chr1:74414825-74415025	-0.72	0.16	0.53	-0.15
chr1:74420025-74420225	1.11	0.24	-0.57	-0.58
chr1:74425855-74426055	-0.29	0.55	-0.57	-0.66
chr1:74428155-74428355	-0.49	0.58	-0.57	-1
chr1:74433665-74433865	2.43	2.56	1.9	2.74
chr1:74436795-74436995	1.2	1.65	0.79	0.8
chr1:74437215-74437415	2.29	3.07	2.96	2.43
chr1:74437665-74437865	1.26	1.92	1.28	1.53
chr1:74438115-74438315	3.89	3.3	3.7	3.42
chr1:74438685-74438885	1.41	1.12	0.87	1.21
chr1:74443675-74443875	2	1.42	0.98	1.23
chr1:74444015-74444215	3.3	2.99	2.74	2.57
chr1:74444735-74444935	2.45	2.02	2.3	1.96
chr1:74484685-74484885	-0.06	0.55	1.12	-0.66
chr1:74499365-74499565	0.54	1.12	1.12	1.3
chr1:74506945-74507145	0.27	0.92	1.3	0.42
chr1:74552405-74552605	5.46	4.34	5.62	5.07
chr1:74552765-74552965	3.87	3.6	3.25	3.67
chr1:74553335-74553535	0.47	0.69	0.18	1.11
chr1:74634345-74634545	3.09	2.3	2.53	2.88
chr1:74634695-74634895	4.89	3.71	4.87	4.25
chr1:74647885-74648085	2.86	2.49	2.98	2.36
chr1:74708345-74708545	1.72	1.54	1.53	2.16
chr1:74809745-74809945	1.15	1.62	1.68	0.56
chr1:74819785-74819985	1.76	1.8	0.18	-0.2
chr1:74831125-74831325	0.35	0.55	0.38	0.01
chr1:74834495-74834695	1.37	2.39	2.66	2.21
chr1:74838035-74838235	-0.36	0.04	0.66	0.1
chr1:74847195-74847395	0.82	0.85	0.66	0.56
chr1:74849575-74849775	2.22	1.85	2.47	1.94
chr1:74850135-74850335	0.31	0.55	0.5	0.83
chr1:74853215-74853415	3.84	2.57	2.56	2.13
chr1:74853605-74853805	2.07	1.53	1.3	0.91
chr1:74854785-74854985	2.45	2.79	3.73	3.14
chr1:74863485-74863685	3.4	3.29	4.15	3.53
chr1:74901325-74901525	1.37	1.57	1.66	1.04
chr1:74927435-74927635	-0.12	0.72	0.7	0.19
chr1:74941635-74941835	0.35	0.82	1.03	0.66
chr1:74948385-74948585	-0.49	0.72	0.73	-0.04
chr1:74995475-74995675	0.09	1.08	1.28	0.31
chr1:75011135-75011335	0.61	2.06	1.69	0.63
chr1:75018045-75018245	-0.42	2.09	0.38	-0.73
chr1:75047155-75047355	-0.36	1.57	1.17	-0.38
chr1:75063515-75063715	0.61	2.01	1.54	0.1
chr1:75118885-75119085	0.54	0.69	1.51	0.94
chr1:75121155-75121355	3.72	3.81	4.16	4.01
chr1:75121435-75121635	4.76	4.09	5.04	4.74
chr1:75121835-75122035	2.5	2.46	2.78	2.53
chr1:75138195-75138395	2.5	2.32	2.39	2.12
chr1:75138495-75138695	1.01	1.01	0.7	1.48
chr1:75138895-75139095	2.87	2.81	2.58	3.45
chr1:75139175-75139375	4.73	3.84	5.07	4.53
chr1:75139635-75139835	1.75	1.35	1.38	1.85
chr1:75165125-75165325	3.97	3.4	4.34	3.66
chr1:75165405-75165605	4.45	3.75	4.52	4.16
chr1:75176895-75177095	2.21	2.24	2.29	1.72
chr1:75188225-75188425	2.34	2.28	1.44	2.86
chr1:75188505-75188705	4.85	3.86	4.75	4.33
chr1:75189165-75189365	0.96	1.01	0.46	0.19
chr1:75207275-75207475	3.74	3.7	4.05	3.46
chr1:75209815-75210015	1.67	0.61	-0.01	0.53
chr1:75213595-75213795	0.31	-0.68	-0.49	0.75
chr1:75215035-75215235	1.11	1.14	0.6	1.61
chr1:75215795-75215995	4.47	3.63	4.6	4.4
chr1:75219595-75219795	0.5	0.38	0.79	1.21
chr1:75222105-75222305	0.18	-0.42	-0.29	0.53
chr1:75231295-75231495	2.14	1.74	3.1	2.34
chr1:75232865-75233065	3.3	2.51	3.46	2.52
chr1:75233365-75233565	2.6	2.14	2.76	2.03
chr1:75233695-75233895	0.27	0.58	0.35	-0.15
chr1:75241525-75241725	0.57	0.75	0.98	0.86
chr1:75245055-75245255	1.22	0.63	0.73	1.33
chr1:75248175-75248375	2.23	1.97	2.8	2.98
chr1:75250915-75251115	1.94	2.6	2.86	2.56
chr1:75259625-75259825	0.31	0.66	1.17	0.5
chr1:75313535-75313735	2.28	2.84	1.96	2.19
chr1:75314045-75314245	5.88	4.25	5.56	5
chr1:75395345-75395545	0.18	0.63	0.7	0.15
chr1:75432415-75432615	1.55	1.92	1.87	1.43
chr1:75442505-75442705	0.7	1.31	1.94	1.28
chr1:75464275-75464475	0.91	2.03	2.21	1.58
chr1:75474085-75474285	1.79	2.35	2.6	2.25
chr1:75474645-75474845	0.39	0.48	0.38	0.53
chr1:75475075-75475275	0.31	0.75	-0.07	0.6
chr1:75475815-75476015	3.84	2.99	3.26	3.31
chr1:75484145-75484345	1.6	1.27	1.12	1.28
chr1:75518215-75518415	2.28	2.5	1.95	2.46
chr1:75556165-75556365	1.68	1.89	2.39	1.57
chr1:78416245-78416445	-0.17	0.24	0.66	0.42
chr1:78419285-78419485	1.13	0.72	1.47	0.42
chr1:78451325-78451525	0.54	0.92	0.53	-0.2
chr1:78485355-78485555	3.39	3.55	3.93	3.77
chr1:78486035-78486235	0.35	0.92	0.26	1.28
chr1:78521885-78522085	0.93	1.4	2.12	1.5
chr1:78533445-78533645	1.83	1.88	3.03	2.28
chr1:78534135-78534335	4.28	2.88	4.32	3.5
chr1:78535055-78535255	2.11	1.6	1.96	2
chr1:78654285-78654485	3.21	2.71	3.22	2.9
chr1:78654755-78654955	0.61	0.31	0.46	0.72
chr1:78679035-78679235	-0.56	0.55	-0.29	-0.82
chr1:78680755-78680955	0.57	-0.05	-0.64	-0.38
chr1:78721255-78721455	1.06	1.1	1.83	1.65
chr1:79436565-79436765	0.57	-0.54	0.08	-0.51
chr1:79557865-79558065	1.89	0.85	1.42	0.6
chr1:79568645-79568845	0.04	-0.54	0.57	-0.82
chr1:79578155-79578355	2.4	1.54	2.14	0.83
chr1:79640095-79640295	1.06	0.31	0.46	0.63
chr1:79640415-79640615	0.73	0.48	1.08	0.39
chr1:79667895-79668095	0.39	0.66	0.35	0.5
chr1:79668595-79668795	2.13	2.12	2.31	2.46
chr1:79679615-79679815	0.57	1.12	1	0.56
chr1:79700195-79700395	0.61	-0.36	-0.29	-0.26
chr1:79708005-79708205	0.64	0.2	0.38	1.17
chr1:79731455-79731655	-0.29	-0.54	0.63	-0.44
chr1:79747795-79747995	1.13	0.28	1.26	0.99
chr1:79748095-79748295	0.5	0.08	-0.49	0.23
chr1:79748885-79749085	0.99	0.08	0.5	0.69
chr1:79757975-79758175	0.14	0.12	0.5	0.96
chr1:79758255-79758455	2.46	2.39	2.39	1.75
chr1:79772545-79772745	4.21	3.49	4.66	4.16
chr1:80177675-80177875	1.04	1.87	2.38	1.72
chr1:80210495-80210695	2.64	2.53	2.67	0.91
chr1:80321045-80321245	0.14	-0.36	0.26	0.53
chr1:80336035-80336235	0.18	0.75	0.5	0.56
chr1:80336745-80336945	2.2	1.63	1.88	1.63
chr1:80337365-80337565	4.53	3.41	4.54	4.22
chr1:80358435-80358635	-0.42	1.29	0.13	-0.66
chr1:80359035-80359235	-0.49	0.8	-0.29	-0.51
chr1:80378005-80378205	1.26	1.65	0.57	0.35
chr1:80386135-80386335	0.88	1.38	0.98	0.53
chr1:80405205-80405405	2.68	3.01	4.05	3.32
chr1:80406375-80406575	0.99	0.94	0.95	1.15
chr1:80406905-80407105	0.99	0.61	0.22	1.46
chr1:80413085-80413285	1.44	0.75	1.32	1.13
chr1:80415365-80415565	0.76	1.31	0.79	-0.2
chr1:80437565-80437765	1.72	1.36	2.07	1.98
chr1:80509265-80509465	1.01	0.16	0.53	1.04
chr1:80512555-80512755	-0.81	0.12	0.53	0.39
chr1:80518885-80519085	-0.29	0.55	1.08	0.75
chr1:80573555-80573755	0.73	1.31	1.59	0.94
chr1:80632465-80632665	-0.12	-0.05	0.53	-0.2
chr1:80633715-80633915	-0.01	0.66	0.46	0.56
chr1:80634035-80634235	0.27	1.16	0.66	0.6
chr1:80634495-80634695	-0.49	0.55	-0.12	-0.26
chr1:80640525-80640725	0.39	0.63	1.32	0.1
chr1:80658195-80658395	-0.12	1.08	0.22	0.06
chr1:80658595-80658795	-0.56	0.77	-0.12	-0.58
chr1:80661375-80661575	-0.56	0.51	-0.57	0.1
chr1:80661855-80662055	2.67	2.67	3.16	2.61
chr1:80667035-80667235	-0.01	1.77	1.19	0.23
chr1:80667845-80668045	-0.23	0.55	-0.29	-0.32
chr1:80700025-80700225	0.04	0.77	0.35	0.27
chr1:80716185-80716385	0.09	0.35	0.04	0.56
chr1:80719305-80719505	1.98	1.83	2.93	2.04
chr1:80721645-80721845	0.43	0.58	-0.18	0.27
chr1:80724885-80725085	3.22	2.29	3.11	3.04
chr1:80727285-80727485	1.31	0.82	1.08	1.28
chr1:80742875-80743075	1.98	2.28	1.88	1.78
chr1:80743395-80743595	1.04	1.16	0.63	0.31
chr1:80743775-80743975	1.62	1.73	1.4	0.53
chr1:80751965-80752165	1.33	1.86	1.94	1.23
chr1:80752515-80752715	0.67	0.92	0.95	1.19
chr1:80754045-80754245	2.93	2.77	2.86	2.13
chr1:80754585-80754785	0.76	0.97	0.73	0.91
chr1:80755095-80755295	2.35	2.16	2.66	2.24
chr1:80762195-80762395	1.42	1.76	1.66	1.83
chr1:81283845-81284045	-0.06	0.24	0.53	0.66
chr1:81306765-81306965	-0.23	0.35	1.05	0.56
chr1:81313235-81313435	-0.42	-0.1	0.76	-0.09
chr1:82279805-82280005	3.38	1.92	2.91	2.67
chr1:82290755-82290955	0.18	0.69	1.77	0.78
chr1:82312995-82313195	4.71	3.79	5.31	4.27
chr1:82313475-82313675	1.11	1.08	0.76	1.11
chr1:82425655-82425855	0.61	-0.68	-0.64	-0.66
chr1:82638325-82638525	-0.49	0.51	0.76	0.46
chr1:82721475-82721675	3.3	2.85	2.76	3.14
chr1:82783995-82784195	-0.23	0.94	1.74	1.11
chr1:82792075-82792275	-0.17	0.8	0.13	-0.2
chr1:82792635-82792835	-0.72	0.55	-0.29	-0.26
chr1:82800285-82800485	1.24	2.5	2.38	1.06
chr1:82803615-82803815	0.31	1.36	-0.07	0.42
chr1:82803915-82804115	0.64	1.45	1.72	0.89
chr1:82812695-82812895	-0.49	0.63	-0.07	-0.91
chr1:82815905-82816105	1.64	2.14	1.4	1.26
chr1:82816785-82816985	-0.29	1.31	0.53	-0.15
chr1:82817415-82817615	-0.36	0.63	-0.36	-0.66
chr1:82827415-82827615	1.08	1.99	0.87	0.06
chr1:82827755-82827955	-0.29	1.24	0.13	0.1
chr1:82828355-82828555	1.13	2.37	1.12	0.5
chr1:82829205-82829405	3.21	2.58	2.56	2.15
chr1:82830205-82830405	1.46	1.98	1.49	0.15
chr1:82831245-82831445	1.42	2.42	1.3	-0.2
chr1:82831735-82831935	-0.42	0.61	-0.57	-0.66
chr1:82833165-82833365	1.82	2.23	1.4	-0.32
chr1:82835155-82835355	-0.64	0.63	-0.07	-0.26
chr1:82835865-82836065	3.45	3.31	3.73	3.47
chr1:82836275-82836475	1.48	1.27	1.53	1.35
chr1:82866085-82866285	0.04	0.82	-0.18	-0.82
chr1:82875825-82876025	0.23	0.75	0.08	-0.38
chr1:82897245-82897445	2.02	0.8	1.3	1.93
chr1:82898775-82898975	0.04	-0.3	-0.12	0.63
chr1:82970605-82970805	1.88	-0.01	1.81	2.35
chr1:82972415-82972615	-0.01	0.38	0.66	0.27
chr1:82984445-82984645	1.48	2.35	3.28	2.54
chr1:83002865-83003065	1.57	2.1	1.97	-0.44
chr1:83003165-83003365	0.64	1.22	0.63	-0.73
chr1:83061445-83061645	-0.06	0.8	0.87	0.53
chr1:83072785-83072985	0.54	1.57	1.61	0.94
chr1:83183825-83184025	-0.29	0.08	0.82	-0.09
chr1:84302375-84302575	0.61	0.16	0.04	0.66
chr1:84315255-84315455	0.54	-0.68	-0.42	0.72
chr1:84693925-84694125	-0.29	1.06	0.84	-0.09
chr1:84730475-84730675	-0.12	0.9	0.79	0.66
chr1:84738875-84739075	0.79	0.16	-0.29	0.66
chr1:84777315-84777515	-0.23	0.69	-0.36	-0.66
chr1:84834845-84835045	0.23	0.42	0.46	0.56
chr1:84835275-84835475	1.93	1.62	1.32	1.26
chr1:84836215-84836415	3.53	3.3	2.69	3.4
chr1:84881855-84882055	-0.56	0.66	0.38	-0.09
chr1:85273655-85273855	0.54	-0.42	-0.29	-0.38
chr1:85274355-85274555	0.79	0.08	0.42	0.19
chr1:85276955-85277155	0.5	0.16	0.08	0.31
chr1:87488425-87488625	0.7	-0.01	0.5	0.23
chr1:87488935-87489135	0.47	0.61	0.6	0.42
chr1:87489395-87489595	0.67	0.16	0.46	0.01
chr1:87489735-87489935	0.67	-0.25	0.3	0.31
chr1:87495275-87495475	0.79	0.99	1.34	0.8
chr1:87497015-87497215	1.42	0.82	0.87	0.42
chr1:87497445-87497645	0.88	1.1	0.63	0.66
chr1:87546535-87546735	1.5	0.99	1.08	1.15
chr1:87576915-87577115	1.01	-0.1	0.3	0.56
chr1:87583395-87583595	0.54	1.66	0.95	0.63
chr1:87584045-87584245	2.58	2.39	2.79	2.65
chr1:87584895-87585095	0.43	0.04	0.04	1.04
chr1:87594205-87594405	-0.12	0.51	0.18	0.39
chr1:87594725-87594925	-0.23	0.8	0.3	0.56
chr1:87599885-87600085	2.5	2.33	2.24	2.31
chr1:87600225-87600425	3.84	3.65	4.7	3.85
chr1:87617195-87617395	0.91	0.12	0.84	1.61
chr1:87627145-87627345	-0.17	0.87	0.76	-0.09
chr1:87629105-87629305	1.01	1.65	1.21	1.11
chr1:87631045-87631245	-0.17	0.85	0.42	-0.2
chr1:87631395-87631595	-0.17	0.66	-0.12	-0.38
chr1:87631955-87632155	0.23	1.2	0.46	0.39
chr1:87632395-87632595	2.9	2.94	3.12	2.04
chr1:87632655-87632855	0.96	1.88	0.57	0.99
chr1:87633155-87633355	2.87	3.26	3.81	3.17
chr1:87635665-87635865	0.5	0.72	0.18	0.5
chr1:87636465-87636665	2.39	2.41	2.1	1.43
chr1:87639035-87639235	-0.12	0.75	0.6	-0.38
chr1:87641125-87641325	0.27	0.72	0.26	0.8
chr1:87646535-87646735	-0.06	0.31	0.57	0.01
chr1:87647295-87647495	1.98	2.21	1.69	1.35
chr1:87647715-87647915	1.01	1.33	0.5	1.11
chr1:87648155-87648355	3.54	2.99	3.35	3.11
chr1:87648915-87649115	1.11	1.35	0.82	1.37
chr1:87658415-87658615	1.75	2	2.44	-0.51
chr1:87660085-87660285	1.11	1.38	0.98	0.19
chr1:87675155-87675355	-0.49	-0.3	0.84	-0.51
chr1:87689865-87690065	3.36	2.93	3.58	3.27
chr1:87690355-87690555	0.31	0.87	0.3	1.35
chr1:87690855-87691055	1.64	1.99	1.1	1.52
chr1:87691195-87691395	1.24	1.36	0.7	1.08
chr1:87691915-87692115	-0.06	0.61	-0.18	-0.26
chr1:87734745-87734945	1.37	1.4	1.47	0.5
chr1:87738925-87739125	0.43	0.97	0.9	1.08
chr1:87749985-87750185	1.29	2.33	2.65	2.08
chr1:87783905-87784105	-0.42	0.97	-0.18	-0.66
chr1:87791005-87791205	2.85	2.85	2.97	2.61
chr1:87791665-87791865	0.67	0.9	0.6	0.35
chr1:87792125-87792325	2.37	3.01	2.67	1.74
chr1:87793115-87793315	0.18	1.03	0.22	0.06
chr1:87793425-87793625	1.93	2.44	2.4	1.33
chr1:87816315-87816515	0.5	0.08	-0.12	-1
chr1:87832135-87832335	1.53	2.22	2.45	1.81
chr1:87846885-87847085	-0.01	1.2	-0.29	-0.82
chr1:87849995-87850195	0.14	1.14	-0.01	-0.51
chr1:87853965-87854165	0.23	1.2	0.5	-0.2
chr1:87854765-87854965	0.43	0.87	0.57	-0.04
chr1:87855815-87856015	-0.36	0.51	-0.49	-0.38
chr1:87856135-87856335	0.39	1.53	0.73	0.46
chr1:87857625-87857825	0.67	1.2	0.38	0.46
chr1:87858725-87858925	0.31	1.2	0.26	-0.2
chr1:87870055-87870255	-0.64	0.55	-0.01	-0.91
chr1:87874375-87874575	-0.81	0.51	-0.07	-0.82
chr1:87882435-87882635	0.31	0.99	-0.18	-0.66
chr1:87894675-87894875	1.04	1.51	0.79	0.46
chr1:87896805-87897005	0.35	0.77	0.66	-0.04
chr1:87902095-87902295	0.91	1.26	0.26	0.06
chr1:87902495-87902695	0.04	0.82	-0.42	0.23
chr1:87902765-87902965	1.04	2.06	-0.12	-0.26
chr1:87904515-87904715	2.52	3.45	3.93	2.73
chr1:87914955-87915155	0.79	1.12	0.38	0.35
chr1:87918285-87918485	0.14	0.55	0.04	-0.38
chr1:87944975-87945175	0.18	0.66	-0.49	-0.58
chr1:87956075-87956275	2.86	3.14	3.81	3.23
chr1:87960815-87961015	3.79	3.85	4.45	3.96
chr1:87961195-87961395	2.09	2.25	2.4	2.7
chr1:88051165-88051365	4.83	3.56	5	4.09
chr1:88075505-88075705	2.25	3.17	3.47	2.74
chr1:88110805-88111005	0.91	1.86	2.4	1.65
chr1:88125345-88125545	1.46	1.7	1.42	0.75
chr1:88161705-88161905	0.18	0.38	0.66	0.01
chr1:88236105-88236305	2.01	3.05	3.56	2.9
chr1:88240675-88240875	0.5	0.92	0.46	0.56
chr1:88241105-88241305	1.22	1.62	0.95	0.94
chr1:88255535-88255735	3.93	2.91	3.94	3.88
chr1:88255965-88256165	5.18	4.06	4.9	4.51
chr1:88260385-88260585	0.27	1.01	1.78	1.39
chr1:88268635-88268835	0.61	1.18	1.99	1.57
chr1:88277715-88277915	1.65	1.62	2.29	1.9
chr1:88285945-88286145	1.22	2.66	2.53	1.58
chr1:88289875-88290075	0.09	0.82	-0.18	-0.51
chr1:88290335-88290535	-0.42	0.58	-0.42	-0.73
chr1:88290955-88291155	2.51	2.84	2.31	0.96
chr1:88292515-88292715	-0.29	0.66	0.18	-0.58
chr1:88301515-88301715	0.67	0.82	1.58	0.86
chr1:88303715-88303915	-0.17	0.85	0.53	-0.04
chr1:88311795-88311995	1.33	1.89	0.76	0.23
chr1:88312395-88312595	1.83	2.15	1	1.06
chr1:88312915-88313115	0.47	0.94	1.45	1.21
chr1:88326625-88326825	1.75	2.8	3.14	2.31
chr1:88330505-88330705	0.7	1.5	0.57	1.13
chr1:88330995-88331195	4.59	4.45	4.82	4.17
chr1:88334045-88334245	-0.29	0.85	0.42	-0.58
chr1:88336845-88337045	0.43	1.1	0.42	0.86
chr1:88337265-88337465	2.54	3.05	3	2.74
chr1:88338075-88338275	3.67	1.93	2.89	3.27
chr1:88338675-88338875	2.97	2.57	2.82	2.47
chr1:88339085-88339285	3.39	2.63	2.82	2.95
chr1:88339765-88339965	0.43	0.42	-0.07	1.01
chr1:88368045-88368245	-0.17	0.48	0.6	0.1
chr1:88383325-88383525	0.14	0.69	0.13	0.23
chr1:88383965-88384165	5.71	4.16	5.12	4.9
chr1:88385175-88385375	0.18	0.66	-0.23	0.42
chr1:88396565-88396765	0.54	1.22	1.34	1.17
chr1:88397775-88397975	1.44	1.86	1.91	2.14
chr1:88398225-88398425	3.61	3.92	4.17	3.47
chr1:88399075-88399275	0.31	0.75	-0.01	0.46
chr1:88399675-88399875	0.23	0.85	-0.36	0.31
chr1:88400105-88400305	1.15	1.94	0.79	1.11
chr1:88400825-88401025	2.71	2.55	1.96	2.37
chr1:88401635-88401835	-0.56	0.77	0.04	-0.09
chr1:88406045-88406245	2.09	2.98	3.51	2.93
chr1:88406915-88407115	-0.9	0.75	0.18	0.19
chr1:88412695-88412895	0.18	1.76	1.28	0.63
chr1:88417065-88417265	0.23	0.55	0.42	0.19
chr1:88421855-88422055	4.79	4.26	4.95	4.21
chr1:88422315-88422515	2.71	2.76	2.39	3.17
chr1:88422985-88423185	6.22	4.04	5.69	5.11
chr1:88423805-88424005	1.35	0.9	0.79	1.26
chr1:88424785-88424985	3.72	2.81	3.64	3.6
chr1:88425195-88425395	1.7	1.89	1.54	2.08
chr1:88426375-88426575	0.04	0.24	0.38	0.6
chr1:88428895-88429095	1.9	2.45	2.13	2.39
chr1:88430385-88430585	0.31	1.03	1.28	1.01
chr1:88435055-88435255	0.09	0.12	0.57	-0.15
chr1:88477065-88477265	0.64	0.66	-0.36	-0.66
chr1:88479065-88479265	3.92	3.75	4.16	4.03
chr1:88483585-88483785	2.14	2.02	2.63	2.3
chr1:88495185-88495385	-0.17	0.58	0.5	0.06
chr1:88515125-88515325	0.35	1.22	1.49	0.83
chr1:88546905-88547105	0.31	1.22	1.51	1.04
chr1:88600195-88600395	1.7	1.24	1.64	1.35
chr1:88629895-88630095	0.14	0.99	-0.01	-0.2
chr1:88937795-88937995	0.47	0.99	1.4	0.46
chr1:88938745-88938945	0.18	0.77	1.17	0.53
chr1:89070945-89071145	0.47	1.06	1	0.83
chr1:89077575-89077775	0.82	0.31	1.08	0.15
chr1:89081265-89081465	0.7	0.69	0.22	0.89
chr1:89083675-89083875	0.57	1.63	1.74	1.39
chr1:89102995-89103195	-0.42	0.55	0.13	-0.58
chr1:89110385-89110585	4	3.3	4.27	3.47
chr1:89110775-89110975	2.73	2.3	2.88	2.33
chr1:89111115-89111315	0.47	0.66	0.42	0.78
chr1:89111465-89111665	0.76	1.48	0.82	0.96
chr1:89142845-89143045	0.57	1.31	1.4	1.69
chr1:89223375-89223575	4.5	3.7	4.72	3.93
chr1:89223995-89224195	0.43	0.66	0.35	0.83
chr1:89274705-89274905	0.88	0.2	-0.49	0.89
chr1:89275405-89275605	0.7	-0.2	-0.23	1.17
chr1:89315365-89315565	1.85	1.74	2.36	2.13
chr1:89344245-89344445	0.04	1.06	1.12	0.78
chr1:89356535-89356735	-0.23	1.06	-0.57	-0.58
chr1:89445975-89446175	-0.01	0.92	-0.29	-0.82
chr1:89465055-89465255	0.35	0.9	0.98	0.5
chr1:89504165-89504365	2.83	2.23	1.94	2.28
chr1:89504635-89504835	0.67	0.48	0.3	0.66
chr1:89505075-89505275	1.59	2.27	2.54	2.13
chr1:89516955-89517155	1.57	1.65	1.21	1.66
chr1:89517675-89517875	-0.01	0.87	-0.23	-0.09
chr1:89518245-89518445	0.88	1.59	0.6	0.72
chr1:89522515-89522715	-0.17	0.82	0.26	0.35
chr1:89523025-89523225	4.62	3.32	4.45	3.37
chr1:89533345-89533545	1.55	0.99	0.3	1.15
chr1:89533755-89533955	3.73	2.3	1.8	2.49
chr1:89534135-89534335	1.83	1.53	1.71	0.99
chr1:89593015-89593215	0.35	0.63	0.73	0.31
chr1:89652275-89652475	4.08	3.16	3.75	3.2
chr1:89653035-89653235	0.18	1.12	0.08	0.8
chr1:89662905-89663105	0.73	1.24	1.54	1.66
chr1:89707965-89708165	0.5	0.38	-0.01	0.39
chr1:89708695-89708895	-0.56	0.55	0.73	-0.38
chr1:89724935-89725135	3.17	2.72	3.06	3.12
chr1:89725665-89725865	1.11	0.2	-0.01	0.94
chr1:89726115-89726315	1.08	1.43	1.15	1.68
chr1:89726385-89726585	2.05	1.69	1.84	2.36
chr1:89743645-89743845	2.57	0.97	1.75	2.38
chr1:89747995-89748195	-0.36	0.69	0.5	0.5
chr1:89749685-89749885	2.18	2.46	2.52	2.25
chr1:89750915-89751115	0.43	0.55	-0.01	0.35
chr1:89763325-89763525	1.04	1.24	1.4	1.28
chr1:89772765-89772965	1.04	1.46	1.66	1.19
chr1:89787545-89787745	-0.06	-0.25	-0.12	0.63
chr1:89796405-89796605	1.15	0.69	1.12	1.6
chr1:89803265-89803465	0.57	0.28	1.3	0.86
chr1:89819325-89819525	-0.29	0.66	0.53	0.1
chr1:89831745-89831945	0.31	-0.25	0.73	0.1
chr1:89833155-89833355	0.27	0.69	1.26	0.63
chr1:89904925-89905125	1.06	0.9	0.79	1.69
chr1:90030575-90030775	-0.56	1.22	-0.36	-0.82
chr1:90040615-90040815	-0.29	0.48	0.53	-0.38
chr1:90102225-90102425	0.96	0.75	1.54	1.06
chr1:90172415-90172615	0.43	0.35	0.22	0.72
chr1:90172865-90173065	0.35	1.08	0.5	1.11
chr1:90173415-90173615	1.5	2.3	1.8	2.3
[truncated: 70,466 more rows]
