# Supplementary material for: Genetic and epigenetic variation in the lineage specification of regulatory T cells
Source: eLife. 2015 Oct 28;4:e07571. doi: 10.7554/eLife.07571 (PMC4623597; doi:10.7554/eLife.07571)
Supplement: Supplementary file 5. — Orthologous regions are determined for the union of all human and mouse acetylated loci. Values are averages across indicated cell populations after quantile normalization. DOI: http://dx.doi.org/10.7554/eLife.07571.018 [file elife07571s005.txt]

human	tn	atr	rtr	teff	tmem	mouse	rtc	atr	rtr	atc	kiko.male	rtc.ac	rtr.ac	kiko.female.ac	kiko.female
chr1:7721-12721	1.68	2.33	2.05	1.49	1.5	chr6:121476412-121481412	0.41	0.68	0.63	0.47	1.36	0.32	0.51	0.69	0.5
chr1:22322-27322	2.12	2.69	2.57	2.55	2.67	chr6:121458332-121463332	0.8	0.77	0.89	0.68	1.96	0.81	1.14	0.58	1.9
chr1:27402-32402	2.83	3.33	3.23	3.26	3.26	chr17:66459458-66464458	3.38	3.77	3.61	3.7	3.98	3.36	3.4	3.45	3.7
chr1:56222-61222	1.3	1.26	1.4	1.62	1.9	chr2:111312900-111317900	0.62	0.52	0.48	0.84	1.02	1.72	1.41	1.81	1.01
chr1:72856-77856	2.82	4.24	4.31	4.61	4.53	NA:0-0	-1	-1	-1	-1	-1	-1	-1	-1	-1
chr1:101499-106499	1.6	2.06	2.14	2.34	2.01	chr1:178627654-178632654	0.97	0.91	1.08	0.8	1.32	1.07	0.75	1.22	1.2
chr1:119134-124134	2.02	2.43	2.77	3.15	2.86	chr8:68249520-68254520	0.5	0.22	0.3	0.66	0.92	0.89	1.22	1.64	1.15
chr1:138864-143864	1.94	2.52	2.45	2.55	2.59	NA:0-0	-1	-1	-1	-1	-1	-1	-1	-1	-1
chr1:145858-150858	1.8	2.42	2.41	2.55	2.48	NA:0-0	-1	-1	-1	-1	-1	-1	-1	-1	-1
chr1:160240-165240	1.91	2.34	2.41	2.73	2.55	chr1:133364794-133369794	2.03	1.91	1.9	1.74	1.94	1.87	1.74	1.8	2.23
chr1:172628-177628	1.85	2.25	2.29	2.5	2.33	chr5:134741593-134746593	4.91	4.48	4.37	4.74	4.52	4.68	4.2	4.14	4.41
chr1:227032-232032	1.66	2.07	2.22	2.61	2.41	chr10:81280243-81285243	-1	-1	-1	-1	-1	-1	-1	-1	-1
chr1:318052-323052	2.07	2.73	2.77	3.03	2.83	chr6:127228488-127233488	1.23	1.63	1.56	1.33	1.52	1.41	1.2	1.23	1.52
chr1:342584-347584	2.16	2.72	3.17	3.57	3.28	chr8:68253023-68258023	0.3	0.48	0.54	0.65	0.95	0.76	0.75	1.29	1.13
chr1:356748-361748	1.74	2.13	2.34	2.8	2.47	NA:0-0	-1	-1	-1	-1	-1	-1	-1	-1	-1
chr1:371170-376170	1.6	1.89	2.17	2.51	2.35	chrX:8481554-8486554	0.77	0.25	0.94	0.79	-0.11	0.17	0.28	1.05	1.25
chr1:383763-388763	1.56	1.95	1.75	1.83	1.59	NA:0-0	-1	-1	-1	-1	-1	-1	-1	-1	-1
chr1:399644-404644	1.66	1.84	2.29	2.78	2.45	NA:0-0	-1	-1	-1	-1	-1	-1	-1	-1	-1
chr1:405830-410830	1.74	2.13	2.52	2.64	2.58	chr1:178625017-178630017	1.04	0.95	1.19	0.81	1.54	1.22	1.47	1.45	1.63
chr1:426526-431526	1.49	1.78	1.73	2.07	2.08	chr1:178605864-178610864	0.82	0.86	0.81	0.88	1.03	0.79	1.14	1.44	0.97
chr1:460354-465354	1.62	1.95	2.03	2.04	2.04	NA:0-0	-1	-1	-1	-1	-1	-1	-1	-1	-1
chr1:467143-472143	1.65	2.08	2.17	2.54	2.37	chr14:77647883-77652883	0.82	1.09	0.91	1.07	1.51	0.89	1.48	0.54	0.75
chr1:559192-564192	1.54	1.72	1.92	1.93	2.01	chr1:178613451-178618451	0.93	0.94	1.06	0.96	1.02	1.14	1.46	1.14	1.76
chr1:571776-576776	1.59	1.59	1.8	2.12	1.87	chr1:178617799-178622799	0.91	0.96	0.94	0.96	1.65	0.94	1.67	1.5	0.93
chr1:585864-590864	1.42	1.43	1.78	2.27	1.9	NA:0-0	-1	-1	-1	-1	-1	-1	-1	-1	-1
chr1:590954-595954	1.5	1.87	2.16	2.64	2.29	chr2:111565178-111570178	0.26	0.23	0.42	0.31	1.46	0.91	1.12	1.39	1.25
chr1:604987-609987	1.64	2.07	2.27	2.76	2.56	NA:0-0	-1	-1	-1	-1	-1	-1	-1	-1	-1
chr1:613573-618573	1.58	1.84	2.1	2.52	2.32	NA:0-0	-1	-1	-1	-1	-1	-1	-1	-1	-1
chr1:627738-632738	1.76	2.17	2.37	2.76	2.54	chr2:111658923-111663923	0.45	0.69	0.47	0.53	0.37	1.16	0.76	1.29	0.65
chr1:633436-638436	1.46	1.93	1.9	2.09	1.96	chr8:68257301-68262301	0.49	0.43	0.45	0.39	0.69	0.77	1.12	1.27	1.35
chr1:664790-669790	1.78	2.21	2.16	2.37	2.22	NA:0-0	-1	-1	-1	-1	-1	-1	-1	-1	-1
chr1:709752-714752	2.38	2.69	2.51	2.67	2.57	chr5:130380008-130385008	1.94	1.76	1.79	1.95	2.46	2.26	2.27	1.98	2.47
chr1:759340-764340	2.89	2.84	2.9	3.11	3.05	NA:0-0	-1	-1	-1	-1	-1	-1	-1	-1	-1
chr1:775929-780929	2.8	2.18	2.69	2.73	2.5	NA:0-0	-1	-1	-1	-1	-1	-1	-1	-1	-1
chr1:783932-788932	1.77	2.01	2.11	2.3	2.19	NA:0-0	-1	-1	-1	-1	-1	-1	-1	-1	-1
chr1:813783-818783	1.77	2.01	2.24	2.66	2.43	chr6:57079688-57084688	0.94	0.95	0.84	0.93	1.7	1.23	1.16	1.68	1.13
chr1:866376-871376	0.45	0.64	0.38	0.26	-0.08	chr4:155627316-155632316	1.53	2.28	1.69	1.81	0.78	0.81	0.98	0.61	1.58
chr1:892013-897013	2.25	2.41	1.88	1.08	1.31	chr4:155604903-155609903	2.03	1.88	1.98	2.04	2.6	2.77	2.79	2.33	2.26
chr1:899727-904727	1.71	2.09	1.5	0.91	1.15	chr4:155599750-155604750	1.77	1.79	1.63	1.79	1.67	1.81	1.66	1.72	1.62
chr1:934005-939005	2.19	1.7	1.55	0.77	1.02	chr4:155573880-155578880	3.79	4.16	3.96	4.25	3.88	3.92	4.34	4.11	4.11
chr1:940796-945796	1.58	2.14	2.1	2.03	2.04	chr15:102462682-102467682	1.55	1.18	1.45	1.22	1.64	1.66	1.28	1.41	2.04
chr1:946326-951326	2.62	2.65	2.08	1.88	2.07	chr4:155572452-155577452	3.67	4.06	3.87	4.12	3.31	3.54	3.86	3.69	3.54
chr1:965110-970110	1.37	1.32	0.84	0.47	0.59	chr4:155559384-155564384	1.71	1.73	1.59	1.6	1.92	1.48	1.88	1.51	2.1
chr1:1032336-1037336	1.62	1.56	1.84	1.72	1.44	NA:0-0	-1	-1	-1	-1	-1	-1	-1	-1	-1
chr1:1049213-1054213	2.03	1.95	1.46	0.99	1.05	NA:0-0	-1	-1	-1	-1	-1	-1	-1	-1	-1
chr1:1068657-1073657	1.73	1.93	1.57	0.96	0.78	chr4:155449022-155454022	2.68	2.56	2.34	2.28	2.7	2.85	2.77	2.67	2.58
chr1:1077414-1082414	2.07	2.03	2.05	1.03	1.22	NA:0-0	-1	-1	-1	-1	-1	-1	-1	-1	-1
chr1:1084751-1089751	1.57	1.53	1.08	0.72	0.95	chr4:155440200-155445200	2.85	2.52	2.42	2.27	2.39	3	2.68	2.62	2.17
chr1:1090843-1095843	2.07	2.4	2.03	1.7	1.88	chr4:155436231-155441231	2.47	2.04	2.07	2.06	1.69	2.54	1.91	2.21	2
chr1:1116833-1121833	0.87	1.28	0.77	0.63	0.68	chr4:155415372-155420372	1.88	1.86	1.73	1.57	1.3	1.68	1.85	1.45	1.49
chr1:1137456-1142456	1.68	2.97	1.51	2.07	1.97	chr4:155399506-155404506	4.31	5.28	5.12	4.7	4.84	3.9	4.91	3.93	4.04
chr1:1150352-1155352	1.42	2.93	1.54	2.46	2.53	chr4:155381620-155386620	3.04	5.12	4.55	4.49	4.4	2.72	3.88	3.57	3.33
chr1:1164913-1169913	2.67	2.76	2.29	2.06	2.17	chr4:155364794-155369794	3.65	3.9	3.9	3.68	4.23	4.01	4.04	3.92	3.9
chr1:1205531-1210531	2.7	2.78	2.35	1.9	1.84	chr4:155315955-155320955	2.94	3.03	2.8	3.22	3.55	3.07	3.32	2.95	3.06
chr1:1241268-1246268	2.88	2.99	2.46	1.9	2.32	chr4:155262971-155267971	2.89	2.66	2.57	2.98	3.52	3.56	3.48	3.37	3.46
chr1:1257896-1262896	2.6	2.77	2.48	1.91	2.1	chr4:155240844-155245844	2.93	2.85	2.68	3.09	3.35	3.01	3.54	3.07	3.42
chr1:1282482-1287482	2.31	2.1	1.68	0.99	0.96	chr4:155219737-155224737	2.93	2.35	2.64	2.77	3.07	3.08	3.08	2.74	3.13
chr1:1289506-1294506	1.42	1.08	0.57	0.09	0.26	chr4:155212460-155217460	2.38	1.92	2.17	2.01	2.48	2.33	2.25	1.79	2.37
chr1:1308035-1313035	2.69	2.89	2.56	2.07	2.54	chr4:155202715-155207715	3.36	3.35	3.26	3.28	3.54	3.51	3.71	3.68	3.66
chr1:1332128-1337128	2.78	2.91	2.51	2.55	2.42	chr4:155184188-155189188	3.87	3.74	3.84	3.93	4.07	4.06	3.94	4.08	4.25
chr1:1341022-1346022	2.88	2.82	2.75	2.23	2.59	chr4:155177018-155182018	2.99	2.91	2.99	2.94	2.84	2.84	2.79	2.9	2.63
chr1:1404860-1409860	2.62	2.49	2.6	2.33	2.25	chr4:155132519-155137519	2.76	2.59	2.56	2.69	2.87	3.12	3.24	2.55	2.63
chr1:1445173-1450173	2.42	2.57	2.04	1.92	2.25	chr4:155132590-155137590	2.76	2.58	2.55	2.68	2.86	3.11	3.24	2.54	2.63
chr1:1463585-1468585	1.49	2.1	1.97	1.8	1.92	chr4:155119763-155124763	1.74	1.77	1.51	1.75	1.94	1.45	1.89	1.46	1.42
chr1:1474066-1479066	1.77	1.42	1.4	0.64	0.59	chr4:155105867-155110867	3.03	2.93	2.79	3.12	3.54	3.29	3.31	3.16	3.35
chr1:1507543-1512543	3.69	3.66	3.74	3.26	3.39	chr4:155076891-155081891	4.37	4.4	4.25	4.53	4.85	4.72	4.66	5	5.02
chr1:1532943-1537943	1.45	1.24	1.16	0.41	0.44	chr4:155066032-155071032	2.56	2.31	2.17	2.41	3.15	2.91	2.34	2.07	2.97
chr1:1540024-1545024	1.95	1.7	1.65	1.08	1.14	NA:0-0	-1	-1	-1	-1	-1	-1	-1	-1	-1
chr1:1548494-1553494	3.35	3	3.09	2.64	2.78	chr4:155041762-155046762	3.2	3.1	3.09	3.24	3.67	3.68	3.64	3.43	3.68
chr1:1563040-1568040	2.45	2.45	2.13	1.03	1.6	chr4:155026133-155031133	2.36	2.36	2.18	2.49	2.94	2.61	2.5	1.96	2.3
chr1:1587884-1592884	2.84	2.98	2.88	2.85	2.72	chr4:154999203-155004203	2.91	3.29	3.22	3.23	3.17	3.08	2.91	3.02	3.1
chr1:1607034-1612034	2.46	2.33	2.47	2.08	2.13	chr4:154978518-154983518	2.51	2.36	2.39	2.37	2.2	2.26	2	1.74	2
chr1:1622530-1627530	3.09	3.17	3.13	2.96	3.01	NA:0-0	-1	-1	-1	-1	-1	-1	-1	-1	-1
chr1:1655430-1660430	2.71	2.82	2.55	2.53	2.48	chr4:154994112-154999112	4.04	3.98	4.02	4.11	4.02	3.82	3.92	4.11	4.16
chr1:1674994-1679994	3.01	3.01	2.87	2.79	2.72	NA:0-0	-1	-1	-1	-1	-1	-1	-1	-1	-1
chr1:1707510-1712510	2.98	3.19	2.85	2.68	2.86	chr4:154935280-154940280	3.43	3.67	3.51	3.47	3.57	3.49	3.69	3.46	3.54
chr1:1737146-1742146	1.65	1.58	1.57	1.17	1.1	chr4:154910596-154915596	1.9	1.77	1.92	1.84	1.92	2.22	2.03	1.73	1.41
chr1:1768162-1773162	1.88	1.68	1.61	1.55	1.39	chr4:154887254-154892254	2.1	2.04	2.18	2.03	1.69	2.12	2.08	2.45	1.96
chr1:1789753-1794753	1.95	2.18	1.86	1.77	1.93	NA:0-0	-1	-1	-1	-1	-1	-1	-1	-1	-1
chr1:1805556-1810556	1.75	2.11	1.63	1.49	1.65	NA:0-0	-1	-1	-1	-1	-1	-1	-1	-1	-1
chr1:1818854-1823854	3.63	3.56	3.24	2.89	2.92	chr4:154863595-154868595	3.77	3.68	3.67	3.89	4.13	4.05	4.03	3.84	3.96
chr1:1838140-1843140	2.46	2.48	2.07	1.73	1.76	chr4:154856479-154861479	2.31	2.4	2.34	2.29	1.85	2.42	2.18	2.06	1.73
chr1:1913596-1918596	0.31	0.84	0.55	0.56	0.28	chr4:154793469-154798469	2.33	2.03	2.03	2.19	2.86	2.32	2.7	1.61	2.58
chr1:1919571-1924571	0.88	0.83	0.83	0.51	0.43	chr4:154787597-154792597	2.15	1.6	1.86	1.75	1.13	2.27	1.85	2.34	2.3
chr1:1979231-1984231	2.05	2.07	1.44	0.82	1.08	chr4:154733142-154738142	2.19	1.48	1.76	1.65	2.23	2.27	1.89	1.88	1.88
chr1:2057097-2062097	1.5	1.24	1.21	0.73	0.61	chr4:154677719-154682719	2.89	2.69	2.73	2.97	2.75	2.73	2.47	2.49	2.71
chr1:2062660-2067660	2.31	2.18	1.99	1.33	1.67	chr4:154673559-154678559	2.01	1.88	1.74	1.88	1.6	2.05	1.86	1.65	1.73
chr1:2076486-2081486	1.99	1.71	1.67	1.37	1.93	chr4:154663876-154668876	1.85	1.59	1.39	1.55	2.08	2.11	1.8	1.23	1.52
chr1:2122346-2127346	2.6	2.61	2.5	1.7	2.31	chr4:154622276-154627276	3.35	3.13	3.15	3.27	3.75	3.81	3.72	3.82	3.97
chr1:2141847-2146847	1.4	1.38	1.11	0.59	0.82	chr4:154606772-154611772	2.55	2.29	2.22	2.4	2.86	2.81	2.82	2.22	2.57
chr1:2160214-2165214	3.65	3.82	3.86	3.92	4.01	chr4:154591913-154596913	4.13	3.61	4.02	3.77	4.32	4.53	4.61	4.19	4.4
chr1:2183824-2188824	3.52	3.06	3.82	3.21	3.32	chr4:154571961-154576961	4.52	4.16	4.54	4.3	4.39	4.21	4.48	4.28	4.18
chr1:2207465-2212465	1.98	1.86	1.76	0.62	1.24	chr4:154549880-154554880	4	3.18	3.84	3.27	3.58	3.68	3.58	3.32	3.46
chr1:2219618-2224618	2.47	2.47	2.28	1.95	2.15	chr4:154545605-154550605	3.46	2.35	3.66	2.76	2.11	2.86	3.03	2.84	2.89
chr1:2229498-2234498	3.33	3.38	3.52	2.89	3.14	chr4:154534111-154539111	3.51	3.07	3.41	3.01	3.11	3.39	3.24	2.82	3.13
chr1:2239179-2244179	2.18	2.11	1.93	1.32	1.5	chr4:154525663-154530663	2.61	1.96	2.49	2.07	1.94	2.44	2.16	2.11	1.95
chr1:2294488-2299488	2.31	3.67	3.84	4.21	4.05	NA:0-0	-1	-1	-1	-1	-1	-1	-1	-1	-1
chr1:2318920-2323920	2.11	2.25	1.9	1.38	1.2	chr4:154459044-154464044	2.81	2.75	2.55	2.9	3.35	3.22	3.06	2.4	3.2
chr1:2341167-2346167	2.88	2.95	2.75	2.17	2.51	chr4:154438368-154443368	2.81	2.82	2.77	3.03	3.06	3.16	3.27	2.81	3.01
chr1:2453972-2458972	2.97	3	2.89	2.81	2.7	chr4:154336941-154341941	3.3	2.86	2.92	3.04	3.31	3.51	3.34	3.34	3.44
chr1:2476194-2481194	3.67	3.65	3.54	2.92	3.1	chr4:154317302-154322302	2.81	2.71	2.88	3.11	3.29	2.31	2.4	2.32	2.73
chr1:2485848-2490848	3.2	3.33	3.03	2.53	2.93	chr4:154299425-154304425	4.11	3.74	3.79	3.82	3.87	4	4.22	4.04	3.89
chr1:2507242-2512242	2.95	3.22	3.12	2.81	2.86	NA:0-0	-1	-1	-1	-1	-1	-1	-1	-1	-1
chr1:2514451-2519451	3.58	3.72	3.69	2.86	2.92	chr4:154269580-154274580	2.28	1.76	1.99	2.01	2.33	2.55	2.3	2.26	2.16
chr1:2544939-2549939	1.11	1.32	1.03	1.14	1.06	chr4:154250062-154255062	2.48	2.35	2.38	2.47	2.26	2.55	2.45	2.47	2.74
chr1:2571864-2576864	2.44	2.35	2.08	1.41	1.7	chr4:154237116-154242116	1.76	1.82	1.62	1.8	2.49	1.71	2.02	1.55	1.16
chr1:3168556-3173556	1.88	2.87	3.06	3.29	3.17	NA:0-0	-1	-1	-1	-1	-1	-1	-1	-1	-1
chr1:3332578-3337578	0.7	0.62	0.61	0.44	0.21	chr4:153706197-153711197	1.64	1.98	1.66	1.71	2.82	1.71	1.89	1.14	1.84
chr1:3444848-3449848	2.31	2.36	2.41	1.06	1.51	chr4:153609971-153614971	0.95	1.02	0.68	1	1.76	0.89	1.22	0.23	1.06
chr1:3539239-3544239	3	2.86	2.93	2.11	2.26	chr4:153532153-153537153	3.82	3.54	3.59	3.89	3.96	4.13	3.75	3.79	4.13
chr1:3562612-3567612	1.89	1.85	1.57	1.35	1.35	chr4:153513705-153518705	2.3	2.38	2.16	2.41	2.58	2.49	2.63	2.41	2.47
chr1:3710394-3715394	2.08	2.06	1.99	1.51	1.98	chr4:153383576-153388576	2.52	2.65	2.4	2.78	3.54	3.2	3.39	2.87	3.11
chr1:3771266-3776266	2.54	2.4	2.39	1.59	1.88	chr4:153346809-153351809	2.63	2.58	2.21	2.75	3.18	3.04	3.14	3.06	3.05
chr1:3814844-3819844	2.94	2.96	2.76	2.56	2.66	chr4:153329822-153334822	2.79	2.89	2.73	3.14	3.54	2.98	3.46	3.4	3.29
chr1:4100354-4105354	1.53	1.92	2.05	2.3	2.23	NA:0-0	-1	-1	-1	-1	-1	-1	-1	-1	-1
chr1:4152800-4157800	1.38	1.87	1.76	1.7	1.76	NA:0-0	-1	-1	-1	-1	-1	-1	-1	-1	-1
chr1:4160924-4165924	1.71	2.6	2.82	3.08	2.9	chr4:153213463-153218463	0.2	0.15	0.28	0.32	1.85	0.57	1.37	0.41	0.38
chr1:4302961-4307961	2.06	3.16	3.39	3.76	3.55	NA:0-0	-1	-1	-1	-1	-1	-1	-1	-1	-1
chr1:4762236-4767236	1.42	1.93	1.99	2.2	2.03	chr4:152807476-152812476	-0.26	-0.61	0.06	0.21	1.06	0.46	1.05	0.86	1.18
chr1:4920569-4925569	1.6	2.1	2.25	2.59	2.4	NA:0-0	-1	-1	-1	-1	-1	-1	-1	-1	-1
chr1:4933548-4938548	1.17	1.65	1.7	1.88	1.93	NA:0-0	-1	-1	-1	-1	-1	-1	-1	-1	-1
chr1:5174029-5179029	1.45	1.71	1.82	1.84	1.97	NA:0-0	-1	-1	-1	-1	-1	-1	-1	-1	-1
chr1:5240230-5245230	1.51	2.19	2.32	2.58	2.53	chr4:152417343-152422343	-0.35	0.37	-0.08	0.32	1.17	1.2	0.84	0.37	0.8
chr1:5386510-5391510	2.05	2.04	2.04	2.03	1.36	chr4:152295001-152300001	0.2	0.24	-0.6	0.1	1.3	0.6	0.72	0.03	1.4
chr1:5444854-5449854	1.78	1.88	1.79	1.59	1.59	chr4:152243869-152248869	0.3	0.36	-0.86	0.28	1.47	0.56	0.42	0.43	0.74
chr1:5514730-5519730	1.36	1.76	1.78	1.67	1.7	chr4:152179309-152184309	-0.1	0.1	0.06	0.14	1.17	0.4	0.54	0.44	0.38
chr1:5790560-5795560	1.55	2.32	2.48	2.62	2.54	chr18:15073617-15078617	1.13	1.17	0.98	1.12	1.55	1.27	0.9	1.01	1.59
chr1:5882688-5887688	1.68	2.4	2.52	2.74	2.57	NA:0-0	-1	-1	-1	-1	-1	-1	-1	-1	-1
chr1:6050584-6055584	2.74	3.29	2.75	2.53	2.71	chr4:151848814-151853814	2.58	2.62	2.32	2.72	3.78	3.14	3.34	3.22	3.45
chr1:6083406-6088406	3.13	3.41	3.24	3.15	3.22	chr2:143479814-143484814	-0.02	0.68	0.29	0.31	1.53	0.89	1.29	0.87	0.57
chr1:6256691-6261691	2.57	2.41	2.43	2.17	2.01	chr4:151697907-151702907	2.71	2.72	2.71	2.89	3.36	3.15	3.3	2.97	3.28
chr1:6294971-6299971	1.82	1.8	1.49	1.08	1.08	chr4:151668414-151673414	2.8	2.45	2.62	2.66	3.4	3.01	3.43	2.85	2.98
chr1:6362812-6367812	1.9	2.88	2.92	2.88	2.9	chr4:151619687-151624687	2.17	2.02	1.95	2.18	2.44	2.67	2.37	2.13	2.3
chr1:6406316-6411316	1.92	2.02	1.74	1.3	1.97	chr4:151578874-151583874	1.98	2.29	2.03	2.23	1.8	1.6	1.68	1.75	1.43
chr1:6418656-6423656	1.74	2.12	1.53	1.62	1.83	chr4:151571936-151576936	2.53	3.08	2.94	3.2	3.17	2.27	3.07	2.96	2.54
chr1:6442780-6447780	1.23	1.4	0.79	0.67	0.79	chr4:151558238-151563238	3.11	3.83	3.6	4.05	3.97	2.6	3.54	2.75	3.07
chr1:6451520-6456520	2.61	2.74	2.62	2.38	2.35	chr4:151550113-151555113	2.64	3.06	2.64	3.25	3.61	2.98	3.31	3.07	3.55
chr1:6519458-6524458	3.29	3.32	3.24	3.56	3.69	chr4:151491040-151496040	4.02	3.27	4.07	4.02	3.83	3.9	4.28	4.37	4.31
chr1:6548094-6553094	2.05	1.98	1.99	1.39	1.65	chr4:151464954-151469954	1.84	1.89	1.79	2.01	2.53	2.3	1.89	1.81	1.66
chr1:6603235-6608235	2.55	2.44	2.56	2.58	2.29	chr4:151418308-151423308	1.59	1.49	1.54	1.7	1.41	1.64	1.34	1.56	1.4
chr1:6611636-6616636	2.55	2.48	2.38	2.08	2.18	chr4:151410789-151415789	2.47	2.68	2.31	2.76	3.26	2.94	2.76	2.84	2.61
chr1:6637533-6642533	2.59	2.68	2.5	2.04	2.34	chr4:151399307-151404307	2.59	2.47	2.33	2.7	3.3	3.05	3.23	2.51	3.23
chr1:6660094-6665094	3.75	3.57	3.51	3.43	3.33	chr4:151380834-151385834	2.99	2.76	2.63	2.94	3.4	3.4	3.48	3.29	3.76
chr1:6671012-6676012	3.13	3.03	2.77	2	1.85	chr4:151367506-151372506	3.36	3.21	3.22	3.1	3.93	3.69	3.57	3.68	3.93
chr1:6682530-6687530	2.48	2.53	2.15	2.02	2.21	chr4:151360213-151365213	3.42	3.24	3.21	3.2	3.42	3.64	3.88	2.95	3.53
chr1:6758719-6763719	2.23	2.19	1.97	1.56	1.71	chr4:151305980-151310980	2.64	2.77	2.46	2.85	3.09	2.98	3.29	2.51	3.05
chr1:6842419-6847419	2.82	2.92	2.63	2.32	2.18	chr4:151233949-151238949	2.92	2.74	2.56	2.87	3.58	3.2	3.24	3.21	3.52
chr1:6856296-6861296	1.53	1.9	1.82	1.86	1.73	chr4:151220515-151225515	1.98	1.44	1.72	1.64	1.78	2.29	1.98	1.99	2.16
chr1:6942692-6947692	1.24	1.25	1.25	1.01	1.12	chr4:151154711-151159711	1.48	1.59	1.33	1.9	2.27	2.04	1.96	1.72	1.4
chr1:7301679-7306679	1.55	2.18	2.4	2.68	2.57	chr4:150828757-150833757	0.36	0.48	0.28	0.27	1.5	0.41	0.82	0.56	0.83
chr1:7367064-7372064	1.28	1.78	1.72	1.93	1.97	NA:0-0	-1	-1	-1	-1	-1	-1	-1	-1	-1
chr1:7439106-7444106	1.25	1.92	1.86	2.11	1.91	chr4:150718913-150723913	-0.02	0.38	0.59	-0.03	1.1	0.65	1.07	0.42	1
chr1:7472442-7477442	2.29	3.39	3.65	3.97	3.75	NA:0-0	-1	-1	-1	-1	-1	-1	-1	-1	-1
chr1:7658750-7663750	1.64	2.45	2.52	2.92	2.71	NA:0-0	-1	-1	-1	-1	-1	-1	-1	-1	-1
chr1:7761230-7766230	1.56	1.87	1.64	1.06	0.91	chr4:150481031-150486031	1.02	0.86	1.12	1	1.86	0.99	1.48	0.7	1.56
chr1:7828650-7833650	2.22	2.44	2.23	2.22	2.26	chr4:150429177-150434177	3.09	3.13	2.97	3.18	3.74	3.45	3.47	3.68	3.55
chr1:7841236-7846236	2.46	2.6	2.26	2.08	1.92	chr4:150416248-150421248	2.64	2.66	2.56	2.67	2.76	2.69	2.78	2.68	2.9
chr1:7901223-7906223	1.2	1.16	0.91	1.48	0.88	chr4:150376055-150381055	1.6	3.04	1.81	2.13	2.17	1.85	2.13	1.63	1.71
chr1:7960676-7965676	1.08	1.36	1.05	1.08	0.72	chr4:150337711-150342711	2.29	3.03	2.87	2.69	2.69	2.11	2.59	2.04	2.49
chr1:7967339-7972339	1.17	1.85	1.38	1.12	1.01	NA:0-0	-1	-1	-1	-1	-1	-1	-1	-1	-1
chr1:7973515-7978515	1.13	1.55	1.19	0.82	0.75	chr4:150322871-150327871	1.89	2.28	2.21	1.93	2.28	2.18	2.42	2.38	2.42
chr1:7993678-7998678	1.01	2.21	1.23	1.12	1.18	chr4:150305164-150310164	2.09	2.99	2.99	2.19	1.84	2.1	2.09	1.99	1.95
chr1:8012094-8017094	2.28	3.05	2.94	2.41	2.52	chr4:150285880-150290880	3.65	4.83	4.53	4.35	4.44	3.66	4.52	4.22	3.97
chr1:8019298-8024298	3.03	3.19	3.18	2.92	2.94	chr4:150281440-150286440	3.1	3.78	3.46	3.46	3.59	3.17	3.59	3.15	3.37
chr1:8027034-8032034	1.61	1.57	1.45	1.57	1.09	chr4:150276801-150281801	2.38	2.45	1.94	2.15	1.35	2.14	1.62	1.61	2.34
chr1:8083131-8088131	1.61	1.56	1.79	1.23	1.04	chr4:150227244-150232244	2.46	2.51	2.51	2.56	2.53	2.59	2.51	2.68	2.77
chr1:8147954-8152954	1.18	1.28	0.99	0.92	0.77	chr4:150180364-150185364	2.16	3.33	2.65	3.01	2.42	2.2	2.4	2.1	1.88
chr1:8154979-8159979	1.13	1.71	1.24	1.08	1.13	chr4:150170762-150175762	2.08	3.69	2.75	3.06	2.61	1.82	2.38	2.02	2.17
chr1:8171054-8176054	0.95	2.14	1.86	1.24	0.97	NA:0-0	-1	-1	-1	-1	-1	-1	-1	-1	-1
chr1:8210392-8215392	2.12	2.4	2.44	1.87	2.02	chr4:150131257-150136257	1.28	1.43	1.37	1.4	1.61	1.25	1.61	0.95	1.16
chr1:8227758-8232758	1.74	2.22	2.02	1.28	1.28	chr4:150117598-150122598	2.01	2.16	1.97	1.65	1.77	1.4	1.83	1.92	2.28
chr1:8430848-8435848	1.85	1.85	1.95	1.61	1.71	chr4:149973317-149978317	2.17	1.8	2.05	1.79	1.91	2.09	1.94	1.89	1.58
chr1:8440697-8445697	2.14	1.94	1.95	1.79	1.9	chr4:149966979-149971979	3.08	2.52	3.24	2.42	2.28	2.42	2.52	2.73	2.45
chr1:8453080-8458080	2.26	2.25	2.19	2.37	2.19	chr4:149959465-149964465	3.29	2.82	3.49	2.68	2.49	2.82	3.17	2.93	2.42
chr1:8465217-8470217	1.87	1.94	1.88	2.13	1.82	chr4:149956681-149961681	3.88	2.64	3.62	2.84	2.51	3.67	3.45	3.28	3.21
chr1:8480926-8485926	3.54	3.44	3.5	3.22	3.19	chr4:149940936-149945936	4.22	3.5	4.11	3.72	3.76	4.26	4.6	4.07	4.1
chr1:8491192-8496192	1.81	1.76	2.01	2.06	1.79	chr4:149929550-149934550	4.26	4.04	4.26	3.8	3.31	3.59	3.75	3.57	3.38
chr1:8496596-8501596	1.57	1.19	1.46	0.75	1.18	chr4:149928662-149933662	4.23	3.97	4.24	3.78	3.26	3.57	3.78	3.38	3.35
chr1:8518321-8523321	1.77	1.13	1.57	1.53	1.27	chr4:149911764-149916764	3.26	2.4	2.93	2.38	1.47	2.46	2.08	2.47	2.13
chr1:8543280-8548280	1.37	0.92	1.21	1.48	1.23	chr4:149888827-149893827	3.13	2.23	2.83	2.41	1.89	2.73	2.77	2.95	2.47
chr1:8558637-8563637	1.63	2.09	1.95	1.79	1.73	chr4:149879380-149884380	2.06	1.7	1.82	1.72	1.09	1.78	1.41	1.7	1.26
chr1:8568043-8573043	2.61	1.84	2.44	1.78	1.69	chr4:149870173-149875173	2.15	1.81	1.96	1.88	2.05	2.02	1.96	1.94	1.77
chr1:8583240-8588240	3.44	2.54	3.18	3.03	2.94	chr4:149860256-149865256	2.95	1.86	2.5	2.06	1.72	2.7	2.6	2.9	2.31
chr1:8591021-8596021	1.77	1.39	1.84	1.63	1.48	NA:0-0	-1	-1	-1	-1	-1	-1	-1	-1	-1
chr1:8629753-8634753	1.17	0.98	1.06	1.07	1.17	chr4:149833293-149838293	1.9	1.87	1.89	1.69	1.13	2.06	2.12	2.02	1.9
chr1:8660902-8665902	1.45	2.01	1.7	1.65	1.44	chr4:149815330-149820330	2	1.69	1.9	1.53	1.91	2.3	2.14	1.89	1.92
chr1:8677999-8682999	1.18	1.29	0.97	1.5	1.32	chr4:149806701-149811701	1.56	1.72	1.75	1.3	1.64	1.79	2.22	1.84	1.36
chr1:8711694-8716694	1.38	1.61	1.3	1.15	1.02	chr4:149778388-149783388	2.37	2.82	3.12	1.9	2.7	2.15	3.07	2.62	2.6
chr1:8724337-8729337	1.35	1.06	1.46	1.22	1.22	chr4:149770561-149775561	3.15	2.36	3.07	2.39	2.01	3.15	2.92	2.94	2.52
chr1:8738730-8743730	1.32	1.81	1.39	1.41	1.1	chr4:149758610-149763610	1.98	1.55	1.88	1.7	1.61	1.94	1.92	1.74	1.28
chr1:8760403-8765403	1.65	1.82	1.56	1.06	1.42	chr4:149743946-149748946	2.64	2.09	2.54	1.94	2.39	2.41	2.47	2.56	2.46
chr1:8875028-8880028	2.83	2.63	2.88	2.72	2.74	chr4:149653382-149658382	2.91	2.72	2.93	2.6	3.11	3.37	2.91	2.96	3.23
chr1:8935600-8940600	3.41	3.64	3.25	3.23	3.33	chr4:149609447-149614447	3.88	3.66	3.71	3.8	3.99	4.17	4.09	4.11	4.22
chr1:8957476-8962476	1.79	1.93	1.88	1.47	1.6	NA:0-0	-1	-1	-1	-1	-1	-1	-1	-1	-1
chr1:9004506-9009506	1.94	1.53	1.47	1.59	1.52	chr4:149572943-149577943	1.58	1.57	1.33	1.43	1.56	2.11	1.74	1.27	1.66
chr1:9028501-9033501	3.4	1.86	2.89	2.54	2.04	chr4:149560777-149565777	1.33	1.21	1.4	1.31	1.81	1.73	1.68	1.58	1.16
chr1:9121423-9126423	1.54	2.16	2.21	2.25	2.3	NA:0-0	-1	-1	-1	-1	-1	-1	-1	-1	-1
chr1:9259288-9264288	1.18	0.99	0.99	0.68	1.04	chr4:149402290-149407290	2.01	1.68	1.78	1.45	1.9	2.45	1.68	1.94	2.11
chr1:9292134-9297134	2.48	2.57	2.3	1.84	2.17	chr4:149380831-149385831	3.15	2.98	2.86	2.88	3.37	3.64	3.48	3.75	3.93
chr1:9298056-9303056	1.47	1.54	1.44	1.15	1.1	chr4:149373284-149378284	2.41	2.32	2.11	2.14	2.25	2.48	2.04	1.88	1.99
chr1:9340478-9345478	1.26	2.13	1.33	0.96	1.44	chr4:149335905-149340905	1.61	1.33	1.34	1.28	1.32	1.55	1.6	1.39	1.5
chr1:9351390-9356390	2.29	2.79	1.99	1.59	1.92	chr4:149326573-149331573	2.71	1.96	2.43	2.13	2.63	3.22	2.61	2.35	3.02
chr1:9402932-9407932	1.12	1.42	1.2	0.97	1.11	chr4:149286484-149291484	2.67	2.01	2.42	2.3	2.38	2.88	2.7	2.66	2.84
chr1:9421282-9426282	1.01	1.57	1.06	0.85	0.72	chr4:149272236-149277236	2.25	1.78	2.01	1.69	1.96	2.47	2.18	1.99	1.88
chr1:9434875-9439875	1.14	1.39	1.07	0.63	0.5	chr4:149261424-149266424	2.75	2.02	2.15	2.18	1.79	2.52	1.72	1.72	2.14
chr1:9452730-9457730	0.68	1.51	0.8	0.87	0.98	chr4:149251818-149256818	3.66	2.41	2.81	2.56	2.61	3.45	2.67	2.88	3.1
chr1:9463800-9468800	1.25	1.81	1.28	0.78	0.93	chr4:149244008-149249008	2.95	2.09	2.47	2.27	2.17	2.58	1.48	2.19	2.53
chr1:9471951-9476951	1.37	2.78	1.42	1.38	1.42	chr4:149240376-149245376	2.49	2.07	2.23	1.88	1.33	2.11	1.18	1.59	1.94
chr1:9485007-9490007	2.49	2.45	2.52	2.52	2.66	chr4:149226695-149231695	4.49	3.73	4.32	4	3.86	4.37	4.17	4.03	4.11
chr1:9597722-9602722	2.42	2.15	2.04	1.54	1.91	chr4:149144728-149149728	2.56	2.45	2.41	2.39	2.85	2.64	2.6	2.32	2.68
chr1:9619699-9624699	1.94	1.35	1.43	1.22	1.21	chr4:149130642-149135642	2.12	3.37	2.41	2.46	2.62	2.27	2.31	2.21	1.8
chr1:9647108-9652108	2.17	2.53	2.14	1.67	1.51	chr4:149109057-149114057	2.42	2.11	2.15	2.15	2.65	2.83	2.91	2.68	2.88
chr1:9664591-9669591	1.14	1.26	1.05	0.7	0.86	chr4:149094560-149099560	1.94	1.86	1.73	1.95	2.06	1.53	1.78	1.59	1.75
chr1:9691138-9696138	2.49	2.13	2.41	2.07	1.94	chr4:149080331-149085331	2.86	2.76	2.43	2.7	1.68	2.45	1.93	1.74	2.22
chr1:9705810-9710810	2.29	1.76	2.25	1.39	1.32	chr4:149071472-149076472	4.53	4.54	4.37	4.56	4.38	4.67	4.73	4.26	4.14
chr1:9711150-9716150	3.62	3.32	3.47	3.16	3.07	chr4:149069376-149074376	4.27	4.47	4.17	4.41	4.47	4.49	4.75	3.86	3.95
chr1:9727991-9732991	2.11	1.85	2.11	2	1.78	chr4:149061532-149066532	3.21	3.15	3.08	3.23	2.79	3.2	2.93	3	2.69
chr1:9735880-9740880	2.34	2	2.22	1.53	1.91	chr4:149061506-149066506	3.21	3.15	3.08	3.23	2.79	3.2	2.95	3.02	2.69
chr1:9745298-9750298	3.06	2.74	2.78	2.18	2.25	chr4:149049508-149054508	2.6	2.21	2.44	2.58	2.34	2.77	2.48	2.18	1.97
chr1:9755058-9760058	2.16	1.92	2.02	1.63	1.51	NA:0-0	-1	-1	-1	-1	-1	-1	-1	-1	-1
chr1:9762488-9767488	2.4	2.3	2.22	2.05	1.91	chr4:149036807-149041807	3.6	3.61	3.32	3.42	3.1	3.38	3.27	3.04	3.11
chr1:9775276-9780276	3.41	3.4	3.38	2.44	2.73	chr4:149029890-149034890	4.07	3.68	3.64	3.59	3.45	3.87	3.77	3.49	3.89
chr1:9786330-9791330	2.52	2.39	2.65	1.83	2.12	chr4:149020907-149025907	2.32	2.01	2	2.11	1.94	2.41	2.28	2.03	2.35
chr1:9845316-9850316	1.83	2.29	1.82	1.95	1.99	NA:0-0	-1	-1	-1	-1	-1	-1	-1	-1	-1
chr1:9858711-9863711	1.95	2.14	2.09	2.2	2.14	chr4:148972100-148977100	1.59	1.3	1.44	1.32	1.6	1.69	1.6	1.47	1.29
chr1:9881348-9886348	2.98	2.89	2.76	2.36	2.32	chr4:148959422-148964422	1.63	1.38	1.57	1.55	1.72	1.8	1.77	1.27	2.06
chr1:9967012-9972012	2.33	2.48	2.31	1.97	2.28	chr4:148890647-148895647	2.13	1.86	2.03	1.89	1.84	1.81	2.06	1.69	2.14
chr1:10000720-10005720	2.63	2.6	2.5	2.35	2.49	chr4:148857062-148862062	2.82	2.75	2.71	2.69	2.96	2.93	3.25	3.07	3.04
chr1:10091026-10096026	2.53	2.6	2.66	2.37	2.44	chr4:148797103-148802103	3.34	3.42	3.27	3.21	3.58	3.41	3.26	3.29	3.48
chr1:10124971-10129971	1.39	1.34	1.12	0.82	1.24	chr4:148774672-148779672	2.3	3.5	3.27	2.86	2.89	2.28	2.59	2.39	2.31
chr1:10227992-10232992	1.32	1.8	1.29	1.5	1.54	chr4:148707507-148712507	1.54	1.47	1.62	1.48	2.22	1.6	1.98	1.74	1.69
chr1:10251737-10256737	0.94	1.12	0.97	0.89	0.98	chr4:148694262-148699262	2.1	1.83	1.97	1.71	1.32	1.57	1.57	2.11	1.77
chr1:10269366-10274366	2.4	2.58	2.34	1.9	2.26	chr4:148678119-148683119	3.23	2.12	3.12	2.71	3.1	3.46	3.41	3.22	3.46
chr1:10287545-10292545	1.08	1.02	1.03	0.99	0.86	chr4:148666794-148671794	2.47	1.67	1.98	1.79	1.81	2.39	1.74	1.81	1.74
chr1:10302410-10307410	1.21	1.13	0.93	0.91	1.02	chr4:148652101-148657101	3.77	2.03	2.58	2.8	2.37	3.13	2.33	2.79	2.72
chr1:10365562-10370562	1.45	1.4	1.41	1.81	2.08	chr4:148605869-148610869	1.74	2.03	1.97	1.91	1.83	1.92	1.84	2.34	1.15
chr1:10389049-10394049	1.26	1.4	1.25	1.21	1.01	chr4:148588259-148593259	1.7	1.81	1.67	1.66	2.22	1.94	1.51	1.45	1.64
chr1:10456700-10461700	2.16	2.17	2.02	1.8	1.71	chr4:148538178-148543178	2.82	2.63	2.5	2.81	2.99	3.26	3.05	2.92	3.13
chr1:10475424-10480424	1.37	1.3	1.27	1.15	1.15	chr4:148526606-148531606	1.46	1.51	1.34	1.18	1.47	1.41	1.4	1.17	1.08
chr1:10488108-10493108	2.24	2.34	2.09	1.71	2	chr4:148509101-148514101	1.83	1.68	1.78	1.91	2.05	1.5	1.31	1.41	2.12
chr1:10531390-10536390	2.77	2.54	2.42	2.33	2.32	chr4:148470147-148475147	2.24	2.13	2.17	2.21	2.88	2.68	2.67	2.41	2.86
chr1:10552253-10557253	2.82	2.04	1.75	1.58	1.61	chr4:148448277-148453277	2.05	1.8	1.99	2.01	1.94	1.9	2.51	1.66	2.45
chr1:10569582-10574582	2.35	2.72	2.36	2.75	2.84	chr4:148434436-148439436	1.84	1.77	1.58	2.01	1.83	2.45	1.95	1.68	2.24
chr1:10751346-10756346	2.72	2.48	2.02	1.47	1.38	chr4:148273436-148278436	2.29	2.02	2.16	2.17	2.36	2.14	2.32	1.61	2.24
chr1:10968568-10973568	1.06	1.19	1.04	0.74	0.56	chr4:148075454-148080454	1.59	1.5	1.48	1.47	2.44	1.92	1.89	1.62	1.57
chr1:10997756-11002756	1.43	1.56	1.31	0.85	1.05	chr4:148055402-148060402	2.14	2.17	2.01	2.01	1.87	2.33	2.59	1.63	2.26
chr1:11025003-11030003	1.48	1.1	0.97	0.82	0.9	chr4:148029143-148034143	2.19	1.89	1.63	1.84	1.69	2.3	1.94	2.04	2.27
chr1:11070417-11075417	2.63	2.62	2.71	2.61	2.47	chr4:147998196-148003196	3.73	3.7	3.69	3.86	4.29	4.02	4.08	3.76	3.98
chr1:11093985-11098985	1.62	2.29	2.32	2.4	2.28	chr4:147979940-147984940	1.77	1.62	1.65	1.67	1.99	2.04	1.28	1.55	1.54
chr1:11117618-11122618	2.41	2.62	2.25	1.77	1.87	chr4:147963104-147968104	2.27	2.13	2.04	2.39	2.81	2.5	2.41	2.39	2.71
chr1:11143468-11148468	2.34	3.45	3.66	4.08	3.89	chr4:147935416-147940416	1.56	1.6	1.42	1.5	1.39	1.26	1.55	1.26	1.79
chr1:11157165-11162165	2.3	2.42	2.44	1.97	2.17	chr4:147930308-147935308	3.49	3.47	3.34	3.65	4.01	3.9	3.74	3.6	3.77
chr1:11175203-11180203	1.27	1.49	1.07	1.05	1.14	chr4:147920152-147925152	1.68	1.8	1.55	1.45	1.63	1.4	2.32	1.04	1.46
chr1:11222491-11227491	2.01	2.89	3.19	3.5	3.36	chr4:147880962-147885962	2.13	1.87	1.75	2.3	2.43	2.42	2.1	1.81	2.14
chr1:11228441-11233441	1.24	1.37	1.33	1.04	1.03	chr4:147881466-147886466	2.15	1.85	1.72	2.34	2.46	2.48	2.1	1.79	2.09
chr1:11304850-11309850	1.75	2.16	2.02	2.42	2.36	chr4:147831290-147836290	1.54	1.37	1.41	1.44	1.66	1.49	1.74	0.96	1.34
chr1:11320937-11325937	1.99	2.25	2.05	1.99	2.11	chr4:147820257-147825257	2.91	2.84	2.83	3.15	3.16	3.06	3.21	3.2	3.25
chr1:11331318-11336318	2.59	2.57	2.47	2.34	2.55	chr4:147815835-147820835	2.83	2.65	2.63	2.86	2.79	2.8	2.93	2.58	2.71
chr1:11340447-11345447	2.68	2.09	2.58	2.3	2.3	chr4:147811143-147816143	1.93	1.87	1.89	2.05	2.08	1.83	2.41	1.62	1.9
chr1:11713348-11718348	2.11	1.98	1.91	1.1	1	chr4:147530452-147535452	1.98	2.28	1.99	2.32	2.69	2.01	1.62	1.71	1.82
chr1:11718975-11723975	1.38	1.38	1.02	1	0.82	chr4:147524976-147529976	2.67	2.92	2.65	2.91	3.21	2.9	3.02	3.11	3.17
chr1:11738892-11743892	2.42	2.43	2.02	2.14	1.98	chr4:147511959-147516959	2.89	2.65	2.74	2.83	3.29	3.31	3.23	3.44	3.56
chr1:11777262-11782262	1.95	1.9	1.86	1.25	1.45	chr4:147474056-147479056	1.66	1.33	1.51	1.48	1.96	2.04	1.68	1.75	1.86
chr1:11794770-11799770	2.56	2.3	2.34	1.28	1.71	chr4:147459655-147464655	2.33	2.16	2.17	2.45	2.6	2.47	2.56	2.35	2.37
chr1:11862986-11867986	3.23	3.02	3.07	2.69	2.73	chr4:147411336-147416336	3.41	3.39	3.37	3.49	3.85	3.81	3.81	3.85	3.98
chr1:11966588-11971588	3.06	3.1	3.09	2.82	2.79	NA:0-0	-1	-1	-1	-1	-1	-1	-1	-1	-1
chr1:11982382-11987382	2.26	2.48	2.16	1.08	1.32	chr4:147314052-147319052	2.43	2.35	2.2	2.49	3.37	3.14	3.18	3.15	3.2
chr1:12037884-12042884	2.58	2.59	2.59	2.35	2.42	chr4:147276410-147281410	2.97	3.04	2.79	3.3	3.71	3.61	3.58	3.63	3.73
chr1:12068668-12073668	1.33	1.46	0.93	0.82	0.92	chr4:147247474-147252474	1.98	2.4	1.81	2.42	2.78	2.14	2.72	2.34	2.29
chr1:12077388-12082388	2.19	2.54	2.03	1.56	1.54	chr4:147235852-147240852	1.78	1.75	1.61	1.9	1.8	2.13	1.83	1.61	1.49
chr1:12090030-12095030	1.25	1.48	0.95	0.91	0.71	chr4:147233435-147238435	1.45	1.56	1.36	1.63	1.04	1.56	1.84	1.15	1.82
chr1:12104038-12109038	1.08	2.23	1.3	1.23	1.35	chr4:144928861-144933861	1.92	2.77	2.53	2.21	2.31	2.01	2.32	2.29	2.19
chr1:12122874-12127874	1.17	2.62	1.12	1.02	1	chr4:144900720-144905720	2.01	3.26	3.17	2.94	2.66	2.03	2.75	2.23	1.99
chr1:12138354-12143354	1.06	2.43	1.27	0.81	1.04	chr4:144893927-144898927	1.79	2.44	2.58	2.12	1.98	1.78	2.25	1.73	1.96
chr1:12145996-12150996	1.75	2.43	1.69	1.46	1.61	chr4:144888204-144893204	2.19	3.05	3.08	2.84	2.47	2.25	2.45	2.44	2.45
chr1:12165447-12170447	1.06	1.62	0.9	0.77	0.78	chr4:144882020-144887020	1.76	2.33	2.23	1.95	1.61	1.72	1.91	2.2	0.75
chr1:12184661-12189661	1.32	2.79	2.39	1.18	1.14	chr4:144871701-144876701	2.21	4.19	3.87	2.59	2.99	2.07	3.26	3	3.23
chr1:12192256-12197256	1.84	2.56	2.47	1.98	1.82	chr4:144866036-144871036	2.04	3.47	3.12	2.48	2.43	1.99	2.23	2.37	2.04
chr1:12201404-12206404	1.72	2.44	2.07	1.4	1.44	chr4:144855324-144860324	2.43	3.8	3.3	2.4	2.54	2.45	2.69	2.56	2.55
chr1:12208152-12213152	2.55	3.27	3.17	2.99	2.85	chr4:144849066-144854066	2.2	4	3.04	2.42	2.32	1.7	2.3	2.12	1.69
chr1:12216540-12221540	1.83	3.12	2.8	2.55	2.41	chr4:144842698-144847698	3.15	4.59	4.04	3.6	2.95	2.17	2.96	2.73	2.4
chr1:12230773-12235773	2.94	3.93	3.78	3.54	3.67	chr4:144828325-144833325	3.74	4.71	4.7	4.05	3.74	3.26	4.19	4.07	3.87
chr1:12246752-12251752	1.66	2.55	2.5	1.66	1.67	chr4:144815696-144820696	3.2	3.58	3.85	3.18	3.22	2.98	3.28	3.42	3.24
chr1:12258206-12263206	1.63	2.39	2.5	1.56	1.76	chr4:144808722-144813722	2.97	3.79	4.15	3.08	3.45	2.87	3.66	3.63	3.32
chr1:12266652-12271652	1.88	2.64	2.56	1.71	2.17	chr4:144801928-144806928	2.28	3.12	3.25	2.54	2.7	2.21	2.54	2.57	2.41
chr1:12275197-12280197	1.14	1.38	1.58	0.66	0.93	chr4:144787976-144792976	2.19	2.12	2.69	1.96	1.99	2.17	2.53	2.46	2.17
chr1:12288032-12293032	2.4	2.58	2.57	1.99	2.08	chr4:144782139-144787139	2.91	2.71	2.92	2.8	3.23	3.05	3.07	3.01	3.09
chr1:12385573-12390573	1.22	1.27	1.1	1.07	0.77	chr4:144697798-144702798	1.66	1.75	1.74	1.74	1.44	1.74	2.09	1.94	1.29
chr1:12403166-12408166	2.27	1.99	2.26	2.48	2.1	chr4:144683495-144688495	1.7	1.87	1.57	1.83	2.24	1.9	2.19	1.93	1.71
chr1:12441038-12446038	2.17	2.16	2.42	2.37	1.8	chr4:144652788-144657788	1.67	1.78	1.7	1.82	1.49	2.1	2.05	1.99	1.97
chr1:12473812-12478812	1.61	1.22	1.46	1.07	1.34	chr4:144632876-144637876	2.36	2.46	3.18	2.33	2.39	2.45	2.82	2.83	2.86
chr1:12492138-12497138	1.97	1.78	2.24	2.11	1.85	chr4:144621281-144626281	1.84	2.08	1.94	1.82	2.09	2.17	2.19	2.3	2.58
chr1:12510160-12515160	2.23	1.56	2.49	1.28	1.48	chr4:144611227-144616227	2.38	2.18	2.26	2.15	2.16	2.48	2.56	2.39	2.43
chr1:12530623-12535623	2.62	2	2.71	2.3	2.49	chr4:144592737-144597737	1.71	2.06	1.96	1.85	2.21	1.6	2.09	1.96	1.88
chr1:12539138-12544138	2.09	1.63	2.17	1.96	1.78	chr4:144585220-144590220	2.36	2.77	3.01	2.55	2.61	2.55	2.79	3.12	2.78
chr1:12551965-12556965	1.57	1.22	1.25	0.99	1.07	chr4:144573258-144578258	2.13	3.71	3.83	2.94	2.77	2.26	2.87	2.35	2.4
chr1:12557363-12562363	1.45	1.27	1.34	1.24	1.23	chr4:144568648-144573648	2.31	3.51	3.77	2.99	2.92	2.56	3.03	2.63	2.7
chr1:12568435-12573435	2.9	1.8	2.38	2.27	2.23	chr4:144560997-144565997	1.78	2.19	2.21	1.99	1.93	1.97	1.63	1.86	2.32
chr1:12621405-12626405	1.27	1.01	1.06	0.84	0.87	chr4:144516993-144521993	1.42	1.63	1.59	1.44	2.11	1.24	1.17	1.89	1.47
chr1:12661720-12666720	2.44	1.58	2.5	1.58	1.82	chr4:144486765-144491765	1.97	2.89	2.77	2.56	2.54	2.14	2.59	2.79	2.59
chr1:12674462-12679462	3.37	1.87	3.28	2.79	2.72	chr4:144481357-144486357	1.99	2.98	2.86	2.5	2.72	1.92	3.02	2.71	3.11
chr1:12739906-12744906	1.33	1.76	1.77	1.94	1.74	chr4:144149931-144154931	0.58	0.43	0.06	0.51	1.13	0.82	0.78	0.31	1.38
chr1:12873526-12878526	1.51	2.34	2.55	2.8	2.64	NA:0-0	-1	-1	-1	-1	-1	-1	-1	-1	-1
chr1:12904004-12909004	1.68	2.68	2.9	3.15	3.08	chr4:97184864-97189864	0.65	0.42	0.81	0.75	0.4	0.72	0.61	0.67	0.24
chr1:12963894-12968894	1.39	1.99	2.13	2.38	2.22	NA:0-0	-1	-1	-1	-1	-1	-1	-1	-1	-1
chr1:13395852-13400852	1.28	1.83	1.89	2.02	2.07	NA:0-0	-1	-1	-1	-1	-1	-1	-1	-1	-1
chr1:14017746-14022746	1.07	1.2	1.19	0.95	1.08	chr4:142807039-142812039	2.63	2.88	2.29	2.69	1.67	2.25	2.16	2	1.81
chr1:14024800-14029800	3.14	3.74	3.63	3.45	3.44	chr4:142799564-142804564	3.86	4.09	3.88	4.43	4.21	3.99	3.92	3.88	3.69
chr1:14040258-14045258	1.65	1.83	2.09	2.15	2.12	chr4:142781314-142786314	1.95	2.03	1.87	2.03	1.47	1.67	1.87	1.95	1.96
chr1:14055766-14060766	3.27	2.84	3.18	3.33	3.21	chr4:142767717-142772717	1.83	2.15	2.05	2.04	2.29	2.12	1.94	2.45	1.54
chr1:14065008-14070008	1.43	1.33	1.16	1.31	1.16	chr4:142758478-142763478	2.41	3.15	2.44	2.49	2.35	2.19	2.35	2.24	2.36
chr1:14073492-14078492	2.83	2.96	2.72	2.79	2.75	chr4:142748947-142753947	3.33	3.35	3.3	3.23	3.62	3.7	3.27	3.66	3.75
chr1:14085382-14090382	1.8	1.67	1.91	2.03	1.69	chr4:142736754-142741754	2.37	2.47	2.67	2.41	2.21	2.55	2.62	2.87	2.67
chr1:14115998-14120998	1.68	1.4	1.56	1.29	1.71	chr4:142711745-142716745	1.92	1.82	1.75	1.93	2.09	2.28	2.03	2	1.86
chr1:14309496-14314496	1.19	1.61	1.52	1.76	1.59	chr4:142586803-142591803	0.63	0.59	0.9	0.72	1.3	1.28	1	0.8	1.9
chr1:14353650-14358650	2.22	3.46	3.65	3.89	3.8	chr4:142541092-142546092	0.11	0.46	0.03	0.42	1.27	0.89	0.62	0.42	1.12
chr1:14581562-14586562	1.58	2.25	2.44	2.74	2.6	chr4:142345301-142350301	0.65	0.31	0.12	0.46	1.07	1.03	0.23	0.57	1.62
chr1:14709657-14714657	2.39	3.71	3.9	4.24	4.11	NA:0-0	-1	-1	-1	-1	-1	-1	-1	-1	-1
chr1:15483282-15488282	1.1	1.12	0.81	0.93	0.93	chr4:141631179-141636179	1.45	2.04	1.6	1.86	2.12	1.53	1.78	1.11	1.7
chr1:15592466-15597466	1.56	2.19	2.12	2.55	2.4	NA:0-0	-1	-1	-1	-1	-1	-1	-1	-1	-1
chr1:15653784-15658784	1.14	1.1	0.59	0.71	0.88	chr4:141505549-141510549	1.6	2.01	1.91	2.59	2.81	1.3	1.8	1.64	1.99
chr1:15666867-15671867	1.22	1.9	1.06	1.14	0.99	chr4:141488992-141493992	0.99	1.21	1.06	1.48	1.72	1.25	1.34	1.01	1.27
chr1:15733778-15738778	2.42	2.91	2.02	2.43	2.5	chr4:141428466-141433466	2.33	2.28	2.2	2.7	3.18	2.95	3.09	2.38	3.11
chr1:15740866-15745866	1.71	2.6	1.68	2.48	2.42	chr4:141423497-141428497	1.93	2.04	1.77	2.37	2.58	2.19	2.32	2.23	2.06
chr1:15849156-15854156	3.42	3.27	3.22	3.2	3.2	chr4:141347797-141352797	2.58	2.45	2.32	2.7	3.04	3.01	3.11	2.75	2.93
chr1:15905908-15910908	2.37	2.26	2.35	2.08	2.12	chr4:141302073-141307073	1.24	1.34	1.18	1.14	0.99	1.34	1.31	1.52	1.14
chr1:15920313-15925313	1.32	1.09	1.11	1.07	1.08	chr4:141288243-141293243	1.94	1.95	2.02	2.2	2.02	2.11	1.58	2.09	2.71
chr1:15942466-15947466	2.76	3.18	2.97	2.84	3.11	chr4:141275989-141280989	3.31	3.13	3.18	3.15	3.32	3.36	3.27	3.21	3.39
chr1:16008740-16013740	2.97	2.9	2.78	2.48	2.64	chr4:141217177-141222177	2.59	2.42	2.45	2.57	3.19	2.93	3.25	2.81	3.03
chr1:16021276-16026276	2.5	2.13	2.35	1.91	2.04	chr4:141209586-141214586	1.6	1.66	1.49	1.69	1.86	1.72	1.38	1.19	1.76
chr1:16057775-16062775	1.28	1.25	0.96	0.46	0.54	chr4:141180138-141185138	1.68	2.02	1.82	2.22	2.68	1.68	2.24	2.09	2.54
chr1:16065233-16070233	1.4	1.23	1.15	0.64	0.74	chr4:141172360-141177360	1.64	1.74	1.77	1.75	1.66	1.27	1.49	1.79	2.27
chr1:16095441-16100441	1.06	1.17	1.14	0.67	0.78	chr4:141139342-141144342	1.57	2.25	1.86	1.64	1.98	1.68	1.95	1.64	1.01
chr1:16140963-16145963	1.31	1.22	0.96	0.95	1.04	chr4:141112614-141117614	2.71	3.2	2.95	3.15	3.22	2.97	3	2.77	3.08
chr1:16159481-16164481	3.64	4	3.8	3.48	3.51	chr4:141099869-141104869	3.66	3.91	3.66	3.81	4.34	4.06	4.08	4.13	4.41
chr1:16172124-16177124	3.55	3.69	3.55	3.31	3.25	chr4:141091599-141096599	2.94	3.16	3.25	3.11	3.31	3.29	3.33	3.32	3.44
chr1:16210289-16215289	1.78	1.56	1.58	1.29	1.49	chr4:141062073-141067073	1.86	1.86	1.82	1.7	1.21	2.39	1.78	1.59	1.76
chr1:16274167-16279167	2.05	2.85	2.76	2.58	2.69	chr4:141013853-141018853	1.9	2.13	1.84	2.05	2.05	1.81	1.87	1.64	1.77
chr1:16283824-16288824	1.52	1.41	1.46	1.29	1.19	chr4:141008066-141013066	2.69	3.6	2.89	3.29	2.93	2.62	3.09	2.44	2.73
chr1:16290208-16295208	1.8	1.7	1.99	1.68	2.04	NA:0-0	-1	-1	-1	-1	-1	-1	-1	-1	-1
chr1:16299656-16304656	2.31	2.26	2.42	1.79	2.03	chr4:140998485-141003485	2.85	3.47	3.16	3.35	3.4	2.69	3.04	2.66	2.9
chr1:16337699-16342699	1.43	1.29	0.94	0.53	0.6	chr4:140979006-140984006	2.19	2.91	2.74	2.82	2.93	1.99	2.92	2.56	2.7
chr1:16484497-16489497	2.09	1.91	2.15	1.65	1.69	chr4:140851525-140856525	1.61	1.96	1.27	1.48	2.03	1.67	1.07	0.82	1.37
chr1:16511543-16516543	1	1.1	0.86	0.72	0.87	chr4:140826620-140831620	2.06	2.12	1.51	2	2.4	1.87	1.78	1.76	1.84
chr1:16531006-16536006	2.34	2.22	1.93	1.27	1.59	chr4:140801460-140806460	1.15	0.86	1.06	0.99	0.98	0.93	1.19	0.43	1.16
chr1:16561800-16566800	2.05	2.11	2.17	1.58	2.29	chr4:140767387-140772387	3.36	3.32	3.39	3.28	2.95	3.01	2.95	2.75	3.18
chr1:16676136-16681136	2.76	2.8	2.72	2.78	2.79	chr4:140701697-140706697	3.29	3.17	3.12	3.38	3.64	3.51	3.77	3.6	3.53
chr1:16692016-16697016	2.73	2.9	2.73	2.97	3	chr4:140692440-140697440	3.04	3.28	3.02	3.16	3.65	3.42	3.31	2.95	3.41
chr1:16712690-16717690	1.93	1.88	1.89	1.87	1.71	chr4:140676664-140681664	2	1.74	1.67	1.98	2.01	1.56	1.94	1.76	1.97
chr1:16765504-16770504	2.87	2.9	3	2.87	2.69	chr4:140630577-140635577	3.44	3.46	3.35	3.63	3.88	3.66	3.57	3.45	3.61
chr1:16771386-16776386	1.83	1.78	1.81	1.15	1.43	chr4:140627072-140632072	2.2	2.21	2.09	2.25	1.99	2.05	1.88	1.69	2.21
chr1:16823232-16828232	2.18	2.26	2.32	1.72	1.65	chr4:140613957-140618957	2.62	2.58	2.53	2.6	2.88	3.03	2.78	2.65	2.99
chr1:16858502-16863502	1.88	2	2.12	1.71	1.75	NA:0-0	-1	-1	-1	-1	-1	-1	-1	-1	-1
chr1:16883146-16888146	1.87	2.1	2.58	2.58	2.35	NA:0-0	-1	-1	-1	-1	-1	-1	-1	-1	-1
chr1:16889950-16894950	2.77	3.86	4.24	4.25	3.9	NA:0-0	-1	-1	-1	-1	-1	-1	-1	-1	-1
chr1:16897042-16902042	2.1	2.68	3.06	3.05	2.85	NA:0-0	-1	-1	-1	-1	-1	-1	-1	-1	-1
chr1:16905838-16910838	1.93	2.39	2.57	2.67	2.32	NA:0-0	-1	-1	-1	-1	-1	-1	-1	-1	-1
chr1:16915925-16920925	2.14	2.52	2.93	2.79	2.8	NA:0-0	-1	-1	-1	-1	-1	-1	-1	-1	-1
chr1:16927260-16932260	2.13	2.86	3.17	2.92	2.85	chr3:98000742-98005742	1.11	1.42	1.27	1.31	1.34	1.33	1.47	1.47	1.67
chr1:16940015-16945015	2.59	2.75	3.33	3.14	2.99	chr5:108298350-108303350	1.71	1.66	1.71	1.39	1.94	1.39	1.79	1.91	1.37
chr1:16952020-16957020	1.81	2.5	2.53	1.68	2.09	chr4:140590580-140595580	1.6	1.53	1.42	1.58	1.19	1.63	1.24	1.05	1.61
chr1:16967377-16972377	3.8	4.36	4.51	4.04	4.02	chr9:107977906-107982906	3.1	3.08	3.07	3.11	3.41	3.13	3.44	2.82	3.39
chr1:16979072-16984072	1.81	2.26	2.62	2.77	2.63	chr17:52542102-52547102	1.7	1.38	1.43	1.23	1.56	1.66	1.71	1.77	0.82
chr1:16990900-16995900	2.49	2.49	2.71	3	2.92	NA:0-0	-1	-1	-1	-1	-1	-1	-1	-1	-1
chr1:16997910-17002910	1.75	2.2	2.37	2.24	1.96	NA:0-0	-1	-1	-1	-1	-1	-1	-1	-1	-1
chr1:17008468-17013468	1.62	1.48	1.83	1.56	1.42	chrX:155821681-155826681	1.06	0.91	1.05	1	0.09	0.82	0.37	1.39	1.4
chr1:17024892-17029892	2.04	1.86	1.95	1.19	1.4	chr4:151503742-151508742	2.29	1.4	2.46	1.84	2.49	2.53	2.94	2.26	3
chr1:17035444-17040444	1.73	1.92	2.08	1.56	1.77	chr4:151513697-151518697	1.51	1.51	1.49	1.2	1.81	1.34	1.1	0.83	1.43
chr1:17045620-17050620	1.75	1.79	2	1.99	2.19	chr3:97526423-97531423	1.24	1.23	1.22	1.38	1.96	1.42	1.73	1.43	1.04
chr1:17053683-17058683	2.02	2.6	2.79	2.99	2.84	NA:0-0	-1	-1	-1	-1	-1	-1	-1	-1	-1
chr1:17064731-17069731	3.02	3.19	3.46	3.69	3.56	NA:0-0	-1	-1	-1	-1	-1	-1	-1	-1	-1
chr1:17072550-17077550	1.98	2.3	2.44	2.29	2.16	chr4:140600051-140605051	1.59	1.67	1.31	1.55	1.69	1.28	1.57	0.93	1.69
chr1:17079662-17084662	2.09	2.38	2.68	2.83	2.73	chr17:52547572-52552572	1.55	1.46	1.47	1.42	1.7	1.92	1.46	1.78	2.38
chr1:17085923-17090923	1.83	2	2.26	2.06	2.11	chr9:107981131-107986131	3.21	3.05	3.09	3.12	3.37	3.35	3.53	2.99	3.46
chr1:17107689-17112689	1.52	1.55	1.75	1.94	1.76	chr8:129240939-129245939	2.32	1.92	2.26	1.89	1.89	2.44	1.93	1.69	2.3
chr1:17116706-17121706	1.54	1.6	1.7	1.52	1.93	chr8:129234996-129239996	2.06	1.9	2.07	2.06	1.96	1.6	1.66	1.83	1.83
chr1:17196832-17201832	2.06	2.04	2.28	1.75	1.88	NA:0-0	-1	-1	-1	-1	-1	-1	-1	-1	-1
chr1:17213398-17218398	2.69	2.08	2.62	2.19	1.95	NA:0-0	-1	-1	-1	-1	-1	-1	-1	-1	-1
chr1:17220609-17225609	3.23	2.84	3.15	3.4	3.18	NA:0-0	-1	-1	-1	-1	-1	-1	-1	-1	-1
chr1:17228478-17233478	4.13	3.78	4.12	3.88	3.86	NA:0-0	-1	-1	-1	-1	-1	-1	-1	-1	-1
chr1:17238958-17243958	3	2.63	2.66	1.9	2.21	chr4:140612683-140617683	2.52	2.44	2.45	2.53	2.91	3.07	2.73	2.62	2.95
chr1:17284412-17289412	1.57	1.99	1.55	1.03	1.05	chr4:140578701-140583701	1.45	1.89	1.49	1.73	1.61	1.47	1.68	1.33	1.79
chr1:17334453-17339453	2.13	2.24	1.91	1.67	1.52	chr4:140540960-140545960	2.52	2.75	2.54	2.51	2.64	2.55	3.18	2.39	2.81
chr1:17377298-17382298	2.4	2.21	2.3	2.3	2.29	chr4:140515447-140520447	3.68	3.77	3.47	3.78	3.82	3.74	3.9	3.48	3.87
chr1:17393639-17398639	0.64	0.97	0.93	0.77	0.73	chr4:140502556-140507556	4.02	4.27	3.96	3.99	3.46	3.57	3.46	2.79	2.89
chr1:17443965-17448965	0.84	1.13	0.78	0.52	0.66	chr4:140459296-140464296	2.64	2.27	2.18	2.24	2.02	2.85	2.34	2.15	2.61
chr1:17516962-17521962	0.8	0.99	1	0.59	0.56	chr4:140411161-140416161	2.06	2.35	2	1.87	2.31	2.2	2.28	2.34	2.47
chr1:17569365-17574365	0.98	1.01	0.93	0.94	0.89	chr4:140366989-140371989	3.27	3.39	2.83	2.95	3.04	3.03	2.89	2.4	2.84
chr1:17576705-17581705	0.93	0.93	0.94	0.68	0.6	chr4:140361383-140366383	2.09	1.86	1.69	1.95	1.38	2.4	2.01	1.69	2.29
chr1:17763567-17768567	3.24	2.94	2.84	2.43	2.56	chr4:140254471-140259471	4	3.8	4.05	4.04	4.1	4.3	4.37	4.04	4.3
chr1:18460122-18465122	1.37	1.86	1.88	1.98	1.97	chr4:139775906-139780906	0.65	0.81	0.59	0.58	1.68	0.72	0.29	0.62	1.51
chr1:18976086-18981086	1.62	0.8	1.22	0.76	0.76	chr4:139366962-139371962	1.87	1.27	1.24	1.46	0.68	1.75	1.53	0.7	2.18
chr1:19229292-19234292	1.95	1.86	1.81	1.33	1.24	chr4:139172978-139177978	2.19	2.21	2.24	2.32	1.92	2.25	2.15	1.75	2.12
chr1:19237358-19242358	1.61	1.75	1.52	1.51	1.23	chr4:139165160-139170160	2.46	2.5	2.34	2.44	2.34	2.21	2.26	1.91	2.49
chr1:19250400-19255400	2.76	3.28	2.99	2.66	2.84	chr4:139152842-139157842	3.2	3.74	3.43	3.76	3.8	3.19	3.56	3.16	3.49
chr1:19259146-19264146	1.86	2.33	2.13	2.02	1.7	chr4:139145153-139150153	2.15	2.2	2.02	2.16	2.18	2.16	2.19	1.61	1.62
chr1:19264851-19269851	1.72	2.3	1.98	1.44	1.6	chr4:139141340-139146340	1.99	1.96	1.87	2.08	1.72	1.59	1.67	1.69	1.86
chr1:19275985-19280985	3.13	3.5	3.18	3.4	3.39	chr4:139132253-139137253	3.45	3.86	3.6	3.89	3.64	3.25	3.49	2.93	3.26
chr1:19398535-19403535	2.14	2.59	2.94	1.69	1.97	chr4:139042916-139047916	1.51	1.56	1.42	1.71	1.78	2.34	1.81	1.51	2.2
chr1:19449258-19454258	1.79	1.74	1.59	1.76	1.76	chr4:139003162-139008162	1.53	1.49	1.39	1.6	1.92	1.8	2.2	1.29	1.68
chr1:19534164-19539164	3.15	3.01	3.02	3.28	3.05	chr4:138934179-138939179	3.35	3.39	3.19	3.62	3.57	3.46	3.46	3.36	3.54
chr1:19542010-19547010	1.79	1.74	1.46	1.51	1.46	chr4:138930932-138935932	2.47	2.48	2.38	2.72	2.45	2.63	2.22	2.1	2.12
chr1:19575704-19580704	2.44	2.5	2.51	2.43	2.5	chr4:138905825-138910825	3.13	3.1	2.98	3.21	3.62	3.53	3.55	3.24	3.48
chr1:19636312-19641312	2.35	2.49	2.22	2.01	1.97	chr4:138864082-138869082	2.41	2.04	2.22	2.29	2.76	2.98	3.05	2.59	2.88
chr1:19689191-19694191	1.89	1.77	1.65	1.34	1.46	chr4:138826080-138831080	1.86	1.41	1.66	1.76	1.64	2.19	1.85	1.46	1.7
chr1:19714106-19719106	2.43	2.35	2.45	2.37	2.33	chr4:138807067-138812067	1.88	1.56	1.7	2.12	2.24	2.17	2.09	1.63	1.81
chr1:19733245-19738245	1.91	1.92	1.87	1.68	1.9	chr4:138798864-138803864	2.17	1.63	1.55	2.13	2.39	2.23	2.18	1.86	1.51
chr1:19740420-19745420	1.8	1.82	1.53	1.25	1.7	chr4:138794652-138799652	2.59	1.91	1.89	2.44	2.19	2.57	2.38	2.24	1.91
chr1:19746016-19751016	1.91	1.89	1.74	1.81	1.77	chr4:138791878-138796878	2.26	1.65	1.86	2.12	2.26	2.05	2.05	2.12	1.47
chr1:19759726-19764726	2.03	1.95	2	2.16	2.28	chr4:138783227-138788227	2.4	2	2.05	2.36	2.63	2.52	2.42	2.28	2.37
chr1:19772561-19777561	2.03	2.02	1.84	1.88	2.08	chr4:138773741-138778741	2.2	2.14	2.17	2.36	2.09	2.35	2.42	2.06	2.45
chr1:19785666-19790666	3.84	2.73	3.11	3.08	3.17	chr4:138765352-138770352	2.84	2.65	2.49	2.87	2.89	2.75	2.68	2.47	2.51
chr1:19794361-19799361	2.86	2.46	2.51	2.63	2.38	chr4:138757694-138762694	3.13	3.66	3.25	3.69	3.02	2.64	3.13	2.66	2.72
chr1:19801455-19806455	2.97	2.9	2.82	2.7	3.05	chr4:138755008-138760008	3.58	4.09	3.69	4.18	3.55	3.21	3.5	2.84	2.81
chr1:19809576-19814576	3.71	3.69	3.48	3.33	3.3	chr4:138746285-138751285	3.66	3.85	3.62	3.96	4.33	4.15	4.1	3.67	3.99
chr1:19921714-19926714	3.75	3.45	3.67	3.64	3.78	chr4:138683756-138688756	2.97	3.02	2.97	3.17	3.85	3.28	3.26	3.01	3.21
chr1:19931990-19936990	1.8	1.61	1.61	1.8	2	chr4:138672947-138677947	2.19	1.82	2.02	1.93	1.72	2.63	2.04	2.43	2.55
chr1:19975314-19980314	1.17	1.21	0.94	0.91	0.92	chr4:138640996-138645996	2.44	3.04	2.81	2.83	2.67	2.16	2.58	1.49	2.21
chr1:20012245-20017245	1.5	2.11	1.87	1.89	2.07	chr4:138608726-138613726	1.61	1.28	1.16	1.5	1.46	1.17	1.89	1.33	1.78
chr1:20123784-20128784	2.7	2.69	2.42	2.37	2.52	chr4:138526724-138531724	3.74	3.79	3.55	3.96	4.19	3.93	3.93	3.74	3.89
chr1:20168987-20173987	1.08	1.12	0.78	0.89	0.76	chr4:138497880-138502880	2.26	2.27	2.06	2.32	2.28	2.37	2.29	1.94	2.46
chr1:20207438-20212438	2.37	2.53	2.34	2.15	2.44	chr4:138466574-138471574	1.95	1.81	1.75	1.9	2.55	2.53	2.38	1.8	2.26
chr1:20646812-20651812	2.06	1.66	2	2.08	2.18	chr4:138154650-138159650	0.96	0.8	0.98	0.76	1.06	1	0.96	-0.05	1.44
chr1:20808622-20813622	1.37	1.24	1.41	0.97	0.69	chr4:138009288-138014288	1.72	1.86	1.97	1.57	2.18	1.75	2.41	1.63	1.81
chr1:20831892-20836892	2.42	2.38	2.47	2.53	2.52	chr4:137988299-137993299	2.73	2.62	2.53	3.07	3.37	3.04	2.93	2.88	3.05
chr1:20957886-20962886	2.32	2.35	2.29	1.58	1.83	chr4:137879289-137884289	3.38	3.13	3.2	3.21	4	3.32	3.55	3.48	3.77
chr1:20985126-20990126	2.82	2.64	2.84	2.63	2.47	chr4:137857918-137862918	2.56	2.56	2.27	2.61	3.15	2.89	3.07	2.82	3.11
chr1:21041732-21046732	1.09	1.38	0.96	0.96	0.83	chr4:137815322-137820322	1.95	1.82	1.82	2.13	2.5	2.11	1.86	1.67	1.93
chr1:21057424-21062424	1.61	1.96	1.44	1.03	1.01	chr4:137803618-137808618	1.92	1.62	1.59	1.82	2.18	2.23	1.85	1.68	2.04
chr1:21100613-21105613	1.51	1.57	1.59	1.72	1.28	chr4:137777040-137782040	3.64	3.33	3.27	3.38	2.8	3.38	3.13	2.8	2.98
chr1:21110488-21115488	3.22	3.3	3.2	3.04	3.19	chr4:137770846-137775846	3.71	3.68	3.46	3.75	3.92	3.92	3.85	3.68	3.84
chr1:21141104-21146104	1.46	1.85	1.77	1.56	1.6	chr4:137751320-137756320	1.76	1.54	1.24	1.66	1.63	2.09	1.92	1.49	1.92
chr1:21156863-21161863	1.96	3.03	3.28	3.67	3.49	chr4:137745127-137750127	1.63	1.9	1.6	1.76	2.32	1.82	2.04	1.64	1.83
chr1:21231982-21236982	1.37	1.73	1.75	2.12	1.94	chr4:137700779-137705779	1.92	2.23	2.01	2.11	2.12	1.74	2.13	1.36	1.86
chr1:21277223-21282223	1.06	0.95	0.85	0.98	0.9	chr4:137669297-137674297	1.54	1.74	1.58	1.86	1.8	1.56	1.67	2.1	1.57
chr1:21319208-21324208	1.15	0.78	1.2	1.15	1.11	chr4:137643273-137648273	1.87	2.39	1.69	2.57	2.47	2.22	2.03	1.73	2.14
chr1:21347884-21352884	1.59	2.38	1.81	2.06	2.35	chr4:137633550-137638550	1.78	1.95	1.65	2.03	2.48	1.84	1.58	1.74	1.9
chr1:21367453-21372453	1.14	1.04	0.96	1.28	1.12	chr4:137619396-137624396	1.94	2.82	1.88	2.5	2.84	2.55	1.86	1.91	1.39
chr1:21417144-21422144	1.44	1.8	1.94	2.19	2.1	NA:0-0	-1	-1	-1	-1	-1	-1	-1	-1	-1
chr1:21499294-21504294	2.85	2.82	2.59	2.11	2.22	chr4:137548384-137553384	3.21	2.96	3.01	3.15	3.68	3.82	3.83	3.39	3.61
chr1:21582295-21587295	1.81	2.32	1.99	1.58	1.82	chr4:137491179-137496179	1.38	1.2	1.28	1.32	1.59	1.38	1.67	0.77	1.2
chr1:21604935-21609935	2.17	2.68	2.46	2.53	2.43	chr4:137473763-137478763	1.54	1.2	1.3	1.48	2.15	1.84	1.63	1.33	1.89
chr1:21618823-21623823	3.54	3.69	3.78	3.96	3.9	chr4:137461656-137466656	1.76	1.46	1.65	1.98	1.98	1.92	1.65	1.4	1.34
chr1:21628340-21633340	1.78	1.77	1.78	1.49	1.55	chr4:137455705-137460705	1.57	1.67	1.45	1.8	1.5	1.45	1.18	1.26	0.98
chr1:21643799-21648799	1.59	1.68	1.52	1.04	1.08	chr4:137441564-137446564	2.04	2.46	1.8	2.1	1.85	2.31	2.23	1.73	2
chr1:21653888-21658888	2.31	2.04	2.2	2.31	2.14	chr4:137428229-137433229	2.31	3.16	2.93	3.07	3.32	2.32	2.89	2.22	2.65
chr1:21669284-21674284	2.71	2.86	2.68	2.43	2.4	chr4:137415302-137420302	3.03	3.02	2.8	3.18	3.48	3.55	3.28	2.87	3.23
chr1:21679993-21684993	1.41	1.23	1.28	0.71	1.05	chr4:137407562-137412562	2.07	2.38	2.01	2.28	2.12	2.06	2.27	1.94	2.35
chr1:21713530-21718530	1.71	2.35	2.29	2.12	2.07	NA:0-0	-1	-1	-1	-1	-1	-1	-1	-1	-1
chr1:21764470-21769470	2.17	1.9	2.13	1.7	1.83	chr5:108296083-108301083	1.76	1.56	1.82	1.38	2.07	1.49	2.03	1.93	1.72
chr1:22022144-22027144	1.25	1.32	0.84	1.01	0.86	chr4:137195588-137200588	1.89	2.11	1.57	2.38	2.34	2.23	2.43	2.03	1.93
chr1:22078314-22083314	1.32	1.47	1.27	0.95	1.15	chr4:137161601-137166601	2.1	2.47	2.14	2.52	2.32	1.84	1.81	1.77	1.89
chr1:22098588-22103588	1.58	2.34	1.91	1.85	1.94	chr6:111976042-111981042	0.47	0.63	0.36	0.53	1.41	1.29	0.99	1.73	1.21
chr1:22106740-22111740	3.04	3.46	3.1	3.1	3.12	chr4:137147972-137152972	3.62	3.63	3.46	3.8	4.2	3.99	4.16	4.31	4.1
chr1:22281109-22286109	2.45	1.88	2.28	1.44	1.28	chr4:137001663-137006663	1.24	1.46	1.16	1.21	1.24	1.12	0.9	0.75	1.63
chr1:22343309-22348309	1.94	2.24	2.4	1.89	2.19	chr4:136949703-136954703	1.53	1.52	1.39	1.24	1.28	1.34	1.04	0.86	1.54
chr1:22349600-22354600	3.51	3.41	3.52	3.28	3.4	chr4:136942579-136947579	3.91	3.86	3.79	4.05	4.1	4.21	4.06	3.93	4.32
chr1:22355386-22360386	2.22	1.74	1.8	1.85	1.68	chr4:136929913-136934913	2.3	2.12	1.98	2.11	1.76	1.82	1.34	1.79	1.7
chr1:22364043-22369043	2.93	2.81	2.9	3.04	3.02	chr4:136921271-136926271	3.69	3.51	3.31	3.51	3.33	3.5	3.33	3.4	3.45
chr1:22377331-22382331	3.52	3.44	3.24	2.92	3.04	chr4:136910478-136915478	4.06	3.77	3.99	3.93	4.08	4.16	4.04	4.2	4.25
chr1:22389278-22394278	1.96	2.07	2.09	2.01	2.15	chr4:136904560-136909560	3.05	2.73	3.01	2.78	2.11	3.07	2.81	2.95	2.07
chr1:22399362-22404362	2.01	2.05	2.12	2.07	1.84	chr4:136891346-136896346	2.48	2.06	2.33	2.4	1.76	2.51	2.51	2.34	1.35
chr1:22415062-22420062	2.26	2.06	2.2	2.29	2.5	chr4:136874936-136879936	2.13	1.9	1.94	1.99	1.66	2.45	1.63	2.05	1.66
chr1:22429282-22434282	2.23	2.1	2.24	1.72	1.98	chr4:136862652-136867652	1.88	1.56	1.48	1.86	1.93	1.8	1.58	1.38	1.8
chr1:22751406-22756406	1.11	0.95	1.07	0.85	1	chr4:136616712-136621712	1.94	1.39	1.41	1.66	1.7	1.57	1.91	1.64	2.3
chr1:22776380-22781380	2.35	2.23	2.38	2.64	2.31	chr4:136601752-136606752	2.66	2.45	2.41	2.84	2.96	2.61	2.51	2.32	2.73
chr1:23263019-23268019	1.46	1.92	2.03	2.24	2.21	NA:0-0	-1	-1	-1	-1	-1	-1	-1	-1	-1
chr1:23289375-23294375	0.71	1.1	0.42	0.86	0.88	chr4:136180146-136185146	2.05	1.88	1.67	1.76	2.19	2.26	2.3	1.85	2.13
chr1:23344054-23349054	2.53	2.32	2.59	2.43	2.23	chr4:136155146-136160146	2.88	2.54	2.71	2.81	3.53	3.07	3.01	3.11	3.16
chr1:23381427-23386427	1.24	0.9	1.18	1.16	1.15	chr4:136124005-136129005	1.91	1.84	1.96	2.17	1.94	1.88	1.68	1.76	1.57
chr1:23427894-23432894	1.6	1.92	1.87	1.62	1.87	chr4:136078491-136083491	1.53	1.36	1.42	1.28	1.05	1.83	1.13	1.43	1.87
chr1:23434101-23439101	1.35	1.63	1.46	1.64	1.72	chr4:136074231-136079231	1.69	1.52	1.56	1.37	1.27	1.76	2.05	1.77	2.18
chr1:23444966-23449966	1.75	2.01	2.05	1.9	2.23	chr4:136066282-136071282	1.6	1.42	1.49	1.6	1.06	1.96	1.8	1.73	1.25
chr1:23492264-23497264	2.44	2.4	2.35	2.17	2.28	chr4:136023615-136028615	2.09	2.04	1.88	2.06	2.49	2.52	1.98	2.24	2.14
chr1:23667610-23672610	3.08	3.15	3.02	2.94	2.87	chr4:135865114-135870114	3.67	3.39	3.47	3.6	4.01	4.05	3.95	3.71	4.07
chr1:23692581-23697581	3.02	2.91	2.87	2.88	2.81	chr4:135839283-135844283	3	2.82	2.95	3.06	3.25	3.11	3.52	3.47	3.49
chr1:23747096-23752096	2.96	1.41	2.68	1.52	1.49	chr4:135802856-135807856	1.47	1.2	1.45	1.12	1.56	1.18	1.74	1.21	1.3
chr1:23838923-23843923	1.2	1.81	1.16	0.96	1.28	chr4:135744298-135749298	3.13	2.44	2.54	2.76	2.62	3.17	2.48	2.83	2.86
chr1:23848034-23853034	1.66	2.77	1.76	2.35	2.29	chr4:135731700-135736700	3.78	4.3	3.99	4.2	3.92	3.62	3.98	3.76	3.78
chr1:23856024-23861024	1.58	2.58	1.49	2.09	1.91	chr4:135724956-135729956	2.97	3.56	2.91	3.35	3.39	2.88	3.4	2.78	3
chr1:23881926-23886926	3.86	3.6	4.02	2.98	2.98	chr4:135698800-135703800	3.05	2.23	3.21	2.63	2.84	3.72	3.78	3.33	3.1
chr1:23903305-23908305	1.81	1.53	2.13	1.06	1.37	chr4:135676075-135681075	2.09	2.07	2.18	2.19	2.04	1.93	2.31	1.69	2.31
chr1:23918502-23923502	1.81	1.97	2.3	1.04	1.49	chr4:135663304-135668304	1.92	2.27	2.17	2.02	1.47	1.4	1.82	1.7	1.6
chr1:23926214-23931214	2.77	2	3.01	2.27	2.34	chr4:135653502-135658502	2.5	2.18	2.65	2.63	2.31	2.28	2.26	2.04	2.5
chr1:23937330-23942330	2.8	2.52	3.04	2.53	2.71	chr4:135642511-135647511	3.89	3	3.74	3.61	3.23	3.85	3.82	3.74	3.67
chr1:23943902-23948902	3.32	3.32	3.58	2.82	2.79	chr4:135635164-135640164	3.28	2.85	3.55	2.95	2.68	3.17	3.5	2.82	3.16
chr1:23951695-23956695	2.8	2.16	2.61	1.97	1.99	NA:0-0	-1	-1	-1	-1	-1	-1	-1	-1	-1
chr1:23959338-23964338	2.13	1.84	2.13	1.44	1.68	chr4:135624772-135629772	1.88	1.64	2.21	1.63	0.81	1.63	1.69	1.49	1.94
chr1:24015881-24020881	2.2	2.28	2.26	2.66	2.53	chr4:135606699-135611699	3.18	3.14	2.96	3.22	3.64	3.29	3.56	2.92	3.34
chr1:24050767-24055767	1.21	1.31	1.15	1.01	0.86	chr4:135583653-135588653	2.63	4.14	3.18	3.69	3.5	2.66	3.17	3.06	2.65
chr1:24069333-24074333	2.84	2.85	2.85	2.65	2.76	chr4:135573765-135578765	2.97	3.12	3.01	3.07	3.43	2.93	2.91	3.05	3.18
chr1:24103002-24108002	2.74	2.86	2.89	2.85	2.69	chr4:135540189-135545189	3.25	3.11	3.15	3.38	3.75	3.47	3.33	3.27	3.6
chr1:24115062-24120062	2.6	2.76	2.4	1.94	2.25	chr4:135526111-135531111	3.06	3.35	3.23	3.09	3.44	3.37	3.61	3.31	3.38
chr1:24124948-24129948	2.88	2.9	2.86	2.59	2.53	chr4:135516496-135521496	3.27	3.27	3.35	3.19	3.36	3.74	3.6	3.45	3.59
chr1:24148960-24153960	2.49	2.45	2.52	2.3	2.54	chr4:135500312-135505312	2.89	2.66	2.71	2.69	2.85	2.99	3.08	2.78	2.75
chr1:24192048-24197048	2.33	2.07	2.3	1.77	1.97	chr4:135474404-135479404	3.09	2.77	2.97	2.85	3.13	3.31	3.38	2.84	3.09
chr1:24210283-24215283	1.17	1.19	1.05	0.59	0.85	chr4:135465040-135470040	3.26	2.45	3.4	2.29	1.48	2.41	2.76	2.31	2.18
chr1:24235817-24240817	1.42	1.31	1.47	0.88	0.9	chr4:135450723-135455723	4.3	3.89	4.21	3.81	3.37	4.05	4.16	3.51	3.47
chr1:24255040-24260040	1.04	1.06	1.24	1.17	1.14	chr4:135437158-135442158	3.04	2.72	2.81	2.44	2.14	2.81	2.33	2.19	2.28
chr1:24282539-24287539	3.31	3.28	3.33	3.26	3.32	chr4:135429365-135434365	4.69	4.61	4.63	4.69	4.33	4.78	4.49	4.54	4.49
chr1:24304077-24309077	2.97	2.79	2.86	2.91	2.9	chr4:135409797-135414797	3.91	3.89	3.89	3.81	4.09	4.08	3.96	3.96	4.1
chr1:24317774-24322774	1.92	2.86	2.77	2.5	2.57	NA:0-0	-1	-1	-1	-1	-1	-1	-1	-1	-1
chr1:24356052-24361052	1.49	1.99	1.89	1.86	1.64	NA:0-0	-1	-1	-1	-1	-1	-1	-1	-1	-1
chr1:24380750-24385750	1.01	1.25	1.01	1.13	0.88	chr4:135368515-135373515	1.63	2.95	2.28	2.92	3.24	1.41	2.02	1.53	1.48
chr1:24701906-24706906	1.2	1.19	1.23	1.04	1.23	chr4:135074755-135079755	2.03	1.96	1.28	2.29	2.45	1.91	1.52	0.85	1.72
chr1:24716218-24721218	2.2	1.83	2.03	1.79	1.81	chr4:135062303-135067303	1.61	1.26	1.36	1.17	0.76	1.49	1.44	1.25	1.43
chr1:24739734-24744734	2.94	2.72	2.75	2.46	2.71	chr4:135048003-135053003	3.02	2.7	2.7	2.82	3.23	3.32	3.05	2.79	3.07
chr1:24793214-24798214	1.82	1.61	2.02	1.78	1.66	chr4:135005752-135010752	1.89	1.55	1.45	1.39	1.45	1.64	1.39	1.17	1.2
chr1:24808197-24813197	3.27	2.68	3.25	2.82	2.96	NA:0-0	-1	-1	-1	-1	-1	-1	-1	-1	-1
chr1:24822577-24827577	1.81	1.5	1.75	1.5	1.53	chr4:134990176-134995176	4.06	3.06	3.92	3.09	2.53	3.17	2.88	2.41	3.05
chr1:24829338-24834338	3.73	3.43	3.66	3.66	3.59	chr4:134983462-134988462	3.96	2.48	3.43	2.68	2.48	3.5	2.99	2.67	2.66
chr1:24851974-24856974	2.26	1.83	2.3	2.33	1.79	NA:0-0	-1	-1	-1	-1	-1	-1	-1	-1	-1
chr1:24859610-24864610	3.17	2.71	3.14	3.22	3.26	chr4:134969559-134974559	3.02	2.39	2.97	2.29	2.41	2.88	2.69	2.02	2.58
chr1:24868861-24873861	1.33	1.35	1.34	1.38	1.18	chr4:134959266-134964266	3.84	3.48	4.05	3.21	3.18	2.95	3.91	3.26	3.71
chr1:24967339-24972339	3.34	3.2	3.34	3.36	3.29	chr4:134906510-134911510	4.14	3.97	4.11	4.2	4.5	4.33	4.35	4.33	4.61
chr1:25017153-25022153	1.29	1.36	1.15	0.93	0.86	chr4:134867340-134872340	3.1	3.98	3.2	3.76	3.65	3.07	2.98	2.89	3.14
chr1:25049095-25054095	1.26	1.08	1.21	0.95	0.8	chr4:134846031-134851031	2.38	2.46	2.2	2.17	1.84	2.27	1.75	1.86	2.04
chr1:25069772-25074772	2.11	1.72	1.62	1.41	1.41	chr4:134825810-134830810	3.49	3.2	3.16	3.08	3.3	3.29	3.09	3.43	3.29
chr1:25102830-25107830	1.06	0.93	0.87	1.14	1.21	chr4:134803609-134808609	2.19	1.88	1.92	1.95	1.04	2.19	1.71	1.95	2.25
chr1:25157528-25162528	1.63	2.13	1.95	1.32	1.34	NA:0-0	-1	-1	-1	-1	-1	-1	-1	-1	-1
chr1:25173694-25178694	1.92	1.71	1.83	1.68	1.65	chr4:134757360-134762360	3.64	4.06	3.77	3.88	3.63	3.25	3.1	2.71	2.68
chr1:25222857-25227857	1.56	1.39	1.42	1.02	1.18	chr4:134732086-134737086	2.5	2.73	2.13	2.42	2.36	2.6	2.25	2.07	1.62
chr1:25235646-25240646	2.35	3.06	2.58	2.72	2.71	chr4:134722012-134727012	1.78	2.21	1.6	2.35	2.46	2.07	1.5	1.13	0.67
chr1:25250892-25255892	3.15	3.81	3.16	3.83	3.77	chr4:134709453-134714453	3.66	4.03	3.22	4.17	3.75	3.64	2.79	2.53	3.19
chr1:25289736-25294736	2.53	1.99	1.91	2.21	2.28	chr4:134673376-134678376	2.37	3.13	2.42	2.91	2.89	1.97	2.32	2.14	2.53
chr1:25316438-25321438	2.66	1.75	2.77	2.37	2.48	chr4:134657652-134662652	3.06	3.76	3.27	3.12	2.89	2.77	3.29	2.74	2.62
chr1:25322324-25327324	1.78	1.62	2.02	1.06	1.44	chr4:134651315-134656315	2.25	2.38	2.21	2.18	2.25	2.19	2.48	2.16	2.19
chr1:25346720-25351720	3.24	3.02	3.43	3.15	3.22	chr4:134633715-134638715	2.77	3.6	2.9	2.93	2.67	2.28	2.77	2.19	2.8
chr1:25355741-25360741	2.65	2.49	3.03	2.73	2.69	chr4:134628420-134633420	2.27	3.23	2.3	2.54	2.21	2.36	2.32	1.99	1.88
chr1:25361334-25366334	1.46	1.45	1.48	1.09	1.36	chr4:134620742-134625742	1.96	2.41	1.92	2.12	1.95	1.98	1.6	1.7	1.77
chr1:25383605-25388605	1.98	2.98	3.19	3.5	3.27	chr4:134609202-134614202	1.73	1.82	1.63	1.9	1.67	1.82	1.87	1.44	1.76
chr1:25556457-25561457	3.18	3.18	3.29	3.1	3.03	chr4:134484410-134489410	3.94	3.72	3.83	3.89	3.73	3.87	3.66	3.85	4.06
chr1:25564010-25569010	2.51	2.32	2.33	2.28	2.55	chr4:134478025-134483025	4.19	4.01	4.12	4.13	4.29	4.5	4.51	4.16	4.55
chr1:25570840-25575840	2.87	3.08	2.94	2.8	3.01	chr4:134477470-134482470	4.21	4.05	4.12	4.16	4.29	4.51	4.55	4.09	4.56
chr1:25591482-25596482	1.65	2.63	2.81	2.97	2.91	NA:0-0	-1	-1	-1	-1	-1	-1	-1	-1	-1
chr1:25653212-25658212	0.69	1.91	1.39	2.42	2.43	chr4:134449992-134454992	1.8	1.42	1.51	1.31	1.71	1.88	1.31	1.51	1.76
chr1:25662334-25667334	3.17	3.48	3.44	3.47	3.44	chr4:134468401-134473401	4.05	3.39	3.69	3.62	3.32	3.91	3.38	3.38	3.61
chr1:25681080-25686080	1.86	1.93	1.7	1.66	1.66	chr4:134454778-134459778	1.6	1.38	1.36	1.65	1.91	1.67	1.15	1.48	2.02
chr1:25687297-25692297	1.4	1.8	1.51	1.9	1.89	chr4:134451176-134456176	1.71	1.47	1.45	1.39	1.84	1.79	1.22	1.34	1.99
chr1:25754813-25759813	3.45	3.25	3.24	3.1	3.11	chr4:134406803-134411803	3.42	2.8	3.1	3.15	3.7	3.77	3.69	3.8	4.06
chr1:25798380-25803380	2.46	1.63	1.96	1.82	1.47	chr4:134376089-134381089	1.78	1.43	1.69	1.74	2.2	1.77	1.82	2.09	1.98
chr1:25831906-25836906	3.31	4.49	4.61	4.68	4.64	chr4:134352328-134357328	2.55	1.92	2.45	1.88	1.81	2.71	2.48	2.36	2.77
chr1:25868387-25873387	3.07	2.64	3.05	2.46	2.4	chr4:134320364-134325364	3.38	2.26	2.92	2.57	2.88	3.93	3.56	3.28	3.5
chr1:25873924-25878924	3.04	2.91	3.16	2.78	2.79	chr4:134316784-134321784	3.18	1.98	2.5	2.24	1.96	3.11	2.63	2.42	2.59
chr1:25885466-25890466	3.64	3.21	3.82	3.22	3.45	chr4:134304759-134309759	4.45	3.32	3.92	3.49	3.16	4.65	4.13	3.82	4.18
chr1:25907548-25912548	1.3	1.36	1.28	0.87	0.77	chr4:134285700-134290700	2.63	2.06	1.87	2.22	2.56	2.58	2.27	1.94	2.94
chr1:25942372-25947372	3.64	2.4	3.35	2.85	2.7	chr4:134255764-134260764	2.19	1.27	1.79	1.82	2.27	2.41	2.19	1.91	1.86
chr1:25956258-25961258	2.81	1.34	2.33	2.51	2.09	NA:0-0	-1	-1	-1	-1	-1	-1	-1	-1	-1
chr1:25966854-25971854	2.81	1.54	2.31	2.64	2.4	chr4:134236555-134241555	2	1.49	1.45	1.62	0.88	1.82	1.16	1.38	1.68
chr1:25992605-25997605	2.57	1.46	2.42	1.53	1.85	chr4:134214016-134219016	1.84	1.63	1.68	1.44	1.76	1.4	1.67	1.49	1.45
chr1:26000095-26005095	2.95	1.59	2.66	2.1	2.5	chr4:134206712-134211712	2.25	2.07	1.62	2.03	2.2	2.1	1.98	1.64	2.07
chr1:26007858-26012858	1.92	1.35	1.66	1.06	1.14	chr4:134195678-134200678	2.23	1.62	1.3	1.66	2.14	2.46	1.41	1.9	1.45
chr1:26019828-26024828	2.02	1.26	1.94	1.44	1.39	chr4:134185382-134190382	1.9	1.34	1.56	1.52	1.13	1.66	1.24	1.29	2.02
chr1:26028906-26033906	2.14	1.24	1.7	1.2	1.54	chr4:134176842-134181842	1.82	1.25	1.28	1.45	1.55	1.53	1.46	1.27	1.38
chr1:26057139-26062139	1.71	1.24	1.46	1.23	0.85	chr4:134155344-134160344	2.8	1.91	1.91	2	1.48	2.82	2.59	2	2.21
chr1:26098850-26103850	3.23	2.09	2.87	2.46	2.76	chr4:134124211-134129211	1.55	1.18	1.28	1.27	1.35	1.41	1.97	0.44	0.92
chr1:26120816-26125816	2.59	1.8	2.4	1.66	2	NA:0-0	-1	-1	-1	-1	-1	-1	-1	-1	-1
chr1:26127824-26132824	1.73	1.55	1.51	1.34	1.6	chr4:134102449-134107449	2.1	1.71	1.7	1.81	2.09	2.1	2.13	1.34	1.49
chr1:26144656-26149656	3.34	3.09	3.05	2.9	2.86	chr4:134088033-134093033	3.16	2.48	2.88	2.75	3.34	3.66	3.38	3.24	3.4
chr1:26156641-26161641	1.78	1.48	1.69	1.02	1.26	chr4:134078658-134083658	2.03	2.12	1.97	2.06	2.04	2.09	1.79	1.5	1.44
chr1:26183930-26188930	2.11	2.01	1.63	1.35	1.65	chr4:134065424-134070424	2.35	2.29	2.01	2.46	2.24	1.98	1.94	1.52	1.72
chr1:26199708-26204708	1.94	1.68	1.77	1.16	1.53	chr4:134050276-134055276	4.28	3.23	3.44	3.64	3.67	4.54	3.81	3.71	3.98
chr1:26231232-26236232	3.25	2.58	2.8	2.23	2.29	chr4:134020997-134025997	2.57	2.15	2.13	2.18	2.64	2.93	2.65	2.31	2.87
chr1:26247198-26252198	2.26	1.43	1.93	1.39	1.38	chr4:134006774-134011774	1.94	1.34	1.57	1.4	1.45	1.9	1.92	1.12	2.02
chr1:26295843-26300843	2.39	2.15	2.28	1.55	1.68	chr4:133976299-133981299	1.61	1.15	1.34	1.16	1.76	1.8	1.68	0.98	0.61
chr1:26314624-26319624	2.63	2.29	2.46	1.92	2.06	chr4:133956013-133961013	2.03	1.33	1.52	1.44	1.55	2.04	1.82	1.65	1.76
chr1:26322136-26327136	2.63	2.36	2.58	2.63	2.52	chr4:133949719-133954719	1.98	1.56	1.78	1.59	1.8	2.02	1.78	1.84	1.56
chr1:26358996-26363996	2.1	1.85	1.85	1.31	1.36	chr4:133911391-133916391	1.84	2.4	1.86	2.11	2.06	1.53	2.14	1.47	1.53
chr1:26401248-26406248	0.93	0.94	1.12	1.14	0.73	chr4:133862272-133867272	1.72	1.61	1.49	1.44	1.88	1.89	1.7	1.3	2.06
chr1:26435780-26440780	2.99	3.13	2.99	2.61	2.39	chr4:133840700-133845700	3.34	3.25	3.06	3.34	3.92	3.89	3.6	3.7	3.68
chr1:26449952-26454952	2.2	2.62	2.43	2.64	2.49	chr4:133826916-133831916	2.85	3.27	2.77	2.97	2.61	2.75	2.69	2.39	2.97
chr1:26494276-26499276	2.24	2.23	2.1	1.73	1.58	chr4:133798628-133803628	2.97	2.71	2.81	2.96	3.11	2.93	3.11	2.54	3.11
chr1:26525924-26530924	2.12	2.04	1.87	1.9	1.71	chr4:133765143-133770143	1.33	1.17	1.23	1.36	0.39	0.85	1.07	0.63	0.95
chr1:26558532-26563532	2.63	2.7	2.67	2.73	2.82	chr4:133740069-133745069	2.78	2.63	2.67	2.75	2.87	2.93	2.8	2.78	2.92
chr1:26568485-26573485	1.36	1.44	1.18	0.82	1.31	chr4:133721427-133726427	2.11	2.29	2.22	2.25	1.51	1.74	1.51	1.58	1.49
chr1:26581054-26586054	1.5	1.51	0.99	1.29	1.04	chr4:133707715-133712715	2.05	1.95	2.11	2	0.86	1.42	1.74	1.62	1.66
chr1:26605191-26610191	3.19	3.46	3.38	3.4	3.52	chr4:133680542-133685542	3.4	3.43	3.36	3.5	3.74	3.59	3.91	3.02	3.69
chr1:26614998-26619998	3.05	3.27	3.12	2.77	2.68	chr4:133672484-133677484	4.6	4.36	4.37	4.35	3.78	4.64	4.42	4.29	4.37
chr1:26631640-26636640	2.91	2.21	2.61	2.6	2.71	chr4:133655859-133660859	3.43	3.57	3.44	3.46	2.8	2.71	2.44	2.09	2.77
chr1:26641980-26646980	3.19	3.17	3.12	3.24	3.15	chr4:133648421-133653421	4.41	4.57	4.5	4.57	4	4.31	4.35	3.96	3.98
chr1:26648722-26653722	1.83	1.8	1.93	1.34	1.46	chr4:133644145-133649145	3.39	3.03	3.21	3.04	2.66	3.15	2.55	2.51	2.59
chr1:26660334-26665334	1.81	1.75	1.72	1.29	1.35	chr4:133635856-133640856	2.65	2.68	2.52	2.64	2.57	2.44	2.32	1.85	2.59
chr1:26684600-26689600	1.75	1.48	1.32	1.5	1.47	chr4:133613698-133618698	3.14	3.97	3.48	3.84	4.1	2.9	3.62	2.93	3.19
chr1:26702482-26707482	2.03	2.21	2.21	2.38	2.32	chr4:133601424-133606424	2.07	2.06	1.9	2.07	1.8	1.88	1.74	1.44	1.59
chr1:26713278-26718278	1.1	1.25	1.3	0.72	1.02	chr4:133595835-133600835	2.2	2.27	1.87	2.22	1.79	2.12	1.99	1.5	2.07
chr1:26756516-26761516	2.16	2.13	2.03	2.26	2.05	chr4:133554108-133559108	2.82	2.8	2.82	2.94	2.82	2.8	2.57	2.94	2.93
chr1:26779259-26784259	1.17	1.32	0.96	0.95	1.12	chr4:133538555-133543555	1.66	1.33	1.44	1.37	1.58	1.75	1.86	1.69	0.71
chr1:26796589-26801589	2.78	2.82	2.6	2.2	2.12	chr4:133522119-133527119	2.47	2.47	2.26	2.44	3.15	3.05	2.54	2.19	3.09
chr1:26825025-26830025	2.88	2.87	2.77	2.35	2.4	chr7:137312803-137317803	0.86	0.95	0.76	0.73	1.27	0.97	1.12	0.66	1.04
chr1:26853093-26858093	2.15	2.39	2.23	2.01	1.98	chr4:133441246-133446246	3.23	2.75	3.19	2.89	3.25	3.59	3.41	2.98	3.4
chr1:26861981-26866981	1.9	1.96	1.94	1.74	1.82	chr4:133432797-133437797	3.42	3.28	3.4	2.88	3.01	3.24	3.33	3.23	3.05
chr1:26869674-26874674	2.5	2.99	2.85	2.47	2.44	chr4:133426605-133431605	3.27	2.95	3.02	2.89	3.18	3.19	3.52	2.88	3.11
chr1:26906887-26911887	1.28	1.44	1.24	1.28	1.22	chr4:133394683-133399683	2.49	3.68	2.9	2.93	2.33	2.02	2.33	1.63	2.15
chr1:26928142-26933142	1.38	0.95	1.15	0.91	0.97	chr4:133381718-133386718	2.47	2.13	2.29	2.36	1.69	2.31	2.14	1.77	2.14
chr1:26944674-26949674	2.89	2.66	2.72	2.59	2.58	chr4:133367513-133372513	4.03	3.73	3.86	3.79	4.1	4.25	4.01	3.95	4.13
chr1:27019758-27024758	3.9	4	3.75	3.09	3.29	chr4:133307699-133312699	3.8	3.63	3.65	3.65	4.29	4.41	4.14	3.93	4.24
chr1:27034958-27039958	1.71	1.8	1.61	1.51	1.56	chr4:133291575-133296575	3.09	2.39	2.84	2.48	2.22	2.65	2.65	2.46	2.17
chr1:27048737-27053737	2.08	2.16	2.19	2.25	2.16	chr4:133281600-133286600	3.97	3.8	3.9	3.79	3.37	3.83	3.47	3.42	3.2
chr1:27056198-27061198	2.04	1.97	2.14	2.18	2.09	chr4:133273235-133278235	3.13	2.38	2.81	2.38	2.23	2.84	2.32	2.49	2.33
chr1:27067496-27072496	2.52	2.51	2.59	2.36	2.67	chr4:133260948-133265948	4.11	3.81	3.98	3.68	3.14	3.89	3.71	3.71	3.45
chr1:27093679-27098679	1.9	1.67	1.89	1.76	1.52	chr4:133243283-133248283	2.26	2.6	2.71	2.51	2.34	2.18	2.32	2.32	2.21
chr1:27111983-27116983	3.46	3.2	3.46	3.38	3.47	chr4:133226009-133231009	3.87	3.66	3.85	3.75	3.82	4.03	3.98	3.78	3.79
chr1:27118974-27123974	1.37	1.47	1.58	1.68	1.24	chr4:133218323-133223323	2.24	2.47	2.27	2.2	2.1	2.3	2.29	2.12	1.67
chr1:27125594-27130594	2.04	2.36	2.56	2.66	2.61	chr4:133214295-133219295	2	2.4	2.25	2.13	2.07	2.13	2.07	1.98	2.09
chr1:27144140-27149140	1.91	2.13	1.91	1.73	1.2	NA:0-0	-1	-1	-1	-1	-1	-1	-1	-1	-1
chr1:27157932-27162932	2.97	2.98	2.94	3	3.02	chr4:133179168-133184168	5	4.93	5.08	4.89	4.59	4.49	4.72	3.85	4.29
chr1:27176778-27181778	1.28	1.51	1.31	0.9	0.81	chr4:133163862-133168862	2.46	2.43	2.88	2.13	2.37	2.06	1.97	1.83	1.72
chr1:27189699-27194699	2.51	2.81	2.56	2.46	2.54	chr4:133153724-133158724	2.58	2.36	2.48	2.1	2.43	2.17	2.23	2.01	2.01
chr1:27214276-27219276	2.75	2.73	2.82	2.75	2.84	chr4:133137296-133142296	3.14	3.09	3.11	3.24	3.43	3.29	3.31	3.01	3.26
chr1:27224590-27229590	2.54	2.5	2.6	2.71	2.64	chr4:133128917-133133917	2.83	2.68	2.53	2.77	3.01	2.93	2.87	2.34	2.74
chr1:27246030-27251030	2.39	2.41	2.48	2.33	2.42	chr4:133098520-133103520	2.81	2.93	2.75	3.01	3.25	2.98	3.2	2.87	2.94
chr1:27355529-27360529	1.13	1.22	1	0.62	0.64	chr4:133021313-133026313	1.68	2.5	2.13	2.02	1.42	1.64	1.73	1.14	1.26
chr1:27440252-27445252	1.9	1.69	1.67	1.24	1.38	chr4:132963327-132968327	1.74	1.72	1.59	1.77	1.54	2.04	2.19	1.42	2.08
chr1:27447882-27452882	1.55	1.5	1.4	0.98	1.08	chr4:132953151-132958151	2.12	3.04	2.57	2.54	3.33	2.39	2.9	2.59	2.93
chr1:27461260-27466260	2.52	2.8	2.66	2.24	2.7	chr4:132944292-132949292	1.96	1.79	1.71	1.84	2.27	2.13	1.78	1.75	2.08
chr1:27478876-27483876	3.09	3.09	3.05	2.87	2.9	chr4:132923444-132928444	2.91	2.76	2.65	2.78	3.26	3.21	3.28	3.15	3.11
chr1:27486057-27491057	1.75	1.64	1.88	1.05	1.32	chr4:132918311-132923311	1.66	1.43	1.7	1.49	0.93	1.19	0.68	1.27	1.16
chr1:27559438-27564438	2.66	2.67	2.44	2.18	1.97	chr4:132891794-132896794	2.83	2.06	2.49	2.36	2.53	2.39	2.78	2.33	2.77
chr1:27623802-27628802	1.12	1.51	1.14	0.76	0.89	chr4:132852391-132857391	3.53	2.66	2.28	2.88	2.5	3.05	2.29	1.7	2.13
chr1:27636987-27641987	1.5	1.29	1.37	1.28	1.07	chr4:132841864-132846864	2.19	1.94	1.94	1.83	1.36	2.08	1.64	1.62	2
chr1:27646518-27651518	2.52	2.56	2.54	2.69	2.56	chr4:132830815-132835815	3.77	3.51	3.69	3.68	3.69	3.84	3.82	3.88	3.69
chr1:27666274-27671274	3.19	3.15	3.19	3.07	3.14	chr4:132816274-132821274	2.6	3.17	2.96	2.88	3	2.8	3.25	2.9	3.02
chr1:27688372-27693372	1.97	1.86	1.83	1.45	1.11	chr4:132796738-132801738	2.09	1.8	1.83	2.01	2.1	2.16	1.62	1.31	2.29
chr1:27741913-27746913	1.86	1.94	1.9	1.89	1.71	chr4:132739505-132744505	3.63	3.43	3.82	3.74	2.83	2.68	2.83	2.58	2.74
chr1:27757725-27762725	2.3	2.1	2.37	2.25	2.27	chr4:132725631-132730631	4.52	4.11	4.3	4.01	3.06	3.98	3.64	3.4	3.31
chr1:27770758-27775758	1.75	1.83	2.07	1.68	1.76	chr4:132714017-132719017	4.55	4.46	4.51	4.44	3.28	3.61	3.71	3.17	2.93
chr1:27779431-27784431	2.17	2.03	2.09	2.01	1.64	chr4:132707299-132712299	3.19	2.74	3.15	2.6	1.42	1.93	2.32	2.15	1.53
chr1:27797707-27802707	1.92	1.9	1.91	1.71	1.39	NA:0-0	-1	-1	-1	-1	-1	-1	-1	-1	-1
chr1:27803708-27808708	1.7	1.91	1.53	1.09	1.16	chr4:132696170-132701170	3.09	2.45	3.07	2.4	2.28	2.36	2.22	2.26	2.02
chr1:27813722-27818722	2.99	3.22	3.06	2.9	2.88	chr4:132684354-132689354	4.57	4.38	4.51	4.43	4.51	4.55	4.57	4.63	4.6
chr1:27821919-27826919	1.24	1.22	1.15	1.01	0.75	chr4:132673471-132678471	2.07	2.33	2	1.97	1.61	1.56	1.74	1.54	1.21
chr1:27845959-27850959	3.33	3.11	3.35	2.82	3.08	chr4:132645398-132650398	3.5	3.02	3.57	2.97	2.72	3.38	3.37	2.94	2.95
chr1:27856815-27861815	1.86	1.69	1.68	1.19	1.27	chr4:132632654-132637654	3.68	3.38	3.59	3.33	2.99	3.1	3.26	3.13	3.08
chr1:27861823-27866823	1.68	1.61	1.53	1.18	1.12	chr4:132626968-132631968	3.03	2.53	2.58	2.55	2.23	3.02	2.92	2.25	2.26
chr1:27879276-27884276	1.83	1.97	1.51	0.96	1.21	chr4:132612349-132617349	2.89	2.94	2.7	2.7	2.77	2.82	2.88	2.53	2.89
chr1:27886742-27891742	1.24	1.57	1.41	1.08	0.5	chr4:132604708-132609708	3.09	3.03	2.75	2.81	2.7	2.72	2.45	2.29	2.78
chr1:27926960-27931960	2.63	2.5	2.13	1.42	1.59	chr4:132566145-132571145	2.9	2.47	2.68	2.52	3.04	3.17	3.26	2.51	3.36
chr1:27942020-27947020	2.09	2.14	2.25	1.85	1.9	chr4:132547069-132552069	2.01	1.9	1.64	1.74	1.62	1.79	1.87	1.43	2.13
chr1:27957188-27962188	2.03	2.33	2.01	1.74	1.47	chr4:132529372-132534372	2.99	3.41	3.03	2.84	2.38	2.88	3.07	2.29	2.48
chr1:27985858-27990858	3.35	3.1	3.24	3.03	2.99	chr4:132500677-132505677	3.38	3.77	3.38	3.61	3.07	3.4	3.39	2.85	3.33
chr1:27994242-27999242	2.6	2.52	2.6	2.43	2.31	chr4:132494228-132499228	1.96	2.26	1.93	2.44	1.64	1.42	1.41	1.48	1.66
chr1:28050241-28055241	2.55	2.76	2.42	2.32	2.64	chr4:132475703-132480703	3.23	2.88	3.08	3.15	3.65	3.32	3.46	3.23	3.4
chr1:28097636-28102636	3.12	2.96	3.15	3.05	2.93	chr4:132437463-132442463	3.02	3.03	3.18	3.08	3.31	3.4	3.42	3.25	3.4
chr1:28144822-28149822	1.64	1.93	2.16	2.34	2.32	chr4:132409229-132414229	1.78	1.56	1.82	1.65	2.19	1.44	1.56	1.63	1.44
chr1:28154774-28159774	2.41	2.62	2.69	2.48	2.57	chr4:132396599-132401599	2.9	2.85	2.94	3.02	2.98	3.08	3.22	2.93	3.01
chr1:28177676-28182676	1.71	2.28	2.1	1.75	1.9	chr4:132382729-132387729	1.6	1.55	1.49	1.52	1.8	1.4	1.46	1.52	1.8
chr1:28195777-28200777	2.96	2.86	2.88	2.52	2.58	chr4:132348773-132353773	2.11	2.25	1.75	2.13	1.38	1.84	1.83	1.4	1.77
chr1:28202504-28207504	1.75	1.88	1.58	1.03	1.1	chr4:132344150-132349150	1.76	1.68	1.54	1.66	1.36	1.35	1.3	1.09	1.88
chr1:28207778-28212778	1.75	1.91	1.71	0.99	1.49	chr4:132337634-132342634	2.34	2.51	1.95	2.51	2.17	2.45	2.11	1.78	2.04
chr1:28213084-28218084	2.32	2.36	2.2	2.18	2.06	chr4:132335341-132340341	2.26	2.65	2.09	2.41	2.22	2.44	2.34	1.7	1.93
chr1:28220757-28225757	1.77	1.55	1.51	1.42	1.33	chr4:132328206-132333206	2.14	2.65	1.9	2.48	2.19	1.78	1.54	1.7	1.17
chr1:28238407-28243407	2.36	2.59	2.51	2.17	2.33	chr4:132321904-132326904	3.27	3.42	3.3	3.49	3.75	3.26	3.48	3.19	3.44
chr1:28259871-28264871	1.35	1.44	1.43	0.9	0.98	chr4:132311282-132316282	2.26	2.94	2.18	2.97	2.9	2.46	1.93	1.92	2.31
chr1:28266602-28271602	1.98	1.9	2.09	1.68	1.94	chr4:132300995-132305995	2.96	3.57	2.98	3.49	3.08	2.63	2.79	2.9	2.74
chr1:28283386-28288386	2.81	2.67	2.78	2.23	2.4	chr4:132286064-132291064	2.54	2.48	2.42	2.4	2.29	2.34	2.51	1.88	2.37
chr1:28293932-28298932	1.85	1.8	1.9	1.9	1.97	chr4:132278505-132283505	1.82	1.55	1.66	1.79	1.67	1.7	1.44	1.25	1.64
chr1:28314889-28319889	1.82	1.72	1.66	1.62	1.85	chr4:132261828-132266828	1.62	1.64	1.57	1.63	1.3	1.91	1.32	0.92	1.44
chr1:28380743-28385743	1.45	1.63	1.44	1.69	1.8	chr4:132210941-132215941	3.47	3.75	4.18	2.88	2.73	3.02	3.69	3.48	3.27
chr1:28393739-28398739	1.31	1.23	1.35	1.2	1.29	chr4:132203394-132208394	2.7	3.08	3.2	2.39	2.45	2.68	2.74	2.58	2.71
chr1:28412490-28417490	2.37	2.51	2.4	2.55	2.39	chr4:132192614-132197614	3.11	3.44	3.54	3.29	3.31	3.19	3.37	3.05	3.38
chr1:28463118-28468118	0.98	1.04	1.15	0.76	0.97	chr4:132139483-132144483	2.06	3.57	3.84	2.32	2.34	1.99	3.34	2.09	1.29
chr1:28523982-28528982	1.67	2.24	1.77	1.14	1.1	chr4:132107771-132112771	1.7	1.86	1.98	1.63	1.78	1.83	2.06	1.34	1.8
chr1:28559229-28564229	2.83	2.9	2.78	2.56	2.73	chr4:132086722-132091722	3.01	3.33	3.29	3.19	3.45	3.14	3.32	3	3.29
chr1:28570852-28575852	3.02	2.95	2.87	2.99	2.9	chr4:132068930-132073930	2.8	2.88	3.07	2.64	2.81	2.7	2.73	2.49	3.01
chr1:28583776-28588776	2.36	2.31	1.91	1.65	1.93	chr4:132063649-132068649	2.45	2.63	2.47	2.37	2.78	2.76	2.74	2.48	2.36
chr1:28653109-28658109	2.72	2.65	2.56	2.48	2.61	chr4:132018160-132023160	2.79	2.81	2.82	2.82	2.94	3.14	3.07	2.78	2.75
chr1:28693754-28698754	2.36	2.54	2.27	2.27	2.32	chr4:131975837-131980837	2.36	2.22	2.31	2.4	2.96	2.83	2.59	2.73	2.83
chr1:28739986-28744986	1.3	1.04	1.04	1.38	1.4	chr4:131962972-131967972	1.85	2.26	2	2.65	2.1	1.55	1.86	1.99	2.09
chr1:28816630-28821630	1.84	1.62	1.69	1.33	1.19	chr4:131913760-131918760	1.85	1.79	1.86	1.68	1.8	1.57	1.85	1.81	1.67
chr1:28824003-28829003	1.42	1.33	1.22	1.08	1.01	chr4:131909654-131914654	2.11	2.38	2.21	2.14	2.45	2.07	1.85	2.3	1.87
chr1:28833012-28838012	2.85	2.78	2.76	2.75	2.64	NA:0-0	-1	-1	-1	-1	-1	-1	-1	-1	-1
chr1:28842212-28847212	2.06	2.13	1.8	1.76	1.66	chr4:131899167-131904167	2.43	2.61	2.59	2.63	3.44	2.84	2.64	2.32	2.66
chr1:28877190-28882190	2.66	2.63	2.56	2.44	2.33	chr4:131882728-131887728	2.71	2.64	2.77	2.83	3.05	3.07	2.99	2.63	2.86
chr1:28904790-28909790	2.72	2.98	2.87	2.91	2.85	chr4:131863989-131868989	3	2.9	3.12	3.04	3.07	3.39	3.33	3.31	3.43
chr1:28916794-28921794	1.18	1.43	1.35	0.69	0.7	chr4:131856490-131861490	2.14	1.95	2.12	2.11	2.18	1.88	1.94	1.83	1.99
chr1:28969651-28974651	3.04	2.67	2.95	3	3.02	chr4:131828175-131833175	3.38	3.3	3.42	3.44	3.58	3.71	3.65	3.4	3.76
chr1:28993129-28998129	3.12	3.05	3.03	3.08	2.98	chr4:131814594-131819594	3.54	3.46	3.63	3.48	3.52	3.43	3.56	3.32	3.38
chr1:29007568-29012568	1.21	1.61	1.36	1.02	1.21	chr4:131805273-131810273	1.99	1.85	2.07	1.96	2.1	2.29	1.45	1.87	2.04
chr1:29061051-29066051	2.86	2.83	2.68	2.75	2.73	chr4:131765423-131770423	3.07	3.13	3.05	3.26	3.72	3.25	3.62	3.24	3.49
chr1:29068059-29073059	1.65	1.79	1.41	1.44	1.65	chr4:131757487-131762487	1.9	1.73	1.96	1.94	1.42	1.69	1.42	1.76	1.86
chr1:29099514-29104514	1.9	1.71	1.6	1.46	1.61	chr4:131734841-131739841	1.73	1.78	1.86	1.77	1.82	2.05	1.51	1.94	2.37
chr1:29211002-29216002	2.68	3.07	2.61	2.34	2.6	chr4:131628836-131633836	3.25	3.14	3.43	3.21	3.34	3.4	3.19	3.06	3.05
chr1:29238756-29243756	3.32	3.11	3.3	2.82	2.84	chr4:131602309-131607309	3.76	2.69	3.38	2.98	2.67	3.62	2.88	2.56	2.73
chr1:29252468-29257468	3.08	2.8	3.1	3.08	3.06	chr4:131592939-131597939	4.9	4.4	4.73	4.73	3.83	4.56	3.9	3.78	3.73
chr1:29310216-29315216	1.7	2.07	2.15	2	1.98	chr4:131561477-131566477	3.67	3.6	3.86	3.35	2.82	2.93	2.9	2.39	2.33
chr1:29505552-29510552	2.82	3	2.81	2.94	2.9	chr4:131427392-131432392	3.67	3.85	3.57	3.88	4.15	4.07	3.83	3.85	3.96
chr1:29554773-29559773	2.12	2	1.97	1.98	2.17	chr4:131397062-131402062	2.4	2.15	2.23	2.35	2.75	2.73	2.66	2.28	2.75
chr1:29726046-29731046	1.7	2.4	2.61	2.99	2.86	NA:0-0	-1	-1	-1	-1	-1	-1	-1	-1	-1
chr1:30127739-30132739	1.24	1.81	1.95	2.08	2.04	NA:0-0	-1	-1	-1	-1	-1	-1	-1	-1	-1
chr1:30467798-30472798	1.74	2.61	2.8	3.08	3.01	chr4:131289843-131294843	1.19	0.95	0.91	1.04	1.74	1.27	0.9	0.52	0.43
chr1:30780029-30785029	1.51	2.1	2.3	2.35	2.38	NA:0-0	-1	-1	-1	-1	-1	-1	-1	-1	-1
chr1:30911658-30916658	2.86	4.14	4.24	4.53	4.48	NA:0-0	-1	-1	-1	-1	-1	-1	-1	-1	-1
chr1:30926447-30931447	1.71	2.3	2.51	2.8	2.72	NA:0-0	-1	-1	-1	-1	-1	-1	-1	-1	-1
chr1:30967411-30972411	1.91	2.83	3.11	3.43	3.29	NA:0-0	-1	-1	-1	-1	-1	-1	-1	-1	-1
chr1:31038636-31043636	1.64	2.48	2.58	2.97	2.81	NA:0-0	-1	-1	-1	-1	-1	-1	-1	-1	-1
chr1:31048658-31053658	1.61	2.37	2.57	2.89	2.79	chr4:130587210-130592210	1.08	1.07	0.75	0.91	1.33	1.31	1.06	0.55	0.67
chr1:31188978-31193978	2.8	2.78	2.62	2.28	2.45	chr4:130503075-130508075	1.32	1.13	1.16	1.16	0.46	0.74	0.74	0.31	0.83
chr1:31205488-31210488	1.99	1.71	1.7	1.28	1.5	chr4:130485556-130490556	2.26	2.08	2.1	2.23	2.09	2.19	2.13	1.94	1.33
chr1:31220288-31225288	3.54	3.22	3.34	3.03	3.05	chr4:130472464-130477464	4.32	4.61	4.31	4.49	4.02	4	4.18	3.85	3.77
chr1:31227554-31232554	3.73	3.64	3.67	3.63	3.74	chr4:130467148-130472148	4.38	4.63	4.31	4.54	4.46	4.6	4.68	4.07	4.61
chr1:31246445-31251445	1.17	1.18	1.26	0.67	0.76	chr4:130451869-130456869	3.42	3.62	3.15	3.44	3.02	3	3.02	3.3	3.17
chr1:31366226-31371226	1.05	1.04	0.88	0.69	0.73	chr4:130355970-130360970	2.51	2.67	2.17	2.14	2.61	2.25	2.4	2.27	2.53
chr1:31407130-31412130	1.58	1.41	1.27	0.92	1.06	chr4:130327878-130332878	3.27	1.8	1.82	2.37	2.58	3.51	2.31	2.62	3.03
chr1:31460387-31465387	1.54	1.47	1.62	1.52	1.49	chr4:130287984-130292984	2	1.77	1.78	2.04	1.78	2.2	1.81	2.3	1.46
chr1:31482670-31487670	1.66	1.98	1.76	1.77	1.69	chr4:130267658-130272658	2.51	2.2	2.28	2.38	2.09	2.53	2.69	2.77	2.35
chr1:31498706-31503706	1.66	1.72	1.57	1.61	1.68	chr4:130254906-130259906	2.53	2.07	2.16	2.3	1.84	2.49	2.45	2.27	2.14
chr1:31512836-31517836	1.58	1.39	1.39	1.18	1.41	chr4:130230664-130235664	2.3	2.02	2.25	2.16	1.78	2.3	2.07	2.05	1.8
chr1:31525660-31530660	1.83	2.27	2.13	1.51	1.73	NA:0-0	-1	-1	-1	-1	-1	-1	-1	-1	-1
chr1:31534908-31539908	2.66	2.87	2.89	3.04	2.99	chr4:130218000-130223000	3.62	3.42	3.42	3.65	3.67	3.81	3.74	3.53	3.46
chr1:31624992-31629992	1.81	1.77	1.45	1.33	1.41	chr4:130185221-130190221	1.33	1.23	1.37	1.02	1.21	1.42	0.77	0.85	1.06
chr1:31751065-31756065	1.35	1.48	1.15	1.22	0.94	chr4:130053460-130058460	1.49	1.87	1.62	2.05	2.34	2.1	2.24	1.27	2.03
chr1:31767132-31772132	2.79	2.83	2.83	2.9	2.94	chr4:130034918-130039918	3.36	3.32	3.26	3.54	3.74	3.61	3.65	3.34	3.62
chr1:31835112-31840112	1.4	1.3	1.18	0.94	1.04	chr4:129990415-129995415	2	1.59	1.24	1.93	2.1	2.47	2.02	1.59	2.35
chr1:31966630-31971630	1.37	1.78	1.8	1.9	1.86	NA:0-0	-1	-1	-1	-1	-1	-1	-1	-1	-1
chr1:32107902-32112902	2.87	3.04	2.97	3.07	3.13	chr4:129782431-129787431	3.5	3.68	3.52	3.6	3.71	3.4	3.42	3.62	3.46
chr1:32168842-32173842	1.13	1.25	0.96	0.74	0.63	chr4:129720282-129725282	2.13	3.24	2.41	3.03	3.07	2.06	2.74	2.04	2.41
chr1:32195776-32200776	0.95	1.21	0.8	0.68	0.58	chr4:129692210-129697210	1.71	1.58	1.48	1.64	1.61	2.1	1.96	1.31	1.41
chr1:32251527-32256527	1.89	1.83	1.7	1.58	1.46	chr4:129635287-129640287	1.89	1.69	1.62	1.88	2.09	2.32	2	1.52	2.17
chr1:32278737-32283737	1.4	1.37	1.26	0.74	0.94	chr4:129603798-129608798	2.19	2.03	2	1.82	1.62	1.66	1.27	1.78	1.49
chr1:32290252-32295252	2.2	1.72	1.85	1.64	1.79	chr4:129598853-129603853	2.15	1.86	2.03	1.9	2.16	2.16	2.08	2.08	2.27
chr1:32308404-32313404	1.96	1.52	1.91	1.5	1.74	chr4:129581411-129586411	1.89	1.95	1.87	1.99	2.08	1.59	1.03	1.7	2.16
chr1:32337428-32342428	1.52	1.07	1.04	1.17	1.08	chr4:129556844-129561844	3.5	3.16	3.28	3.04	2.79	3.11	3.19	3.05	2.94
chr1:32352726-32357726	2.22	1.89	2.28	1.84	2.3	chr4:129534759-129539759	2.06	1.89	2.05	1.68	1.9	1.58	1.39	1.45	1.87
chr1:32378761-32383761	1.8	1.74	1.56	1.31	1.5	chr4:129517140-129522140	2.58	2.94	2.81	2.69	2.43	2.05	2.11	1.73	1.81
chr1:32388742-32393742	2.58	2.38	2.32	2.4	2.57	chr4:129507436-129512436	3.28	4.04	3.91	3.65	2.63	2.92	2.94	2.79	2.44
chr1:32394016-32399016	2.78	2.38	2.23	2.85	2.88	chr4:129502442-129507442	3.68	4.56	4.34	4.25	3.11	2.75	3.05	3.18	2.28
chr1:32400724-32405724	3.83	3.5	3.4	3.38	3.54	chr4:129495566-129500566	4.55	4.96	4.8	4.95	4.99	4.55	4.86	4.47	4.6
chr1:32408030-32413030	2.74	2.51	2.49	2.39	2.68	chr4:129485268-129490268	4.77	5.14	4.86	5.25	4.81	4.62	4.73	4.17	4.2
chr1:32420891-32425891	1.86	1.66	1.42	1.77	1.79	chr4:129467882-129472882	4.14	4.69	4.36	4.62	4.12	3.18	3.64	2.55	3.1
chr1:32426877-32431877	1.57	1.28	1.4	0.83	0.96	chr4:129460279-129465279	2.4	3.35	2.99	2.6	1.72	1.89	1.56	1.89	1.67
chr1:32446818-32451818	2.57	2.06	2.29	2.16	2.37	chr4:129450458-129455458	2.01	1.65	1.98	1.64	1.83	1.76	1.37	1.41	1.4
chr1:32465403-32470403	1.29	1.19	0.82	1.25	0.89	chr4:129429171-129434171	3.34	2.55	2.84	2.48	2.18	2.96	2.65	2.39	2.38
chr1:32477420-32482420	3.33	3.35	3.24	3.23	3.11	chr4:129416580-129421580	3.83	3.91	3.84	3.81	4.11	4.22	4.34	3.69	4.1
chr1:32486940-32491940	1.77	1.65	1.65	1.56	1.43	chr4:129407768-129412768	2.95	3.52	3.59	3.17	2.36	2.71	2.77	2.51	2.22
chr1:32536146-32541146	2.56	2.44	2.37	2.22	2.52	chr4:129371464-129376464	2.65	2.48	2.43	2.53	2.81	2.76	2.75	2.44	2.7
chr1:32571577-32576577	2.87	2.95	2.88	2.92	2.97	chr4:129347080-129352080	3.01	2.84	2.86	2.86	3.12	3.16	3.03	2.77	3.1
chr1:32577680-32582680	2.08	1.67	1.72	1.45	1.45	NA:0-0	-1	-1	-1	-1	-1	-1	-1	-1	-1
chr1:32643233-32648233	2.51	2.84	2.38	2.51	2.51	chr4:129315338-129320338	3.25	3.08	3.09	3.13	3.53	3.2	3.23	2.93	3.24
chr1:32666052-32671052	3.08	2.59	2.63	2.02	2.2	chr4:129297045-129302045	3.69	3.94	3.81	4.11	3.74	3.55	3.59	3.71	3.36
chr1:32685776-32690776	2.59	2.84	2.78	2.83	2.84	chr4:129275081-129280081	3.46	3.43	3.42	3.51	3.59	3.44	3.64	3.14	3.54
chr1:32693032-32698032	1.63	1.54	1.38	1.35	1.13	chr4:129267320-129272320	2.19	1.97	2.26	1.97	1.98	1.69	1.83	1.65	1.78
chr1:32704173-32709173	2.26	2.02	2.12	1.45	1.67	chr4:129260192-129265192	3.04	2.79	3.36	3.03	2.86	2.59	2.8	2.96	2.87
chr1:32715550-32720550	3.98	4.19	4.1	4.02	3.94	chr4:129247279-129252279	5.25	5.26	5.31	5.48	4.87	5.01	5.11	5.14	5.04
chr1:32727159-32732159	3.02	2.63	2.9	2.38	2.57	chr4:129239991-129244991	3.68	3.42	3.85	3.54	2.68	3.11	2.94	3.11	2.92
chr1:32736810-32741810	3.12	2.63	2.98	2.41	2.64	chr4:129233551-129238551	4.22	3.88	4.16	4.17	3.58	3.98	3.69	3.55	3.6
chr1:32755338-32760338	2.96	2.9	2.81	2.67	2.81	chr4:129217305-129222305	3.37	3.24	3.49	3.32	3.22	3.46	3.73	3.22	3.44
chr1:32763916-32768916	1.79	1.79	1.9	1.48	1.84	chr4:129211725-129216725	2.47	2.11	2.35	2.3	1.66	2.25	2.1	2.2	1.96
chr1:32772384-32777384	1.87	1.83	2.19	1.84	1.62	NA:0-0	-1	-1	-1	-1	-1	-1	-1	-1	-1
chr1:32783443-32788443	2.39	1.99	2.21	1.97	2.5	chr4:129199403-129204403	2.05	2.09	2.44	2.25	2.22	1.92	2.08	2.19	2.01
chr1:32805109-32810109	1.28	1.34	1.26	0.77	0.84	chr4:129183038-129188038	2.04	2.74	2.47	2.25	2.01	1.96	1.8	1.69	1.84
chr1:32815584-32820584	2.26	2.1	1.94	1.65	1.75	chr4:129174800-129179800	2.64	3.29	3.19	2.93	2.92	2.28	2.35	2.05	2.55
chr1:32857421-32862421	3.1	2.93	3.05	3.01	3	chr4:129136534-129141534	3.29	3.23	3.1	3.31	3.5	3.39	3.36	3.52	3.6
chr1:33004752-33009752	0.7	0.91	0.81	1.13	0.72	chr4:129050061-129055061	2.65	2.19	2.36	2.2	2.73	2.87	2.54	2.33	2.69
chr1:33114066-33119066	3.17	3.31	3.22	3.14	3.2	chr4:129009726-129014726	3.73	3.7	3.76	3.84	4.37	3.87	4.08	3.94	4.3
chr1:33179838-33184838	1.11	1.3	0.81	0.77	0.89	chr4:128947332-128952332	1.98	2.23	2.04	2.1	1.92	2.12	1.97	1.91	1.54
chr1:33197005-33202005	0.95	1.08	1.16	0.86	0.8	chr4:128931536-128936536	1.72	1.86	1.86	2.14	2.5	1.64	1.7	1.79	1.08
chr1:33264589-33269589	2.03	2.08	2.11	2.3	2.66	NA:0-0	-1	-1	-1	-1	-1	-1	-1	-1	-1
chr1:33280502-33285502	2.88	3.13	2.82	2.89	2.95	chr4:128864588-128869588	3.01	2.88	2.88	2.98	3.45	3.23	3.18	3.06	3.36
chr1:33322865-33327865	1.34	1.27	1.1	1.35	1.48	chr4:128821296-128826296	2.37	1.9	1.79	1.96	1.63	2.07	1.86	1.67	2.35
chr1:33339311-33344311	0.6	0.94	1	0.77	0.78	chr4:128805624-128810624	2.51	2.75	2.72	2.67	2.63	2.7	2.64	2.09	2.67
chr1:33417998-33422998	1.23	1.45	1.11	1.2	1.1	chr4:128742780-128747780	2.03	2.91	2.71	2.62	2.52	2.05	2.18	2.32	2.24
chr1:33426430-33431430	2.49	2.54	2.11	2.39	2.31	chr4:128734054-128739054	3.28	3.55	3.43	3.79	3.82	3.08	3.63	3.19	3.46
chr1:33444550-33449550	2.17	2.45	2.01	2.38	2.45	chr4:128718897-128723897	2.08	2.58	2.33	2.7	2.25	1.7	1.78	2.01	2.55
chr1:33455400-33460400	1.24	1.44	1.19	1.27	1.38	chr4:128707444-128712444	4.26	4.74	4.55	5.23	5.01	3.51	4.15	3.63	3.93
chr1:33466150-33471150	1.39	1.26	1.29	1.11	1.35	chr4:128693791-128698791	2.18	2.75	2.15	3.16	2.69	1.7	1.62	1.69	1.74
chr1:33475282-33480282	1.49	1.5	1.43	1.45	1.28	chr4:128683926-128688926	2.59	3.28	3.05	3.64	3.03	2.59	2.72	2.76	2.84
chr1:33499522-33504522	1.82	2.09	1.75	1.64	1.81	chr4:128668461-128673461	2.93	3.11	3.01	3.38	3.34	3.23	3.46	3.04	3.05
chr1:33513818-33518818	1.58	2.19	1.89	1.52	1.53	chr4:116133873-116138873	2.16	2.12	2.17	2.16	2.54	2.55	2.1	2.02	2.39
chr1:33562563-33567563	2.01	1.55	1.73	2.16	2.01	chr4:128623030-128628030	1.31	1.32	1.4	1.52	1.92	1.78	1.47	1.05	1.23
chr1:33589980-33594980	2.74	2.56	2.72	3.01	3.17	chr4:128600363-128605363	1.94	1.82	1.77	1.76	1.81	1.78	1.68	1.5	1.9
chr1:33644210-33649210	2.11	2.23	1.98	1.52	1.7	chr4:128559236-128564236	1.79	1.28	1.6	1.63	2.39	1.94	2.32	1.55	2.38
chr1:33714723-33719723	1.34	1.21	1.1	0.93	1.14	chr4:128486722-128491722	2.39	2.54	2.58	2.34	2.31	2.38	2.51	2.08	2.26
chr1:33720347-33725347	2.57	2.34	2.18	1.94	1.91	chr4:128480207-128485207	2.68	2.74	2.8	2.93	3.13	2.96	3.21	2.58	3.14
chr1:33737118-33742118	1.38	2.13	1.46	1.56	1.5	chr4:128466936-128471936	1.85	1.84	1.64	1.82	2.16	1.65	2.47	1.61	1.59
chr1:33742525-33747525	1.18	1.31	0.96	0.85	1.03	chr4:128463063-128468063	1.7	2.6	2.41	2.74	2.97	1.7	2.44	1.86	2.54
chr1:33754254-33759254	1.74	2.36	2.42	2.72	2.5	chr4:128454593-128459593	1.81	2.03	1.92	2.13	1.78	1.8	2.01	1.78	2.24
chr1:33804170-33809170	1.33	1.56	1.33	1.07	1.24	chr4:128410246-128415246	3.38	3.17	3.57	3.73	3.1	3.16	3.3	3.15	3.25
chr1:33812488-33817488	2.58	2.43	2.3	2.19	2.27	chr4:128402229-128407229	3.55	3.32	3.44	3.78	3.83	3.73	3.69	3.46	3.74
chr1:33830650-33835650	1.08	1.1	1.11	0.78	0.62	chr4:128386646-128391646	2.35	2.28	2.15	2.45	2.66	2.69	2.64	2.49	2.5
chr1:33893415-33898415	1.39	1.1	1.19	1.43	0.98	chr4:128330107-128335107	2.35	1.68	2.03	2	1.75	2.45	2.4	2.03	2.58
chr1:33929523-33934523	1.01	1.23	0.85	1.16	0.87	chr4:128293028-128298028	2.94	2.31	2.39	2.41	2.45	3.03	3.03	2.59	2.83
chr1:33935713-33940713	1.9	1.73	1.73	1.84	1.74	chr4:128284816-128289816	2.51	2.23	2.24	2.61	2.43	2.48	2.42	2.18	2.79
chr1:33952826-33957826	1.16	1.03	0.71	1.14	0.87	chr4:128266086-128271086	1.87	1.8	1.82	2.03	1.54	1.86	2.34	1.98	2.37
chr1:34137906-34142906	1.79	2.53	2.78	3.15	2.9	NA:0-0	-1	-1	-1	-1	-1	-1	-1	-1	-1
chr1:34296068-34301068	2.02	3	3.24	3.58	3.37	NA:0-0	-1	-1	-1	-1	-1	-1	-1	-1	-1
chr1:34354376-34359376	1.36	1.71	1.79	2	2.01	chr4:127906687-127911687	-0.19	0.27	0	0.13	1.09	0.53	0.92	0.41	0.84
chr1:34558719-34563719	2.32	3.53	3.73	4.11	3.89	NA:0-0	-1	-1	-1	-1	-1	-1	-1	-1	-1
chr1:34716964-34721964	2.06	3.11	3.31	3.62	3.42	NA:0-0	-1	-1	-1	-1	-1	-1	-1	-1	-1
chr1:35031983-35036983	3.77	5.19	5.19	5.5	5.5	NA:0-0	-1	-1	-1	-1	-1	-1	-1	-1	-1
chr1:35325391-35330391	2.19	1.99	2.08	2.16	2.03	chr4:126917291-126922291	2.56	2.21	2.2	2.43	3	2.96	3.06	2.31	2.44
chr1:35419616-35424616	1.92	2.79	3.03	3.32	3.13	NA:0-0	-1	-1	-1	-1	-1	-1	-1	-1	-1
chr1:35448218-35453218	2.88	2.97	2.83	2.82	2.91	chr4:126800466-126805466	2.19	2.32	2.06	2.43	2.59	2.66	2.62	2.31	2.59
chr1:35494674-35499674	2.35	2.37	2.31	2.2	2.42	chr4:126752295-126757295	2.53	2.61	2.74	2.74	2.58	2.51	2.7	2.94	2.95
chr1:35519072-35524072	1.57	2.11	2.23	2.48	2.42	NA:0-0	-1	-1	-1	-1	-1	-1	-1	-1	-1
chr1:35542923-35547923	2.42	2.26	2.39	2.45	2.39	chr4:126736359-126741359	2.61	2.38	2.59	2.61	2.75	2.72	2.6	2.87	2.76
chr1:35648649-35653649	1.84	1.63	1.72	1.46	1.56	chr4:126703637-126708637	2.09	2.22	2.42	2.11	1.92	1.98	2.05	1.89	2.02
chr1:35655262-35660262	3.32	3.44	3.13	3.09	3.1	chr4:126697047-126702047	3.8	4.02	4.02	4.04	4.41	4.29	4.35	4.27	4.28
chr1:35732370-35737370	2.35	2.14	2.21	1.83	2.07	chr4:126642371-126647371	2.73	2.47	2.7	2.71	3.12	2.9	3.04	2.98	3.15
chr1:35747670-35752670	1.86	1.64	1.81	1.8	1.74	chr4:126629339-126634339	1.71	1.57	1.76	1.73	1.37	1.65	1.66	1.94	1.86
chr1:35883866-35888866	1.48	1.21	1.28	1.69	1.86	chr4:126537832-126542832	2.16	1.82	1.96	1.85	1.98	2.48	2.11	1.96	1.74
chr1:35900546-35905546	1.29	1.65	1.34	0.95	1.29	chr4:126525619-126530619	2.42	2.36	2.03	2.31	2.57	2.79	2.51	2.27	2.54
chr1:35907078-35912078	1.87	1.52	1.24	1.11	1.71	chr4:126521308-126526308	1.85	2.01	1.72	2.04	2.43	2.33	2.35	1.72	2.38
chr1:35916768-35921768	2.04	1.65	1.71	2.03	2.19	chr4:126512052-126517052	1.39	1.56	1.36	1.25	2.15	2.01	1.74	1.79	1.42
chr1:35941909-35946909	1.25	1.23	1.27	1.3	1.3	chr4:126489354-126494354	2.89	2.67	2.62	2.21	2.25	3.07	2.84	3	2.5
chr1:35948003-35953003	1.41	1.79	1.76	1.64	1.69	NA:0-0	-1	-1	-1	-1	-1	-1	-1	-1	-1
chr1:35963124-35968124	1.73	2.15	1.75	2.46	2.2	chr4:126477889-126482889	1.61	1.63	1.55	1.64	1.82	1.72	1.35	1.64	1.44
chr1:35970968-35975968	2.77	2.52	2.21	2.77	2.87	chr4:126465555-126470555	1.7	1.7	1.55	1.59	2.13	1.92	1.75	1.65	1.59
chr1:36003112-36008112	2.58	2.14	2.15	2.56	2.45	chr4:126451253-126456253	1.52	1.51	1.47	1.61	1.47	1.62	1.19	1.67	1.44
chr1:36020331-36025331	3.13	3.3	2.98	2.71	2.75	chr4:126428715-126433715	3.42	3.24	3.28	3.51	3.77	3.74	3.81	3.69	3.9
chr1:36042717-36047717	1.78	2.05	1.96	1.26	1.39	chr4:126407427-126412427	1.44	1.34	1.34	1.3	1.02	1.51	1.83	0.99	1.79
chr1:36104577-36109577	2.75	2.76	2.65	2.96	2.8	chr4:126352454-126357454	3.3	3.41	3.16	3.6	3.87	3.67	3.57	3.62	3.42
chr1:36181560-36186560	2.13	2.54	2.07	2.1	2.28	chr4:126284987-126289987	1.36	1.58	1.48	1.6	2.43	1.81	1.91	1.22	1.58
chr1:36231598-36236598	2.05	2.55	1.89	2.12	2.28	chr4:126232163-126237163	1.91	2.72	1.96	2.55	2.62	2.19	1.71	2.26	1.77
chr1:36272420-36277420	2.4	2.31	2.26	2.57	2.58	chr4:126207126-126212126	1.65	1.64	1.53	1.85	2.19	1.93	1.78	1.57	1.89
chr1:36346460-36351460	2.31	2.2	2.22	1.52	1.97	chr4:126143227-126148227	2.56	2.23	2.48	2.6	3.1	2.93	3.11	2.9	3.24
chr1:36394210-36399210	2.98	2.99	3.16	2.97	3.22	chr4:126104272-126109272	3.29	3.16	3.16	3.34	3.53	3.61	3.5	3.68	3.64
chr1:36552702-36557702	2.58	2.64	2.56	2.43	2.4	chr4:125995510-126000510	2.7	2.3	2.32	2.7	3.21	2.89	2.81	2.29	2.73
chr1:36618267-36623267	3.61	3.54	3.35	2.96	3.18	chr4:125932026-125937026	3.55	3.87	3.69	3.9	3.83	3.87	3.95	3.64	3.79
chr1:36635862-36640862	1.75	1.72	1.56	1.07	1.27	chr4:125915343-125920343	2.09	1.97	1.88	2.02	2.12	1.79	2.09	1.91	1.93
chr1:36670719-36675719	1.2	1.13	1.29	0.95	1.13	chr4:125886798-125891798	2.52	2.07	2.35	2.26	1.71	2.41	1.62	2.09	1.88
chr1:36687077-36692077	3.34	3.22	3.36	3.55	3.34	chr4:125877855-125882855	4.7	4.65	4.59	4.72	4.54	4.93	4.69	4.69	4.62
chr1:36746134-36751134	1.86	1.67	1.59	1.65	1.7	chr4:125860940-125865940	2.43	2.34	2.41	2.28	1.88	2.43	2.16	2.26	2.26
chr1:36769750-36774750	2.19	2.3	2.13	1.67	1.77	chr4:125837815-125842815	2.05	2.23	2.13	2.15	2.66	2.04	2.54	2.2	2.34
chr1:36787040-36792040	1.76	2.17	1.73	1.56	1.32	chr4:125822944-125827944	2.31	2.49	2.23	2.27	3.06	2.58	2.54	2.39	2.86
chr1:36823756-36828756	2	2.24	1.95	1.63	2.09	chr4:125798420-125803420	1.77	1.62	1.52	1.68	1.6	1.69	1.51	1.48	1.19
chr1:36830407-36835407	2.55	2.53	2.69	2.25	2.37	chr4:125792816-125797816	2.02	1.93	1.77	1.95	1.86	1.79	2.32	1.66	1.86
chr1:36837454-36842454	2.3	2.82	2.73	2.62	2.59	chr4:125784891-125789891	4.1	4.25	4.27	4.39	4.09	3.74	4	3.87	3.92
chr1:36849220-36854220	3.13	3.35	3.09	3.15	3.37	chr4:125778545-125783545	3.31	3.49	3.48	3.49	3.62	3.4	3.47	3.09	3.52
chr1:36858501-36863501	2.29	2.51	2.23	2.28	2.14	chr4:125774825-125779825	2.58	2.79	2.64	2.72	1.88	2.37	2.46	1.6	2.36
chr1:36879725-36884725	1.3	1.23	1.11	0.87	0.86	chr4:125765728-125770728	3.2	2.6	2.66	2.62	2.43	3.12	2.5	3.12	3.07
chr1:36913948-36918948	2.02	2.17	1.76	1.81	1.89	chr4:125732996-125737996	2.36	2.18	2.06	2.43	2.65	2.43	2.07	2.03	1.87
chr1:36920864-36925864	1.81	1.56	1.77	1.42	1.46	chr4:125728487-125733487	1.67	1.77	1.64	1.72	1.63	1.78	1.86	1.67	1.52
chr1:36927418-36932418	2.34	2.23	2.13	2.05	2.08	chr4:125720678-125725678	2.39	2.2	2.04	2.38	2.87	2.59	2.68	2.27	2.66
chr1:37648722-37653722	1.29	1.77	1.74	2	2.1	chr4:125024597-125029597	0.77	0.98	0.92	1.01	1.49	1.19	1.17	0.86	1.2
chr1:37673876-37678876	1.87	2.73	2.97	3.37	3.17	NA:0-0	-1	-1	-1	-1	-1	-1	-1	-1	-1
chr1:37940291-37945291	3.95	4.02	3.87	3.72	3.93	chr4:124799944-124804944	4.55	4.83	4.68	4.93	5	4.46	5.05	4.38	4.88
chr1:37977806-37982806	2.74	2.83	2.76	2.63	2.63	chr4:124759961-124764961	2.66	3.1	2.73	3	3.44	2.86	3.22	3.13	3.3
chr1:38000471-38005471	1.51	1.22	1.19	1.29	1.11	chr4:124747988-124752988	1.79	1.66	1.62	1.7	1.61	2.3	1.79	1.63	1.84
chr1:38016057-38021057	2.29	2.42	2.36	2.26	2.31	chr4:124742652-124747652	3.04	3.07	2.89	3.37	3.5	3.4	3.2	3.04	3.38
chr1:38058647-38063647	2.34	2.28	2.37	2.44	2.49	chr4:124705005-124710005	2.92	2.8	2.51	3.15	3.42	2.98	2.91	3.06	3.13
chr1:38153605-38158605	2.59	2.77	2.49	2.04	2.22	chr4:155039206-155044206	3.36	3.09	3.19	3.36	3.73	3.8	3.75	3.63	3.67
chr1:38159717-38164717	1.2	1.39	1.26	1.51	1.33	chr4:124603469-124608469	1.83	2.14	2.13	2.39	2.3	2.33	2.48	2.56	2.54
chr1:38271148-38276148	2.95	3.09	3.01	2.76	2.64	chr4:124525725-124530725	3.11	3.08	2.97	3.39	4.41	3.71	3.94	3.79	3.98
chr1:38306170-38311170	1.33	1.46	1.26	1.2	1.12	chr4:124493440-124498440	1.84	1.7	1.57	1.86	1.8	2.11	1.95	1.69	1.28
chr1:38322439-38327439	2.43	2.64	2.61	2.56	2.51	chr4:124477650-124482650	2.9	3.08	2.91	3.28	3.67	3.29	3.28	3.36	3.42
chr1:38346984-38351984	2.04	1.58	1.5	1.44	1.07	chr4:124460654-124465654	1.59	1.39	1.32	1.43	1.5	1.29	1.51	1.32	1.53
chr1:38392370-38397370	1.98	2.11	1.78	1.82	1.49	chr4:124427980-124432980	3.52	2.83	3.26	3.34	3.42	4.02	3.8	3.59	3.68
chr1:38410470-38415470	1.74	1.34	1.4	1.05	1.08	chr4:124416337-124421337	2.08	1.99	1.98	1.87	2.12	2.48	2.11	2.31	2.06
chr1:38435272-38440272	1.67	1.88	2	2.05	1.86	NA:0-0	-1	-1	-1	-1	-1	-1	-1	-1	-1
chr1:38452768-38457768	2.17	2.31	2.25	2.25	2.14	chr4:124390011-124395011	2.45	2.42	2.22	2.46	2.81	2.72	2.86	2.49	2.87
chr1:38458870-38463870	1.88	1.98	1.98	1.04	1.22	chr4:124385349-124390349	2.38	2.45	2.57	2.55	2.23	1.93	2.56	2.13	2.65
chr1:38467690-38472690	2.17	2.4	2.5	1.17	1.47	chr4:124376236-124381236	2.83	2.55	2.75	2.96	2.88	3.1	3.33	3.3	2.87
chr1:38476015-38481015	2.32	2.29	2.54	2.42	2.48	chr4:124368205-124373205	2.98	3.15	2.87	3.32	3.09	3.15	3.36	3.05	3.26
chr1:38493619-38498619	1.35	2.62	1.32	1.29	1.34	chr4:124346289-124351289	1.36	1.34	1.21	1.16	1.19	1.44	1.25	1.28	1.81
chr1:39022522-39027522	1.71	1.88	2.1	1.78	1.45	chr4:123874352-123879352	0.75	0.74	0.79	0.92	0.86	0.63	0.29	0.53	0.74
chr1:39232748-39237748	1.8	2.72	2.96	3.23	3.14	NA:0-0	-1	-1	-1	-1	-1	-1	-1	-1	-1
chr1:39322782-39327782	2.57	2.53	2.61	2.26	2.51	chr4:123592312-123597312	3.13	3.03	2.97	3.35	3.75	3.42	3.48	3.59	3.56
chr1:39337306-39342306	2.24	2.29	2.39	2.33	2.46	chr4:123580486-123585486	2.3	2.25	2.18	2.42	2.74	2.42	2.3	2.9	2.54
chr1:39456396-39461396	3.03	3.08	2.95	3.05	2.96	chr4:123423928-123428928	3.14	3.02	2.95	3.2	3.4	3.1	3.14	3.12	3.3
chr1:39490020-39495020	2.63	2.49	2.65	2.54	2.78	chr4:123393336-123398336	2.71	2.49	2.26	2.61	2.9	2.8	2.56	2.88	2.78
chr1:39496842-39501842	2.37	1.99	2.32	1.97	2.05	chr4:123386603-123391603	1.24	0.94	1.19	1.16	0.46	0.89	0.66	0.88	0.38
chr1:39647748-39652748	2.53	2.1	2.68	2.53	2.43	chr4:123263241-123268241	2.23	2	1.96	1.8	2.05	1.63	1.75	1.91	1.47
chr1:39658234-39663234	2.78	2.61	2.95	3.02	2.93	chr4:123254874-123259874	3.5	2.98	3.13	2.93	2.48	3.11	2.56	3.41	2.77
chr1:39667810-39672810	2.4	2.17	2.52	2.83	2.82	chr4:123247855-123252855	4.05	3.79	3.98	3.82	3.47	4.02	3.95	3.95	3.72
chr1:39679061-39684061	2.58	2.55	2.63	2.92	2.95	chr4:123238786-123243786	3.95	3.53	3.9	3.67	3.13	3.81	4.1	4.02	3.55
chr1:39697657-39702657	1.85	2.02	1.77	1.82	1.84	chr4:123229696-123234696	2.64	2.22	2.25	2.35	1.82	2.65	2.5	2.6	2.16
chr1:39715098-39720098	1.9	1.71	2.01	2.16	1.83	chr4:123217249-123222249	2.07	1.75	1.84	1.99	1.29	1.86	1.66	1.94	2.02
chr1:39721222-39726222	1.93	1.83	1.8	1.67	1.91	chr4:123210931-123215931	2.08	1.83	2	1.88	2.16	1.91	2.07	1.88	2.21
chr1:39729668-39734668	1.65	2.02	1.75	2.18	2.29	chr4:123204125-123209125	1.97	1.62	1.62	1.88	1.31	1.94	1.92	2.26	1.96
chr1:39741873-39746873	1.88	1.71	1.76	2.17	2.16	chr4:123191745-123196745	1.92	1.64	1.74	1.86	1.2	2.12	1.52	2.28	1.85
chr1:39747028-39752028	1.84	1.62	1.69	1.76	1.75	chr4:123187095-123192095	1.57	1.73	1.64	1.83	0.9	1.94	1.83	2.01	1.56
chr1:39758454-39763454	1.7	1.58	1.7	1.9	1.87	chr4:123179072-123184072	1.57	1.49	1.48	1.65	1.79	1.58	2.07	1.83	1.88
chr1:39792046-39797046	1.7	1.81	1.8	2	2.04	chr4:123153468-123158468	1.67	1.61	1.64	1.78	1.6	1.91	1.64	2.17	1.37
chr1:39817550-39822550	1.64	1.43	1.45	1.66	1.73	chr4:123133542-123138542	1.56	1.2	1.46	1.67	1.81	1.73	1.69	1.81	1.86
chr1:39855630-39860630	1.47	1.55	1.53	1.9	1.5	chr4:123103015-123108015	1.69	1.51	1.67	1.62	1.72	2.2	1.62	1.96	1.96
chr1:39873244-39878244	2.36	2.32	2.27	1.95	2.16	chr4:123085654-123090654	2.67	2.33	2.51	2.55	2.91	2.76	2.6	2.52	2.91
chr1:39928557-39933557	1.61	1.39	1.48	1.37	1.14	chr4:123038460-123043460	1.52	1.75	1.46	1.91	1.72	1.86	2.05	1.62	1.58
chr1:40038592-40043592	2.63	2.91	2.69	2.51	2.49	chr4:122958288-122963288	2.11	2.51	2.16	2.51	2.72	2.32	2.64	2.09	2.73
chr1:40153838-40158838	1.61	1.94	2.2	1.62	1.9	chr4:122858990-122863990	1.52	1.53	1.36	1.73	2.37	1.93	2.09	1.4	2.41
chr1:40203207-40208207	2.14	1.95	2.14	2.05	2.01	chr4:122813847-122818847	2.84	2.54	2.34	2.8	2.46	3.08	2.55	2.68	2.67
chr1:40215052-40220052	1.23	1.31	1.12	0.79	1	chr4:122801157-122806157	1.45	1.73	1.32	1.64	1.75	1.96	1.92	1.87	1.15
chr1:40262584-40267584	1.57	2.17	1.71	1.85	1.83	chr4:122757370-122762370	1.71	2.01	1.47	1.88	1.59	1.63	1.88	1.24	1.71
chr1:40309291-40314291	2.3	2.05	2.31	2.23	2.12	chr4:122725393-122730393	1.73	1.97	1.68	1.97	2.17	2.25	2.07	1.95	1.78
chr1:40346223-40351223	1.77	1.85	1.55	1.72	1.65	chr4:122691801-122696801	2.78	2.93	2.64	2.98	2.96	2.82	2.75	3.03	2.59
chr1:40385494-40390494	0.96	1.01	0.92	0.75	0.78	chr4:122658626-122663626	2.19	2.3	2.22	2.14	2.41	2.39	1.88	2.12	2.09
chr1:40423786-40428786	1.44	1.55	1.21	0.88	0.9	chr4:122630301-122635301	2.99	3.37	3.14	3.31	3.01	2.81	3.07	3.14	3.31
chr1:40441977-40446977	1.1	1.25	1.07	1.13	1.2	chr4:122617011-122622011	2.13	2.04	1.94	2.13	1.3	1.93	1.69	1.75	1.01
chr1:40459041-40464041	1.03	1.23	1.37	1.19	1.23	chr4:122597590-122602590	2.09	1.7	1.77	1.8	1.62	2.1	1.38	2.05	1.92
chr1:40501384-40506384	2.84	2.72	2.78	2.78	2.61	chr4:122563455-122568455	3.38	3.3	3.3	3.34	3.32	3.46	3.33	3.66	3.83
chr1:40510997-40515997	2.6	2.38	2.43	2.46	2.25	chr4:122555874-122560874	3.17	3.47	3.05	3.34	2.87	2.98	3.13	3.08	2.6
chr1:40522496-40527496	2.92	2.53	2.8	2.63	2.82	chr4:122547208-122552208	3.22	3.75	3.42	3.72	3.01	3.09	3.15	3.3	3.23
chr1:40529260-40534260	2.42	2.04	2.22	2.03	1.9	chr4:122540120-122545120	1.82	1.91	1.93	1.95	1.4	2.38	1.63	1.51	2.02
chr1:40540313-40545313	1.8	1.74	1.71	1.19	1.1	chr4:122530192-122535192	2.05	1.94	2.06	1.98	2.02	2.43	2.49	2.77	2.52
chr1:40560162-40565162	2.02	2.07	2.02	2.16	2.12	chr4:122511216-122516216	2.69	2.79	2.69	2.87	2.9	2.8	2.94	2.56	2.89
chr1:40624930-40629930	2.88	3.09	2.97	3.13	3.2	chr4:120884815-120889815	3.5	3.28	3.36	3.64	4.04	3.65	3.78	3.67	3.84
chr1:40648409-40653409	1.44	1.89	1.69	1.21	1.44	chr4:120863710-120868710	2.3	1.94	2	2.38	1.94	1.76	1.43	2.18	2.27
chr1:40695602-40700602	1.41	1.75	1.38	1.55	1.12	chr4:120826288-120831288	1.54	1.49	1.54	1.55	1.68	1.78	2.06	2.02	1.44
chr1:40721447-40726447	2.61	2.68	2.74	3.01	2.91	chr4:120768100-120773100	2.47	2.71	2.42	2.79	2.75	2.95	2.85	2.91	2.99
chr1:40744730-40749730	1.47	1.27	1.27	1.22	1.1	chr4:120744546-120749546	1.78	1.89	1.96	2.28	2.37	1.63	2.19	2.43	1.98
chr1:40779166-40784166	2.05	2.2	2.06	0.91	1.26	chr4:120710738-120715738	1.67	1.57	1.7	1.62	1.89	2.02	1.82	1.62	1.51
chr1:40806724-40811724	1.77	2.23	2.04	1.63	1.32	NA:0-0	-1	-1	-1	-1	-1	-1	-1	-1	-1
chr1:40836020-40841020	3.15	3.12	3.05	3.16	3.11	chr4:120688523-120693523	2.57	2.81	2.96	2.75	3.42	3.19	3.07	3.18	3.29
chr1:40849889-40854889	3.87	3.5	3.69	3.58	3.59	chr4:120673729-120678729	3.07	3.2	3.42	2.95	2.78	2.74	2.97	3.41	2.92
chr1:40858336-40863336	3.33	3.06	3.34	3.01	3.08	chr4:120665686-120670686	2.24	2.09	2.21	2.15	1.82	2.16	2.5	2.82	2.33
chr1:40867788-40872788	2.44	2.29	2.34	2.18	2.28	chr4:120656500-120661500	2.51	2.4	2.46	2.37	1.88	2.7	2.12	2.3	2.23
chr1:40877604-40882604	1.72	1.61	1.51	1.27	1.32	chr4:120645299-120650299	4.42	3.88	3.71	4.36	3.96	4.45	3.69	4.35	4.07
chr1:40913574-40918574	2.29	2.13	2.05	2.28	2.26	chr2:130034647-130039647	1.32	1.49	1.17	1.37	1.95	1.49	1.5	1.13	1.77
chr1:40940743-40945743	2.09	2.1	1.86	1.86	1.98	chr4:120621707-120626707	3.33	3.16	3.27	3.19	3.38	3.47	3.16	3.16	3.49
chr1:40972932-40977932	1.96	2.08	1.93	1.69	1.95	chr4:120594645-120599645	3.1	2.9	2.87	3.08	3.38	3.08	3.34	3.4	3.52
chr1:40992933-40997933	1.92	1.97	1.9	1.51	1.69	NA:0-0	-1	-1	-1	-1	-1	-1	-1	-1	-1
chr1:41099319-41104319	1.08	1.31	0.91	1.41	0.95	chr4:120553090-120558090	1.67	1.86	2.04	1.81	2.29	1.86	2.49	2.29	1.97
chr1:41155594-41160594	2.93	3.21	3.02	3.2	3.25	chr4:120495129-120500129	3.59	3.45	3.46	3.63	4.13	3.86	3.72	3.84	4
chr1:41162751-41167751	1.5	2.31	1.43	1.64	1.54	chr4:120490885-120495885	2.6	2.48	2.78	2.4	1.99	2.19	1.95	2.65	1.88
chr1:41172899-41177899	2.15	2.13	1.85	2.19	2.37	chr4:120485454-120490454	3.21	3.04	3.19	3.12	2.8	3.22	2.99	3.31	2.6
chr1:41187982-41192982	1.64	1.72	1.16	1.4	1.09	chr4:120469367-120474367	2.24	2.46	2.43	2.71	2.11	2.26	2.57	2.85	1.89
chr1:41227348-41232348	1.86	1.84	1.86	1.9	1.72	chr4:120434633-120439633	1.6	1.76	1.58	1.69	2.45	1.7	2.21	1.95	1.69
chr1:41265156-41270156	1.99	1.96	1.83	1.33	1.4	chr4:120401137-120406137	1.45	1.5	1.48	1.71	2.11	2.05	2.28	1.58	2.29
chr1:41281498-41286498	1.91	1.8	1.88	1.15	1.36	chr4:120386994-120391994	1.43	1.71	1.41	1.9	2.59	1.94	1.61	1.78	2.01
chr1:41325756-41330756	2.58	2.31	2.3	1.73	1.82	chr4:120336457-120341457	1.76	1.66	1.57	1.73	2.16	2.3	2.17	2	2.81
chr1:41385572-41390572	0.88	1.26	1.05	0.93	0.66	chr4:120284578-120289578	2.35	1.78	2.14	2.16	2.6	2.39	2.5	3.53	3.78
chr1:41443513-41448513	2.51	2.89	2.4	2.37	2.49	chr4:120239872-120244872	2.98	2.82	2.79	3.09	3.54	3.59	3.53	3.46	3.48
chr1:41546989-41551989	1.41	1.87	1.97	2.15	2.24	NA:0-0	-1	-1	-1	-1	-1	-1	-1	-1	-1
chr1:41643570-41648570	1.64	2.28	2.49	2.72	2.71	NA:0-0	-1	-1	-1	-1	-1	-1	-1	-1	-1
chr1:41671432-41676432	1.36	2	2.1	2.34	2.1	NA:0-0	-1	-1	-1	-1	-1	-1	-1	-1	-1
chr1:41704715-41709715	2.38	2.58	2.41	2.35	2.34	chr4:120075412-120080412	2.28	1.31	2.09	2	2.21	2.39	2.45	2.28	2.6
chr1:42000175-42005175	1.22	1.2	1.24	0.94	1.24	chr4:119786392-119791392	2.02	1.94	1.68	2.21	2.48	2.16	2.35	1.78	2.2
chr1:42014811-42019811	1.39	1.91	2.09	2.38	2.16	NA:0-0	-1	-1	-1	-1	-1	-1	-1	-1	-1
chr1:42040962-42045962	1.41	1.38	1.56	1.08	1.31	chr4:119771930-119776930	1.64	1.89	1.55	2	2.05	1.75	1.85	1.76	2.06
chr1:42124982-42129982	2.12	2.58	2.09	1.65	2.35	chr4:119704170-119709170	2.66	2.59	3.15	2.8	3.11	2.8	3.21	3.34	2.9
chr1:42135538-42140538	2.02	2.4	2.26	2.22	1.86	chr4:119692981-119697981	1.65	1.85	1.79	1.62	1.8	1.87	1.98	1.7	1.29
chr1:42266261-42271261	1.95	2.41	2.12	2.6	2.74	chr4:119581937-119586937	1.38	1.89	1.56	1.44	1.65	1.28	1.44	1.36	2.15
chr1:42318308-42323308	1.73	2.58	2.81	3.06	2.89	chr4:119537466-119542466	1.41	1.84	1.61	1.57	2.25	1.67	2.32	1.76	1.95
chr1:42354886-42359886	2.14	2.34	2.16	2.33	2.66	chr4:119506552-119511552	1.39	1.8	1.63	1.58	2.24	1.55	2.13	1.65	2.32
chr1:42361725-42366725	2.3	2.24	2.43	2.4	2.74	NA:0-0	-1	-1	-1	-1	-1	-1	-1	-1	-1
chr1:42383164-42388164	2.83	2.5	2.83	2.44	2.59	chr4:119483253-119488253	1.14	1.8	1.54	1.2	1.79	1.37	1.41	1.64	1.93
chr1:42421697-42426697	0.98	1.3	1.23	1.09	0.84	chr4:119455436-119460436	1.74	3.59	3.23	2.8	2.45	1.68	2.69	2.32	2.43
chr1:42454928-42459928	1.98	3.01	3.32	3.57	3.48	chr4:119437885-119442885	1.28	1.63	1.55	1.64	1.59	1.75	1.51	1.46	1.63
chr1:42497023-42502023	2.14	1.82	1.89	1.45	1.71	chr4:119405704-119410704	2.32	2.47	2.34	2.28	2.47	2.61	2.39	2.96	2.58
chr1:42528000-42533000	1.26	1.47	1.57	1.77	1.62	NA:0-0	-1	-1	-1	-1	-1	-1	-1	-1	-1
chr1:42558458-42563458	1.46	2.01	2.22	2.42	2.32	NA:0-0	-1	-1	-1	-1	-1	-1	-1	-1	-1
chr1:42696668-42701668	1.54	2.03	2.09	2.27	2.28	NA:0-0	-1	-1	-1	-1	-1	-1	-1	-1	-1
chr1:42716824-42721824	1.84	2.57	2.85	3.1	3.04	chr4:119259700-119264700	1.37	1.52	1.56	1.26	1.27	1.46	1.88	1.97	1.33
chr1:42740788-42745788	1.3	1.1	1.54	1.22	1.58	chr4:119243429-119248429	1.74	1.66	1.66	1.81	1.94	2.2	1.71	2.17	2.34
chr1:42783020-42788020	2.24	1.39	1.67	2.52	2.32	chr4:119228066-119233066	1.99	1.62	1.88	1.71	1.77	2.09	1.66	2.2	1.79
chr1:42798147-42803147	2.91	2.85	2.75	2.78	2.71	chr4:119210035-119215035	3.28	3.08	3.17	3.26	3.84	3.37	3.42	3.28	3.75
chr1:42848340-42853340	0.93	1.1	0.79	0.81	0.94	chr4:119159640-119164640	1.58	1.69	1.22	1.55	1.81	1.54	1.63	1.29	2.09
chr1:42883577-42888577	1.13	0.93	1.13	1.12	0.98	chr4:119133962-119138962	2.09	3.03	2.15	2.28	2.52	1.85	2.43	2.22	2.24
chr1:42919429-42924429	2.91	2.82	2.92	2.84	2.73	chr4:119092767-119097767	2.64	2.63	2.63	2.71	3.19	3.22	2.96	2.92	3.17
chr1:42926342-42931342	1.69	1.38	1.46	1.88	1.93	chr4:119085725-119090725	1.69	1.4	1.68	1.41	0.41	1.61	1.27	1.41	1.6
chr1:43029519-43034519	1.22	0.9	1.05	1.45	1.23	chr4:119029789-119034789	2.02	1.61	1.91	1.69	1.95	2.56	2.44	2.19	2.62
chr1:43121500-43126500	2.27	2.31	2.34	2.44	2.59	chr4:118990680-118995680	2.43	2.45	2.18	2.48	2.61	2.65	2.52	2.32	2.63
chr1:43146148-43151148	3.16	3.22	3.19	2.91	3	chr4:118964142-118969142	3.14	3.19	3.08	3.36	3.32	3.47	3.33	3.33	3.15
chr1:43189928-43194928	1.09	1.17	1.04	1.18	0.9	chr4:118935817-118940817	1.45	1.43	1.36	1.47	1.56	1.32	1.3	1.3	1.5
chr1:43230662-43235662	2.86	2.99	2.88	2.65	2.65	chr4:118903470-118908470	2.38	2.17	2.25	2.27	2.84	3.04	3.03	2.83	2.59
chr1:43270681-43275681	1.44	1.8	1.42	1.54	1.3	chr4:118870992-118875992	1.75	1.48	1.45	1.61	2.01	1.21	1.85	1.7	1.36
chr1:43279894-43284894	2.32	2.47	2.3	2.27	2.33	chr4:118866733-118871733	2.54	2.42	2.37	2.52	2.78	2.71	2.9	2.75	2.88
chr1:43310384-43315384	1.98	2.31	2.03	2.24	2.19	chr4:118843158-118848158	2.42	2.51	2.44	2.5	2.7	2.79	3.02	2.87	2.54
chr1:43387832-43392832	2.99	2.83	2.92	2.84	2.83	chr4:118810152-118815152	1.52	1.76	1.51	1.49	1.53	1.57	1.42	0.66	1.84
chr1:43397373-43402373	2.83	3.03	2.98	2.94	2.69	chr4:118798315-118803315	3.03	3.9	3.37	3.75	3.64	3.11	3.65	3.3	3.54
chr1:43405252-43410252	2.05	2.41	2.2	2.19	2.33	chr4:118791478-118796478	1.98	2.77	2.24	2.43	2.3	1.94	2.29	2.29	1.84
chr1:43421191-43426191	3.1	3.21	3.1	2.69	2.87	chr4:118779413-118784413	3.18	3.34	3.22	3.42	3.68	3.57	3.53	3.4	3.63
chr1:43579852-43584852	2.54	3.73	3.93	4.31	4.14	NA:0-0	-1	-1	-1	-1	-1	-1	-1	-1	-1
chr1:43635053-43640053	1.86	1.82	1.89	1.69	1.53	chr4:118291273-118296273	2.3	2.29	2.01	2.63	2.92	2.52	2.52	2.52	2.95
chr1:43759234-43764234	1.87	1.28	1.59	1.5	1.51	chr4:118180739-118185739	1.13	0.97	1.12	1.06	1.04	1.34	0.93	1.05	1.14
chr1:43810966-43815966	1.42	1.66	1.92	2.01	1.9	chr4:118117416-118122416	1.45	1.4	1.41	1.48	1.2	1.9	1.53	1.31	1.87
chr1:43821590-43826590	2.03	2.3	1.99	1.54	2.18	chr4:118107963-118112963	2.23	2.71	2.32	2.88	3.15	2.51	2.72	2.45	2.74
chr1:43831260-43836260	2.9	3.05	2.84	2.62	2.54	chr4:118098149-118103149	2.73	2.96	2.53	2.99	3.33	3.2	3.32	3.47	3.27
chr1:43852880-43857880	2.49	2.58	2.62	2.59	2.72	chr4:118078953-118083953	3.33	3.28	3.18	3.49	3.56	3.52	3.73	3.6	3.46
chr1:43917052-43922052	2.16	1.72	1.98	1.86	1.89	chr4:118030950-118035950	2.38	2.07	2.26	2.46	2.88	2.9	2.99	2.6	2.81
chr1:43943238-43948238	1.39	1.68	1.72	1.89	1.53	chr4:118008523-118013523	1.42	1.08	1.2	1.42	1.45	1.4	1.61	1.78	1.48
chr1:43989389-43994389	0.66	0.98	1.07	0.99	0.73	chr4:117965848-117970848	1.71	1.93	1.73	1.82	2.23	1.87	1.52	1.71	2.13
chr1:44113560-44118560	2.34	2.65	2.28	2.43	2.74	chr4:117849860-117854860	3.15	3.42	3.11	3.28	3.44	3.6	3.65	3.55	3.56
chr1:44132256-44137256	1.18	1.32	0.99	0.84	1.11	chr4:117831972-117836972	1.43	2.83	1.48	2.31	2.63	1.25	1.49	1.32	1.05
chr1:44171254-44176254	2.3	2.38	2.21	1.63	1.77	chr4:117803963-117808963	1.92	1.81	1.9	2.11	2.51	2.41	2.56	2.4	2.61
chr1:44299658-44304658	1.65	1.87	1.57	1.14	1.1	chr4:117687002-117692002	1.19	1.03	1.05	1.1	1.41	1.42	1.13	0.37	1.09
chr1:44409961-44414961	2.4	2.71	2.51	2.18	2.69	chr4:117585275-117590275	2.69	2.49	2.37	2.74	3.41	3.41	3.3	3.35	3.58
chr1:44435803-44440803	2.25	2.31	2.14	2.23	2.41	chr4:117559576-117564576	2.22	2.12	1.92	2.41	2.73	2.78	2.27	2.16	2.72
chr1:44493144-44498144	2.39	2.29	1.93	2.05	2.07	chr4:117507088-117512088	1.65	1.52	1.37	1.67	2.24	1.98	1.68	1.58	1.85
chr1:44594068-44599068	0.57	1.16	0.79	0.91	0.7	chr4:117428738-117433738	0.89	0.73	0.41	0.77	0.74	0.66	0.98	0.26	0.54
chr1:44677306-44682306	2.29	2.23	2.26	2.09	2.18	chr4:117351683-117356683	2.25	2.24	2.27	2.45	2.97	2.74	2.9	2.24	2.8
chr1:44818194-44823194	2.09	1.99	1.69	1.69	1.55	chr4:117220704-117225704	2.4	2.16	2.24	2.33	3.16	2.83	2.84	2.38	3.04
chr1:45083290-45088290	1.09	1.27	1.11	0.85	0.84	chr4:116971954-116976954	1.55	1.57	1.32	1.36	2.09	1.76	1.75	1.6	2.33
chr1:45095522-45100522	2.71	2.74	2.67	2.56	2.74	chr4:116959165-116964165	3.09	2.83	2.79	2.97	3.15	3.34	3.23	3.21	2.97
chr1:45137553-45142553	2.18	2.02	2.16	1.78	2.05	chr4:116922188-116927188	1.91	1.64	1.64	1.94	2.41	2.15	1.97	1.57	1.97
chr1:45186592-45191592	2.44	1.75	1.96	2	2.04	chr4:116885154-116890154	2.02	1.74	1.8	1.5	1.95	1.97	2.12	1.86	1.72
chr1:45194050-45199050	2.25	2.12	1.91	2.09	2.41	chr4:116880640-116885640	2.25	2.08	2.06	2.04	1.72	2.34	2.44	1.95	2.19
chr1:45202724-45207724	1.9	2.16	1.77	1.84	1.97	chr4:116853106-116858106	2.44	2.57	2.19	2.42	2.5	2.67	2.3	2.27	2.05
chr1:45240982-45245982	2.51	2.76	2.57	2.64	2.62	chr4:116824722-116829722	2.86	2.97	2.89	3.12	3.6	3.58	3.49	3.2	3.63
chr1:45248161-45253161	2.12	2.24	2.28	1.85	1.89	chr4:116818063-116823063	1.9	1.77	1.81	1.77	1.84	1.83	2.01	1.5	1.98
chr1:45264075-45269075	3.17	3.33	3.31	3.14	3.31	chr4:116803543-116808543	3.58	3.84	3.53	3.96	3.83	3.52	3.74	3.71	3.86
chr1:45273719-45278719	3.36	3.63	3.79	3.86	4.09	chr4:116793893-116798893	4.15	4.66	4.28	4.67	4.64	4.06	4.23	4.16	4.32
chr1:45282978-45287978	2.8	2.76	2.99	3.02	2.86	chr4:116785291-116790291	1.94	2.13	1.91	2.02	1.39	1.97	1.65	1.92	1.98
chr1:45312030-45317030	1.29	1.33	1.22	1.28	1.05	chr4:116759963-116764963	1.69	1.71	1.54	1.47	1.72	1.69	2.18	1.21	1.71
chr1:45427180-45432180	1.32	1.4	1.14	1.21	1.09	chr4:116704658-116709658	2.17	2.14	2.1	2.23	2.01	2.62	2.3	2.77	2.32
chr1:45449592-45454592	1.86	1.84	1.74	1.48	1.59	chr4:116689705-116694705	2.38	2.21	2.24	2.51	2.45	2.54	2.85	2.89	2.77
chr1:45474841-45479841	3.08	3.1	3.06	2.62	2.6	chr4:116665035-116670035	2.86	2.34	2.36	2.7	2.88	3.15	2.97	2.84	3.2
chr1:45514276-45519276	1.81	1.37	1.74	1.66	1.65	chr4:116635849-116640849	1.4	1.57	1.23	1.16	1.68	1.44	1.48	1.43	1.93
chr1:45563984-45568984	1.35	1.5	1.9	1.94	1.91	chr4:116615627-116620627	1.27	1.45	1.26	1.4	1.37	1.73	1.21	1.74	1.64
chr1:45629940-45634940	1.37	1.73	1.8	2.06	2.08	NA:0-0	-1	-1	-1	-1	-1	-1	-1	-1	-1
chr1:45646632-45651632	2.05	3.01	3.25	3.48	3.33	NA:0-0	-1	-1	-1	-1	-1	-1	-1	-1	-1
chr1:45751400-45756400	1.87	2.64	3.04	3.26	3.14	NA:0-0	-1	-1	-1	-1	-1	-1	-1	-1	-1
chr1:45767686-45772686	2.31	2.26	2.4	2.13	2.43	chr4:116494525-116499525	2.61	2.67	2.41	2.58	2.99	2.81	2.41	2.66	2.77
chr1:45803450-45808450	2.71	2.84	2.89	2.98	3.01	chr4:116477598-116482598	2.92	2.93	2.79	3.07	3.38	3.39	3.48	3.28	3.53
chr1:45954216-45959216	2.41	2.24	2.19	1.82	1.95	chr4:116391177-116396177	2.34	2.09	2.15	2.01	2.64	2.83	2.85	2.6	1.77
chr1:45962850-45967850	2.25	2.11	2.25	1.99	2.13	chr4:116379061-116384061	2.35	2.37	2.32	2.42	2.6	2.57	2.64	2.82	2.79
chr1:45984880-45989880	2.57	2.84	2.6	2.67	2.46	chr4:116355867-116360867	2.97	3.25	2.97	3.39	3.27	3.38	3.31	3.51	3.32
chr1:46014320-46019320	2.36	2.27	2.2	2.23	2.31	chr4:116321450-116326450	3.21	3.07	3.06	3.09	3.32	3.39	3.27	3.36	3.2
chr1:46047804-46052804	2.79	2.95	2.76	2.91	3.13	chr4:116297009-116302009	2.91	2.97	2.84	3.02	3.23	3.47	3.19	3.39	3.58
chr1:46071698-46076698	1.68	1.96	1.62	1.64	1.4	chr4:116279828-116284828	1.73	1.87	1.78	1.7	1.68	1.62	1.7	1.95	1.96
chr1:46084758-46089758	1.82	1.51	1.68	1.24	1.19	chr4:116268973-116273973	2.65	2.73	2.7	2.97	2.92	2.98	2.85	2.82	3.24
chr1:46150189-46155189	3.47	3.5	3.49	3.53	3.47	chr4:116227333-116232333	4.21	4.25	4.15	4.36	4.09	4.41	4.34	4.64	4.47
chr1:46213548-46218548	2.6	2.67	2.73	2.76	2.74	chr4:116177975-116182975	3.26	3.16	3.23	3.25	3.26	3.41	3.2	3.48	3.31
chr1:46321490-46326490	1.33	1.61	1.68	1.92	1.9	NA:0-0	-1	-1	-1	-1	-1	-1	-1	-1	-1
chr1:46479320-46484320	1.76	2.39	2.53	2.79	2.68	NA:0-0	-1	-1	-1	-1	-1	-1	-1	-1	-1
chr1:46595799-46600799	1.53	2.14	1.55	1.39	1.56	chr4:115891747-115896747	3	2.99	3.09	2.9	3.17	3.27	3.18	3.55	3.54
chr1:46628832-46633832	1.95	2.02	2.17	1.6	1.69	chr4:115852594-115857594	1.68	2.15	1.67	1.63	2.05	1.61	2.13	1.7	2.07
chr1:46638423-46643423	1.18	1.35	1.12	1.05	1.16	chr4:115844034-115849034	1.85	1.9	1.68	1.62	1.71	1.89	1.74	1.7	2.1
chr1:46661688-46666688	2.22	2.28	1.97	1.58	1.98	chr4:115820538-115825538	2.48	2.04	2.25	2.34	2.68	2.64	2.98	2.93	3.03
chr1:46710603-46715603	1.89	1.92	1.51	1.52	1.24	chr4:115793498-115798498	2.12	2.58	2.12	2.71	2.73	2.39	2.5	2.57	2.33
chr1:46766523-46771523	3.2	3.42	3.16	2.93	3.09	chr4:115745484-115750484	3.69	3.67	3.7	3.78	3.99	4	4.28	4.4	4.06
chr1:46803253-46808253	2.56	2.73	2.83	2.58	2.85	chr4:115723907-115728907	3.97	3.7	4.12	3.77	3.77	3.93	3.99	4.01	4.17
chr1:46858509-46863509	1.25	1.04	0.96	0.89	0.81	chr4:115687063-115692063	4.27	3.86	4	4.15	4.15	4.38	4.07	4.22	4.2
chr1:46868153-46873153	1.13	1.16	1.03	0.75	0.81	chr4:115675845-115680845	2.59	2.34	2.26	2.3	2.34	2.27	1.88	1.96	1.75
chr1:46967586-46972586	1.46	2.14	2.09	2.46	2.31	chr4:115596018-115601018	1.14	1.24	1.09	1.26	1.47	1.37	1.44	1.05	1.81
chr1:47067350-47072350	2.26	2.27	2.28	2.31	2.34	chr4:115509392-115514392	2.88	2.4	2.5	2.72	2.77	3.24	2.99	3.17	3.18
chr1:47079892-47084892	2.48	2.74	2.45	2.36	2.16	chr4:115498315-115503315	2.73	2.24	2.35	2.41	3.03	3.07	3.18	2.85	3.04
chr1:47096638-47101638	1.51	1.38	1.31	1.27	1.03	chr4:115483695-115488695	1.51	1.35	1.39	1.33	1.56	1.49	1.69	1.58	1.17
chr1:47114708-47119708	1.25	1.5	1.52	1.8	1.35	chr4:115465548-115470548	1.62	1.54	1.47	1.56	2.02	1.91	1.67	1.96	1.81
chr1:47131172-47136172	2.3	2.38	2.44	2.42	2.29	chr4:115455458-115460458	2.59	2.33	2.27	2.54	2.83	2.99	3.05	2.69	3.01
chr1:47139544-47144544	2.1	1.99	2.18	2.25	2.38	chr4:115446222-115451222	1.41	1.49	1.41	1.53	1.9	1.85	1.18	1.84	2.07
chr1:47157358-47162358	1.65	1.91	1.93	2.08	1.87	chr4:115425374-115430374	1.52	1.53	1.51	1.56	1.86	1.58	1.93	2.21	1.75
chr1:47182066-47187066	2.56	2.81	2.48	2.29	2.59	chr4:115408041-115413041	3.04	2.88	2.8	2.97	3.3	3.4	3.32	3.18	3.37
chr1:47258357-47263357	1.43	1.68	1.85	2.02	2.02	chr4:115316625-115321625	0.75	1.04	0.61	0.77	1.49	0.76	1.31	1.06	1.35
chr1:47288508-47293508	1.29	1.59	1.41	1.92	1.72	chrM:11876-16876	-0.89	-0.71	-0.31	-0.64	0.82	-0.61	-1	-0.43	2.28
chr1:47344624-47349624	1.29	1.57	1.63	1.8	1.72	chr4:114790244-114795244	1.03	1.38	1.15	0.97	2.12	1.35	1.76	1.5	1.42
chr1:47456854-47461854	1.25	1.77	1.87	2.02	1.92	chr4:114968267-114973267	-0.09	0.02	0.22	-0.49	-0.15	-0.15	-0.16	-0.35	-0.23
chr1:47472558-47477558	1.55	2.2	2.32	2.56	2.47	NA:0-0	-1	-1	-1	-1	-1	-1	-1	-1	-1
chr1:47518436-47523436	1.76	2.48	2.7	2.96	2.86	NA:0-0	-1	-1	-1	-1	-1	-1	-1	-1	-1
chr1:47549268-47554268	1.25	1.47	1.56	1.72	1.68	chr4:114793311-114798311	1.04	1.35	0.97	1	1.97	1.3	1.33	1.49	0.96
chr1:47577741-47582741	1.23	1.72	1.82	2.05	1.82	NA:0-0	-1	-1	-1	-1	-1	-1	-1	-1	-1
chr1:47675527-47680527	0.95	1.16	0.88	0.71	0.77	chr4:114745583-114750583	2.77	2.61	2.42	2.27	2.56	2.67	2.55	2.76	2.71
chr1:47777118-47782118	2.25	2.58	2.09	2.11	2.28	chr4:114669862-114674862	3.01	3.83	3.16	3.73	3.48	3.17	2.9	3.21	3.22
chr1:47797171-47802171	2.65	2.79	2.52	2.55	2.64	chr4:114657184-114662184	3.3	3.33	3.16	3.38	3.46	3.51	3.16	3.55	3.41
chr1:47901835-47906835	1.99	2.36	1.63	1.57	1.54	chr4:114578392-114583392	2.13	2	2.03	2.16	2.15	2.56	2.24	2.52	2.67
chr1:48166251-48171251	1.07	1.06	0.73	0.82	0.72	chr4:114343095-114348095	1.57	1.88	1.59	1.54	1.14	2.21	2.1	1.59	2.09
chr1:48182171-48187171	0.84	0.96	1.15	1.06	1.08	chr4:114323068-114328068	1.92	2.03	1.94	1.81	1.42	1.58	2.08	2.03	2.01
chr1:48582527-48587527	1.41	1.87	1.89	2.23	2.11	chr4:113953794-113958794	-0.59	-0.74	-0.82	-0.61	-0.69	-0.91	-0.66	-0.72	-0.72
chr1:48616398-48621398	2.7	3.91	4.15	4.41	4.24	NA:0-0	-1	-1	-1	-1	-1	-1	-1	-1	-1
chr1:48691166-48696166	1.88	1.34	1.72	1.39	1.33	chr4:111562845-111567845	1.22	1.4	0.95	1.07	1.84	1.07	1.46	1.13	1.69
chr1:48743860-48748860	1.58	2.17	2.41	2.63	2.42	NA:0-0	-1	-1	-1	-1	-1	-1	-1	-1	-1
chr1:48753954-48758954	1.33	1.63	1.61	1.78	1.64	NA:0-0	-1	-1	-1	-1	-1	-1	-1	-1	-1
chr1:48778693-48783693	1.32	1.78	1.74	2.21	1.76	NA:0-0	-1	-1	-1	-1	-1	-1	-1	-1	-1
chr1:48829050-48834050	1.39	1.98	2.07	2.57	2.13	NA:0-0	-1	-1	-1	-1	-1	-1	-1	-1	-1
chr1:48845304-48850304	1.28	1.84	1.55	1.1	1.13	chr4:111457785-111462785	1.44	1.58	1.4	1.44	1.19	1.64	1.47	1.83	1.9
chr1:48924950-48929950	1.44	1.62	1.73	1.94	1.99	chr4:111397997-111402997	1.81	1.8	2.05	1.89	1.49	1.62	1.54	2.26	1.64
chr1:48935050-48940050	1.94	1.01	1.63	1.4	1.52	chr4:111390391-111395391	4.44	4.1	4.31	4.16	3.87	4.5	4.41	4.57	4.46
chr1:48960973-48965973	0.95	0.92	1.04	1.05	1.02	chr4:111358565-111363565	1.97	1.78	1.87	1.68	2.01	1.99	2.14	2	1.89
chr1:49239406-49244406	2.53	0.89	2.1	0.79	0.97	chr4:111085859-111090859	2.32	1.48	2.23	1.62	2.38	2.61	2.58	2.36	2.95
chr1:49471574-49476574	1.83	2.6	2.84	3.15	2.81	NA:0-0	-1	-1	-1	-1	-1	-1	-1	-1	-1
chr1:49559131-49564131	1.23	1.66	1.69	2.02	1.86	chr4:110758139-110763139	0.27	0.24	0.27	0.46	0.44	0.59	1.2	0.62	0.68
chr1:49593476-49598476	1.33	1.57	1.66	1.98	1.9	NA:0-0	-1	-1	-1	-1	-1	-1	-1	-1	-1
chr1:49724008-49729008	1.64	2.41	2.63	2.9	2.72	NA:0-0	-1	-1	-1	-1	-1	-1	-1	-1	-1
chr1:49749116-49754116	2.03	2.9	3.2	3.49	3.31	NA:0-0	-1	-1	-1	-1	-1	-1	-1	-1	-1
chr1:49843704-49848704	1.51	2.13	2.33	2.42	2.47	NA:0-0	-1	-1	-1	-1	-1	-1	-1	-1	-1
chr1:49957702-49962702	1.26	1.45	1.79	1.7	1.59	chr4:110389089-110394089	-0.32	-0.02	-0.23	0.36	0.6	0.32	0.13	-0.01	0.28
chr1:49976168-49981168	1.46	1.93	2.08	2.28	2.26	NA:0-0	-1	-1	-1	-1	-1	-1	-1	-1	-1
chr1:50026483-50031483	1.5	2.04	2.13	2.36	2.23	NA:0-0	-1	-1	-1	-1	-1	-1	-1	-1	-1
chr1:50121124-50126124	1.22	1.62	1.79	1.94	1.99	NA:0-0	-1	-1	-1	-1	-1	-1	-1	-1	-1
chr1:50204766-50209766	1.37	1.84	2.03	2.23	2.15	NA:0-0	-1	-1	-1	-1	-1	-1	-1	-1	-1
chr1:50263826-50268826	1.3	1.73	1.93	2.24	2.12	chr4:110194892-110199892	0.35	-0.51	-0.26	-0.25	0.68	0.68	0.69	0.7	1.06
chr1:50295828-50300828	1.43	1.91	2.13	2.33	2.27	NA:0-0	-1	-1	-1	-1	-1	-1	-1	-1	-1
chr1:50342402-50347402	2.17	3.32	3.54	3.73	3.56	NA:0-0	-1	-1	-1	-1	-1	-1	-1	-1	-1
chr1:50381652-50386652	1.46	1.8	2.01	2.27	2.18	NA:0-0	-1	-1	-1	-1	-1	-1	-1	-1	-1
chr1:50400202-50405202	1.41	2.06	2.14	2.24	2.01	NA:0-0	-1	-1	-1	-1	-1	-1	-1	-1	-1
chr1:51074284-51079284	1.22	1	1.13	1.9	1.51	chr4:109485203-109490203	1.57	1.51	1.56	1.48	1.24	1.8	1.99	1.88	1.19
chr1:51165780-51170780	1.13	0.72	1.02	1.29	1.07	chr4:109430911-109435911	2.26	2.83	2.32	2.38	1.72	1.88	2.21	2.84	2.38
chr1:51224205-51229205	1.31	1.79	1.75	2.15	1.79	NA:0-0	-1	-1	-1	-1	-1	-1	-1	-1	-1
chr1:51327976-51332976	1.62	2.22	2.43	2.79	2.61	NA:0-0	-1	-1	-1	-1	-1	-1	-1	-1	-1
chr1:51341890-51346890	1.2	1.4	1.25	1.86	1.29	chr4:109379676-109384676	1.59	1.25	1.49	1.59	0.67	1.6	2.04	1.69	1.47
chr1:51351787-51356787	1.42	1.79	1.98	2.16	1.86	NA:0-0	-1	-1	-1	-1	-1	-1	-1	-1	-1
chr1:51361066-51366066	1.08	0.87	1.36	1.89	1.61	chr4:109377438-109382438	1.72	1.29	1.57	1.63	1.68	1.7	1.94	1.93	1.81
chr1:51423176-51428176	2.59	2.54	2.41	2.48	2.28	chr4:109346950-109351950	3.01	2.87	2.96	3.09	3.34	3.45	3.22	3.62	3.41
chr1:51432604-51437604	3	3.32	2.95	3.12	3.02	chr4:109336127-109341127	3.35	3.68	3.26	3.48	3.8	3.76	3.71	4.11	3.72
chr1:51441245-51446245	2.02	2.61	2	2.34	2.27	chr4:109327466-109332466	2.23	3.15	2.57	2.5	2.83	2.2	2.87	3.44	3.17
chr1:51487034-51492034	1.24	1.35	1.22	1.81	1.48	NA:0-0	-1	-1	-1	-1	-1	-1	-1	-1	-1
chr1:51620971-51625971	0.79	0.97	0.97	1.04	0.94	chr8:43330437-43335437	-0.89	-1	-1	-0.98	-0.9	-0.95	-0.89	-0.86	-0.81
chr1:51699902-51704902	3.2	3.01	3.16	3.16	3.16	chr4:109146369-109151369	2.77	2.39	2.82	2.65	3.19	2.87	3.16	3.14	3.21
chr1:51851068-51856068	1.67	2.24	2.42	2.76	2.51	NA:0-0	-1	-1	-1	-1	-1	-1	-1	-1	-1
chr1:51895682-51900682	1.59	1.66	1.54	2.2	1.93	chr4:109006137-109011137	1.38	1.65	1.37	1.56	1.77	1.51	1.96	1.69	0.97
chr1:51964740-51969740	1.19	1.98	1.38	1.55	1.58	NA:0-0	-1	-1	-1	-1	-1	-1	-1	-1	-1
chr1:51981020-51986020	2.72	3.33	2.63	2.6	2.79	chr4:108951152-108956152	2.9	2.73	2.87	2.84	2.98	2.81	2.99	3.29	2.88
chr1:51988591-51993591	1.39	1.4	1.26	1.41	1.22	chr4:108943336-108948336	2.27	1.62	2	1.84	1.52	1.87	1.54	2.67	1.96
chr1:52032986-52037986	1.91	2.13	1.58	2.43	2.05	chr4:108908813-108913813	1.74	1.61	1.58	1.55	1.95	2.19	1.46	1.82	1.99
chr1:52041937-52046937	1.31	1.1	1.07	1.24	1.35	chr4:108900291-108905291	2.27	1.91	2.02	1.98	2.24	2.15	2.16	2.2	2.34
chr1:52082513-52087513	2.12	2.13	2.16	2.32	2.35	chr4:108870281-108875281	3.34	2.99	3.14	3.12	3.34	3.54	3.68	3.6	3.79
chr1:52165960-52170960	1.36	1.62	1.76	2.14	1.74	NA:0-0	-1	-1	-1	-1	-1	-1	-1	-1	-1
chr1:52192252-52197252	2.42	2.44	2.56	2.23	2.23	chr4:108788640-108793640	4.23	3.95	3.97	3.55	3.19	4.11	4.03	4.03	3.78
chr1:52208474-52213474	1.11	0.73	1.04	1.39	1.34	chr4:108772898-108777898	2.24	3.06	2.27	2.39	1.89	2.22	2.13	2.09	2.03
chr1:52257976-52262976	1.95	1.57	1.77	1.91	1.81	chr4:108726448-108731448	1.74	1.81	1.73	1.84	1.92	1.85	1.47	1.66	1.45
chr1:52272068-52277068	1.55	1.43	1.41	1.73	1.52	chr4:108713160-108718160	1.56	1.52	1.37	1.61	2.14	1.76	1.38	1.43	1.35
chr1:52341834-52346834	2.97	3.02	3.1	3.11	3.09	chr4:108670861-108675861	3.87	3.96	3.9	3.95	4.01	4.21	4.16	4.17	4.2
chr1:52496595-52501595	2.4	2.6	2.55	2.71	2.71	chr4:108518333-108523333	3.28	3.05	2.91	3.23	3.36	3.36	3.35	3.08	3.35
chr1:52518786-52523786	2.88	3.1	3.06	3.21	3.14	chr4:108504353-108509353	3.86	4.06	3.9	4.06	4.25	4.3	4.32	4.38	4.42
chr1:52606288-52611288	2.25	1.45	2.26	2.03	1.95	chr4:108449866-108454866	1.52	1.34	1.48	1.31	1.41	1.15	1.34	1.03	0.8
chr1:52636948-52641948	1.82	2.72	2.83	3.26	3.02	NA:0-0	-1	-1	-1	-1	-1	-1	-1	-1	-1
chr1:52811712-52816712	1.75	1.29	1.73	1.41	1.58	chr4:108307722-108312722	2.08	3.38	3.37	2.31	2.35	2.08	3.09	2.1	2.46
chr1:52829042-52834042	2.75	2.87	2.57	2.51	2.61	chr4:108290390-108295390	3.42	3.37	3.33	3.49	3.88	3.85	4.05	3.85	3.86
chr1:52867710-52872710	2.79	2.8	2.74	3.08	2.95	chr4:108249449-108254449	3.29	3.6	3.38	3.69	3.65	3.49	3.43	3.78	3.65
chr1:52887448-52892448	2.61	1.87	2.44	2.85	2.97	chr4:108229448-108234448	1.64	1.69	1.59	1.7	1.24	2.07	1.83	2.32	1.78
chr1:53015836-53020836	3.39	2.83	3.07	3.07	3.12	chr4:108129971-108134971	4.51	4.14	4.65	4.17	4.44	4.72	4.76	4.58	4.64
chr1:53066882-53071882	2.82	2.46	2.84	2.81	2.72	chr4:108075451-108080451	1.68	1.69	1.9	1.68	2.22	1.93	2.03	1.76	1.84
chr1:53098514-53103514	3.46	3.21	3.65	3.71	3.75	chr4:108052589-108057589	1.34	1.55	1.4	1.32	0.73	1.7	2.08	1.14	1.92
chr1:53113608-53118608	1.62	1.41	1.72	1.38	1.5	chr4:108042228-108047228	1.55	1.74	1.48	1.76	2.01	2.02	1.64	1.54	1.62
chr1:53148176-53153176	1.88	1.65	1.78	1.28	1.63	chr4:108010039-108015039	1.75	1.8	1.83	1.78	1.47	1.81	1.41	1.48	1.97
chr1:53161374-53166374	2.17	2.34	2.22	2.06	2.12	chr4:107998413-108003413	3.83	3.65	3.74	3.75	3.48	3.82	3.84	3.68	3.88
chr1:53168636-53173636	2.16	1.89	2.16	2.03	1.83	chr4:107987480-107992480	4.67	4.25	4.38	4.28	3.76	4.55	4.17	3.92	4.11
chr1:53190279-53195279	2.47	2.26	2.42	2.21	2.17	chr4:107970640-107975640	3.79	3.55	3.57	3.36	3.44	3.81	3.69	3.87	3.62
chr1:53382871-53387871	2.08	1.89	2.18	2.04	1.94	chr1:173638015-173643015	1.55	1.71	1.75	1.36	1.04	1.33	1.58	1.67	1.92
chr1:53390603-53395603	1.97	1.88	1.86	1.47	1.48	chr4:107788517-107793517	2.52	2.07	2.14	2.33	1.95	2.85	2.23	2.47	2.64
chr1:53444932-53449932	0.71	0.92	1.08	1.08	1.09	chr4:107753165-107758165	3.77	1.88	2.04	2.5	2.27	3.8	2.21	2.75	2.66
chr1:53473188-53478188	1.5	1.86	1.95	2.15	1.96	NA:0-0	-1	-1	-1	-1	-1	-1	-1	-1	-1
chr1:53478341-53483341	1.68	1.61	1.42	1.65	1.45	chr4:107741211-107746211	3.29	3.41	3.22	3.34	2.98	3.05	3.11	3.04	2.89
chr1:53660238-53665238	2.95	3.01	3.12	3.1	3.03	chr4:107593448-107598448	3.16	3.03	2.91	3.06	3.26	3.15	3.38	3.29	3.04
chr1:53683687-53688687	2.52	2.64	2.68	2.73	2.64	chr4:107560083-107565083	2.91	2.97	2.79	3	3.2	2.79	3.08	2.99	3.06
chr1:53699726-53704726	2.4	2.43	2.36	2.37	2.43	chr4:107552167-107557167	3.21	3.3	3.02	3.41	3.48	3.52	3.19	3.52	3.18
chr1:53749042-53754042	1.3	1.89	1.24	1.15	1.24	chr4:107508142-107513142	1.49	1.77	1.45	1.73	1.98	1.87	1.88	1.5	1.06
chr1:53758572-53763572	1.29	2.81	1.72	1.76	2	chr4:107499537-107504537	1.81	2.16	1.61	2.17	2.32	2.43	2.17	1.79	2.17
chr1:53772085-53777085	1.22	1.94	1.32	0.99	1.04	chr4:107489954-107494954	1.63	2.17	1.87	2.18	2.34	1.85	2.04	1.71	1.66
chr1:53790174-53795174	2.26	3	2.02	1.86	2.16	chr4:107473345-107478345	2.28	2.69	2.05	2.68	3.14	2.71	2.6	2.31	2.95
chr1:53811113-53816113	0.91	1.32	0.93	0.69	0.83	chr4:107449446-107454446	1.98	1.67	1.34	1.64	1.47	2.1	1.96	1.45	1.77
chr1:53876282-53881282	1.72	2.99	2.68	2.96	2.95	chr4:107390700-107395700	1.36	1.76	1.29	1.64	1.91	1.28	1.22	0.77	0.61
chr1:53891456-53896456	1.35	1.42	1.8	2.02	1.77	NA:0-0	-1	-1	-1	-1	-1	-1	-1	-1	-1
chr1:54230242-54235242	1.27	1.48	1.21	1.58	1.74	chr4:107085056-107090056	1.45	1.66	1.21	1.54	1.42	1.32	1.23	1.71	1.95
chr1:54301230-54306230	2.05	2.17	1.99	2.18	2.19	chr4:107038376-107043376	2.66	2.59	2.49	2.75	3.12	3.01	3.03	2.8	3.04
chr1:54352182-54357182	2.07	2.16	2.08	2.16	2.09	chr4:106985844-106990844	2.66	2.83	2.48	2.91	2.95	3.24	3	2.93	3.15
chr1:54400637-54405637	1.24	1.37	0.97	1.04	1.08	chr4:106937011-106942011	1.73	1.69	1.86	1.58	1.51	1.28	1.24	1.47	1.57
chr1:54408648-54413648	2.69	2.85	2.33	2.02	2.41	chr4:106924135-106929135	3.01	2.48	2.75	2.81	3.09	2.93	2.95	2.97	3.18
chr1:54421057-54426057	1.5	1.47	1.21	1.07	0.98	chr4:106913108-106918108	1.78	2.33	2.55	2.09	1.64	2.15	2.47	2.23	1.83
chr1:54516345-54521345	3.09	3.3	3.24	3.14	3.12	chr4:106848849-106853849	4.01	3.67	3.88	3.8	4.3	4.45	4.43	4.32	4.39
chr1:54663626-54668626	2.14	2.26	2.31	2.17	2.31	chr4:106736690-106741690	2.94	2.73	2.54	2.96	3.24	3.26	3.08	2.97	3.18
chr1:54684199-54689199	1.76	1.55	1.65	1.36	0.98	chr4:106721457-106726457	1.69	1.59	1.71	1.74	1.75	2.09	1.64	1.6	1.77
chr1:54751189-54756189	3.15	1.39	2.63	2.05	1.56	chr4:106675965-106680965	1.94	1.99	1.8	1.91	1.91	2.07	1.89	2.04	1.48
chr1:54781083-54786083	1.99	1.34	1.7	1.44	1.3	chr4:106654296-106659296	2.22	2.23	2.08	1.96	2.01	2.22	2.42	1.96	2.29
chr1:54799638-54804638	1.74	1.32	1.67	1.14	1.26	chr4:106640720-106645720	2.76	3.42	2.93	2.5	2.73	2.98	2.73	2.9	2.64
chr1:54819768-54824768	2.46	1.65	2.05	1.87	1.74	chr4:106626054-106631054	2.36	2.51	2.08	2.33	2.13	2.47	2.07	2.21	2.54
chr1:54836358-54841358	1.82	1.36	1.63	0.99	1.37	chr4:106611759-106616759	2.29	2.06	2.05	2	1.87	2.19	2.37	2.17	2.3
chr1:54842594-54847594	1.84	1.43	1.66	1.46	1.15	chr4:106606486-106611486	2.39	3.2	2.37	2.32	2.66	2.49	2.89	2.69	2.71
chr1:54870852-54875852	3.21	2.6	2.53	1.85	2.01	chr4:106580486-106585486	3.62	3.69	3.46	3.42	3.66	3.78	4.03	3.57	3.88
chr1:54909492-54914492	1.51	1.92	2.1	2.36	2.19	NA:0-0	-1	-1	-1	-1	-1	-1	-1	-1	-1
chr1:54923846-54928846	2.27	1.58	2.18	1.53	1.61	chr4:106538434-106543434	2.64	3.05	2.77	2.67	2.69	2.69	2.42	2.3	2.34
chr1:54940062-54945062	2.28	1.57	2.39	2.36	2.03	chr4:106524233-106529233	1.7	1.66	1.45	1.47	0.91	1.82	1.68	1.31	1.31
chr1:54951680-54956680	2.77	2.03	2.4	2.01	2.18	chr4:106510158-106515158	3.77	3.22	3.49	3.38	3.77	3.73	3.69	3.43	3.93
chr1:54961548-54966548	1.36	1.13	1.21	0.95	0.7	chr4:106499167-106504167	2.79	2.53	2.86	2.8	2.46	2.9	2.91	2.23	2.87
chr1:55006479-55011479	1.6	1.31	1.3	1.19	1.34	chr4:106474388-106479388	3.45	4	3.81	3.61	3.28	3.04	3.52	3.17	3.51
chr1:55023800-55028800	1.36	1.79	1.47	0.91	1.08	chr4:106464530-106469530	3.38	4.25	4.08	3.8	2.99	2.7	3.47	2.4	3.02
chr1:55032923-55037923	1.06	1.22	1.14	1.05	0.82	chr4:106457950-106462950	2.75	4.07	3.83	3.5	2.95	2.3	2.99	2.18	2.53
chr1:55179801-55184801	2.13	2.07	2.07	1.87	2.07	chr4:106348378-106353378	2.51	2.13	2.05	2.53	2.59	2.58	2.64	1.96	2.36
chr1:55227351-55232351	1.85	1.84	1.65	1.56	1.97	chr4:106321541-106326541	2.44	2.55	2.3	2.45	2.83	2.74	2.61	2.44	2.54
chr1:55263219-55268219	2.56	3.14	2.36	2.54	2.61	chr4:106294540-106299540	1.24	1.09	0.96	0.95	1.53	1.53	0.86	0.34	0.67
chr1:55309683-55314683	1.27	1.26	1.24	1.25	0.91	chr4:106260036-106265036	1.87	2.15	1.72	2.09	1.99	1.81	1.81	1.82	1.98
chr1:55350102-55355102	1.39	1.44	1.35	1.48	1.62	chr4:106231461-106236461	1.98	2.18	2.07	2.15	2.59	2.92	2.66	2.33	2.89
chr1:55408694-55413694	1.03	1.1	0.95	1.04	1.01	chr4:106199880-106204880	2.1	1.81	2.01	1.96	2.63	2.14	2.19	2.29	2.72
chr1:55592512-55597512	1.67	1.82	1.84	1.82	2.17	chr4:106055747-106060747	1.5	1.48	1.27	1.51	1.76	1.86	1.45	1.49	2.01
chr1:55614678-55619678	2.14	1.83	2.16	2.51	2.44	chr4:106034879-106039879	1.54	1.74	1.5	1.45	1.64	2.16	2.05	1.56	2.02
chr1:55654617-55659617	1.56	1.15	1.63	1.68	1.57	chr4:106006631-106011631	1.76	1.56	1.61	1.49	1.37	2.17	1.84	1.99	1.1
chr1:55666508-55671508	1.82	1.37	1.64	1.6	1.82	chr4:106001158-106006158	1.88	1.65	1.72	1.76	1.07	1.95	1.75	1.9	2.04
chr1:55672746-55677746	1.77	1.47	1.98	1.87	1.89	chr4:105993241-105998241	2.43	1.93	2.15	2.09	1.51	2.5	2.05	2.48	2.05
chr1:55678935-55683935	3.46	3.25	3.51	3.01	3.18	chr4:105985989-105990989	3.79	2.86	3.34	3.25	3.58	3.91	3.85	3.89	3.79
chr1:55697149-55702149	0.84	1.02	1.31	1.22	0.83	chr4:105963674-105968674	3.36	1.92	2.69	2.44	2.08	3.21	2.88	3.13	2.84
chr1:55959026-55964026	1.43	2	2.18	2.22	2.31	chr4:105741251-105746251	0.87	1.09	0.87	0.87	1.6	1.51	1.76	1.09	1.14
chr1:56027654-56032654	1.7	2.31	2.45	2.74	2.64	NA:0-0	-1	-1	-1	-1	-1	-1	-1	-1	-1
chr1:56707810-56712810	1.33	1.74	1.85	2.02	1.61	NA:0-0	-1	-1	-1	-1	-1	-1	-1	-1	-1
chr1:56830443-56835443	2.74	4.05	4.21	4.49	4.41	chr4:105023717-105028717	0.78	0.72	0.44	0.16	1.53	1.19	0.82	0.64	0.83
chr1:57144517-57149517	1.37	1.63	1.82	1.99	1.8	chr4:104731201-104736201	0.68	0.66	0.32	0.82	1.15	0.92	1.14	0.32	1.61
chr1:58592718-58597718	2.06	3.17	3.37	3.62	3.49	NA:0-0	-1	-1	-1	-1	-1	-1	-1	-1	-1
chr1:58735922-58740922	2.08	3.1	3.37	3.58	3.48	chr4:103253641-103258641	0.57	0.75	0.15	0.64	1.39	0.83	1.19	0.73	1.32
chr1:58788166-58793166	2.15	1.18	2.09	1.11	1.29	chr4:103206709-103211709	0.25	0.49	0.32	0.09	0.47	0.5	0.56	0.43	0.72
chr1:58839886-58844886	2.05	2.94	3.17	3.36	3.23	NA:0-0	-1	-1	-1	-1	-1	-1	-1	-1	-1
chr1:58953886-58958886	1.49	1.76	1.83	1.92	1.78	NA:0-0	-1	-1	-1	-1	-1	-1	-1	-1	-1
chr1:59009314-59014314	2.73	2.66	2.79	2.42	2.59	chr4:102984300-102989300	2.63	2.43	2.42	2.56	2.84	3	3.04	2.95	3.19
chr1:59038800-59043800	1.11	1.13	1.21	1.28	1.1	chr6:67481728-67486728	1.75	1.45	1.41	1.75	1.73	1.3	1.73	1.58	2.22
chr1:59046233-59051233	1.36	1.72	1.86	2.22	1.96	chr6:67488313-67493313	1.19	1.33	1.13	1.56	1.42	1.23	1.14	1.26	0.69
chr1:59162908-59167908	2.4	2.63	2.31	2.37	2.69	chr4:94642940-94647940	3.69	3.6	3.68	3.81	3.7	3.72	3.78	3.61	3.75
chr1:59181460-59186460	1.4	1.89	1.51	1.9	1.28	chr4:94660922-94665922	1.37	1.28	1.51	1.28	1.56	1.29	1.6	1.72	1.33
chr1:59247366-59252366	4.1	4.09	4.11	4.12	4.21	chr4:94716538-94721538	4.22	3.76	3.97	4.05	4.32	4.83	4.84	5.04	5.1
chr1:59276527-59281527	2.26	2.25	2.51	3.16	3.09	chr4:94738870-94743870	1.64	1.78	1.58	1.45	2.15	1.46	1.88	1.63	1.87
chr1:59313506-59318506	1.24	0.93	1.05	0.95	0.77	chr4:94771152-94776152	2.46	3.06	3.09	2.31	2.61	2.43	3.09	3.37	3.04
chr1:59320657-59325657	2.09	1.76	2.52	1.65	2.03	chr4:94783528-94788528	1.41	1.7	1.59	1.24	1.54	1.15	1.64	1.79	1.35
chr1:59367091-59372091	1.78	1.88	1.63	2.29	2.16	chr4:94825730-94830730	3.08	3.23	3.24	3.11	3.11	3.03	3.42	3.46	3.32
chr1:59393035-59398035	1.11	1.65	1.33	1.8	1.83	chr4:94852519-94857519	1.94	2.13	2.08	1.94	2.38	1.81	2.33	2.73	2.51
chr1:59405535-59410535	1.91	1.78	1.88	2.09	2.1	chr4:94860998-94865998	2.36	2.6	2.69	2.21	2.34	2.61	2.44	3.45	2.8
chr1:59412243-59417243	1.2	1.18	1.16	0.95	1.11	chr4:94864805-94869805	2.22	2.14	2.2	1.86	2.27	2.19	2.42	2.89	2.64
chr1:59431719-59436719	1.9	1.9	1.94	1.58	1.9	chr4:94874644-94879644	1.79	1.94	2.14	1.67	1.96	1.99	1.79	1.96	1.89
chr1:59439047-59444047	1.22	1.23	1.24	1.06	1.24	chr4:94884932-94889932	1.61	1.77	1.74	1.46	1.5	1.49	1.8	1.82	2
chr1:59461771-59466771	1.12	0.93	1.17	0.94	0.98	chr15:6600346-6605346	1.52	1.22	1.52	1.54	1.32	1.13	1.1	0.99	0.95
chr1:59476229-59481229	1.16	1.2	1.14	1.01	1.36	chr4:94942441-94947441	1.75	2.17	2.35	1.85	1.77	2.04	2.29	2.64	2.04
chr1:59483510-59488510	1.86	2.02	1.87	1.77	2.17	chr4:94949495-94954495	1.41	1.81	1.74	1.68	1.81	1.86	1.61	1.88	1.45
chr1:59509112-59514112	1.74	1.78	1.66	1.53	1.95	chr4:94966574-94971574	2.68	2.69	2.79	2.6	2.68	2.95	3.22	3.53	2.89
chr1:59547128-59552128	1.26	1.26	1.31	0.92	0.96	chr4:95018029-95023029	2.52	1.89	1.91	2.01	2.44	2.6	2.22	2.66	2.72
chr1:59653342-59658342	1	0.98	1.09	1.1	0.85	chr4:95131697-95136697	1.37	2.07	2.02	1.86	1.86	1.39	1.96	2.17	2.06
chr1:59666250-59671250	0.69	0.89	1.04	1.01	1.07	chr4:95146630-95151630	1.29	2.55	2.52	2.27	2.59	1.65	2.12	2.32	2.13
chr1:59718194-59723194	1.5	1.96	2.27	2.56	2.39	NA:0-0	-1	-1	-1	-1	-1	-1	-1	-1	-1
chr1:59761099-59766099	2.4	2.17	2.19	1.98	2.1	chr4:95222430-95227430	1.97	1.94	2.1	1.78	2.09	2.38	2.23	2.53	2.86
chr1:59810966-59815966	1.25	1.65	1.71	2.14	1.87	chr4:95265450-95270450	1.14	1.51	1.41	1.45	1.9	1.69	1.85	1.73	2.27
chr1:59835248-59840248	1.71	2.47	2.63	2.94	2.8	NA:0-0	-1	-1	-1	-1	-1	-1	-1	-1	-1
chr1:59927436-59932436	1.48	2.04	2.19	2.46	2.28	NA:0-0	-1	-1	-1	-1	-1	-1	-1	-1	-1
chr1:60113818-60118818	1.99	2.89	3.12	3.44	3.19	NA:0-0	-1	-1	-1	-1	-1	-1	-1	-1	-1
chr1:60278499-60283499	2.39	1.58	2.15	1.62	2.08	chr4:95632209-95637209	2.62	2	2.51	2.53	2.95	2.67	2.95	2.99	3.15
chr1:60681188-60686188	1.31	1.62	1.79	2.01	2.01	chr4:96632741-96637741	0.86	0.82	0.24	0.71	1.88	1.5	1.38	1.42	1.72
chr1:60742026-60747026	1.31	1.49	1.42	2.01	1.94	chr4:96699414-96704414	0.76	0.78	0.64	0.49	0.52	1.23	1.17	1.3	1.21
chr1:60843891-60848891	1.59	2.22	2.32	2.56	2.51	chrX:41022750-41027750	-0.04	-0.82	-0.14	-0.29	0.06	-0.09	-0.05	0.46	0.3
chr1:60929508-60934508	1.5	1.99	2.02	2.31	2.03	chr4:96874323-96879323	0.62	0.62	0.29	0.68	1.39	0.95	0.86	0.62	1.58
chr1:60956426-60961426	1.62	2.22	2.45	2.58	2.49	NA:0-0	-1	-1	-1	-1	-1	-1	-1	-1	-1
chr1:60975408-60980408	1.38	1.68	1.85	2.07	2.01	NA:0-0	-1	-1	-1	-1	-1	-1	-1	-1	-1
chr1:61106532-61111532	1.6	2.19	2.17	2.41	2.08	NA:0-0	-1	-1	-1	-1	-1	-1	-1	-1	-1
chr1:61514122-61519122	1.59	1.22	1.41	1.22	1.29	chr4:97416012-97421012	2.37	2.62	2.46	2.9	2.67	2.78	2.79	2.68	2.54
chr1:61540679-61545679	2.68	1.89	2.45	2.56	2.33	chr4:97436980-97441980	2.76	2.83	2.83	2.88	2.96	2.99	2.84	3.14	3.2
chr1:61548742-61553742	1.68	1.22	1.51	1.63	1.91	chr4:97444748-97449748	1.54	1.31	1.64	1.61	1.45	1.27	1.61	2.04	1.44
chr1:61632397-61637397	1.11	0.97	1.27	1.21	1.35	chr4:97519600-97524600	1.61	2.95	2.36	2.83	2.63	1.61	2.2	1.94	1.74
chr1:61638650-61643650	1.11	0.89	1.11	1.19	1.15	chr4:97524968-97529968	1.6	3.56	2.55	3.15	2.99	1.86	1.95	2.25	1.76
chr1:61651848-61656848	0.87	0.96	1.05	1.17	1.17	chr4:97536788-97541788	1.63	2.26	2.01	2.36	2.26	1.81	2.07	2.07	1.43
chr1:61665678-61670678	1.13	0.62	1.12	1.35	1.11	chr4:97549553-97554553	1.54	2.71	2.1	2.31	2.36	1.74	2.31	1.89	1.89
chr1:61787751-61792751	1.04	0.95	1.12	1.52	1.4	chr4:97659992-97664992	1.96	2.59	2.24	2.2	2.59	1.72	2.6	2.73	1.72
chr1:61845743-61850743	0.96	0.89	0.93	1.56	1.22	chr4:97704684-97709684	2.68	2.2	2.43	1.82	1.42	2.44	1.62	1.48	1.68
chr1:61899774-61904774	0.79	0.85	1.17	1.02	1.07	chr4:97755950-97760950	1.99	1.95	1.82	1.65	1.78	2.15	1.95	1.89	1.96
chr1:62007710-62012710	1.15	0.92	1.16	1.82	1.47	NA:0-0	-1	-1	-1	-1	-1	-1	-1	-1	-1
chr1:62087093-62092093	0.97	1.06	1.03	1.11	0.95	chr4:97946526-97951526	1.84	1.84	2.23	2.09	1.57	1.98	2.62	2.14	1.79
chr1:62104742-62109742	1.44	1.05	0.95	0.94	1.04	chr4:97986356-97991356	1.81	1.56	1.84	1.78	1.28	2.05	2.35	1.92	1.89
chr1:62188090-62193090	2.51	2.47	2.56	2.66	2.74	chr4:98047578-98052578	3.4	2.99	3.25	3.15	3.05	3.17	2.84	3.09	3.12
chr1:62206288-62211288	2.8	2.18	2.4	2.32	2.29	chr4:98060386-98065386	2.86	2.07	2.71	2.37	2.42	2.74	2.97	2.79	2.74
chr1:62245952-62250952	1.99	1.7	1.47	2.02	2.11	chr4:98083640-98088640	1.77	1.68	1.86	1.63	2.05	2.15	1.61	2.13	1.6
chr1:62264042-62269042	1.33	1.1	1.19	1.32	1.34	chr4:98100762-98105762	4.96	4.02	4.68	4.31	3.95	5.1	4.89	4.88	4.86
chr1:62348654-62353654	1.37	1.8	1.98	2.32	1.91	chr4:98177976-98182976	1.36	1.58	1.25	1.43	1.93	1.73	2.09	1.78	1.72
chr1:62735132-62740132	1.91	1.83	1.84	1.57	1.38	chr4:98441640-98446640	0.76	0.92	0.79	0.38	1.21	0.74	0.76	1.13	1.22
chr1:62899977-62904977	3.2	3.37	3.36	3.39	3.41	chr4:98587890-98592890	3.47	3.56	3.45	3.77	4.12	4.04	4.03	4.1	4.09
chr1:62909357-62914357	1.46	1.37	1.51	1.86	1.56	chr4:98595574-98600574	1.52	1.81	1.61	1.73	1.29	1.22	1.35	1.76	1.21
chr1:63143703-63148703	1.45	1.58	1.81	1.93	1.75	chr4:98780080-98785080	0.8	1.07	0.99	1.09	1.47	0.67	1.16	0.84	1.68
chr1:63151332-63156332	2.07	1.93	2.4	2.39	1.96	chr4:98784890-98789890	0.85	0.93	0.92	0.7	0.88	0.79	1.31	0.92	1.32
chr1:63165628-63170628	1.84	2.61	2.83	3.1	2.93	NA:0-0	-1	-1	-1	-1	-1	-1	-1	-1	-1
chr1:63247446-63252446	2.18	2.03	2.13	2.58	2.18	chr4:98858440-98863440	1.59	1.26	1.64	1.38	1.6	1.79	2.15	1.58	1.71
chr1:63704756-63709756	1.34	1.62	1.74	1.79	1.99	chr4:99259543-99264543	0.77	0.75	0.83	0.75	1.94	0.6	0.96	0.96	1.63
chr1:63831778-63836778	2.07	2.3	2.05	1.89	2.05	chr4:99380404-99385404	2.06	2.03	1.93	2.09	2.62	1.9	2.54	2.31	2.77
chr1:63902670-63907670	1.36	1.15	1.26	1.74	1.81	chr4:99429332-99434332	1.26	1.31	1.28	1.17	1.58	1.19	1.77	1.81	1.27
chr1:63967378-63972378	1.67	2.35	2.52	2.71	2.63	NA:0-0	-1	-1	-1	-1	-1	-1	-1	-1	-1
chr1:63986463-63991463	2.6	2.62	2.66	2.96	3.03	chr4:99493409-99498409	2.33	2.37	2.53	2.57	2.9	2.78	2.79	3.07	2.85
chr1:64056666-64061666	2.73	2.68	2.48	2.71	2.79	chr4:99599677-99604677	3.04	2.96	2.91	3.14	3.48	3.51	3.42	3.65	3.29
chr1:64074694-64079694	1.45	1.39	1.37	1.47	1.47	chr4:99614097-99619097	1.88	3.27	2.02	2.67	2.76	2.52	2.26	2.49	2.46
chr1:64115138-64120138	1.89	2.37	2.05	2.26	2.17	chr4:99652282-99657282	1.29	1.63	1.37	1.67	1.72	1.87	1.87	1.65	1.95
chr1:64389455-64394455	1.78	2.56	2.75	2.95	2.8	chr4:99890587-99895587	1.27	1.1	1.02	1.41	1.24	1.86	1.32	1.32	1.54
chr1:64739878-64744878	1.72	2.38	2.56	2.9	2.61	NA:0-0	-1	-1	-1	-1	-1	-1	-1	-1	-1
chr1:64813986-64818986	1.44	1.7	1.77	1.7	1.93	chr4:100343675-100348675	0.79	0.65	0.45	0.83	2.05	1.03	1.19	1.01	1.56
chr1:65002122-65007122	2.55	0.64	1.68	1.11	1.27	chr4:100522301-100527301	0.74	1.17	0.89	1.06	1.27	1.19	1.32	1.19	1.76
chr1:65291633-65296633	1.73	2.07	1.87	2.12	2.1	chr4:100818250-100823250	2.57	1.82	2.18	2.03	1.83	2.37	2.42	2.67	2.71
chr1:65307294-65312294	1.71	1.6	1.35	1.43	1.04	chr4:100830184-100835184	2.61	1.84	2.1	2.07	2.48	2.75	2.45	2.07	2.43
chr1:65315649-65320649	1.58	1.56	1.71	1.45	1.17	chr4:100838225-100843225	4.08	2.92	3.5	3.32	2.9	3.76	3.33	3.46	3.05
chr1:65326230-65331230	1.71	1.93	1.71	1.68	1.64	chr4:100846826-100851826	4.07	2.86	3.57	3.06	2.62	3.43	3.02	2.8	2.56
chr1:65338416-65343416	1.76	1.86	1.68	1.49	1.84	chr4:100855856-100860856	5.18	4.17	4.79	4.48	3.62	4.86	4.41	4.43	4.32
chr1:65353722-65358722	1.81	1.76	1.89	1.75	1.51	chr4:100866757-100871757	3.92	3.13	3.75	3.29	2.79	3.41	2.81	3.2	2.57
chr1:65382356-65387356	1.83	1.64	1.87	1.51	1.74	chrX:5560426-5565426	0.06	-0.11	0.09	-0.18	0.08	-0.35	0.57	0.76	0.87
chr1:65409358-65414358	1.54	1.59	1.72	1.37	1.59	chr4:100914841-100919841	3.52	3.12	3.49	2.97	1.92	3.08	2.73	3.09	2.53
chr1:65414594-65419594	1.9	2.04	1.95	2.07	1.59	chr4:100923684-100928684	4.29	3.93	4.2	3.95	3.31	3.97	3.9	3.88	3.65
chr1:65420029-65425029	1.91	1.99	1.92	1.66	1.72	chr4:100924689-100929689	4.28	3.85	4.18	3.92	3.29	4.01	3.89	3.88	3.66
chr1:65429015-65434015	3.51	3.61	3.53	3.44	3.54	chr4:100934862-100939862	4.13	3.8	4.01	3.95	4.12	4.2	4.23	4.3	4.35
chr1:65469365-65474365	1.62	1.48	1.4	1.88	1.63	chr4:100966846-100971846	2.64	2.63	2.65	2.47	2.22	2.47	1.94	2.48	2.08
chr1:65491458-65496458	1.2	1.23	0.94	1.17	0.97	chr4:100982565-100987565	1.79	1.63	1.65	1.62	0.24	1.37	0.62	1.57	1.26
chr1:65523443-65528443	1.81	1.16	1.74	1.82	1.47	chr4:101019844-101024844	2.2	1.79	2.11	1.86	2.01	1.49	1.64	2	1.73
chr1:65531086-65536086	4.17	3.5	4.01	3.51	3.55	chr4:101026997-101031997	4.17	3.05	3.85	3.58	3.74	4.52	4.36	4.21	4.35
chr1:65728722-65733722	1.48	1.13	1.5	1.39	1.07	chr4:101178886-101183886	2.62	2.07	2.39	2.29	1.97	2.79	2.29	2.59	2.23
chr1:65884450-65889450	2.55	2.73	2.38	2.48	2.71	chr4:101318377-101323377	3.38	3.32	3.28	3.39	3.67	3.59	3.54	3.74	3.74
chr1:65915596-65920596	1.72	2.6	2.89	3.2	3.07	NA:0-0	-1	-1	-1	-1	-1	-1	-1	-1	-1
chr1:66010970-66015970	1.71	2.5	2.65	2.91	2.72	NA:0-0	-1	-1	-1	-1	-1	-1	-1	-1	-1
chr1:66024293-66029293	1.94	2.91	3.17	3.47	3.31	NA:0-0	-1	-1	-1	-1	-1	-1	-1	-1	-1
chr1:66136141-66141141	1.47	1.9	2.11	2.27	2.2	chr4:101666767-101671767	0.68	0.97	0.84	1.04	1.61	1.3	0.66	0.95	0.82
chr1:66337886-66342886	1.24	1.62	1.66	2	1.98	chr4:101820873-101825873	0.52	0.96	0.81	0.97	1.28	1.08	0.98	1.13	0.72
chr1:66347271-66352271	1.17	1.5	1.61	1.9	1.62	chr4:101827287-101832287	0.8	1.04	0.93	1.02	1.85	1.5	1	0.84	0.47
chr1:66430196-66435196	1.09	1.27	1.33	1.72	1.77	chr4:101901261-101906261	1.16	1.5	1.21	1.32	1.46	1.01	1.55	1.49	1.34
chr1:66485024-66490024	1.06	1.22	1.38	1.91	1.43	chr4:101952123-101957123	0.96	1.37	1.16	1.32	1.74	1.1	1.54	1.67	0.88
chr1:66567382-66572382	1.49	1.95	2.07	2.35	2.24	chr4:102032850-102037850	0.95	1.06	1.04	1.19	1.43	1.3	1.06	1.64	1.4
chr1:66644877-66649877	1.42	1.69	1.33	1.7	1.87	chr4:102101383-102106383	1.14	1.24	1	1.14	1.77	1.48	1.67	1.79	1.49
chr1:66650988-66655988	1.26	1.76	1.86	1.93	2.1	NA:0-0	-1	-1	-1	-1	-1	-1	-1	-1	-1
chr1:66662684-66667684	1.29	1.61	1.65	2.12	1.73	chr4:102109901-102114901	1.15	1.62	1.3	1.3	1.72	1.75	1.48	1.58	1.19
chr1:66677852-66682852	1.7	1.24	1.75	1.65	1.58	chr4:102121276-102126276	1.28	1.18	1.34	1.22	1.24	1.42	1.72	1.46	1.76
chr1:66708926-66713926	1.29	2.06	1.48	2	2.07	chr4:102154941-102159941	1.7	1.56	1.69	1.73	1.7	1.98	2.17	1.94	1.87
chr1:66717022-66722022	1.32	1.31	1.39	1.34	1.36	chr4:102163958-102168958	2.13	1.93	2.07	1.96	1.07	1.85	1.66	2.01	2.1
chr1:66732712-66737712	1.41	1.04	1.3	1.56	1.4	chr4:102179246-102184246	4.37	3.84	4	4.02	3.15	4.28	3.44	3.93	3.66
chr1:66738016-66743016	2.05	2.09	1.63	2.17	2.31	chr4:102183892-102188892	3.77	3.57	3.44	3.3	2.73	3.5	3.49	3.33	3.16
chr1:66744331-66749331	1.9	1.77	1.64	1.87	2.04	chr4:102189379-102194379	3.58	4.2	3.75	3.69	3.14	3.26	3.14	3.71	3.39
chr1:66795898-66800898	3.46	3.36	3.56	4.05	3.97	chr4:102241378-102246378	5.2	4.89	4.99	5.15	4.68	5.35	5.02	5.26	5.19
chr1:66813215-66818215	2.1	2.37	2.21	3.09	2.9	chr4:102255563-102260563	2.85	2.36	2.65	2.9	2.03	2.52	1.88	3.08	2.57
chr1:66821260-66826260	1.64	1.91	1.8	1.87	1.5	chr4:102262846-102267846	2.42	2	2.26	2.26	2.21	2.14	2.31	2.64	2.68
chr1:66836230-66841230	2.33	2.34	2.58	2.54	2.34	chr4:102275804-102280804	3.1	2.81	2.81	3.04	2.6	2.73	2.22	3.02	2.72
chr1:66858907-66863907	1.06	1.22	1.21	1.32	1.02	chr4:102294246-102299246	2.12	2	2	2.11	2.15	1.95	1.86	1.96	1.56
chr1:66888550-66893550	1.36	1.72	1.84	1.61	1.54	NA:0-0	-1	-1	-1	-1	-1	-1	-1	-1	-1
chr1:66896566-66901566	1.08	0.92	1.11	1.04	1.37	chr4:102309946-102314946	1.91	1.98	1.86	2.01	1.72	2.01	1.76	2.02	1.85
chr1:66908808-66913808	1.9	2	1.73	1.92	1.79	chr4:102325574-102330574	1.93	1.94	1.85	2.04	1.37	2.24	1.89	2.21	2.09
chr1:66932572-66937572	0.78	0.94	1.18	1.43	1.19	chr4:102352373-102357373	1.82	2.87	2.32	3.35	2.77	1.96	2.54	2.16	1.51
chr1:66949545-66954545	1.31	1.61	1.68	1.91	1.76	chr4:102360365-102365365	1.6	1.9	1.58	2.66	1.67	1.34	1.93	1.75	1.84
chr1:66960076-66965076	0.84	0.94	0.74	1.36	1.39	chr4:102381471-102386471	1.52	1.76	1.42	2.5	2.14	1.46	1.66	1.62	1.75
chr1:67089601-67094601	1	0.76	0.91	1.31	1.19	chr4:102523534-102528534	1.14	2.96	2.04	2.23	2.59	1.12	1.64	1.8	2.36
chr1:67095154-67100154	0.62	0.83	0.77	0.98	1.22	chr4:102529316-102534316	1.06	2.66	1.51	2.11	2.48	1.17	1.49	1.86	1.8
chr1:67155765-67160765	1	0.85	1.09	1.37	1.37	chr4:102600944-102605944	1.82	1.6	1.49	1.38	1.21	1.66	1.75	1.95	2.11
chr1:67204244-67209244	1.09	1.19	1.44	1.21	1.21	chr4:102638068-102643068	2.09	1.95	1.82	1.94	2.25	1.9	1.47	1.66	1.91
chr1:67231522-67236522	1.54	1.33	1.39	1.55	1.42	chr4:102660112-102665112	2.74	3.76	3.2	3.03	2.74	2.11	2.92	2.67	2.73
chr1:67247171-67252171	1.68	2.11	2.49	2.74	2.46	NA:0-0	-1	-1	-1	-1	-1	-1	-1	-1	-1
chr1:67277943-67282943	1	0.68	0.8	1.19	1.1	chr4:102709743-102714743	2.12	1.75	1.74	1.76	1.22	2.17	2.25	2.29	2.33
chr1:67288486-67293486	1.29	1.68	1.69	1.56	1.8	chr4:102718910-102723910	1.61	1.36	1.54	1.3	0.98	1.23	1.2	1.92	0.38
chr1:67341184-67346184	1.02	1.05	0.63	1.3	1.01	chr4:102764166-102769166	2.02	1.93	1.79	1.88	0.99	1.93	1.97	1.8	1.74
chr1:67391782-67396782	3.04	2.93	2.86	2.76	2.85	chr4:102788094-102793094	3.44	3.48	3.54	3.33	3.68	3.59	3.58	3.39	3.57
chr1:67412213-67417213	1.77	1.62	1.69	1.88	1.56	chr4:102804059-102809059	1.96	2	1.96	2.03	1.37	1.86	2.05	2.16	1.75
chr1:67424579-67429579	1.64	1.63	1.55	2.03	1.77	chr4:102811703-102816703	1.71	1.76	2.05	1.82	1.22	2.29	2.09	2.32	1.7
chr1:67434082-67439082	1.68	1.5	1.8	2.1	1.83	chr4:102818495-102823495	1.98	1.91	2.11	2	2.03	2.17	1.83	2.79	2.46
chr1:67444753-67449753	2.18	1.71	2.03	2.5	2.22	chr4:102829588-102834588	1.65	1.43	1.85	1.78	1.43	1.65	2.08	1.72	1.58
chr1:67462517-67467517	1.56	1.43	1.47	1.52	1.67	chr4:102840714-102845714	1.71	1.98	2.55	1.56	1.83	1.56	2.66	2.26	2.2
chr1:67470152-67475152	1.56	1.3	1.35	1.45	1.37	chr4:102845416-102850416	1.71	1.78	1.91	1.6	1.15	1.61	2.51	1.91	1.87
chr1:67516649-67521649	2.98	3.11	3.17	3	2.9	chr4:102884659-102889659	3.42	3.41	3.7	3.34	4.05	3.54	4.04	3.9	3.96
chr1:67545266-67550266	2.4	3.64	3.83	4.12	3.95	NA:0-0	-1	-1	-1	-1	-1	-1	-1	-1	-1
chr1:67727946-67732946	1.2	1.07	1.45	1.32	1.39	chr6:67363256-67368256	2.02	1.86	1.73	1.87	1.9	2.18	1.51	2.42	2.29
chr1:67737679-67742679	1.33	1.19	0.99	1.32	1.1	chr6:67347575-67352575	1.98	1.67	1.46	2.03	1.88	1.39	0.75	1.8	1.16
chr1:67772173-67777173	1.33	2.21	1.27	1.44	1.96	chr6:67322513-67327513	2.16	3.41	1.78	2.54	2.12	1.95	1.6	2.35	2.11
chr1:67778532-67783532	1.18	1.8	1.3	1.55	1.5	chr6:67315290-67320290	1.61	2.32	1.56	2.07	1.35	2.1	1.51	1.83	1.64
chr1:67796062-67801062	1.26	1.63	1.28	1.39	1.5	chr6:67295988-67300988	2.7	2.8	1.91	2.77	1.89	2.48	1.67	2.17	2.07
chr1:67813825-67818825	1.08	1.32	1.13	1.19	1.33	chr6:67264126-67269126	2.27	2.18	1.92	2.17	1.69	1.75	1.59	1.77	1.61
chr1:67853548-67858548	1.13	1.37	1.12	1.04	1.19	chr6:67242000-67247000	2.11	2.02	1.75	2.02	1.96	2.24	2.04	2.36	1.96
chr1:67869544-67874544	1.82	1.46	1.52	1.77	1.58	NA:0-0	-1	-1	-1	-1	-1	-1	-1	-1	-1
chr1:67884219-67889219	1.85	1.58	1.73	1.66	1.48	chr6:67224411-67229411	1.98	2.04	2.06	2.2	1.62	1.69	1.14	2.33	1.79
chr1:67892763-67897763	3.29	3.31	3.23	3.37	3.28	chr6:67214703-67219703	3.93	3.71	3.75	3.86	4.03	4.27	4.16	4.22	3.85
chr1:67959348-67964348	1	1.27	1.04	1.17	0.96	chr6:67134093-67139093	2.28	1.99	1.86	1.95	2.26	2.53	1.94	2.27	2.22
chr1:68012789-68017789	1.49	2.02	2.13	2.25	2.21	chr6:67096634-67101634	1.61	1.65	1.54	1.68	0.63	1.81	1.84	1.88	1.32
chr1:68080618-68085618	0.9	0.99	1.06	1.12	0.99	chr6:67051864-67056864	1.64	2.04	1.85	1.71	1.61	1.66	2.06	2.07	1.95
chr1:68132714-68137714	1.03	0.99	1.15	1.25	1.09	chr6:67004142-67009142	2.27	2.53	2.65	1.87	2.14	2.26	2.74	2.4	1.56
chr1:68149714-68154714	2.56	3.19	2.9	2.66	2.65	chr6:66984227-66989227	2.45	2.22	2.29	2.19	2.53	2.86	2.59	2.58	3.01
chr1:68199422-68204422	1.43	2.02	1.94	1.96	1.62	chr6:66929388-66934388	1.82	1.86	1.76	1.42	1.49	1.62	1.52	1.57	1.98
chr1:68210624-68215624	1	1.08	1.21	1.11	1.6	chr6:66920256-66925256	2.28	2.34	2.32	1.96	1.68	2.41	2.35	2.45	2.28
chr1:68295952-68300952	1.15	0.93	0.95	0.98	0.96	chr6:66844396-66849396	2.44	2.17	2.21	1.91	2.43	2.67	2.41	2.73	2.48
chr1:68694022-68699022	0.35	0.49	0.62	0.63	0.71	chr3:159501698-159506698	2.63	2.9	3.25	2.29	3.07	2.74	3.75	3.83	3.27
chr1:68709054-68714054	0.99	0.95	1.01	1.21	1.04	chr3:159492580-159497580	1.25	2.07	1.92	1.42	2	1.42	1.92	2.25	1.98
chr1:68959445-68964445	1.33	2.1	1.23	1.71	1.76	chr3:159156599-159161599	2.04	3	2.41	2.83	2.4	2.19	2.39	2.71	1.97
chr1:69146880-69151880	1.37	1.89	2.08	2.52	2.17	NA:0-0	-1	-1	-1	-1	-1	-1	-1	-1	-1
chr1:69200270-69205270	1.76	2.58	2.74	2.96	2.93	NA:0-0	-1	-1	-1	-1	-1	-1	-1	-1	-1
chr1:69341430-69346430	1.99	2.93	3.14	3.42	3.27	NA:0-0	-1	-1	-1	-1	-1	-1	-1	-1	-1
chr1:69389632-69394632	1.61	2.21	2.34	2.68	2.45	NA:0-0	-1	-1	-1	-1	-1	-1	-1	-1	-1
chr1:69460380-69465380	1.57	2.16	2.35	2.42	2.38	chr3:158737280-158742280	-0.15	0.75	0.66	0.62	0.41	0.81	0.82	1.27	0.6
chr1:69499552-69504552	1.22	1.74	1.83	1.97	2.09	NA:0-0	-1	-1	-1	-1	-1	-1	-1	-1	-1
chr1:69581563-69586563	1.69	2.17	2.31	2.59	2.49	NA:0-0	-1	-1	-1	-1	-1	-1	-1	-1	-1
chr1:70348464-70353464	1.56	2.12	2.28	2.56	2.19	NA:0-0	-1	-1	-1	-1	-1	-1	-1	-1	-1
chr1:70460076-70465076	1.49	1.99	2.09	2.54	2.27	chr3:157856478-157861478	0.9	0.87	0.85	1.06	1.58	0.88	1.36	1.5	1.61
chr1:70562240-70567240	1.62	2.11	2.32	2.77	2.47	chr3:157770480-157775480	0.84	0.84	0.92	1.08	1.37	0.93	1.81	1.28	0.65
chr1:70670092-70675092	2.65	2.76	2.77	3.16	3.02	chr3:157698550-157703550	3.87	3.75	3.77	3.95	4.19	4.07	3.99	4.37	4.26
chr1:70684956-70689956	2.97	2.76	3.09	3.37	3.19	chr3:157691981-157696981	3.77	3.73	3.82	3.97	3.86	3.72	3.57	4.17	3.93
chr1:70752561-70757561	1.34	1.3	1.24	1.09	1.21	chr3:157656964-157661964	1.69	1.74	1.55	1.45	1.34	1.86	1.98	2.14	1.81
chr1:70817614-70822614	2.8	2.97	2.95	2.88	3.06	chr3:157607968-157612968	3.96	3.77	3.82	3.82	4.14	4.18	4.19	4.52	4.35
chr1:70874156-70879156	2.72	2.3	2.79	2.69	2.59	chr3:157584739-157589739	1.43	1.42	1.55	1.36	1.63	1.62	1.52	1.74	1.47
chr1:71061104-71066104	1.85	2.72	2.94	3.06	2.99	NA:0-0	-1	-1	-1	-1	-1	-1	-1	-1	-1
chr1:71278598-71283598	1.44	1.98	2.09	2.24	2	chr3:157425846-157430846	0.95	1.03	0.94	1.06	1.19	1.28	1.1	1.64	1.64
chr1:71506184-71511184	0.77	1.03	0.91	1.47	1.06	chr3:157231261-157236261	2.24	1.55	2.36	1.98	1.66	2.33	2.36	3.16	2.65
chr1:71543704-71548704	2.52	2.29	2.45	2.83	2.57	chr3:157195902-157200902	3.11	3.28	3.02	3.39	3.73	3.34	3.21	3.54	3.5
chr1:71572648-71577648	1.53	2.03	2.14	2.36	2.18	chr3:157163003-157168003	1.07	1.2	1.02	1.1	1.95	1.33	1.54	1.58	1.2
chr1:71681532-71686532	1.59	2.08	2.09	2.41	2.15	NA:0-0	-1	-1	-1	-1	-1	-1	-1	-1	-1
chr1:71979064-71984064	2.32	3.48	3.63	3.84	3.74	NA:0-0	-1	-1	-1	-1	-1	-1	-1	-1	-1
chr1:72354244-72359244	1.83	2.72	2.87	2.99	2.94	NA:0-0	-1	-1	-1	-1	-1	-1	-1	-1	-1
chr1:72853196-72858196	1.25	1.65	1.89	2.3	1.82	NA:0-0	-1	-1	-1	-1	-1	-1	-1	-1	-1
chr1:72974030-72979030	0.7	0.56	0.89	0.97	0.81	chr3:156070764-156075764	1.75	1.73	1.95	1.37	1.6	1.79	2.5	2.7	2.6
chr1:73277944-73282944	1.27	1.65	1.69	2.07	1.8	NA:0-0	-1	-1	-1	-1	-1	-1	-1	-1	-1
chr1:73365210-73370210	1.55	2	2.26	2.5	2.35	NA:0-0	-1	-1	-1	-1	-1	-1	-1	-1	-1
chr1:74596167-74601167	1.23	1.49	1.52	1.97	1.5	NA:0-0	-1	-1	-1	-1	-1	-1	-1	-1	-1
chr1:74661504-74666504	2.08	2.06	2.14	2.2	2.19	chr3:154753802-154758802	2.94	2.76	2.85	2.99	2.99	2.93	2.97	3.2	3.23
chr1:74674556-74679556	1.17	1.44	1.72	1.67	1.92	chr3:154740421-154745421	1.03	0.73	1.02	0.9	0.38	0.75	0.83	0.92	0.54
chr1:74812880-74817880	1.55	2.09	2.27	2.57	2.44	NA:0-0	-1	-1	-1	-1	-1	-1	-1	-1	-1
chr1:74911001-74916001	1.69	2.38	2.51	2.77	2.47	NA:0-0	-1	-1	-1	-1	-1	-1	-1	-1	-1
chr1:74996121-75001121	1.26	1.42	1.76	1.98	1.82	chr3:154461020-154466020	0.83	0.76	0.79	0.79	1.54	0.71	0.94	1.11	0.85
chr1:75196237-75201237	2.38	2.36	2.43	2.44	2.28	chr3:154257651-154262651	2.14	2.06	2.03	2.15	2.77	2.67	2.39	2.46	1.98
chr1:75227064-75232064	1.59	1.16	1.63	2.03	1.57	chr3:154240768-154245768	0.94	0.88	1.02	0.84	0.29	0.51	0.66	0.45	0.24
chr1:75343890-75348890	1.41	1.83	1.93	2.04	1.85	NA:0-0	-1	-1	-1	-1	-1	-1	-1	-1	-1
chr1:75453300-75458300	1.39	1.75	1.78	1.96	1.91	NA:0-0	-1	-1	-1	-1	-1	-1	-1	-1	-1
chr1:75572541-75577541	1.56	2.27	2.25	2.72	2.4	NA:0-0	-1	-1	-1	-1	-1	-1	-1	-1	-1
chr1:75840980-75845980	1.79	2.53	2.6	2.86	2.72	NA:0-0	-1	-1	-1	-1	-1	-1	-1	-1	-1
chr1:75848794-75853794	1.61	2.25	2.44	2.8	2.54	NA:0-0	-1	-1	-1	-1	-1	-1	-1	-1	-1
chr1:75941872-75946872	1.53	2.1	2.33	2.54	2.47	NA:0-0	-1	-1	-1	-1	-1	-1	-1	-1	-1
chr1:76143750-76148750	1.46	1.92	2.04	2.32	1.97	NA:0-0	-1	-1	-1	-1	-1	-1	-1	-1	-1
chr1:76187878-76192878	2.56	2.51	2.62	2.58	2.44	chr3:153604962-153609962	2.8	2.6	2.66	2.55	2.96	3.32	2.92	3.25	3.15
chr1:76225736-76230736	1.03	0.99	1.13	1.49	1.43	chr3:153582997-153587997	1.62	1.58	1.47	1.21	1.52	1.89	1.45	1.52	0.95
chr1:76250130-76255130	2.9	2.58	2.73	2.91	2.93	chr3:153571847-153576847	3.5	3.89	3.5	3.82	3.78	3.72	3.78	3.74	3.83
chr1:76303304-76308304	1.28	1.68	1.83	2.15	1.93	NA:0-0	-1	-1	-1	-1	-1	-1	-1	-1	-1
chr1:76500320-76505320	1.04	0.83	1.07	1.36	1.06	chr3:153426070-153431070	2.99	3.34	3.18	2.99	2.93	2.88	2.73	3.03	3.1
chr1:76540290-76545290	1.69	1.02	1.51	0.92	1.19	chr3:153383324-153388324	2.6	2.7	3.26	2.81	3.15	3.06	3.3	3.77	3.45
chr1:76550401-76555401	0.95	1.05	1.26	1.2	1.25	chr3:153372617-153377617	1.7	1.52	1.7	1.58	1.43	1.44	1.62	1.88	1.8
chr1:76617875-76622875	1.58	1.61	1.41	1.66	1.88	chr3:153315406-153320406	1.32	1.39	1.57	1.34	1.94	1.43	1.63	1.74	1.92
chr1:76704241-76709241	1.36	0.79	1.25	1.19	1.43	chr3:153248381-153253381	1.14	1.77	1.7	1.19	1.94	1.59	2.04	2.03	2.12
chr1:76764260-76769260	1.84	0.97	1.76	1.19	1.6	chr3:153182103-153187103	1.15	1.39	1.45	1.23	1.59	1.43	1.38	1.67	0.91
chr1:76920930-76925930	1.51	1.91	2.02	2.36	2.17	NA:0-0	-1	-1	-1	-1	-1	-1	-1	-1	-1
chr1:77032961-77037961	1.14	0.91	0.9	1.33	1.39	chr3:152937012-152942012	1.66	2.01	2.09	1.89	2.36	1.75	1.92	1.88	2.35
chr1:77040998-77045998	0.97	0.68	0.92	1.38	1.5	chr3:152920430-152925430	2.95	2.73	2.88	2.72	2.61	2.85	2.67	3.02	2.66
chr1:77049117-77054117	0.99	1.07	1.22	1.05	0.86	chr3:152911034-152916034	2.13	2.04	2.02	1.86	1.72	2.07	1.68	2.12	2.04
chr1:77347205-77352205	0.72	0.88	1.03	1.12	1.15	chr3:152630740-152635740	2.67	2.29	2.39	1.99	1.99	2.55	2.28	2.73	2.63
chr1:77364904-77369904	1.02	0.84	1.18	1.53	1.31	chr3:152618654-152623654	2.43	3	2.43	2.67	2.57	2.48	2	2.16	1.9
chr1:77373978-77378978	1.51	1.64	1.93	2.06	2.02	chr3:152606764-152611764	3.01	2.5	2.7	2.42	2.17	2.72	2.77	2.35	2.57
chr1:77382817-77387817	1.13	0.86	1.27	1.08	1.12	chr3:152603558-152608558	3.55	3.04	3.16	2.77	2.58	3.67	3.13	2.9	2.99
chr1:77397128-77402128	1.07	0.66	1.09	1.21	1.4	chr3:152589908-152594908	4.26	4.38	4.14	4.25	3.44	4.15	3.7	4.06	3.64
chr1:77404265-77409265	0.5	0.98	0.9	1.21	1.19	chr3:152580724-152585724	3.19	3.69	3.32	3.38	2.94	2.65	2.73	2.73	2.55
chr1:77411596-77416596	1.02	1.12	1.22	1.16	1.27	chr3:152573298-152578298	3.71	4.35	3.97	4.31	4.04	3.55	3.87	3.69	3.74
chr1:77465714-77470714	1.83	2.74	2.9	3.21	3.01	NA:0-0	-1	-1	-1	-1	-1	-1	-1	-1	-1
chr1:77572304-77577304	1.38	1.93	2.01	2.12	1.85	NA:0-0	-1	-1	-1	-1	-1	-1	-1	-1	-1
chr1:77591716-77596716	1.19	1.24	1.25	1.31	1.5	chr12:68608660-68613660	0.14	0.48	0.3	0.32	0.9	0.43	0.56	1.05	0.88
chr1:77660388-77665388	1.33	1.8	1.25	1.77	1.36	chr3:152389061-152394061	1.52	1.62	1.49	1.7	1.62	1.69	1.67	1.94	1.3
chr1:77682460-77687460	2.39	2.28	2.55	2.69	2.54	chr3:152374729-152379729	2.53	2.53	2.28	2.7	2.91	2.53	2.75	2.64	2.12
chr1:77744076-77749076	2.74	1.46	2.7	1.35	1.3	chr3:152329606-152334606	0.92	0.97	0.96	0.93	1.32	1.17	0.97	0.84	1.21
chr1:77772312-77777312	2.24	1.38	2.29	1.83	1.32	chr3:152306589-152311589	1.05	1.22	1.03	0.91	1.21	1.06	1.16	1.91	0.93
chr1:77866311-77871311	1.68	1.77	1.96	1.79	1.56	chr3:152196703-152201703	0.71	0.2	0.02	-0.03	-0.07	0.29	0.28	-0.09	-0.29
chr1:77893818-77898818	2.98	2.2	2.81	2.6	2.69	NA:0-0	-1	-1	-1	-1	-1	-1	-1	-1	-1
chr1:77985034-77990034	1.63	1.09	1.56	0.99	1.08	chr3:152138898-152143898	1.93	2.1	1.95	1.98	2.24	2.11	2.03	2.18	1.82
chr1:78013155-78018155	1.36	1.06	1.5	1.09	1.56	chr3:152129142-152134142	1.7	2.21	1.88	1.94	2.18	1.7	1.64	1.58	1.51
chr1:78036717-78041717	1.49	1.2	1.36	1.56	1.46	chr3:152113349-152118349	1.65	1.78	2.17	1.76	1.53	1.22	1.52	1.88	1.64
chr1:78051617-78056617	1.59	1.33	1.49	1.49	1.32	chr3:152104996-152109996	2.18	2.62	2.18	2.61	2.49	2.07	2.37	2.59	1.92
chr1:78083798-78088798	1.33	1.01	1.4	1.12	1.28	chr3:152097265-152102265	2.24	2.9	2.37	2.56	2.53	2.27	2.41	2.38	2.02
chr1:78089711-78094711	1.31	1.48	1.52	1.35	1.64	chr3:152092978-152097978	2.84	2.94	2.86	2.96	2.75	2.57	2.5	3.16	2.86
chr1:78103996-78108996	1.3	1.06	1.18	1.41	1.19	chr3:152081908-152086908	1.75	1.82	1.77	1.87	2.2	1.92	1.47	2.14	2.3
chr1:78146138-78151138	3	2.96	2.87	2.94	2.95	chr3:152056838-152061838	3.29	3.17	3.31	3.42	3.79	3.78	3.82	3.83	3.87
chr1:78209614-78214614	1.63	1.67	1.96	1.81	1.74	NA:0-0	-1	-1	-1	-1	-1	-1	-1	-1	-1
chr1:78222433-78227433	2.7	2.59	2.58	2.71	2.48	chr3:152006831-152011831	2.39	2.02	2.45	2.14	1.85	2.36	2.3	2.43	2.46
chr1:78243190-78248190	2.23	2.11	2.23	2.45	2.01	chr3:151999420-152004420	2.27	2.12	2.21	2.18	2.67	2.23	2.36	2.37	2.59
chr1:78363025-78368025	1.42	1.66	1.88	2.27	2	chr3:151918560-151923560	1.62	1.49	1.47	1.63	1.77	1.58	1.13	1.79	1.46
chr1:78443083-78448083	3.17	3.27	3.18	3.55	3.42	chr3:151869923-151874923	4.2	3.79	4.03	4.02	4.63	4.57	4.56	4.6	4.73
chr1:78468279-78473279	2.7	2.32	2.72	3.11	2.77	chr3:151854066-151859066	3.56	2.85	3.65	3.06	2.53	3.45	3.2	3.84	3.22
chr1:78650774-78655774	1.43	1.8	1.72	2.19	2.21	NA:0-0	-1	-1	-1	-1	-1	-1	-1	-1	-1
chr1:79026799-79031799	1.41	1.96	2.16	2.27	2.41	NA:0-0	-1	-1	-1	-1	-1	-1	-1	-1	-1
chr1:79084545-79089545	2.18	1.46	2.1	2.66	2.5	NA:0-0	-1	-1	-1	-1	-1	-1	-1	-1	-1
chr1:79111892-79116892	2.27	1.97	2.16	2.81	2.41	chr3:151409097-151414097	1.27	1.09	1.11	1.16	1.47	1.52	1.6	1.83	1.33
chr1:79128096-79133096	1.48	1.13	1.51	1.82	1.84	chr3:151392651-151397651	0.75	0.84	0.72	0.56	1.47	1.37	1.27	1.55	2.04
chr1:79311407-79316407	1.7	2.33	2.49	2.67	2.55	NA:0-0	-1	-1	-1	-1	-1	-1	-1	-1	-1
chr1:79632936-79637936	1.31	1.64	1.73	2.17	1.77	chr3:150982704-150987704	0.74	1.02	0.73	0.81	1.13	0.93	1.04	1.66	1.74
chr1:79976850-79981850	1.7	2.38	2.62	2.89	2.71	NA:0-0	-1	-1	-1	-1	-1	-1	-1	-1	-1
chr1:80404150-80409150	1.64	2.33	2.57	2.75	2.62	NA:0-0	-1	-1	-1	-1	-1	-1	-1	-1	-1
chr1:80598247-80603247	1.68	2.35	2.52	2.79	2.65	NA:0-0	-1	-1	-1	-1	-1	-1	-1	-1	-1
chr1:80859312-80864312	1.52	1.98	2.13	2.45	2.14	NA:0-0	-1	-1	-1	-1	-1	-1	-1	-1	-1
chr1:80870964-80875964	1.29	1.56	1.65	2.09	1.68	chr3:149928430-149933430	0.47	0.41	0.55	0.45	1.42	0.55	1.16	1.25	1.02
chr1:81409564-81414564	1.44	1.86	1.99	2.14	2	NA:0-0	-1	-1	-1	-1	-1	-1	-1	-1	-1
chr1:81878120-81883120	0.47	0.44	0.94	1.15	1.19	chr3:149009755-149014755	1.47	2.22	2.04	1.28	1.7	1.56	2.1	1.64	1.45
chr1:81887090-81892090	0.66	0.8	1.07	1.09	1.01	chr3:148999708-149004708	1.42	3.06	2.34	1.73	2.01	1.54	2	1.64	1.54
chr1:81898931-81903931	0.6	0.57	1.02	1.28	0.97	chr3:148985445-148990445	2.81	3.53	3.46	2.68	2.16	2.32	2.58	2.34	2.47
chr1:81916607-81921607	0.47	0.68	0.75	1.17	1.34	chr3:148965857-148970857	1.48	2.27	1.93	1.36	1.97	1.53	1.91	1.84	1.4
chr1:82414525-82419525	0.97	0.55	0.75	1.09	1.34	chr3:148512146-148517146	2.34	1.28	1.58	1.81	1.63	1.89	1.93	2.14	1.82
chr1:82464426-82469426	0.46	0.54	0.79	1.19	0.99	chr3:148467903-148472903	2.16	1.13	1.53	1.44	1.31	2.23	1.24	2.21	2.07
chr1:82596280-82601280	1.67	2.25	2.41	2.8	2.58	NA:0-0	-1	-1	-1	-1	-1	-1	-1	-1	-1
chr1:82716652-82721652	1.66	2.33	2.64	2.79	2.68	NA:0-0	-1	-1	-1	-1	-1	-1	-1	-1	-1
chr1:82748529-82753529	0.84	0.28	0.96	1.11	1.13	chr3:148170834-148175834	1.43	1.22	1.91	1.42	1.19	1.87	1.67	2.33	1.68
chr1:83647980-83652980	1.55	2.22	2.38	2.61	2.39	NA:0-0	-1	-1	-1	-1	-1	-1	-1	-1	-1
chr1:83728766-83733766	1.39	1.88	1.82	1.89	1.99	chr3:147241514-147246514	0.06	0.15	-0.43	-0.21	1.11	0.36	0.67	0.38	0.68
chr1:83815437-83820437	1.47	2.09	2.22	2.19	2.16	NA:0-0	-1	-1	-1	-1	-1	-1	-1	-1	-1
chr1:83972420-83977420	2.07	0.96	1.85	1.98	2.29	chr3:147003522-147008522	0.66	0.42	0.29	0.4	1.15	0.92	1.34	1.75	1.41
chr1:84151984-84156984	1.44	1.75	1.93	2.07	2.03	chr3:146844044-146849044	0.52	0.55	0.43	0.23	1.23	0.75	0.52	0.32	0.7
chr1:84324280-84329280	2.1	1.18	1.96	1.59	1.73	chr3:146648372-146653372	0.88	0.76	0.73	0.74	1.18	0.62	0.84	1.18	1.46
chr1:84541949-84546949	2.13	1.48	1.83	1.3	1.78	chr3:146472707-146477707	3.06	3.05	3.1	2.97	3.54	3.55	3.41	3.67	3.61
chr1:84608500-84613500	3.15	2.14	2.7	3.01	2.89	chr3:146440911-146445911	3.59	3.25	3.27	3.5	2.8	3.71	3.45	3.94	3.24
chr1:84617692-84622692	1.66	1.51	1.61	1.98	1.89	NA:0-0	-1	-1	-1	-1	-1	-1	-1	-1	-1
chr1:84633047-84638047	1.41	1.05	1.29	1.61	1.33	chr3:146424966-146429966	2.22	1.86	1.93	1.88	1.78	2.39	1.92	2.17	2.18
chr1:84695274-84700274	1.72	2.29	2.43	2.74	2.58	NA:0-0	-1	-1	-1	-1	-1	-1	-1	-1	-1
chr1:84876303-84881303	0.77	0.7	1.32	1.12	1.36	chr3:146244385-146249385	2.03	1.68	1.56	1.92	1.82	1.8	1.82	2.35	1.92
chr1:84898397-84903397	2.44	1.28	2	1.99	2.01	chr3:146224051-146229051	1.75	1.69	1.49	1.52	1.18	1.5	1.37	1.59	1.3
chr1:84904991-84909991	1.52	1.63	1.53	1.95	1.78	NA:0-0	-1	-1	-1	-1	-1	-1	-1	-1	-1
chr1:84942763-84947763	2.26	2.2	2.31	2.7	2.64	chr3:146181552-146186552	2.96	2.86	2.87	3.01	3.26	2.92	2.87	3.33	3.23
chr1:84957585-84962585	1.54	1.28	1.71	1.85	1.37	chr3:146171076-146176076	1.84	1.56	1.79	1.79	2.2	1.77	1.54	2.15	1.89
chr1:84969192-84974192	3.1	2.98	3.05	3.16	3.2	chr3:146160485-146165485	3.75	3.54	3.7	3.8	4.07	4.05	4.12	4.39	4.21
chr1:85036724-85041724	2.58	2.62	2.52	2.86	2.75	chr3:146111646-146116646	2.55	2.49	2.5	2.65	2.93	3.09	2.62	2.91	2.72
chr1:85155132-85160132	3.15	2.49	2.74	2.97	2.96	chr3:146062611-146067611	1.93	1.75	1.74	1.81	1.8	1.83	2.03	1.93	1.29
chr1:85286078-85291078	0.82	1.06	1.14	1.72	1.28	chr3:145936102-145941102	1.25	1.7	1.1	2.09	1.94	1.47	1.59	2.15	1.58
chr1:85317796-85322796	1.37	1.31	1.3	1.99	1.64	chr3:145912357-145917357	1.11	1.67	1.16	1.55	1.96	1.4	1.08	1.54	1.35
chr1:85326362-85331362	1.94	1.53	1.68	1.84	1.67	chr3:145904920-145909920	1.22	1.39	1.15	1.43	1.46	1.35	1.59	1.52	2.01
chr1:85395102-85400102	1.26	1.21	1.26	1.26	1.32	chr3:145851271-145856271	2.4	1.77	1.63	2.69	2.89	2.56	2.27	2.77	2.56
chr1:85408799-85413799	2.05	1.66	1.54	1.93	2.16	chr3:145837927-145842927	1.57	1.64	1.58	1.81	1.47	1.71	1.07	1.66	1.82
chr1:85433814-85438814	1.06	1.15	1.06	1.45	1.64	chr3:145818832-145823832	2.65	2.34	2.19	2.58	2.15	2.38	2.18	2.64	2.48
chr1:85459855-85464855	1.52	1.26	1.46	2.25	2.53	chr3:145811112-145816112	2.34	2.51	2.25	2.68	2.65	2.53	2.35	2.56	2.75
chr1:85508113-85513113	1.22	0.91	1.1	1.27	1.12	chr3:145782826-145787826	2.47	2.57	3.09	2.33	2.24	2.83	3.03	3.23	2.76
chr1:85563310-85568310	1.26	1.43	1.73	1.93	2	chr3:145729296-145734296	1.76	1.25	1.36	1.39	1.41	1.72	1.6	1.51	1.77
chr1:85571988-85576988	1.15	1.02	1.14	1.37	1.25	chr3:145723576-145728576	2.38	1.61	1.59	1.68	1.55	2.18	1.68	2.03	1.95
chr1:85597373-85602373	0.99	1.12	1.06	1.22	0.93	chr3:145699829-145704829	1.89	1.42	1.65	1.42	1.87	2.15	1.39	2.28	1.69
chr1:85664806-85669806	3.17	1.69	3	2.5	2.19	chr3:145648425-145653425	1.53	1.04	1.42	1.3	1.66	1.53	1.36	1.35	1.97
chr1:85701067-85706067	1.1	0.99	0.95	1.39	1.35	chr3:145611231-145616231	3.06	2.39	2.36	2.31	2.32	2.77	2.71	2.54	2.6
chr1:85722258-85727258	2.23	2.47	2.26	2.16	2.27	chr3:145598474-145603474	2.93	2.82	2.76	2.91	3.05	3.05	2.96	3.03	3.05
chr1:85739456-85744456	2.83	3.09	2.97	3.05	2.98	chr3:145585878-145590878	4.04	3.94	4.03	4.18	4.31	4.13	4.19	4.29	4.21
chr1:85753237-85758237	0.72	1.02	0.82	1.63	1.07	chr3:145577182-145582182	2.14	2.14	2.08	2.38	1.38	1.89	2.05	1.84	2.08
chr1:85979260-85984260	1.32	1.55	1.96	2.14	1.94	chr3:145375014-145380014	0.92	1.04	0.82	0.88	0.91	0.93	0.99	1.37	0.71
chr1:85985188-85990188	1.47	1.73	1.85	2.42	2.15	chr3:145371400-145376400	0.82	0.93	0.88	1.07	0.97	0.79	1.51	1.19	1.37
chr1:85990765-85995765	1.41	1.83	2.07	2.22	1.88	chr3:145363866-145368866	0.69	0.87	0.89	0.84	1.36	1.03	1.38	1.55	0.54
chr1:85996588-86001588	1.49	1.65	2.04	2.44	2.23	chr3:145356071-145361071	0.86	1.05	0.95	0.93	1.55	1.07	1.67	0.92	0.74
chr1:86086619-86091619	0.91	0.91	0.95	1.07	1.29	chr3:145278770-145283770	1.23	2.02	1.56	1.79	2.24	1.54	1.74	1.93	1.97
chr1:86109686-86114686	1.6	2.19	2.27	2.58	2.38	NA:0-0	-1	-1	-1	-1	-1	-1	-1	-1	-1
chr1:86141254-86146254	0.92	1.11	1.33	1.55	1.07	chr3:145255894-145260894	2.09	2.36	2.25	2.24	2.27	2.14	1.83	2.56	2.15
chr1:86170804-86175804	2.33	2.37	2.43	2.23	2.48	chr3:145237467-145242467	2.12	2	2.08	2.2	2.65	2.36	2.36	2.5	2.44
chr1:86215396-86220396	1.45	1.97	2.13	2.25	2.27	chr3:145192234-145197234	0.98	0.91	0.86	1.02	1.57	1.02	0.86	1.19	1.44
chr1:86289694-86294694	1.36	1.85	1.94	2.25	2.02	NA:0-0	-1	-1	-1	-1	-1	-1	-1	-1	-1
chr1:86335558-86340558	1.18	1.38	1.52	1.91	1.74	chr3:145119280-145124280	0.84	0.88	0.71	0.99	1.4	1.04	0.82	0.86	1.33
chr1:86707196-86712196	1.56	2.25	2.32	2.61	2.47	NA:0-0	-1	-1	-1	-1	-1	-1	-1	-1	-1
chr1:86850504-86855504	1.51	1.68	1.24	2.24	2.31	chr3:144784288-144789288	1.76	1.67	1.72	1.76	1.98	1.69	1.83	1.89	1.39
chr1:86859330-86864330	2.83	2.73	2.79	3.22	3.2	chr3:144778626-144783626	2.96	2.97	2.84	3.15	3.37	3.17	3.11	3.57	3.34
chr1:87089980-87094980	1.25	1.76	1.85	2.07	2.07	NA:0-0	-1	-1	-1	-1	-1	-1	-1	-1	-1
chr1:87136392-87141392	1.23	1.53	1.43	1.85	1.67	NA:0-0	-1	-1	-1	-1	-1	-1	-1	-1	-1
chr1:87144500-87149500	1.3	1.63	1.85	2.1	1.99	NA:0-0	-1	-1	-1	-1	-1	-1	-1	-1	-1
chr1:87168136-87173136	3.06	3.32	3.21	3.46	3.25	chr3:144380463-144385463	3.56	3.34	3.5	3.49	3.74	3.62	3.77	3.88	3.78
chr1:87189200-87194200	1.46	1.17	1.01	1.57	1.41	chr3:144364492-144369492	2.07	2.55	2.65	2.64	2.43	1.67	2.08	2.8	1.17
chr1:87194286-87199286	1.56	1.53	1.43	1.88	1.71	chr3:144359644-144364644	2.3	2.21	2.22	2.26	1.88	2.19	2.3	2.29	2.43
chr1:87280835-87285835	1.5	1.99	2.14	2.58	2.35	NA:0-0	-1	-1	-1	-1	-1	-1	-1	-1	-1
chr1:87288522-87293522	1.03	1.25	1.13	1.09	1.27	chr3:144289288-144294288	1.92	1.82	1.72	1.83	2.14	1.64	2.07	2.11	2.41
chr1:87362080-87367080	1.51	1.79	1.69	1.75	1.85	chr3:144241100-144246100	1.98	1.82	1.81	1.95	1.87	2.1	2.01	2.41	1.63
chr1:87368595-87373595	1.71	1.44	1.8	1.94	1.91	chr3:144236637-144241637	2.04	1.95	2.01	1.81	2.14	2.05	2.24	2.45	2.32
chr1:87377560-87382560	2.99	2.98	3.07	3.21	3.29	chr3:144230927-144235927	3.54	3.37	3.42	3.42	3.72	3.78	3.72	4.01	3.98
chr1:87592221-87597221	0.88	1.15	0.98	0.92	1.01	chr3:144062099-144067099	2.66	2.12	2.12	2.12	1.69	2.69	1.8	2.04	2.07
chr1:87615318-87620318	1.23	1.14	1.36	1.06	1.11	chr3:144041570-144046570	2.1	2.31	2.17	2.39	2.45	2.16	2.19	2.47	2.79
chr1:87746268-87751268	0.73	0.93	0.64	1.14	1.39	chr3:143914205-143919205	2.36	1.41	1.73	1.93	1.7	2.34	2	2.52	2.54
chr1:87767506-87772506	1.06	0.84	0.81	1.1	0.89	chr3:143892617-143897617	3.18	1.76	2.4	2.63	1.75	2.91	2.71	2.95	2.37
chr1:87791999-87796999	2.72	1.55	1.66	2.77	2.31	chr3:143865706-143870706	3.29	2.07	2.88	2.79	2.72	3.59	3.16	3.52	3.53
chr1:87912448-87917448	1.13	1.19	0.91	1.91	1.67	chr3:143751027-143756027	1.21	1.84	1.63	1.56	2.22	1.22	2.04	1.57	1.95
chr1:88366304-88371304	1.03	0.74	0.88	1.23	1.36	chr3:143307431-143312431	1.96	1.9	1.98	1.82	1.81	1.97	2.3	2.3	2.42
chr1:88434402-88439402	0.97	0.84	0.81	1.4	1.12	chr3:143242247-143247247	1.71	1.23	1.24	1.34	1.76	2.04	1.86	1.77	1.87
chr1:88808328-88813328	1.58	2.16	2.34	2.78	2.48	NA:0-0	-1	-1	-1	-1	-1	-1	-1	-1	-1
chr1:89115959-89120959	1.09	0.91	1.1	1.35	1.24	chr3:142590024-142595024	1.63	1.42	1.34	1.52	1.32	2.09	1.73	1.68	1.73
chr1:89147650-89152650	3.11	3.09	3.06	3.15	2.96	chr3:142541635-142546635	3.29	3.34	3.33	3.49	3.94	3.73	3.76	4.12	3.92
chr1:89178816-89183816	1.35	1.67	1.76	2.17	1.72	NA:0-0	-1	-1	-1	-1	-1	-1	-1	-1	-1
chr1:89343899-89348899	1.86	1.65	1.65	1.98	1.43	NA:0-0	-1	-1	-1	-1	-1	-1	-1	-1	-1
chr1:89354372-89359372	2.7	2.79	2.66	2.81	2.75	chr3:142425914-142430914	3.4	3.54	3.53	3.49	3.57	3.64	3.71	3.9	3.58
chr1:89448180-89453180	2	1.78	1.93	1.66	1.65	chr3:142368926-142373926	1.48	1.38	1.56	1.44	1.28	1.55	1.23	1.84	0.65
chr1:89454686-89459686	3.34	3.28	3.29	3.25	3.13	chr3:142362642-142367642	2.04	1.85	2.11	1.89	1.99	2.32	2.1	2.24	2.41
chr1:89485694-89490694	2.54	2.43	2.37	2.85	2.74	chr3:142286867-142291867	1.83	2.15	2.2	1.89	1.83	1.84	1.51	1.89	1.24
chr1:89492579-89497579	1.52	1.63	1.49	1.76	1.91	NA:0-0	-1	-1	-1	-1	-1	-1	-1	-1	-1
chr1:89498262-89503262	1.78	1.71	1.83	1.76	1.66	NA:0-0	-1	-1	-1	-1	-1	-1	-1	-1	-1
chr1:89512065-89517065	1.65	1.56	1.77	1.45	1.47	NA:0-0	-1	-1	-1	-1	-1	-1	-1	-1	-1
chr1:89530640-89535640	2.41	2.33	2.39	2.73	2.73	NA:0-0	-1	-1	-1	-1	-1	-1	-1	-1	-1
chr1:89573268-89578268	1.65	1.64	1.54	2.04	1.89	chr3:142271591-142276591	1.68	1.75	1.94	1.83	1.79	2.08	1.51	2.15	1.48
chr1:89583422-89588422	1.74	1.89	1.81	1.79	1.81	chr3:142260998-142265998	1.74	2.02	2.14	1.65	2	1.79	1.67	1.9	1.96
chr1:89589152-89594152	3.44	3.29	3.49	3.37	3.36	chr3:142244730-142249730	1.51	2.34	2.51	1.54	0.51	1.3	1.71	1.63	1.98
chr1:89661503-89666503	2.99	2.99	3	3.05	3.21	chr3:142222759-142227759	3.39	4.42	4.06	3.58	3.5	3.24	3.72	3.61	3.43
chr1:89724484-89729484	1.86	2.35	2.32	2.37	2.25	chr3:142181014-142186014	1.64	1.93	1.77	1.57	1.13	1.34	1.64	1.76	1.24
chr1:89738742-89743742	2.39	2.65	2.38	2.19	2.42	chr3:142158836-142163836	3.36	4.31	3.85	3.91	3.58	3.1	3.65	4.03	3.33
chr1:89750097-89755097	2.31	2.52	2.42	2.55	2.56	chr3:142155141-142160141	3.33	4.2	3.87	3.84	3.49	3.08	3.41	3.59	3.14
chr1:89794143-89799143	1.28	1.46	1.6	1.72	1.64	chr5:105646798-105651798	0.46	0.03	0.24	-0.35	-0.8	-0.48	-0.57	-0.43	-0.65
chr1:89827800-89832800	1.3	1.28	1.42	1.33	1.63	chr5:105773812-105778812	1.84	1.17	1.5	1.79	1.84	1.48	0.62	1.58	1.69
chr1:89844584-89849584	1.19	0.92	0.93	1.35	1.24	chr5:105754297-105759297	1.4	1.55	1.5	1.34	1.56	1.15	0.96	1.45	1.42
chr1:89870754-89875754	1.32	1.37	1.43	1.7	1.84	NA:0-0	-1	-1	-1	-1	-1	-1	-1	-1	-1
chr1:89878322-89883322	1.72	2.33	2.48	2.75	2.53	NA:0-0	-1	-1	-1	-1	-1	-1	-1	-1	-1
chr1:89957858-89962858	1.54	2.11	2.26	2.45	2.32	NA:0-0	-1	-1	-1	-1	-1	-1	-1	-1	-1
chr1:89988680-89993680	3.15	3.18	3	3.18	2.87	chr5:105842937-105847937	3.25	3.14	3.23	3.05	3.39	3.17	3.05	3.26	3.47
chr1:90010680-90015680	1.36	1.35	1.4	1.62	1.39	chr5:105871265-105876265	3.19	2.92	2.99	2.66	2.65	2.93	2.87	3.04	2.82
chr1:90021175-90026175	1.31	1.59	1.4	1.61	1.48	chr5:105886231-105891231	1.81	1.83	1.7	1.83	1.43	1.98	2.05	2.22	1.49
chr1:90044458-90049458	1.43	1.52	1.49	1.54	1.62	chr5:105904835-105909835	1.83	1.66	1.7	1.5	1.92	1.49	2.1	2.09	1.41
chr1:90069732-90074732	3.68	3.01	3.5	3.81	3.75	chr5:105923142-105928142	3.44	3.2	3.43	3.16	2.75	3.18	2.99	3.3	3.34
chr1:90095758-90100758	3.59	3.85	3.54	3.59	3.57	chr5:105945556-105950556	4.03	4.24	4.16	3.99	4.26	4.15	4.41	4.35	4.27
chr1:90112925-90117925	1.83	1.87	1.89	2.03	1.99	chr5:105963943-105968943	2	1.82	2.25	1.89	1.62	1.73	2.19	2.01	1.89
chr1:90122406-90127406	2.64	2.85	2.6	2.79	2.76	chr5:105973277-105978277	2.03	2.36	2.36	2.09	2.41	2.33	2.4	2.56	2.32
chr1:90133176-90138176	1.63	2.07	1.71	1.61	1.85	chr5:105984308-105989308	2.08	2.26	2.16	2.02	2.39	2.32	1.66	2.12	1.8
chr1:90159070-90164070	1.95	2.26	2.37	2.29	2.24	chr5:106021973-106026973	2.48	2.14	2.37	2.13	2.11	2.54	2.53	2.55	2
chr1:90169610-90174610	1.59	1.73	1.73	2.05	1.64	NA:0-0	-1	-1	-1	-1	-1	-1	-1	-1	-1
chr1:90183760-90188760	1.74	1.99	1.87	2.17	2.32	chr5:106039992-106044992	3.47	3.71	3.47	3.27	2.76	3.15	2.88	3.15	2.63
chr1:90201718-90206718	1.44	2.09	1.72	2.29	2.18	chr5:106062918-106067918	3.69	3.36	3.36	3.18	2.69	3.12	2.68	2.43	2.3
chr1:90208307-90213307	1.26	1.39	1.7	1.48	1.54	chr5:106069204-106074204	4.56	4.34	4.17	4.26	3.49	4.3	3.53	4.06	3.9
chr1:90215922-90220922	2.09	2.03	2.11	2.18	2.04	NA:0-0	-1	-1	-1	-1	-1	-1	-1	-1	-1
chr1:90224018-90229018	2.38	2.01	2.17	2	1.99	chr5:106079557-106084557	4.25	4.29	4.06	4.15	3.55	3.83	3.66	3.86	3.7
chr1:90268788-90273788	1.09	1.26	1.16	1.1	1.24	chr5:106112846-106117846	2.21	3.29	2.89	2.62	2.26	1.91	2.32	1.78	2.25
chr1:90283594-90288594	2.68	2	2.39	2.21	2.27	chr5:106126029-106131029	3.65	4.02	3.92	3.89	4.26	3.69	4.08	3.57	3.87
chr1:90298991-90303991	1.04	0.95	1.14	1.17	1.28	chr5:106144997-106149997	3.32	4.02	3.71	3.69	3.19	2.59	2.88	2.82	2.58
chr1:90307290-90312290	3.16	3.01	3.36	3.16	3.39	chr5:106159292-106164292	3.07	3.42	3.07	3.18	3.51	2.59	3.09	2.54	2.97
chr1:90318814-90323814	2.31	1.94	2.51	2.93	3.15	chr5:106171915-106176915	2.04	2.08	2.01	1.92	1.93	1.84	2.15	2.02	1.88
chr1:90330672-90335672	1.71	1.87	1.91	2.03	2.05	chr5:106183331-106188331	1.74	1.97	1.9	1.77	1.51	1.78	1.8	1.53	1.57
chr1:90364276-90369276	1.44	1.47	1.9	1.81	1.66	chr5:106216287-106221287	1.74	2.06	1.9	1.8	1.76	2.21	2.45	1.97	2.1
chr1:90370917-90375917	1.5	1.55	1.46	1.58	1.82	chr5:106225126-106230126	1.7	2.64	2.38	2.2	2.49	1.96	2.37	1.78	2.11
chr1:90382984-90387984	1.34	1.02	1.47	1.8	1.77	chr5:106235725-106240725	1.46	1.97	1.81	1.67	2.12	1.39	1.91	1.44	1.34
chr1:90458885-90463885	2.39	2.6	2.52	2.74	2.59	chr5:106303696-106308696	3.01	2.82	2.94	2.76	3.05	3.27	2.9	3.24	3.2
chr1:90522794-90527794	1.56	2.12	2.21	2.54	2.3	NA:0-0	-1	-1	-1	-1	-1	-1	-1	-1	-1
chr1:90633994-90638994	1.42	1.72	1.95	2.22	2.15	NA:0-0	-1	-1	-1	-1	-1	-1	-1	-1	-1
chr1:90679405-90684405	1.27	1.6	1.67	1.99	1.95	NA:0-0	-1	-1	-1	-1	-1	-1	-1	-1	-1
chr1:91428528-91433528	1.52	1.33	1.38	1.25	1.49	chr5:107076819-107081819	3.46	2.37	2.95	2.5	1.96	3.11	2.55	2.85	2.49
chr1:91443383-91448383	1.17	0.9	1.24	1.26	1.53	chr5:107091587-107096587	2.1	1.65	1.88	1.79	1.51	1.93	2	2.05	1.69
chr1:91465379-91470379	1.46	1.61	1.71	1.95	2	NA:0-0	-1	-1	-1	-1	-1	-1	-1	-1	-1
chr1:91483862-91488862	3.27	3.17	3.21	3.07	3.1	chr5:107121793-107126793	3.84	3.47	3.6	3.6	4.01	4.13	3.92	4.05	4.19
chr1:91628933-91633933	1.26	1.18	1.1	1.17	1.17	chr5:107229446-107234446	2.41	2.01	2.28	2.15	2.04	2.14	1.74	2.15	2.22
chr1:91664051-91669051	0.97	1.09	0.76	1.36	0.95	chr5:107251968-107256968	2.66	1.79	2.18	2.1	2.16	2.6	2.51	2.83	2.41
chr1:91833862-91838862	1.22	1.56	1.72	1.62	1.95	NA:0-0	-1	-1	-1	-1	-1	-1	-1	-1	-1
chr1:91964418-91969418	2.09	2.45	2.18	2.1	2.44	chr5:107391238-107396238	2.73	2.76	2.72	2.97	3.14	3.17	2.88	3.07	3.28
chr1:91987370-91992370	1.16	1.31	1.25	1.52	1.47	chr5:107409752-107414752	2.41	2.23	2.53	2.54	2.7	2.63	2.69	3.18	2.43
chr1:92012172-92017172	1.58	2.21	1.91	2.61	2.55	chr5:107431249-107436249	1.9	1.52	1.58	1.49	1.13	1.41	1.62	1.61	1.96
chr1:92019036-92024036	1.46	2.46	1.65	2.52	2.49	chr5:107437189-107442189	2.5	1.71	1.87	1.8	2.26	2.42	1.85	1.57	1.43
chr1:92024644-92029644	1.47	1.24	1.3	1.49	1.63	chr5:107442141-107447141	2.96	2.07	2.22	2.49	2.4	2.68	2.2	2.11	2.34
chr1:92099649-92104649	1	1.25	1.13	1.06	1.03	chr5:107506439-107511439	3.6	1.89	2.08	2.61	2.21	3.31	2.22	2.22	2.04
chr1:92177336-92182336	1.22	1.32	1.14	1.32	1.69	chr5:107561683-107566683	2.09	1.47	1.61	1.78	1.82	1.91	2.07	1.86	2.25
chr1:92190752-92195752	1.13	1.19	1.14	1.39	1.32	chr5:107574581-107579581	3.51	1.63	2.02	2.34	2.04	3.12	1.87	2.33	1.74
chr1:92221785-92226785	1.04	1.02	1.29	1.41	1.23	chr5:107604439-107609439	3.06	1.74	2.02	2.28	2.46	2.82	2.42	2.54	2.24
chr1:92246060-92251060	1.03	1.18	1.17	1.14	1.16	chr5:107628689-107633689	4	2.06	2.42	2.97	2.79	3.64	2.6	3.46	2.95
chr1:92269008-92274008	2.99	2.52	2.85	3.2	3.24	chr5:107648247-107653247	3.35	1.75	2.26	2.35	2.31	3.02	2.23	3.01	2.64
chr1:92290568-92295568	1.16	1.28	1.09	1.06	1.5	chr5:107662336-107667336	2.99	1.95	1.89	2.62	2.81	2.84	2.25	2.65	2.5
chr1:92310112-92315112	1.17	1.35	1.37	1.41	1.4	chr5:107679360-107684360	2.41	1.29	1.76	1.72	1.34	2.29	1.31	2.01	1.48
chr1:92321190-92326190	1.23	1.3	1.26	1.42	1.09	chr5:107690266-107695266	3.66	2.34	2.51	3.22	3.01	2.81	2.25	3.05	2.84
chr1:92351099-92356099	1.87	2.14	1.77	2.26	2.28	chr5:107720063-107725063	2.33	1.94	2.01	2.24	2.26	1.93	1.69	2.04	1.97
chr1:92411626-92416626	1.1	1.36	1.17	1.97	2.38	chr5:107756276-107761276	1.51	1.05	1.18	1	1.15	1.35	1.27	0.87	1.16
chr1:92438848-92443848	1.09	1.22	1.41	1.51	1.34	chr5:107774510-107779510	1.95	1.53	1.62	1.54	1	1.66	1.74	1.7	1.15
chr1:92445192-92450192	1.09	1	0.85	1.48	1.11	chr5:107786787-107791787	2.34	1.9	2.04	2.07	1.47	2.23	2.13	2.14	2.19
chr1:92492201-92497201	1.19	1.07	1.23	1.25	1.06	chr12:57471944-57476944	0.8	0.71	0.97	0.93	0.67	0.28	0.59	0.27	1.2
chr1:92543636-92548636	2.21	1.82	2.16	1.87	2.23	chr5:107864523-107869523	2.71	2.52	2.59	2.65	3.11	3.06	3.11	2.9	3.19
chr1:92551944-92556944	1.14	0.88	1.17	1.02	1.18	chr5:107872568-107877568	1.79	1.41	1.58	1.69	1.98	2.01	1.52	1.4	2.17
chr1:92632556-92637556	0.99	0.64	0.99	1.24	1.13	chr5:107924873-107929873	2.98	2.66	3.04	2.67	2.67	2.93	2.77	2.91	2.51
chr1:92677852-92682852	1.17	0.99	1.13	1.16	1.09	chr5:107958488-107963488	1.8	2.09	1.83	1.52	1.68	1.64	1.42	1.77	1.51
chr1:92698786-92703786	1.34	1.79	1.92	1.92	1.6	NA:0-0	-1	-1	-1	-1	-1	-1	-1	-1	-1
chr1:92707896-92712896	1.65	1.1	1.49	1.58	1.35	chr5:107972780-107977780	3.18	2.92	2.82	2.55	2.11	2.52	2.3	2.53	2.2
chr1:92721217-92726217	1.37	1.31	1.44	1.94	1.65	chr5:107979617-107984617	2.14	2.94	2.32	2.29	2.17	1.76	1.94	1.9	1.13
chr1:92762224-92767224	2.58	2.68	2.72	2.89	2.8	chr5:108024401-108029401	3.06	3.01	2.95	2.89	3.01	3.23	3.25	3.21	3.34
chr1:92781378-92786378	1.9	1.5	1.89	1.81	2.04	chr5:108041610-108046610	1.66	1.89	1.77	1.78	1.84	2.07	1.79	1.96	1.7
chr1:92830060-92835060	1.58	1.53	1.89	1.67	1.42	chr5:108076434-108081434	2.63	2.77	3.28	2.53	2.48	2.68	2.74	3.22	2.78
chr1:92845920-92850920	1.44	1.79	1.96	2.09	1.85	chr5:108083850-108088850	1.9	1.62	1.95	1.63	1.98	1.69	1.65	2.03	2
chr1:92905240-92910240	0.91	1.02	1.05	1	1.1	chr5:108114752-108119752	2.53	2.66	2.89	2.45	2.46	2.12	2.79	2.69	2.62
chr1:92926659-92931659	1.45	1.3	1.43	1.16	1.4	chr5:108130272-108135272	3.19	3.25	3.2	3.31	2.7	2.87	2.64	3	2.95
chr1:92939396-92944396	2.05	1.73	2.48	2.01	2.05	chr5:108144553-108149553	2.87	2.65	3.35	2.71	2.63	2.55	2.62	3.1	2.71
chr1:92948429-92953429	3.2	2.63	3.3	2.47	2.94	chr5:108151871-108156871	3.83	3.54	3.99	3.91	4.18	4.07	4.27	4.26	4.33
chr1:92954844-92959844	1.4	1.05	1.55	1.18	1.39	chr5:108158376-108163376	2.59	2.61	3.15	3.05	2.42	2.47	2.56	3.01	2.88
chr1:92999688-93004688	2.67	2.05	2.5	2.49	2.5	chr5:108180908-108185908	3.03	3.27	3.51	3.25	2.35	2.51	2.73	2.99	2.31
chr1:93037647-93042647	1.1	0.74	1.24	1.55	1.31	chr5:108199028-108204028	2.37	2.32	2.51	2.37	2.23	2.16	2.29	2.76	2.26
chr1:93048764-93053764	1.89	1.17	1.67	1.5	1.39	chr5:108204635-108209635	2.2	2.56	2.8	2.55	1.99	1.82	1.89	2.61	2.15
chr1:93057881-93062881	1.38	1.77	1.99	2.28	2.04	chr5:108206103-108211103	2.2	2.46	2.75	2.44	2.25	1.73	2.18	2.44	2.28
chr1:93094354-93099354	1.39	1.74	1.79	2.01	1.9	NA:0-0	-1	-1	-1	-1	-1	-1	-1	-1	-1
chr1:93296028-93301028	3.08	2.99	3.15	3.3	3.16	chr5:108327733-108332733	3.02	2.96	2.97	3.06	3.38	3.16	3.18	3.36	3.15
chr1:93303694-93308694	2.05	1.7	1.89	2.19	1.84	chr5:108333794-108338794	2.03	1.77	2.03	1.85	1.22	1.57	1.56	2.13	1.72
chr1:93322422-93327422	1.8	1.34	1.78	1.85	1.67	chr5:108348703-108353703	2.19	1.51	1.93	1.75	1.54	1.94	1.62	1.99	1.99
chr1:93344074-93349074	2.02	1.66	2.13	1.92	2.38	chr5:108361763-108366763	2.6	2	2.31	2.16	1.93	2.17	1.65	2.37	1.53
chr1:93359342-93364342	1.56	1.94	2.15	2.39	2.43	NA:0-0	-1	-1	-1	-1	-1	-1	-1	-1	-1
chr1:93367062-93372062	1.43	1.44	1.44	1.71	1.33	chr5:108364623-108369623	2.6	1.89	2.19	1.96	1.38	2.25	1.65	1.9	1.43
chr1:93396822-93401822	1.31	1.22	1.23	1.36	1.09	chr5:108387858-108392858	3.93	3.25	3.6	3.54	2.94	3.76	3.12	3.61	3.08
chr1:93413548-93418548	1.53	1.96	1.67	1.83	2.09	chr5:108405605-108410605	3.65	3.23	3.6	3.16	2.47	3.49	3.65	3.56	3.11
chr1:93423644-93428644	3.68	3.8	3.62	3.27	3.43	chr5:108412885-108417885	3.6	2.7	3.25	3.04	3.14	3.68	3.7	3.48	3.56
chr1:93444236-93449236	2.58	2.7	2.6	2.83	2.9	NA:0-0	-1	-1	-1	-1	-1	-1	-1	-1	-1
chr1:93454292-93459292	1.93	1.83	1.93	2.17	2.13	chr5:108428386-108433386	2.15	1.79	2.01	1.89	1.08	2.13	1.58	1.91	2.19
chr1:93505661-93510661	2.08	1.88	1.71	2.17	2.15	NA:0-0	-1	-1	-1	-1	-1	-1	-1	-1	-1
chr1:93542766-93547766	2.81	2.58	2.66	2.83	2.89	chr5:108492659-108497659	3.21	3.14	3.15	3.27	3.21	3.05	3.32	3.35	3.34
chr1:93570547-93575547	1.17	1.37	0.93	1.21	1.17	chr5:108504464-108509464	2.24	2.75	2.29	2.39	1.98	2.24	2.51	2.69	2.15
chr1:93643500-93648500	3.2	3.42	3.13	3.26	3.23	chr5:108559103-108564103	3.16	3.35	3.14	3.46	3.57	3.4	3.56	3.55	3.36
chr1:93740374-93745374	1.71	2.36	2.49	2.55	2.47	chr5:108659561-108664561	1.28	1.21	1.42	1.16	0.7	1.6	1.54	1.59	1.21
chr1:93810094-93815094	3.16	3.37	3.24	3.53	3.61	chr5:108696504-108701504	3.24	3.65	3.49	3.62	3.77	3.42	3.71	3.83	3.62
chr1:93818038-93823038	1.47	1.61	1.29	1.94	1.51	chr5:108703461-108708461	1.62	1.82	1.67	1.81	1.92	1.91	1.62	2.27	1.52
chr1:93852988-93857988	1.38	1.49	1.55	1.81	1.9	NA:0-0	-1	-1	-1	-1	-1	-1	-1	-1	-1
chr1:93867428-93872428	1.52	1.95	1.93	2.37	2.32	NA:0-0	-1	-1	-1	-1	-1	-1	-1	-1	-1
chr1:93975832-93980832	1.44	1.97	2.05	2.34	2.14	NA:0-0	-1	-1	-1	-1	-1	-1	-1	-1	-1
chr1:94085940-94090940	1.1	1.43	0.91	1.13	1.23	chr3:122175392-122180392	2.34	2.03	2.28	1.79	2.15	2.59	2.41	2.44	2.59
chr1:94145599-94150599	0.99	1.13	1.02	1.01	1.11	chr3:122119812-122124812	1.36	1.68	1.6	1.77	2.11	1.5	2.12	2.13	2.34
chr1:94183848-94188848	0.88	1.15	0.95	0.96	0.97	chr3:122079593-122084593	1.26	1.91	1.11	2	2.25	1.47	1.42	1.62	1.81
chr1:94310102-94315102	3.36	3.09	3.4	3.15	3.12	chr3:121993907-121998907	2.24	2.12	2.24	2.04	3.15	2.84	2.71	2.53	2.89
chr1:94323242-94328242	1.33	1.51	1.84	2.21	2.02	NA:0-0	-1	-1	-1	-1	-1	-1	-1	-1	-1
chr1:94331441-94336441	1.71	1.42	1.26	1.91	1.38	chr3:121985419-121990419	1.95	1.66	1.73	1.71	1.67	1.91	1.68	2.23	1.74
chr1:94342175-94347175	2.79	2.74	2.88	3.26	3.13	chr3:121974865-121979865	3.11	2.96	3.04	2.98	3.19	3.11	3.06	3.13	3.15
chr1:94372605-94377605	2.28	2.28	2.39	2.59	2.45	chr3:121945440-121950440	2.12	1.83	2.04	2.19	2.76	2.37	2.69	2.54	2.91
chr1:94441432-94446432	0.84	0.95	1.11	1.01	0.91	chr3:121901232-121906232	2.65	1.83	2.22	2.3	2.39	2.44	2.44	2.57	2.59
chr1:94700420-94705420	0.92	0.83	1.01	0.94	1.12	chr3:121668417-121673417	1.86	1.49	1.59	1.34	1.44	2.6	1.73	2.02	2.13
chr1:94881894-94886894	2.64	2.37	2.53	2.58	2.6	chr3:121514749-121519749	2.39	1.98	2.27	2.24	2.82	2.72	2.64	2.7	2.75
chr1:94956562-94961562	1.34	1.74	1.92	2.14	2.09	chr3:121474744-121479744	1.38	1.35	1.25	1.33	1.25	1.53	1.8	1.59	1.77
chr1:94970616-94975616	1.39	1.75	1.72	1.75	1.87	chr3:121465888-121470888	1.42	1.37	1.23	1.46	1.87	1.59	1.57	1.52	1.67
chr1:95230823-95235823	0.64	1.01	1.11	1.48	1.05	chr3:121271680-121276680	1.12	3.11	1.28	1.32	1.74	1.08	1.24	1.56	1.44
chr1:95256328-95261328	0.96	0.75	1.16	1.35	1.12	chr3:121248528-121253528	2.36	2.75	2.2	2.4	2.17	2.5	2.43	2.05	2.44
chr1:95324020-95329020	1.09	1.07	1.04	1.21	1.24	chr3:121194326-121199326	3.02	1.86	2.56	2.65	2.41	2.95	2.62	2.77	3.06
chr1:95390463-95395463	1.84	1.16	1.71	1.02	1.06	chr3:121126658-121131658	2.54	1.28	2.04	1.81	2.11	3	2.5	2.4	2.68
chr1:95425408-95430408	1.8	1.92	2.05	1.73	1.54	chr3:121089415-121094415	1.68	1.61	1.6	1.55	0.86	2	1.51	1.48	1.35
chr1:95435889-95440889	1.07	1.02	0.92	1.24	1.17	chr3:121070600-121075600	3.59	3.25	3.08	3.17	2.29	3.61	2.56	3.37	3.36
chr1:95467058-95472058	1.13	1.02	1.21	0.93	0.99	chr3:121045414-121050414	3.38	2.01	2	2.32	2.2	3.01	2.11	2.28	2.13
chr1:95485405-95490405	1.29	1.17	1.02	1.21	1.02	chr3:121030672-121035672	2.58	2.22	2.01	2.33	2.08	2.4	2.15	2.41	2.61
chr1:95502416-95507416	1.14	1.18	0.97	1.12	1.18	chr3:121014068-121019068	2.18	1.92	1.58	1.84	1.66	2.14	1.82	2.32	1.55
chr1:95536044-95541044	2.16	2.18	2.03	2.35	2.4	chr3:120992184-120997184	3.74	3.95	3.81	3.98	3.68	3.81	3.54	4.04	3.7
chr1:95624605-95629605	1.29	1.66	1.86	2.17	1.81	NA:0-0	-1	-1	-1	-1	-1	-1	-1	-1	-1
chr1:95697536-95702536	2.27	2.3	2.19	2.12	2.14	chr3:120871946-120876946	2.33	2.19	2.28	2.37	2.56	2.38	2.22	2.83	2.75
chr1:96439678-96444678	0.69	0.59	0.59	0.97	1.07	chr3:120158230-120163230	1.48	1.49	1.3	1.62	1.56	1.85	1.86	2.17	2.25
chr1:96517226-96522226	1.54	1.92	2.16	2.19	2.14	NA:0-0	-1	-1	-1	-1	-1	-1	-1	-1	-1
chr1:96527317-96532317	1.11	1.71	1.89	2.05	2.09	chr3:120077524-120082524	0.74	0.72	0.49	0.58	1.19	0.54	1.06	1.1	1.23
chr1:96706093-96711093	1.49	2.03	2.26	2.71	2.36	NA:0-0	-1	-1	-1	-1	-1	-1	-1	-1	-1
chr1:97070796-97075796	1.6	2.19	2.33	2.58	2.44	NA:0-0	-1	-1	-1	-1	-1	-1	-1	-1	-1
chr1:97185681-97190681	2.69	2.87	2.83	2.84	2.61	chr3:119482924-119487924	3.11	2.97	3.2	3.16	3.58	3.53	3.37	3.72	3.68
chr1:97316539-97321539	1.42	1.78	2.05	2.25	2.22	chr3:119357987-119362987	-0.65	-0.74	-0.82	-0.33	-0.47	-0.46	-0.42	-0.48	-0.86
chr1:97750624-97755624	1.37	1.88	1.74	2.13	1.74	chr3:118909623-118914623	-0.53	-0.46	-0.31	-0.53	0.08	0.33	0.12	0.08	0.2
chr1:97861886-97866886	1.39	1.59	1.66	2.01	1.53	chr3:118817685-118822685	0.51	0.59	0.72	0.44	0.79	1.44	1.22	1.5	1.96
chr1:98383706-98388706	2.81	2.8	2.66	2.69	2.73	chr3:118262869-118267869	0.26	0.61	-0.01	0.42	0.92	0.94	1.04	0.75	0.86
chr1:98677256-98682256	1.45	1.79	1.78	2.06	1.89	chr3:117942983-117947983	0.79	0.45	0.34	0.29	0.7	0.85	0.8	0.74	1.06
chr1:99053744-99058744	1.46	1.78	2.07	2.09	1.66	NA:0-0	-1	-1	-1	-1	-1	-1	-1	-1	-1
chr1:99275953-99280953	1.2	0.89	1.29	1.76	1.45	chr3:117448213-117453213	0.68	0.16	0.5	0.3	1	1.11	0.61	0.64	1.21
chr1:99334454-99339454	2.59	1.96	2.29	2.48	2.59	chr3:117412516-117417516	0.35	0.68	0.56	0.59	1.72	1.21	1.13	1.14	1.09
chr1:99446447-99451447	1.26	1.28	1.14	1.46	1.42	chr12:78395293-78400293	1.64	1.56	2.02	1.64	1.2	1.35	1.13	1.96	1.7
chr1:99865501-99870501	1.43	1.79	1.92	2.26	2.07	NA:0-0	-1	-1	-1	-1	-1	-1	-1	-1	-1
chr1:99984012-99989012	1.08	1.52	1.51	1.88	1.63	NA:0-0	-1	-1	-1	-1	-1	-1	-1	-1	-1
chr1:100228826-100233826	1.54	1.35	1.48	1.31	1.09	chr3:116562498-116567498	2.39	2.25	2.37	2.38	2.65	2.65	2.37	2.57	1.85
chr1:100272228-100277228	1.24	1.04	1.07	1.52	0.99	chr3:116536344-116541344	1.88	1.83	1.75	1.78	2.17	1.81	1.76	2.23	1.86
chr1:100313606-100318606	2.39	2.2	2.51	2.34	2.39	chr3:116508310-116513310	2.3	2.03	2.27	2.18	2.22	2.58	2.66	2.94	2.7
chr1:100433202-100438202	2.2	2.44	2.33	2.26	2.3	chr3:116412516-116417516	2.5	2.66	2.65	2.63	3.26	2.94	3.01	3.01	2.93
chr1:100501796-100506796	3.24	3.38	3.35	3.42	3.37	chr3:116362512-116367512	3.47	3.78	3.73	4.03	4.11	3.76	3.74	3.99	3.87
chr1:100510097-100515097	1.66	1.92	1.8	2.02	1.44	NA:0-0	-1	-1	-1	-1	-1	-1	-1	-1	-1
chr1:100537513-100542513	1.58	1.57	1.6	1.51	1.68	chr3:116338767-116343767	1.73	2.31	1.99	2.22	2.36	2.12	1.83	2.04	1.69
chr1:100596156-100601156	2.28	2.36	2.3	2.37	2.37	chr3:116295259-116300259	2.92	3.28	2.94	3.18	3.42	3.25	3.32	3.57	3.34
chr1:100712630-100717630	2.28	2.07	2.31	2.4	2.25	chr3:116213792-116218792	2.41	2.47	2.4	2.63	2.62	2.67	2.23	2.87	2.69
chr1:100722984-100727984	1.22	1.53	1.68	1.89	1.63	NA:0-0	-1	-1	-1	-1	-1	-1	-1	-1	-1
chr1:100730640-100735640	2.44	2.75	2.67	2.51	2.67	chr3:116206763-116211763	2.26	2.45	2.44	2.57	2.83	2.71	2.84	2.57	2.84
chr1:100803855-100808855	1.11	1.2	1.32	1.1	1.4	chr3:116137220-116142220	2.59	3.63	3.12	3.14	2.86	2.44	2.78	3.23	2.75
chr1:100815876-100820876	3.52	3.48	3.4	3.5	3.54	chr3:116124036-116129036	2.99	3.08	2.91	3.21	3.76	3.6	3.36	3.24	3.42
chr1:100828755-100833755	1.81	1.72	1.8	2.28	2.05	chr3:116109756-116114756	1.69	1.42	1.79	1.72	1.83	1.56	1.84	1.5	1.82
chr1:100834474-100839474	1.76	1.53	1.7	2.13	1.79	NA:0-0	-1	-1	-1	-1	-1	-1	-1	-1	-1
chr1:100862794-100867794	2.65	2.14	2.38	2.69	2.69	chr3:116086558-116091558	1.87	2.07	1.82	2.22	2.32	1.9	1.91	2.29	2.08
chr1:100878060-100883060	2.19	2.14	2.06	2.62	2.61	chr3:116074518-116079518	2.72	2.05	2.28	2.45	2.07	2.7	2.44	2.82	1.98
chr1:100886244-100891244	2.67	3.03	2.72	3.23	3.21	chr3:116068145-116073145	1.73	1.85	1.82	1.67	2.09	1.78	1.81	1.88	1.95
chr1:100906187-100911187	2.73	2.45	2.58	3.12	2.99	chr3:116049636-116054636	1.42	1.49	1.44	1.5	1.43	1.5	1.46	1.74	1.05
chr1:100915945-100920945	2.36	2.36	2.23	2.96	2.82	chr3:116036009-116041009	1.62	1.77	1.69	1.39	1.39	1.78	1.49	1.9	2.06
chr1:100922463-100927463	1.44	1.53	1.46	2.24	1.63	chr3:116032675-116037675	1.44	1.52	1.64	1.26	1.51	1.45	1.58	1.81	1.6
chr1:100949590-100954590	1.45	1.54	1.49	1.75	1.61	chr3:116008037-116013037	1.47	1.55	1.54	1.4	1.44	2.03	1.58	1.88	1.91
chr1:100968428-100973428	1.5	1.38	1.34	1.85	1.73	chr3:115985246-115990246	1.38	1.42	1.41	1.57	1.49	1.54	1.72	1.46	1.54
chr1:100973864-100978864	1.75	1.62	1.47	1.8	1.76	chr3:115979898-115984898	1.34	1.42	1.29	1.28	1.91	1.72	1.87	1.43	2.16
chr1:100994556-100999556	1.41	1.36	1.42	1.96	1.68	chr3:115964217-115969217	1.07	1.31	1.29	1.5	1.59	1.14	1.58	1.46	1.77
chr1:101096840-101101840	1.45	1.88	2.05	2.27	2.17	NA:0-0	-1	-1	-1	-1	-1	-1	-1	-1	-1
chr1:101127504-101132504	1.28	1.73	1.88	2.05	2.06	chr3:115869731-115874731	1.03	1.39	1.18	1.13	1.56	1.2	1.46	1.49	1.67
chr1:101332667-101337667	1.21	0.9	1.23	1.48	1.3	chr3:115732387-115737387	1.7	1.63	1.72	1.45	1.44	2.18	2.21	2.11	1.72
chr1:101358956-101363956	3.31	3.09	3.28	3.47	3.49	chr3:115707963-115712963	3.73	3.77	3.75	3.67	3.83	3.91	4.01	3.52	3.89
chr1:101378171-101383171	1.79	1.29	1.63	1.48	1.76	chr3:115683853-115688853	2.13	1.8	2	1.99	1.9	1.89	1.82	2.08	1.24
chr1:101385124-101390124	2.03	1.85	2.14	2.37	2.22	chr3:115678545-115683545	3.42	2.19	2.99	2.38	2	2.67	2.25	2.87	2.41
chr1:101393756-101398756	2.41	1.88	2.22	2.34	2.25	chr3:115672854-115677854	5.06	3.53	4.24	4.09	3.57	4.92	3.69	4.59	4.29
chr1:101405668-101410668	2.11	1.39	1.97	1.68	1.74	chrX:138730489-138735489	0.32	-0.49	0.59	-0.05	-0.12	-0.11	-0.15	-0.33	0.23
chr1:101412227-101417227	2.12	2.23	2.03	1.83	2.04	NA:0-0	-1	-1	-1	-1	-1	-1	-1	-1	-1
chr1:101442239-101447239	1.29	1.28	1.3	1.54	1.55	chr3:115641436-115646436	3.42	2.64	3.77	2.34	2.82	2.88	3.36	3.98	3.34
chr1:101447439-101452439	1.59	1.33	1.65	1.4	1.39	chr3:115635408-115640408	4.15	2.54	3.57	2.85	2.72	3.66	3.37	3.87	3.31
chr1:101467234-101472234	2	1.44	1.86	1.95	1.81	chr3:115605660-115610660	2.42	2.01	2.07	1.98	2.09	1.94	1.71	2.21	1.72
chr1:101477009-101482009	1.4	1.25	1.27	1.46	1.4	chr3:115599997-115604997	2.88	2.27	2.65	2.3	1.9	2.41	2.1	2.43	2.34
chr1:101488866-101493866	2.77	2.6	2.81	3.2	3.12	chr3:115588573-115593573	4.4	3.86	4.24	4.03	3.94	4.43	4.11	4.27	3.97
chr1:101497800-101502800	1.2	1.09	1.07	1.73	1.28	NA:0-0	-1	-1	-1	-1	-1	-1	-1	-1	-1
chr1:101529792-101534792	1.9	1.31	1.88	1.92	1.84	chr3:115558611-115563611	2.18	2.07	2.52	1.9	2.24	2.02	1.65	2.66	2.38
chr1:101546176-101551176	1.63	1.7	1.71	1.84	2.01	chr3:115544482-115549482	1.95	1.95	2.02	1.71	1.77	1.69	1.42	1.92	1.48
chr1:101575342-101580342	2.44	1.89	2.6	3	3.15	chr3:115516081-115521081	5.19	4.55	4.86	4.63	4.07	5.07	4.41	4.8	4.66
chr1:101584641-101589641	2.03	1.43	2.04	1.87	1.59	chr3:115506098-115511098	4.49	3.33	4.08	3.13	2.9	3.98	3.35	3.71	3.2
chr1:101591358-101596358	2.32	1.77	2.1	2.12	2.05	chr3:115502202-115507202	5.15	4.22	4.76	4.43	3.78	4.81	4.39	4.5	4.3
chr1:101599566-101604566	1.82	1.34	1.61	1.72	1.73	chr3:115494328-115499328	4.02	2.9	3.58	2.85	2.1	3.33	2.63	2.88	2.59
chr1:101614140-101619140	1.21	0.89	1.3	1.34	1.3	chr3:115480048-115485048	2.26	2.67	2.95	2.01	1.69	2.17	1.96	2.5	2.24
chr1:101642598-101647598	1.92	2.01	1.68	2.01	1.94	chr3:115461363-115466363	3.22	3.83	3.59	3.21	2.9	2.6	2.96	3.28	2.61
chr1:101647956-101652956	1.18	0.98	1.15	1.26	1.19	chr3:115457137-115462137	3.32	3.67	3.69	3.11	2.86	2.77	3.26	3.37	2.49
chr1:101692892-101697892	1.66	1.43	1.69	1.86	1.97	NA:0-0	-1	-1	-1	-1	-1	-1	-1	-1	-1
chr1:101700078-101705078	3.86	3.63	3.78	4.05	4.01	chr3:115415203-115420203	4.57	4.31	4.3	4.18	4.37	4.83	4.46	4.94	4.7
chr1:101725200-101730200	2.11	1.58	2.06	2.34	2.31	chr3:115386658-115391658	3.22	2.91	2.95	2.54	1.41	2.46	1.78	2.53	1.81
chr1:101744593-101749593	2.47	1.63	2.1	2.48	2.43	chr3:115370894-115375894	3.83	3.55	3.66	3.4	2.36	3.24	2.73	2.99	2.68
chr1:101772788-101777788	3	2.23	2.81	2.66	2.98	chr3:115342982-115347982	2.42	2.41	2.74	2.53	2.57	2.6	2.68	2.68	2.47
chr1:102908438-102913438	1.46	1.87	2.09	2.19	2.13	NA:0-0	-1	-1	-1	-1	-1	-1	-1	-1	-1
chr1:104066264-104071264	2.33	2.31	2.49	2.82	2.69	chr3:113330400-113335400	3.29	3.06	3.33	3.25	3.57	3.67	3.51	3.77	3.46
chr1:104210036-104215036	0.2	0.64	1.21	1.75	1.65	chr3:113306961-113311961	1.21	1.29	1.42	1.3	1.44	1.65	1.98	2.06	0.54
chr1:104218240-104223240	0.49	0.93	1.04	1.96	1.55	chr3:112916671-112921671	0.36	0.25	0.53	0.49	0.92	0.45	0.56	1.04	1.05
chr1:104425686-104430686	1.18	1.51	1.65	1.92	2.03	NA:0-0	-1	-1	-1	-1	-1	-1	-1	-1	-1
chr1:104464009-104469009	1.26	1.8	2.02	2.14	2.02	NA:0-0	-1	-1	-1	-1	-1	-1	-1	-1	-1
chr1:105359488-105364488	1.28	1.73	1.76	2.25	1.7	NA:0-0	-1	-1	-1	-1	-1	-1	-1	-1	-1
chr1:105477728-105482728	1.28	1.81	1.75	1.9	2.07	NA:0-0	-1	-1	-1	-1	-1	-1	-1	-1	-1
chr1:107085228-107090228	0.95	0.82	1.11	1.32	0.91	chr3:110581559-110586559	0.45	0.73	0.53	0.61	1.37	0.67	0.71	1.51	1.42
chr1:107597638-107602638	2.21	2.26	2.4	2.22	2.24	chr3:110050579-110055579	2.81	2.67	2.71	3.05	3.6	3.36	3.49	3.34	3.31
chr1:108123463-108128463	1.19	1.42	1.68	1.86	1.67	chr3:109478082-109483082	1.14	1.5	1.4	1.19	1.17	1.46	1.73	1.84	1.77
chr1:108327782-108332782	1.99	2.79	2.61	2.53	2.39	chr3:109288291-109293291	1.57	1.5	1.64	1.47	1.79	1.62	1.91	1.83	1.56
chr1:108334802-108339802	1.42	1.86	1.63	1.56	1.44	chr3:109285703-109290703	1.5	1.54	1.72	1.61	1.47	1.62	2	1.71	0.57
chr1:108368160-108373160	1.31	2.08	1.59	1.45	1.55	chr3:109255955-109260955	2.24	2.2	2.56	2.25	2.49	2	2.23	2.53	1.91
chr1:108418083-108423083	1.04	1.52	1.16	1.55	1.26	chr3:109220998-109225998	1.79	1.14	1.54	1.67	1.26	1.44	0.67	1.91	2.07
chr1:108437326-108442326	1.62	1.89	1.72	1.26	1.65	chr3:109202441-109207441	1.78	1.51	2.04	1.74	0.89	1.78	1.98	2.24	1.96
chr1:108474097-108479097	1.42	1.67	1.62	1.52	1.61	chr3:109173098-109178098	1.78	1.82	2	1.73	1.81	1.57	2.07	1.95	1.82
chr1:108504813-108509813	2.4	2.78	2.47	1.69	1.86	chr3:109141634-109146634	3.11	2.84	3.32	2.77	2.77	3.26	3.41	3.38	3.23
chr1:108520066-108525066	1.13	0.97	1.01	1.36	1.12	chr3:109124799-109129799	2.26	2.05	1.96	2.03	1.86	2.08	2.02	2.25	1.91
chr1:108619474-108624474	2.63	1.81	2.6	2.35	2.31	chr3:109019316-109024316	1.02	1.22	1.07	0.84	1.02	0.61	0.69	1.05	0.74
chr1:108705015-108710015	1.54	1.97	2.01	2.22	2.04	NA:0-0	-1	-1	-1	-1	-1	-1	-1	-1	-1
chr1:108739876-108744876	2.21	2.65	2.48	2.55	2.46	chr3:108923941-108928941	2.26	2.07	2.33	2.52	2.76	2.43	2.82	2.75	3.06
chr1:109033790-109038790	1.57	1.93	2	2.49	2.07	NA:0-0	-1	-1	-1	-1	-1	-1	-1	-1	-1
chr1:109088655-109093655	1.13	1.05	1.36	1.41	1.58	chr3:108846556-108851556	1.89	1.47	1.91	1.65	1.83	1.61	1.73	2.36	2.11
chr1:109100662-109105662	2.42	2.42	2.17	2.51	2.53	chr3:108827627-108832627	2.48	2.14	2.47	2.11	1.93	2.87	2.55	2.8	2.61
chr1:109129691-109134691	1.29	1.91	1.54	1.99	2.3	chr3:108812914-108817914	1.92	1.86	1.93	1.54	1.31	2.4	1.92	2.34	1.77
chr1:109186545-109191545	3.21	2.87	3.27	3.52	3.39	chr3:108761940-108766940	2.09	1.47	1.85	1.59	2.23	2.25	1.84	2.07	2.44
chr1:109195754-109200754	1.56	1.38	1.46	1.83	1.49	chr3:108753294-108758294	1.54	1.45	1.47	1.4	1.69	1.78	1.2	1.58	1.41
chr1:109202092-109207092	2.83	2.7	2.96	3.02	3.07	chr3:108739882-108744882	1.46	1.01	1.23	1.03	0.89	1.1	0.66	1.16	0.95
chr1:109232934-109237934	3.46	3.28	3.42	3.63	3.6	chr3:108711636-108716636	3.86	3.73	3.79	3.94	4.35	4.27	4.29	4.58	4.58
chr1:109242367-109247367	2.42	1.97	1.99	2.53	2.45	chr7:54355809-54360809	1.79	2.72	2.05	2.3	2.32	2.09	2.42	2.01	1.92
chr1:109259752-109264752	0.97	1.21	1.19	1.03	0.95	chr3:108681140-108686140	2.8	1.91	2.22	2.24	1.63	2.65	2.19	2.26	2.24
chr1:109271330-109276330	1.04	1.05	1.15	1.1	1.29	chr3:108666152-108671152	3.02	1.92	2.41	2.22	2.21	2.61	2.46	2.98	2.77
chr1:109287032-109292032	2.77	2.74	2.69	2.92	2.86	chr3:108640720-108645720	3.08	3.19	3.07	3.01	3.3	3.18	2.99	3.52	3.5
chr1:109341272-109346272	1.41	1.33	1.38	1.37	1.52	chr3:108596607-108601607	2.67	2.54	2.16	2.95	2.7	2.78	2.47	3.17	2.88
chr1:109417947-109422947	1.53	2.08	1.51	1.36	1.23	chr3:108521999-108526999	2.58	2.37	2.23	2.58	2.4	2.98	2.3	2.76	2.28
chr1:109423406-109428406	0.92	1.2	1.19	1.26	1.35	chr3:108513634-108518634	2.51	1.71	1.86	1.99	1.76	2.52	2.16	2.47	2.08
chr1:109504799-109509799	2.19	2.45	2.15	2.38	2.23	chr3:108454823-108459823	2.53	2.46	2.51	2.56	2.8	2.59	2.71	2.75	2.54
chr1:109581932-109586932	2.27	2.34	2.11	2.03	2.09	chr3:108392061-108397061	2.46	2.24	2.31	2.35	2.7	2.66	2.63	2.61	2.85
chr1:109615947-109620947	2.51	2.46	2.62	2.82	2.64	chr3:108372250-108377250	3.35	3.25	3.4	3.35	3.29	3.23	3.43	3.55	3.5
chr1:109630916-109635916	2.65	2.79	2.78	2.74	2.75	chr3:108362780-108367780	3.82	3.73	3.65	3.87	3.81	4.13	3.87	4.18	4.01
chr1:109640521-109645521	2.39	2.48	2.37	2.26	2.4	chr3:108354968-108359968	2.74	2.69	2.78	2.87	3.22	2.91	2.65	3.01	3.26
chr1:109653624-109658624	1.52	1.67	1.75	1.51	1.69	chr3:108337534-108342534	2.08	2.03	2.24	2.16	1.78	2.02	2.27	1.85	2.58
chr1:109741819-109746819	1.28	1.29	1.37	1.14	1	chr3:108259234-108264234	2.3	2.18	2.29	2.13	2.48	2.21	2.58	2.26	2.79
chr1:109754856-109759856	2.54	2.48	2.55	2.51	2.7	chr3:108244838-108249838	3.41	3.49	3.43	3.48	3.52	3.58	3.64	3.62	3.58
chr1:109768695-109773695	1.67	1.36	1.37	0.92	1.1	chr3:108236178-108241178	1.61	2.32	1.9	1.82	1.86	1.45	1.76	1.65	1.31
chr1:109823564-109828564	1.87	2.03	1.82	1.73	1.59	chr3:108183969-108188969	2.66	2.2	2.5	2.47	2.72	2.52	2.54	2.42	2.58
chr1:109830499-109835499	1.05	1.18	0.93	0.81	0.72	chr3:108182735-108187735	2.68	2.15	2.57	2.53	2.79	2.64	2.55	2.45	2.64
chr1:109966011-109971011	3.04	3.02	2.96	3.18	3.12	chr3:108058132-108063132	2.61	3.3	2.42	3.15	3.09	2.85	2.71	2.97	2.75
chr1:110023830-110028830	2.21	2.29	2	1.89	1.98	chr3:108011119-108016119	2.63	2.56	2.49	2.62	3.11	3.17	3.45	3.41	3.4
chr1:110034530-110039530	2.14	2.11	2.11	1.9	1.9	chr3:108000919-108005919	2.89	3	2.95	3.08	3.32	3.44	3.31	3.17	3.52
chr1:110045768-110050768	2.68	2.11	2.77	2.63	2.6	chr3:107990779-107995779	1.78	1.6	1.71	1.86	1.93	2.25	1.86	1.55	1.8
chr1:110088320-110093320	3.11	3.11	3.09	3.32	3.22	chr3:107946945-107951945	3.74	3.79	3.8	3.91	4.03	3.81	3.81	4	4.04
chr1:110112642-110117642	1.68	1.61	1.74	1.69	1.96	chr3:107925539-107930539	2.14	2.28	2.08	2.42	2.1	2.48	2.43	2.3	2.24
chr1:110160706-110165706	2.76	2.95	2.84	3.01	2.79	chr3:107886329-107891329	2.83	3	2.86	3.17	3.31	3.01	3.31	3.07	3.05
chr1:110196588-110201588	1.88	1.91	1.95	1.75	1.54	chr3:107845016-107850016	2.51	2.47	2.27	2.21	2.63	2.69	2.64	2.45	2.88
chr1:110319664-110324664	1.23	1.32	1.06	1.08	1.07	chr3:107662354-107667354	1.46	2.23	1.8	2.13	1.44	1.57	1.73	1.36	1.5
chr1:110330867-110335867	1.76	2.38	1.99	1.76	1.62	chr3:107653535-107658535	1.95	3.89	2.92	3.75	3.95	1.65	2.53	2.02	2.23
chr1:110342518-110347518	1.88	2.79	2.33	2.41	2.22	chr3:107646875-107651875	1.68	3.75	2.47	3.28	3	1.56	2.03	1.52	1.89
chr1:110363764-110368764	0.98	1.49	1.34	1.07	1.1	chr3:107628149-107633149	1.03	2.79	1.56	2.26	2.2	1.26	1.89	1.24	1.55
chr1:110380876-110385876	1.21	1.48	1.51	1.72	1.58	chr3:107622767-107627767	1.36	3.1	2.01	2.98	2.77	1.49	2.05	1.83	1.5
chr1:110416492-110421492	1.01	1.45	1.16	1.15	1.22	chr3:107594463-107599463	1.27	2.89	1.95	2.38	1.93	1.33	1.28	1.56	1.6
chr1:110449339-110454339	1.84	3.21	2.28	2.33	2.01	chr3:107561635-107566635	2.14	2.9	2.59	2.98	3.36	2.49	2.83	2.53	2.67
chr1:110525878-110530878	2.47	2.59	2.53	2.53	2.5	chr3:107495987-107500987	3.12	3.15	3.17	3.31	3.53	3.33	3.28	3.5	3.58
chr1:110552274-110557274	1.36	1.89	1.35	1.32	1.51	chr3:107474725-107479725	1.49	1.86	1.56	1.69	2.05	1.7	0.86	1.69	1.99
chr1:110574132-110579132	2.65	2.68	2.62	2.42	2.58	chr3:107431525-107436525	3.49	3.29	3.54	3.45	3.72	3.65	3.71	3.6	3.57
chr1:110654194-110659194	0.93	1.22	1.21	0.53	0.84	chr3:107353874-107358874	1.31	1.21	1.14	1.49	2.03	1.43	1.24	1.27	1.16
chr1:110750432-110755432	2.91	2.9	2.85	2.67	2.78	chr3:107260533-107265533	1	0.84	1.2	0.84	1.52	0.85	1.41	0.88	1.05
chr1:110858935-110863935	1.04	1.1	0.85	1.03	1.15	chr3:107150244-107155244	1.73	1.63	1.58	1.42	1.64	1.64	1.69	1.64	2.16
chr1:110878831-110883831	3.1	3.33	3.29	3.51	3.46	chr3:107134215-107139215	3.82	3.87	3.83	4.04	4.49	4.31	4.32	4.52	4.42
chr1:110890954-110895954	1.58	1.69	1.53	2.01	1.89	chr3:107122058-107127058	1.92	2.47	2.24	2.31	1.95	1.74	2.4	2.66	1.72
chr1:110896166-110901166	1.46	1.55	1.26	1.41	1.5	chr3:107117554-107122554	2.05	3.16	2.39	2.77	1.73	1.76	2.06	2.33	1.55
chr1:110947336-110952336	2.75	2.81	2.93	2.81	2.79	chr3:107079803-107084803	2.78	2.65	2.84	2.66	2.73	2.93	2.83	2.86	2.87
chr1:111000991-111005991	1.02	1.25	1.13	0.82	0.95	chr3:107033784-107038784	1.94	2.6	2.29	2.15	2.17	1.9	2.42	1.91	2.31
chr1:111019067-111024067	1.09	1.26	0.82	0.83	0.95	chr3:107023353-107028353	1.63	1.91	1.8	1.82	2.06	1.95	1.93	1.92	1.81
chr1:111036723-111041723	1.23	1.24	0.82	0.87	0.9	chr3:107006218-107011218	1.97	2.09	1.89	1.91	2.1	1.92	2.36	1.91	2.01
chr1:111149469-111154469	1.17	1.37	1.33	1.13	0.96	chr3:106900240-106905240	3.16	2.31	2.52	2.65	2.56	2.83	2.33	2.68	2.24
chr1:111159294-111164294	2.22	2.09	1.8	1.84	1.89	chr3:106890989-106895989	3.39	2.96	3.26	3.26	2.55	3.1	2.87	3.12	2.57
chr1:111173323-111178323	2.79	3.35	2.74	3.08	3.07	chr3:106878756-106883756	3.34	3.56	3.61	3.61	2.72	2.83	3.13	3.53	2.92
chr1:111187470-111192470	2.08	1.46	1.34	2.51	2.46	chr3:106861118-106866118	2.37	2.12	2.63	2.46	1.5	2.34	2.22	2.76	2.43
chr1:111196373-111201373	1.92	1.8	1.75	2.03	1.83	chr3:106852213-106857213	1.92	2.15	2.3	2.11	1.26	2.06	1.27	2.48	1.97
chr1:111211877-111216877	3.52	3.6	3.63	3.81	3.97	chr3:106839710-106844710	4.42	4.74	4.54	4.72	4.34	4.28	4.45	4.82	4.13
chr1:111267486-111272486	1.78	1.28	1.48	1.62	1.69	chr3:106782057-106787057	1.87	1.75	2.03	1.96	1.8	1.91	2.05	2.19	2.05
chr1:111283629-111288629	0.56	1.05	0.83	0.94	1.19	chr3:106767194-106772194	1.8	1.88	2.28	1.94	2.02	1.66	2.21	2.28	1.73
chr1:111306865-111311865	1.2	1.15	1.48	1.12	1.41	chr3:106740242-106745242	1.71	1.74	1.97	1.61	1.43	1.9	1.45	2.19	1.85
chr1:111325677-111330677	2.03	2.35	1.84	1.76	1.98	chr3:106695399-106700399	0.82	0.34	0.75	0.06	0.1	0.25	0.02	-0.16	0.04
chr1:111403603-111408603	1.22	1.07	1.06	1.34	0.88	NA:0-0	-1	-1	-1	-1	-1	-1	-1	-1	-1
chr1:111414826-111419826	3.46	3.45	3.59	3.87	3.8	chr3:106589109-106594109	5.43	5.23	5.26	5.26	4.4	5.38	5.03	5.36	4.99
chr1:111421318-111426318	2.2	2.67	2.54	3.02	2.86	chr3:106587410-106592410	5.36	5.3	5.3	5.37	4.53	5.36	5.03	5.25	4.94
chr1:111429910-111434910	2.02	2	2.22	1.5	1.97	chr3:106570919-106575919	2.05	1.82	2.11	1.79	1.59	1.91	1.49	1.88	1.52
chr1:111436974-111441974	2.46	1.85	2.55	2.5	2.36	chr3:106563495-106568495	1.82	1.64	1.8	1.84	1.82	1.57	1.1	1.93	1.61
chr1:111504118-111509118	2.68	2.66	2.77	2.78	2.68	chr3:106522212-106527212	4.07	3.92	4.07	4.18	4.27	4.31	4.21	4.53	4.56
chr1:111616490-111621490	1.32	1.73	1.9	2.07	2.19	NA:0-0	-1	-1	-1	-1	-1	-1	-1	-1	-1
chr1:111680885-111685885	3.05	3.02	3.09	2.86	2.91	chr3:106347675-106352675	3.98	3.72	3.8	4.12	3.93	4.12	4.01	4.23	3.9
chr1:111710717-111715717	1.67	1.25	1.49	1.87	1.46	chr3:106317668-106322668	1.87	1.87	2.03	1.88	1.57	1.83	1.91	2.12	1.49
chr1:111716687-111721687	1.81	1.2	1.74	1.67	1.79	chr3:106311599-106316599	1.84	1.61	1.96	1.76	1.27	1.6	1.59	2.14	2.18
chr1:111741810-111746810	3.64	3.46	3.72	3.56	3.66	chr3:106285538-106290538	4.68	4.49	4.49	4.66	4.48	4.76	4.67	4.6	4.36
chr1:111755928-111760928	3.4	2.7	3.43	3.29	3.34	chr3:106262900-106267900	4.58	4	4.5	4.68	3.84	4.24	3.99	4.32	3.89
chr1:111763573-111768573	3.13	2.25	2.96	2.91	2.71	chr3:106251066-106256066	4.36	3.36	3.97	4.08	3.13	3.63	3.25	3.52	3.17
chr1:111822905-111827905	1.01	1.11	1.12	1.24	0.98	chr3:105928370-105933370	1.48	1.83	1.57	1.76	2.45	2.1	2.35	2.48	2.27
chr1:111878050-111883050	1.41	1.61	1.67	1.95	1.46	NA:0-0	-1	-1	-1	-1	-1	-1	-1	-1	-1
chr1:111886448-111891448	1.74	1.41	1.6	1.72	1.88	chr3:105802137-105807137	3.72	3.06	3.34	3.32	3.1	3.19	3.01	2.7	3.03
chr1:111984560-111989560	1.92	1.71	2.04	1.92	1.87	chr3:105764104-105769104	2.08	1.98	2.16	2.07	1.77	1.91	2.07	2.19	1.82
chr1:111997300-112002300	1.66	1.37	1.72	1.72	1.62	chr3:105750457-105755457	1.71	1.77	1.84	2.02	1.32	1.84	1.7	2.02	1.72
chr1:112014022-112019022	3.23	1.92	2.71	2.93	2.75	chr3:105733098-105738098	1.93	1.77	1.81	1.84	1.68	2.14	1.68	1.9	0.86
chr1:112024197-112029197	1.36	1.23	1.51	1.22	1.14	chr3:105723668-105728668	1.98	1.67	1.82	1.77	1.71	1.62	1.41	1.71	1.97
chr1:112037933-112042933	1.22	1.04	1.17	1.22	1.19	chr3:105711236-105716236	2.6	2.7	2.54	2.82	2.61	2.05	2.35	1.92	1.89
chr1:112050894-112055894	1.84	1.99	2.09	2.08	1.78	chr3:105699243-105704243	2.48	2.81	2.55	2.65	2.3	2.27	2.25	2.06	2.33
chr1:112142047-112147047	1.86	2.56	1.71	2.16	2.04	chr3:105617143-105622143	3.6	3.58	3.09	3.72	2.83	3.37	2.71	3.35	2.89
chr1:112160480-112165480	3.41	3.4	3.51	3.4	3.41	chr3:105601403-105606403	4.19	4.4	4.23	4.53	3.94	4.16	4.15	4.22	3.81
chr1:112170971-112175971	1.95	1.85	1.96	2.27	2.04	chr3:105591778-105596778	2.81	3.62	3.34	3.21	2.7	2.7	2.64	2.81	1.97
chr1:112187062-112192062	2.09	2.09	2.06	2.24	2.07	chr15:101857916-101862916	1.3	1.11	1.16	1.39	1.61	1.44	1.31	1.28	1.42
chr1:112194602-112199602	1.66	1.72	1.64	1.92	1.73	NA:0-0	-1	-1	-1	-1	-1	-1	-1	-1	-1
chr1:112200231-112205231	1.85	1.89	1.66	1.86	1.88	chr3:105564549-105569549	3.04	3.62	3.45	3.58	2.63	2.19	2.51	2.87	2.52
chr1:112212154-112217154	1.73	1.41	1.64	1.95	1.83	chr3:105551715-105556715	2.31	2.99	2.7	2.59	2.21	2.16	1.88	2.16	1.92
chr1:112231978-112236978	1.81	1.7	1.72	2.35	1.96	chr3:105550299-105555299	2.18	2.58	2.41	2.44	1.88	2.09	1.49	1.91	1.7
chr1:112252319-112257319	1.75	1.35	1.62	1.73	1.89	chr3:105529641-105534641	1.9	1.73	1.86	1.96	1.49	1.92	1.81	2.14	2.01
chr1:112264091-112269091	1.41	1.83	1.48	2.12	2.03	chr3:105520059-105525059	1.98	1.67	1.82	1.65	1.88	2.03	1.92	1.73	1.86
chr1:112279364-112284364	1.62	1.79	1.59	0.97	1.63	chr3:105505186-105510186	2.68	2.28	2.52	2.32	2.82	2.8	2.85	2.67	2.4
chr1:112295526-112300526	2.84	2.85	2.84	2.79	2.96	chr3:105487766-105492766	3.02	2.7	2.85	3	3.25	3.08	3.25	3.03	3.29
chr1:112764832-112769832	1.24	1.49	1.41	1.81	1.53	NA:0-0	-1	-1	-1	-1	-1	-1	-1	-1	-1
chr1:112883211-112888211	1.48	1.5	1.55	1.61	2.11	chr3:104908224-104913224	1.17	1.4	1.14	1.08	1.57	1.16	0.75	0.8	0.21
chr1:112937080-112942080	1.63	2.37	1.7	1.56	1.74	chr3:104852654-104857654	1.73	1.4	1.94	1.55	1.82	1.99	1.55	1.75	1.65
chr1:113159528-113164528	3.76	3.91	3.9	4.23	4.27	chr3:104665215-104670215	4.15	4.29	4.2	4.38	4.59	4.63	4.41	4.64	4.53
chr1:113191154-113196154	1.57	1.55	1.36	1.3	1.49	chr3:104641876-104646876	1.78	2.18	2.15	2.11	2.21	1.81	1.4	2.08	1.48
chr1:113201614-113206614	1.57	1.4	1.35	1.21	1.18	chr3:104632929-104637929	1.92	2.1	2.1	2.07	2.07	2.31	1.98	1.94	2.4
chr1:113208210-113213210	1.94	1.88	1.73	2.15	1.97	chr3:104630108-104635108	2.03	2.06	2.03	2.1	1.68	2.09	1.6	2.02	2.18
chr1:113214839-113219839	2.92	2.98	2.91	3	2.91	chr3:104618687-104623687	3.69	3.91	3.89	3.79	3.77	3.92	3.97	3.87	3.84
chr1:113239422-113244422	2.1	1.98	1.97	1.39	1.89	chr3:104596723-104601723	2.02	3.37	2.33	2.93	2.77	1.88	2.09	1.83	1.47
chr1:113252492-113257492	1.18	1.44	1.28	0.95	0.77	chr3:104584158-104589158	3.32	3.58	3.05	3.16	2.8	3.2	3.16	2.61	2.8
chr1:113265862-113270862	1.14	1.37	1.26	1.09	0.98	chr3:104571943-104576943	2.39	2.95	2.53	2.83	2.97	2.24	2.47	2.38	2.22
chr1:113420959-113425959	1.08	1.24	1.01	0.86	0.98	chr3:104477324-104482324	2.13	2.4	1.92	2.05	2.14	1.69	2.08	1.81	1.76
chr1:113476000-113481000	1.31	2.16	1.5	1.76	1.56	chr3:104448760-104453760	2.04	1.94	1.87	2.08	1.62	1.82	1.84	1.95	1.67
chr1:113496078-113501078	2.88	3.48	3.03	3.08	2.98	chr3:104440329-104445329	3.54	3.5	3.42	3.65	3.93	3.53	3.83	3.75	3.5
chr1:113508430-113513430	1.07	1.6	1.32	0.97	1.07	chr3:104432488-104437488	2.82	1.78	1.82	1.89	1.36	2.29	1.96	1.95	1.67
chr1:113523919-113528919	1.22	1.47	1.24	1.32	1.04	chr3:104417478-104422478	2.44	2	2.13	2.22	2.19	2.3	2.05	2.01	2.46
chr1:113586904-113591904	1.55	1.94	1.39	1.36	1.08	chr3:104338966-104343966	1.39	0.95	1.24	1.2	1.51	0.89	1.05	1.03	0.58
chr1:113613972-113618972	2.28	2.77	2.52	2.41	2.54	chr3:104312775-104317775	3.14	3.01	3.31	3.24	3.46	3.46	3.28	3.76	3.73
chr1:113651771-113656771	1.37	1.2	1.28	1.19	1.58	chr3:104267952-104272952	2.31	1.9	1.83	2.12	1.92	2.58	2.33	2.3	2.05
chr1:113659400-113664400	1.46	1.57	1.43	1.1	1.03	chr3:104263065-104268065	2.48	2.4	2.24	2.41	2.35	2.68	2.28	2.56	2.2
chr1:113681100-113686100	1.42	1.19	1.32	1.6	1.34	chr3:104243402-104248402	2.1	2.01	1.93	1.77	2.02	1.85	1.45	1.59	2.05
chr1:113930690-113935690	2.46	2.19	2.33	2.41	2.34	chr3:104021741-104026741	2.57	2.26	2.68	2.26	2.6	2.98	2.92	2.84	3.16
chr1:114142724-114147724	1.17	1.36	1.57	1.84	1.41	NA:0-0	-1	-1	-1	-1	-1	-1	-1	-1	-1
chr1:114228102-114233102	1.08	1.2	0.98	1.37	1.35	chr3:103813979-103818979	1.67	1.82	1.92	1.76	2.02	1.95	1.53	2.06	1.96
chr1:114252397-114257397	0.98	1.24	1.16	0.92	1.29	chr3:103792282-103797282	2.9	2.93	2.86	3.28	2.87	2.73	2.86	3.08	2.9
chr1:114300388-114305388	2.26	2.75	2.56	2.77	2.7	chr3:103769142-103774142	3.22	3.37	3.36	3.53	3.82	3.37	3.69	3.67	3.48
chr1:114322440-114327440	2.39	2.62	2.51	2.89	2.76	chr3:103753063-103758063	1.81	1.75	1.95	1.96	1.06	1.75	1.83	2.05	1.92
chr1:114352078-114357078	3.1	3.17	3.11	3.32	3.15	chr3:103716326-103721326	3.71	3.88	3.86	3.96	4.09	4.08	4.32	4.33	4.04
chr1:114376731-114381731	1.47	1.43	1.27	1.46	1.46	chr3:103688096-103693096	3.18	3.03	3.35	3.22	2.59	2.83	2.9	3.19	2.7
chr1:114401271-114406271	1.54	1.88	1.54	1.64	1.74	chr3:103669667-103674667	4.5	4.37	4.58	4.62	3.81	3.92	3.82	4.08	3.73
chr1:114413658-114418658	2.46	2.59	2.56	3.02	2.96	chr3:103655939-103660939	3.62	4.16	4.27	3.94	3.16	3.11	3.28	3.28	3.39
chr1:114420677-114425677	1.2	1.58	1.29	2.05	1.98	chr3:103639859-103644859	1.72	2.11	2.11	1.84	1.49	1.29	1.14	1.71	1.64
chr1:114427644-114432644	1.28	1.4	1.28	1.48	1.03	chr3:103634145-103639145	2.1	2.17	2.7	1.98	1.3	1.6	1.59	1.66	1.59
chr1:114432883-114437883	1.52	1.39	1.64	2.02	1.83	chr3:103627583-103632583	1.84	1.73	2.04	1.85	1.8	1.54	1.27	2.02	1.66
chr1:114445104-114450104	2.85	3.06	2.99	3.11	3.07	chr3:103611128-103616128	3.78	3.74	3.84	4	3.71	4.01	3.71	3.87	3.7
chr1:114452949-114457949	1.37	1.55	1.38	1.37	1.03	chr3:103603803-103608803	3.91	3.7	3.71	3.84	3.19	3.55	3.43	3.99	3.58
chr1:114470169-114475169	3.81	3.65	3.71	3.66	3.72	chr3:103592314-103597314	4.06	3.84	3.92	3.98	4.28	4.22	4.05	4.43	4.24
chr1:114479253-114484253	2.13	2.15	2.21	2.4	2.11	chr3:103580805-103585805	3.76	2.34	3.14	3.19	1.77	2.95	2.89	3.51	3.08
chr1:114487634-114492634	2.54	2.3	2.6	2.62	2.71	chr3:103574547-103579547	3.88	2.62	3.45	3.58	2.82	3.81	3.07	3.91	3.25
chr1:114511746-114516746	1.52	1.48	1.41	1.58	1.29	chr3:103547007-103552007	2.1	2	1.95	1.76	2.25	2.52	1.98	2.33	1.92
chr1:114519272-114524272	1.53	1.46	1.59	1.43	1.21	chr3:103539704-103544704	2.13	2	2.13	2.14	2.44	2.36	2.45	2.3	2.21
chr1:114726372-114731372	1.2	1.53	1.5	1.94	1.5	NA:0-0	-1	-1	-1	-1	-1	-1	-1	-1	-1
chr1:114774066-114779066	1.27	1.03	1.14	1.24	1.1	chr3:103293235-103298235	2.04	1.45	1.7	1.83	1.63	2.1	1.45	1.64	1.85
chr1:114799652-114804652	1.02	0.98	1.2	1.03	1.12	chr3:103272786-103277786	1.75	1.39	1.62	1.52	1.7	1.83	1.22	1.83	1.95
chr1:114840775-114845775	1.14	1.03	0.78	1.11	1.14	chr3:103220636-103225636	2.11	1.98	1.88	1.91	2.5	1.77	1.96	2.41	2.13
chr1:114871301-114876301	1.68	1.61	1.59	1.78	1.43	chr3:103198632-103203632	2.81	2.35	2.5	2.28	1.78	2.7	2.22	2.7	2.75
chr1:114883169-114888169	1.95	1.83	1.74	1.96	2.06	chr3:103186631-103191631	4.37	4.15	4.06	4.1	3.44	4.29	4.07	4.27	4.49
chr1:114890790-114895790	1.19	1.35	1.07	0.85	1.17	chr3:103168450-103173450	1.66	1.62	1.68	1.53	2.16	1.68	2.01	1.2	1.86
chr1:115051526-115056526	3.33	3.42	3.28	3.25	3.39	chr3:103080971-103085971	3.66	3.3	3.47	3.53	3.74	3.74	3.72	3.8	3.76
chr1:115096022-115101022	1.09	1.01	1.24	0.88	1.26	chr3:103008361-103013361	2.14	2.73	2.69	2.19	1.58	2.06	1.9	1.83	1.61
chr1:115121415-115126415	2.49	2.4	2.61	2.78	2.77	chr3:102973467-102978467	3.12	3.12	3.2	3.14	3.13	3.33	3.45	3.21	3.55
chr1:115167226-115172226	1.06	0.89	0.89	1.34	1.17	chr3:102932009-102937009	2.01	1.8	1.83	1.71	1.67	2.07	2.07	2.03	1.87
chr1:115210034-115215034	1.86	1.57	1.69	1.69	1.64	chr3:102904223-102909223	2.48	1.96	2.18	1.91	2.3	2.68	2.42	2.3	2.55
chr1:115216587-115221587	0.98	0.83	0.99	1.39	1.02	chr3:102894596-102899596	2.53	1.76	2.05	1.94	2.24	2.81	2.4	2.42	2.35
chr1:115256522-115261522	2.33	2.51	2.33	2.58	2.71	chr3:102860096-102865096	3.14	3.25	3.04	3.41	3.63	3.14	3.23	3.52	3.53
chr1:115282583-115287583	1.77	1.48	1.68	1.79	1.67	chr3:102838074-102843074	1.79	1.79	1.89	1.66	1.24	1.53	1.73	2.11	1.62
chr1:115297914-115302914	2.8	2.99	2.91	3.01	2.99	chr3:102822226-102827226	4.11	4.11	4.17	4.23	4.26	4.25	4.09	4.53	4.52
chr1:115320656-115325656	2.84	2.47	2.88	2.94	2.91	chr3:102797303-102802303	3.67	3.64	3.53	3.78	3.39	3.73	3.46	3.52	3.72
chr1:115556502-115561502	1.46	1.83	1.93	2.21	1.74	NA:0-0	-1	-1	-1	-1	-1	-1	-1	-1	-1
chr1:115602996-115607996	2.32	2.09	2.06	2.75	2.61	chr3:102557284-102562284	2.23	3.04	2.49	2.53	2.64	2.56	1.96	2.72	2.29
chr1:115627488-115632488	1.93	1.61	1.63	2.03	1.88	chr3:102537784-102542784	2.44	2.81	2.57	2.38	2.42	2.59	2.81	2.93	2.94
chr1:115639606-115644606	2.83	2.1	2.46	3.21	3.09	chr3:102525789-102530789	2.26	2.76	2.2	2.39	2.49	2.58	2.57	2.65	2.41
chr1:115652645-115657645	1.38	1.16	1.13	1	1.18	chr3:102516994-102521994	2.6	2.55	2.46	2.47	2.28	2.73	2.53	2.95	2.76
chr1:115688844-115693844	1.47	1.45	1.62	1.7	1.62	NA:0-0	-1	-1	-1	-1	-1	-1	-1	-1	-1
chr1:116516797-116521797	1.33	1.43	1.25	1.21	1.14	chr3:101725492-101730492	2.29	3.14	3.08	2.97	3.46	2.49	3.11	2.75	2.89
chr1:116547138-116552138	1.52	1.71	1.37	2.15	1.8	chr3:101710677-101715677	1.37	1.71	1.54	1.5	1.34	1.4	1.73	1.53	1.22
chr1:116594346-116599346	1.39	1.79	1.92	2.05	2.08	NA:0-0	-1	-1	-1	-1	-1	-1	-1	-1	-1
chr1:116677288-116682288	1.68	1.84	2.03	2.43	2.35	chr3:101612265-101617265	1.91	1.94	1.87	1.74	0.99	1.32	1.36	1.63	1.9
chr1:116692042-116697042	2.08	1.57	2.09	1.46	1.54	chr3:101608075-101613075	2.21	2.03	1.86	1.84	1.04	1.85	1.62	1.76	1.86
chr1:116704606-116709606	1.35	1.36	1.34	1.28	1.29	chr3:101600901-101605901	3.21	2.77	2.62	2.62	2.58	3	2.6	2.47	2.39
chr1:116750413-116755413	1	1.12	1.15	0.92	0.92	chr3:101551462-101556462	2.32	1.92	1.72	1.99	2.21	2.57	2.2	1.96	2.43
chr1:116799287-116804287	1.19	1.16	1.35	1.21	1.11	chr3:101508177-101513177	1.95	1.57	1.47	1.72	1.58	2.08	1.73	1.4	1.89
chr1:116807475-116812475	1.28	1.12	1.23	1	1.22	chr3:101502676-101507676	2.17	1.56	1.89	1.68	1.98	2.31	1.96	2.01	2.32
chr1:116865240-116870240	2.74	2.46	2.98	2.9	2.77	chr3:101453299-101458299	1.79	2	1.85	1.87	2.04	2.17	2.1	1.66	1.79
chr1:116886790-116891790	2.27	1.8	2.41	2.22	2.25	chr3:101434582-101439582	1.69	1.49	1.4	1.41	1.72	1.73	1.91	1.68	1.61
chr1:116915181-116920181	3.74	3.5	3.68	3.57	3.55	chr3:101404635-101409635	3.54	3.62	3.45	3.6	3.93	3.77	3.68	3.67	3.81
chr1:116924195-116929195	1.86	1.51	1.82	1.82	1.74	chr3:101396471-101401471	2.12	2.19	2.24	2.18	2.13	1.92	2.23	2.11	2.14
chr1:116932202-116937202	1.99	1.74	1.84	2.13	1.78	chr3:101389087-101394087	1.75	1.87	1.63	1.89	2.04	1.86	1.76	1.36	1.96
chr1:116943844-116948844	1.98	1.68	2	1.92	1.55	chr3:101379460-101384460	1.52	1.85	1.6	1.7	1.92	1.76	1.49	0.96	1.6
chr1:116950350-116955350	1.66	1.57	1.68	1.42	1.67	chr3:101373295-101378295	1.91	2.37	1.67	2.01	2.15	2.25	1.7	1.67	1.77
chr1:116958418-116963418	2.48	2.47	2.62	2.56	2.56	chr3:101362881-101367881	1.71	1.82	1.52	1.53	2.3	1.74	1.66	1.6	1.54
chr1:117039032-117044032	1.2	1.61	1.2	1.41	1.4	chr3:101295732-101300732	1.99	1.65	1.64	1.72	1.36	2.37	1.79	1.75	1.83
chr1:117044651-117049651	1.88	2.73	1.9	2.87	3.05	NA:0-0	-1	-1	-1	-1	-1	-1	-1	-1	-1
chr1:117057598-117062598	1.83	2.61	1.97	2.99	2.8	NA:0-0	-1	-1	-1	-1	-1	-1	-1	-1	-1
chr1:117080099-117085099	0.93	2.22	1.36	1.75	1.84	NA:0-0	-1	-1	-1	-1	-1	-1	-1	-1	-1
chr1:117091694-117096694	1.11	2.21	1.26	1.67	1.8	chr3:101281197-101286197	1.51	1.45	1.34	1.26	2	1.65	1.61	1.51	1.98
chr1:117098676-117103676	1.17	2.78	1.48	2.73	2.23	chr3:101280318-101285318	1.57	1.51	1.39	1.34	1.82	1.65	1.57	1.37	1.98
chr1:117109758-117114758	1.91	3.31	2.13	2.87	2.82	chr3:101269391-101274391	1.51	1.25	1.42	1.46	1.06	1.51	1.4	1.46	1.53
chr1:117207708-117212708	1.12	1.58	1.34	1.17	1.01	chr3:101178641-101183641	2.21	1.82	2.19	1.7	2.12	2.18	2.37	2.05	2.39
chr1:117277528-117282528	2.82	2.61	2.42	3.13	3.08	chr3:101097188-101102188	3.83	4.71	4.61	3.61	3.94	3.55	4.51	3.96	3.76
chr1:117297953-117302953	3.37	3.46	3.42	3.76	3.83	chr3:101085874-101090874	5.04	5.64	5.39	5.09	5.1	4.94	5.43	5.17	4.98
chr1:117309825-117314825	2.84	2.94	2.92	3.06	3.05	chr3:101076533-101081533	4.15	4.36	4.35	4.03	3.45	4.02	3.89	3.6	3.41
chr1:117338900-117343900	1.45	2.36	1.77	2.62	2.71	chr3:101048393-101053393	2.22	2.24	2.31	2.22	2.05	2.13	2.18	2.32	1.74
chr1:117348276-117353276	1.74	3.03	2.43	3.58	3.44	chr3:101039380-101044380	3.01	4.31	3.22	3.71	3.19	3.02	2.6	3.23	2.78
chr1:117355960-117360960	1.94	1.91	1.77	2.01	2.27	chr3:101029664-101034664	2.03	3.87	2.53	3.18	2.7	2.07	2.25	2.11	1.93
chr1:117367560-117372560	1.51	1.9	1.41	1.61	1.61	chr3:101011267-101016267	1.84	1.83	1.85	1.82	1.98	1.84	1.34	1.96	1.83
chr1:117417912-117422912	1.79	1.64	1.42	1.87	1.89	chr3:100947726-100952726	1.64	1.8	1.67	1.71	1.44	1.75	1.34	1.81	2.03
chr1:117450900-117455900	1.84	1.61	1.37	1.23	1.21	chr3:100911002-100916002	2.33	1.94	2.17	2.11	2.78	2.26	2.41	2.24	2.73
chr1:117489448-117494448	1.2	1.25	1.26	1.25	1.44	chr3:100874478-100879478	2.75	2.2	2.12	2.4	2.35	2.37	2.57	2.8	2.68
chr1:117496504-117501504	1.02	0.95	1.11	1.08	1.15	chr3:100867448-100872448	3.12	2.07	2.24	2.32	1.96	2.72	2.19	2.56	2.1
chr1:117506805-117511805	1.07	1.11	1.16	1.3	1.03	chr3:100858294-100863294	3.22	2.67	2.47	2.59	1.98	3.03	2.22	2.63	2.05
chr1:117524724-117529724	2.13	1.63	1.74	1.51	1.42	chr3:100847243-100852243	2.17	2.45	2.45	2.44	2.57	2.09	2.3	2.23	2.34
chr1:117541864-117546864	2.18	2	1.71	1.52	1.95	chr3:100830991-100835991	2.93	2.6	3.03	2.29	2.08	2.48	2.78	2.85	2.52
chr1:117549126-117554126	1.94	1.73	1.44	1.45	1.65	chr3:100822992-100827992	3.6	3.76	3.92	3.24	3	3.65	3.46	3.76	3.36
chr1:117558208-117563208	1.46	1.39	1.21	1.31	1.15	chr3:100813680-100818680	4.35	4.62	4.54	4.57	4.34	4.13	4.32	4.49	4.06
chr1:117591171-117596171	2.56	2.01	2.11	2.03	1.99	chr3:100779733-100784733	1.97	1.92	1.94	1.57	1.79	1.78	1.64	1.91	1.73
chr1:117600519-117605519	2.87	3.1	2.68	2.81	2.87	chr3:100771015-100776015	2.33	2.69	2.45	2.41	2.61	2.53	2.57	2.73	2.33
chr1:117633966-117638966	1.4	1.78	1.65	1.3	1.57	chr3:100748412-100753412	1.75	1.79	1.57	1.71	1.7	1.66	1.7	1.82	1.49
chr1:117662028-117667028	1.58	1.72	1.41	1.53	1.78	chr3:100723704-100728704	3.07	3.02	3.13	2.99	2.96	3.11	3.11	3.35	3
chr1:117758742-117763742	1.15	1.46	1.52	1.45	1.38	chr3:100621368-100626368	3.52	2.65	3.16	2.61	1.81	3.37	3.08	3.22	3
chr1:117893566-117898566	1.39	1.89	1.74	2.09	1.97	chr3:100497952-100502952	1.98	1.68	2.08	1.9	1.57	1.01	1.71	1.91	1.7
chr1:117899471-117904471	1.31	1.77	1.76	1.5	1.41	chr3:100494074-100499074	2.73	2.84	2.85	2.66	2.74	2.48	2.5	2.63	2.65
chr1:117907585-117912585	3.03	3.58	3.24	3.35	3.18	chr3:100486875-100491875	3.47	3.33	3.34	3.24	3.71	3.71	3.84	3.85	3.63
chr1:118047864-118052864	1.27	1.23	1.35	1.75	1.28	chr3:100374345-100379345	1.93	1.76	1.87	1.67	1.5	1.79	1.04	1.81	1.53
chr1:118073272-118078272	1.28	1.33	1.29	1.23	1.4	chr3:100361866-100366866	4.48	3.78	3.91	3.88	3.12	4.48	3.71	4.02	3.92
chr1:118134746-118139746	1.09	1.16	1	0.93	0.83	chr3:100304150-100309150	3.63	3.13	3.17	2.75	2.62	3.42	2.98	3.26	2.85
chr1:118146915-118151915	2.79	3.34	3.01	3.18	3.23	chr3:100289447-100294447	3.87	3.82	3.78	3.59	3.93	4.19	4.11	4	4.04
chr1:118154654-118159654	1.2	2.21	1.31	1.37	1.55	chr3:100282494-100287494	3.99	3.95	3.94	3.42	3.06	3.35	3.56	3.46	3.02
chr1:118176789-118181789	1.14	1.59	1.23	1.14	1.07	chr3:100260896-100265896	2.13	2.32	2.1	1.87	1.81	2.12	2.27	1.99	1.88
chr1:118197980-118202980	1.83	3.07	2.34	2.54	2.65	chr3:100241966-100246966	2.53	3.76	2.64	2.8	2.07	2.09	2.15	2.46	2.32
chr1:118264186-118269186	1.49	1.96	2.22	2.36	2.1	NA:0-0	-1	-1	-1	-1	-1	-1	-1	-1	-1
chr1:118275522-118280522	1.69	1.53	1.66	2	1.54	chr3:100188391-100193391	0.99	0.92	1.17	0.73	0.63	0.52	0.74	0.72	0.44
chr1:118291939-118296939	1.23	1.14	1.1	1.12	1.37	chr3:100167782-100172782	1.95	1.81	1.82	1.76	2.08	2.02	2.07	2.11	2.23
chr1:118298841-118303841	1.14	1.09	1.31	1.22	1.16	chr3:100160846-100165846	2.08	2.11	1.85	1.95	2	2.37	2.1	1.99	2.17
chr1:118469848-118474848	2.51	2.66	2.58	2.81	2.93	chr3:99963821-99968821	3.29	3.38	3.15	3.51	3.82	3.71	3.56	3.45	3.65
chr1:118822958-118827958	1.49	1.88	1.95	2.04	1.86	NA:0-0	-1	-1	-1	-1	-1	-1	-1	-1	-1
chr1:119182004-119187004	1.15	1.58	1.66	1.99	1.7	NA:0-0	-1	-1	-1	-1	-1	-1	-1	-1	-1
chr1:119219891-119224891	0.78	1.18	1.44	1.76	1.34	NA:0-0	-1	-1	-1	-1	-1	-1	-1	-1	-1
chr1:119565116-119570116	1.33	1.7	1.74	1.9	1.68	chr3:99024281-99029281	0.86	0.95	0.96	0.99	1.5	0.78	0.72	1.23	0.85
chr1:119680571-119685571	2.61	2.66	2.86	3.02	2.99	chr3:98942723-98947723	3.13	2.84	2.99	3.15	3.47	3.36	3.31	3.44	3.52
chr1:120240074-120245074	0.91	0.88	1.06	1.01	1.12	chr3:98149728-98154728	3.69	3.35	3.25	3.29	2.43	3.32	2.88	3.29	3.38
chr1:120254521-120259521	1.25	1	1.11	0.92	1.05	chr3:98138938-98143938	2.93	3.25	3.01	3.04	2.98	2.91	3.15	2.99	3.02
chr1:120522527-120527527	1.13	0.98	1.32	1.2	1.05	chr3:97887798-97892798	1.88	1.91	1.88	1.98	2.25	2.18	2.1	2.17	2.62
chr1:120536974-120541974	2.05	2.1	2.23	2.53	2.36	chr3:97874496-97879496	1.42	1.82	1.58	1.86	1.82	1.65	1.79	1.97	0.89
chr1:120558466-120563466	2.17	2.3	2.62	3.27	2.87	chr3:97859583-97864583	1.92	2.01	2.01	1.9	2.4	2.27	2.21	1.9	2.45
chr1:120576484-120581484	1.87	1.94	2.18	2.84	2.52	chr3:97845370-97850370	1.93	1.87	1.96	1.97	1.79	1.93	1.9	1.77	1.66
chr1:120587684-120592684	2.01	2.3	2.53	2.71	2.56	chr3:97836779-97841779	2.08	2	2.17	2.1	1.98	1.89	2.27	2.29	2.32
chr1:120596027-120601027	1.9	1.98	2.3	2.78	2.65	chr3:97828984-97833984	2.76	3.4	3.15	3.01	2.69	2.57	2.84	2.61	1.85
chr1:120602400-120607400	2.17	2.19	2.51	2.87	2.59	chr3:97821933-97826933	2.15	1.98	2.1	1.94	2.01	2.5	2.32	2.41	1.32
chr1:120609509-120614509	3.41	3.29	3.46	3.56	3.54	chr3:97815132-97820132	2.94	3.04	3.08	3	3.56	3.07	3.46	3.24	3.18
chr1:120627514-120632514	1.9	1.98	2.28	2.64	2.29	chr3:97795702-97800702	1.63	1.85	1.91	1.62	1.88	1.72	1.77	2.06	2.07
chr1:120633872-120638872	1.47	1.62	1.92	1.74	1.7	chr3:97790340-97795340	1.5	1.67	1.71	1.44	1	1.58	1.51	1.67	1.63
chr1:120639746-120644746	1.75	1.84	2.06	1.61	1.41	chr3:97782120-97787120	1.56	1.93	1.82	1.83	2	1.33	2.26	2.27	2.18
chr1:120648989-120653989	1.37	1.34	1.48	1.57	1.43	chr3:97774776-97779776	1.7	1.84	1.88	1.7	1.72	1.99	2.26	1.77	1.74
chr1:120682373-120687373	1.77	1.7	1.63	1.97	1.8	chr3:97734606-97739606	2.89	2.97	3.56	3.26	3.3	2.79	3.56	3.75	3.39
chr1:120690938-120695938	1.75	1.63	2.22	2.43	2.21	chr3:97728446-97733446	1.81	1.77	2.01	1.81	2.16	1.7	1.66	2.18	2.39
chr1:120749993-120754993	1.56	2.23	1.8	1.97	2.06	chr1:133335890-133340890	1.91	1.81	1.81	1.78	1.5	1.71	2.24	1.67	1.67
[truncated: 29,973 more rows]
