# Supplementary material for: Genetic and epigenetic variation in the lineage specification of regulatory T cells
Source: eLife. 2015 Oct 28;4:e07571. doi: 10.7554/eLife.07571 (PMC4623597; doi:10.7554/eLife.07571)
Supplement: Supplementary file 6. — Orthologous regions are determined for the union of all human and mouse DNase hypersensitive sites (DHSs). Values are averages across indicated cell populations after quantile normalization. DOI: http://dx.doi.org/10.7554/eLife.07571.019 [file elife07571s006.txt]

human	th17.vitro	th1.vitro	th2.vitro	cd4	th1	th2	treg	mouse	ate	atr	treg	cd4
chr1:29374-29574	-1	-1	-0.94	-1	-1	-0.98	-1	chr17:66460795-66460995	3.2	3.46	2.79	2.63
chr1:565587-565787	-0.04	0.07	-0.12	-1	-0.58	-0.6	-1	chrM:4484-4684	6.15	4.65	5.33	6.15
chr1:569824-570024	0.61	1.47	1.63	0.54	0.17	0.32	1.09	chrM:8675-8875	-1	-1	-1	-1
chr1:713992-714192	2.79	3.2	2.42	2.5	3.19	2.82	2.58	chr5:130384261-130384461	1.51	2.18	1.43	0.58
chr1:752612-752812	0.54	-0.11	-0.35	-0.16	0.12	-0.33	-0.74	NA:0-0	-1	-1	-1	-1
chr1:762842-763042	-0.38	0.81	0.19	-0.43	0.07	0.11	-0.35	NA:0-0	-1	-1	-1	-1
chr1:764781-764981	-1	-1	-0.99	-0.96	-1	-0.99	-1	chr8:96875039-96875239	-1	-1	-0.78	-0.8
chr1:805156-805356	0.22	1.5	0.99	0.55	0.63	0.7	0.01	NA:0-0	-1	-1	-1	-1
chr1:825879-826079	-0.71	-0.67	-0.78	-0.53	-0.73	-0.31	-0.74	NA:0-0	-1	-1	-1	-1
chr1:834132-834332	-0.04	0.35	-0.74	0.13	0.4	-0.25	0.02	NA:0-0	-1	-1	-1	-1
chr1:840057-840257	0.14	1.58	1.45	0.39	0.68	1.2	0.35	NA:0-0	-1	-1	-1	-1
chr1:869016-869216	-0.71	-0.85	-0.86	-0.57	-0.94	-0.85	-0.94	chr4:155629507-155629707	0.21	0.49	-0.06	-0.14
chr1:894566-894766	0.54	1.91	1.78	0.56	1.05	1.53	1.08	chr4:155610008-155610208	3.69	3.54	3.7	3.67
chr1:895800-896000	-0.26	1.12	0.7	-0.8	0.2	0.44	-0.07	chr4:155608908-155609108	1.57	0.77	1.32	1.7
chr1:902224-902424	0.06	1.33	1.02	0.2	0.76	0.99	1.22	chr4:155602031-155602231	-1	-0.76	-1	-0.58
chr1:911555-911755	-0.26	0.69	0.79	0.07	0.15	0.31	0.26	chr4:155594112-155594312	-0.73	-0.76	-0.87	-0.89
chr1:919608-919808	-0.86	-0.11	-0.19	0.41	-0.64	-0.31	-0.19	NA:0-0	-1	-1	-1	-1
chr1:934254-934454	-0.86	-0.58	-0.64	0.33	-0.85	-0.66	-0.86	NA:0-0	-1	-1	-1	-1
chr1:935024-935224	-0.71	-0.24	-0.35	-0.12	-0.68	-0.59	-0.45	chr4:155577535-155577735	1.74	1.66	1.11	1.89
chr1:935503-935703	-0.86	0.1	-0.16	-0.38	-0.65	-0.33	-0.58	chr4:155577165-155577365	3.41	2.69	3.3	2.78
chr1:936233-936433	-0.71	0.3	0.41	1.28	-0.33	0.18	0.12	chr4:155576594-155576794	0.15	-0.03	0.23	0.24
chr1:937271-937471	-0.86	0.37	0.24	-0.5	-0.45	-0.1	-0.43	NA:0-0	-1	-1	-1	-1
chr1:948707-948907	2.05	2.28	1.91	1.81	2.24	2	2.63	chr4:155574864-155575064	2.92	3.39	2.76	2.62
chr1:949760-949960	-0.53	0.25	-0.09	-0.11	-0.01	0.06	0.06	chr4:155573590-155573790	-0.73	-0.76	-0.61	-0.58
chr1:955006-955206	-0.14	0.64	0.59	-0.05	0.01	0.35	-0.07	chr4:155571883-155572083	1.22	0.63	0.62	1.22
chr1:956232-956432	-0.86	-0.53	-0.61	-0.34	-0.85	-0.65	-0.76	chr4:155570615-155570815	-0.19	-0.22	-0.16	0.75
chr1:968451-968651	0.22	1.83	1.34	0.92	0.7	1.31	0.79	chr4:155561019-155561219	-0.84	-0.76	-0.67	-1
chr1:976099-976299	1.28	2.34	1.75	1.02	1.54	1.66	1.34	chr4:155553462-155553662	-0.54	-0.82	-0.96	-0.8
chr1:994796-994996	-0.53	0.87	0.63	-0.21	-0.1	0.31	-0.41	NA:0-0	-1	-1	-1	-1
chr1:999385-999585	-0.71	1.14	1.25	-0.23	0.22	0.7	0.15	chr6:124678788-124678988	-0.84	-0.62	-0.42	-0.58
chr1:1004426-1004626	-0.71	0.76	0.66	-0.01	0.08	0.33	-0.08	chr6:124671792-124671992	-0.63	-0.66	-0.96	-0.4
chr1:1034399-1034599	0.38	0.46	-0.61	0.24	0.15	-0.35	-0.76	NA:0-0	-1	-1	-1	-1
chr1:1035064-1035264	0.46	0.27	-0.41	-0.09	0.03	-0.46	-0.52	NA:0-0	-1	-1	-1	-1
chr1:1039652-1039852	-0.26	0.36	-0.89	-0.22	0.03	-0.68	-0.17	NA:0-0	-1	-1	-1	-1
chr1:1051596-1051796	3.04	3.68	3.57	2.03	3.13	3.37	2.94	NA:0-0	-1	-1	-1	-1
chr1:1057601-1057801	0.14	1.51	1.3	0.73	0.66	1.08	1.17	NA:0-0	-1	-1	-1	-1
chr1:1072788-1072988	-0.26	0.94	-0.23	-0.08	0.31	-0.17	0.35	NA:0-0	-1	-1	-1	-1
chr1:1079530-1079730	0.22	1.66	0.49	0.77	0.94	0.21	1.34	NA:0-0	-1	-1	-1	-1
chr1:1085971-1086171	-1	-0.85	-0.82	-1	-0.98	-0.92	-0.98	chr4:155441628-155441828	-0.12	-0.29	-0.29	-0.32
chr1:1092870-1093070	0.22	0.63	0.52	-0.1	0.36	0.38	0.5	NA:0-0	-1	-1	-1	-1
chr1:1109130-1109330	0.14	0.65	-0.5	0.12	0.4	-0.37	0.76	chr4:155424840-155425040	-0.63	-0.31	-0.87	-0.98
chr1:1134184-1134384	-0.86	-0.75	-0.82	-1	-0.9	-0.9	-0.93	chr4:155408193-155408393	-0.27	-0.29	-0.51	0.03
chr1:1135129-1135329	-0.86	-0.7	-0.77	-0.22	-0.85	-0.84	-0.63	chr4:155406938-155407138	1.22	1.19	0.06	0.28
chr1:1135599-1135799	-0.86	-0.7	-0.64	-0.36	-0.91	-0.76	-0.86	chr4:155406455-155406655	0.37	0.88	0.17	0.34
chr1:1136318-1136518	0.29	0.1	-0.66	-0.9	-0.21	-0.66	-0.16	chr4:155406187-155406387	2.28	2.81	1.81	1.14
chr1:1136868-1137068	-0.14	1.4	0.65	0.52	0.28	0.19	-0.06	NA:0-0	-1	-1	-1	-1
chr1:1139104-1139304	-0.53	-0.56	-0.41	-0.9	-0.8	-0.65	-0.94	chr4:155402645-155402845	-0.34	0.99	0.65	-0.8
chr1:1140864-1141064	-0.86	-0.45	-0.67	-0.57	-0.8	-0.71	-0.75	chr4:155401242-155401442	0.02	1.25	-0.11	-0.21
chr1:1141865-1142065	-0.14	0.47	-0.06	-0.53	-0.17	-0.1	0	chr4:155400358-155400558	1.84	2.14	1.95	1.8
chr1:1143460-1143660	1.65	1.22	0.69	-0.11	1.28	1.02	0.71	NA:0-0	-1	-1	-1	-1
chr1:1144036-1144236	0.29	-0.31	-0.28	-0.21	-0.44	-0.24	-0.3	NA:0-0	-1	-1	-1	-1
chr1:1146612-1146812	-1	-0.79	-0.61	-0.96	-0.91	-0.67	-0.85	chr4:155390615-155390815	-0.45	0.9	-0.06	-0.8
chr1:1147168-1147368	-1	-0.86	-0.91	-0.92	-0.98	-0.91	-0.94	chr4:155390115-155390315	-0.27	0.83	-0.16	-0.98
chr1:1148149-1148349	-0.26	-0.1	-0.45	-0.57	-0.38	-0.32	-0.3	chr4:155389216-155389416	-0.45	0.49	-0.42	-0.8
chr1:1149114-1149314	-0.71	-0.58	-0.68	-0.9	-0.82	-0.74	-0.79	chr4:155388189-155388389	0.09	1.32	0.46	-0.32
chr1:1151334-1151534	-0.71	-0.45	-0.52	-0.4	-0.78	-0.66	-0.74	chr4:155385895-155386095	-0.27	0.88	-0.11	-0.89
chr1:1152278-1152478	2.81	-0.6	-0.62	-0.78	1.24	0.28	-0.33	chr4:155384575-155384775	0.32	0.6	-0.29	-0.8
chr1:1154038-1154238	-0.86	-0.85	-0.64	-0.92	-0.94	-0.73	-0.9	chr4:155383011-155383211	0.47	1.54	0.01	-0.58
chr1:1154855-1155055	0.46	-0.82	-0.41	-0.78	0.51	0.83	-0.11	chr4:155382429-155382629	1.26	2.3	0.87	-0.7
chr1:1166616-1166816	-0.38	0.01	0.12	0.65	-0.07	-0.05	0.43	NA:0-0	-1	-1	-1	-1
chr1:1167458-1167658	1.91	3.35	3.06	1.82	2.46	2.9	2.11	chr4:155366730-155366930	3.17	2.61	3.08	3.19
chr1:1168340-1168540	-1	-0.57	-0.42	-0.85	-0.79	-0.64	-0.85	chr4:155365855-155366055	0.47	0.29	0.01	0.38
chr1:1182212-1182412	-1	-0.68	-0.7	-0.75	-0.93	-0.84	-0.98	chr4:155336375-155336575	1.08	1.15	0.65	0.16
chr1:1186370-1186570	1.56	1.02	1.18	1.57	1.25	1.09	1.88	NA:0-0	-1	-1	-1	-1
chr1:1208379-1208579	-0.71	-0.46	-0.24	-0.43	-0.65	-0.51	-0.25	chr4:155318525-155318725	1.04	1.13	0.53	0.54
chr1:1209010-1209210	-0.53	0.69	0.65	-0.57	-0.19	0.35	-0.12	chr4:155317968-155318168	1.89	1.17	1.37	1.86
chr1:1225628-1225828	-0.71	0.64	0.01	-0.03	-0.25	-0.07	-0.47	chr4:155283391-155283591	-0.73	-0.82	-0.87	-0.89
chr1:1227256-1227456	-0.38	0.88	0.55	1.21	0.34	0.57	0.59	chr4:155281711-155281911	-0.73	-0.92	-1	-0.8
chr1:1230464-1230664	-0.71	-0.83	-0.77	-0.96	-0.84	-0.84	-0.95	chr4:155278535-155278735	0.09	0.14	0.06	-0.25
chr1:1241064-1241264	0.29	1.35	0.89	0	0.95	1.03	1.83	chr4:155268404-155268604	0.59	0.99	0.39	0.3
chr1:1242068-1242268	-0.53	-0.34	-0.25	0.43	-0.41	-0.45	0.16	chr4:155267452-155267652	-0.54	-0.47	-0.29	0.07
chr1:1243331-1243531	1.01	2.43	2.07	0.28	1.46	2.01	1.2	chr4:155266084-155266284	2.61	2.3	2.14	2.77
chr1:1244223-1244423	-1	-0.33	-0.28	-0.75	-0.78	-0.58	-0.64	chr4:155265395-155265595	0.78	0.33	0.39	1.12
chr1:1259930-1260130	1.87	2.79	2.31	1.6	2.01	2.24	2.18	chr4:155243594-155243794	3.7	3.66	3.71	3.53
chr1:1284173-1284373	-0.71	-0.56	-0.42	-0.78	-0.76	-0.63	-0.65	chr4:155221915-155222115	0.74	0.63	0.62	1.12
chr1:1284936-1285136	-0.86	0.57	0.73	-0.01	-0.23	0.25	-0.2	NA:0-0	-1	-1	-1	-1
chr1:1290689-1290889	-1	-0.6	-0.62	-0.78	-0.91	-0.78	-0.92	chr4:155215325-155215525	2.9	2.91	3.03	2.8
chr1:1294713-1294913	0.14	-0.09	-0.07	-0.1	0.3	0	-0.52	chr4:155212818-155213018	-0.73	-0.62	-0.87	-0.58
chr1:1306868-1307068	1.62	1.27	1.08	1.68	1.64	1.46	-0.08	NA:0-0	-1	-1	-1	-1
chr1:1307464-1307664	-0.38	1.04	0.86	0.58	0.36	0.65	0.43	chr4:155208085-155208285	1.59	1.25	1.66	1.76
chr1:1310714-1310914	4.1	3.84	3.97	3.74	4.03	4.11	4.13	chr4:155205448-155205648	2.66	3.02	2.46	2.39
chr1:1325390-1325590	-1	-1	-0.94	-0.9	-0.99	-0.98	-0.95	chr4:155195335-155195535	0.09	-0.09	0.73	0.34
chr1:1334050-1334250	-1	-0.35	-0.37	-0.01	-0.73	-0.57	-0.61	chr4:155187085-155187285	0.47	1.01	-0.11	0.28
chr1:1334724-1334924	3.32	4.07	3.84	2.77	3.26	3.74	3.38	chr4:155186415-155186615	5	4.54	4.52	5.01
chr1:1337409-1337609	-0.26	-0.23	-0.51	0.33	-0.21	-0.19	-0.13	chr4:155182614-155182814	-0.84	-0.72	-0.87	-0.98
chr1:1342396-1342596	0.54	1.06	1.19	0.76	0.52	0.99	0.32	chr4:155177665-155177865	3.35	3.94	3.67	3.63
chr1:1363181-1363381	-1	-1	-0.94	-0.96	-1	-0.97	-1	chr4:155158185-155158385	1.24	1.01	1.47	1.75
chr1:1370939-1371139	-0.38	0.59	0.44	-0.64	-0.35	0.25	-0.34	chr4:155148584-155148784	2.69	2.24	2.15	2.11
chr1:1374949-1375149	-1	-0.93	-0.91	-0.96	-0.98	-0.92	-1	chr4:155144445-155144645	1.97	1.79	1.99	1.5
chr1:1407003-1407203	1.32	2.23	1.81	1.34	1.43	1.81	1.35	chr4:155135163-155135363	4.22	4.06	4.34	3.76
chr1:1447352-1447552	2.09	2.9	2.56	1.86	2.44	2.62	2.52	chr4:155135198-155135398	3.99	3.69	4.04	3.35
chr1:1447832-1448032	-1	-0.86	-0.94	-1	-0.98	-0.98	-1	chr4:155134735-155134935	0.37	0.41	0.01	0.81
chr1:1474422-1474622	-0.86	-0.57	-0.65	-0.78	-0.82	-0.79	-0.8	chr4:155110075-155110275	-0.34	-0.47	-0.61	0.54
chr1:1475599-1475799	-1	-0.81	-0.82	-0.92	-0.95	-0.88	-1	chr4:155109125-155109325	1.16	0.69	-0.06	1
chr1:1476011-1476211	-0.26	-0.14	-0.34	-0.47	-0.6	-0.41	-0.51	chr4:155108725-155108925	3.17	2.72	2.42	2.6
chr1:1509436-1509636	-0.86	-0.33	-0.14	-0.22	-0.61	-0.46	-0.45	chr4:155079775-155079975	1.55	1.1	1.13	1.95
chr1:1510248-1510448	1.76	2.6	2.53	2.18	2.13	2.52	2.52	chr4:155079064-155079264	4.28	4.37	4.19	4.55
chr1:1535164-1535364	-0.53	-0.01	-0.57	-0.78	-0.47	-0.58	-0.3	chr4:155068640-155068840	2.17	1.48	1.65	2.54
chr1:1542533-1542733	0.74	0.58	0.72	1.17	0.93	0.76	1.17	NA:0-0	-1	-1	-1	-1
chr1:1549768-1549968	0.54	0.19	-0.13	1.4	0.5	0.23	0.51	NA:0-0	-1	-1	-1	-1
chr1:1550648-1550848	2.7	3.52	3.35	3.28	3.19	3.4	3.33	chr4:155043450-155043650	3.94	4.12	3.89	4.52
chr1:1551590-1551790	-0.86	0	-0.34	-0.69	-0.63	-0.43	-0.85	chr4:155042885-155043085	0.78	1.06	-0.06	0.81
chr1:1552883-1553083	-1	-0.66	-0.9	-0.09	-0.79	-0.86	-0.79	chr4:155041135-155041335	0.88	0.14	0.31	0.54
chr1:1565212-1565412	-0.04	0.17	0.51	0.43	0.09	0.44	0.24	NA:0-0	-1	-1	-1	-1
chr1:1565716-1565916	2.42	3.53	3.39	2.58	2.85	3.25	2.76	chr4:155028857-155029057	2.14	1.76	1.53	1.56
chr1:1566200-1566400	-1	-0.75	-0.77	-0.64	-0.9	-0.83	-0.93	chr4:155028355-155028555	0.78	0.22	0.17	0.24
chr1:1590373-1590573	1.84	2.62	1.98	2.66	2.27	2.14	2.06	chr4:154998860-154999060	4.82	4.75	4.85	4.69
chr1:1609404-1609604	-0.04	0.6	0.59	0.59	0.16	0.17	0.69	chr4:154981819-154982019	-0.84	-0.72	-0.87	-0.98
chr1:1610358-1610558	-1	0.08	0.2	0.13	-0.48	-0.09	-0.31	NA:0-0	-1	-1	-1	-1
chr1:1624582-1624782	-0.14	1.03	1.16	-0.01	0.47	0.93	0.07	chr4:154975613-154975813	3.61	3.67	3.04	4.35
chr1:1655756-1655956	2.7	2.74	2.84	2.66	2.69	2.72	3.01	NA:0-0	-1	-1	-1	-1
chr1:1660030-1660230	1.32	-0.28	-0.75	-0.96	0.44	-0.58	0.58	chr4:154994741-154994941	-1	-0.92	-0.78	-0.8
chr1:1677798-1677998	-0.14	0.62	0.23	-0.12	-0.1	-0.02	0.55	NA:0-0	-1	-1	-1	-1
chr1:1708643-1708843	-0.71	-0.46	-0.36	0.32	-0.43	-0.6	-0.24	chr4:154938735-154938935	-0.19	-0.01	-0.06	-0.25
chr1:1709650-1709850	-0.71	0.06	0.03	-1	-0.64	-0.43	-0.63	chr4:154937967-154938167	2.23	1.98	1.57	2.27
chr1:1710300-1710500	0.74	1.14	0.59	0.32	0.46	0.43	0.84	NA:0-0	-1	-1	-1	-1
chr1:1711844-1712044	2.47	2.06	1.7	0.95	2.38	1.85	2.54	chr4:154935984-154936184	-0.54	-0.37	-0.51	-0.32
chr1:1716304-1716504	-0.53	-0.8	-0.82	-0.45	-0.79	-0.82	-0.78	chr4:154933685-154933885	-0.12	0.6	0.73	-0.21
chr1:1755453-1755653	1.71	0.65	1.58	-0.53	0.99	1.9	1.35	chr4:154902365-154902565	-0.94	-0.82	-1	-0.7
chr1:1790188-1790388	1.06	-0.18	-0.43	0.95	0.16	-0.04	0.51	NA:0-0	-1	-1	-1	-1
chr1:1807598-1807798	0.46	-0.21	0.01	-0.11	-0.2	0.54	-0.35	NA:0-0	-1	-1	-1	-1
chr1:1809215-1809415	-0.86	-0.7	-0.59	0.2	-0.86	-0.76	-0.64	NA:0-0	-1	-1	-1	-1
chr1:1821495-1821695	-0.71	-0.07	0.01	-0.43	-0.55	-0.38	-0.23	chr4:154866330-154866530	0.51	0.93	0.43	0.72
chr1:1822300-1822500	-0.71	0.62	0.49	-0.24	-0.17	0.23	-0.58	chr4:154865497-154865697	2.11	1.5	1.55	1.9
chr1:1823010-1823210	-0.26	0.64	0.97	0.02	-0.08	0.5	0.29	chr4:154864969-154865169	0.78	1.13	0.56	0.72
chr1:1826313-1826513	0.38	-0.58	-0.56	-0.22	-0.62	-0.64	-0.12	chr4:154862341-154862541	-0.34	-0.47	-0.23	-0.02
chr1:1830755-1830955	-0.71	-0.53	-0.09	-0.44	-0.5	-0.19	0.25	chr4:154860788-154860988	-0.94	-0.92	-0.87	-0.4
chr1:1837782-1837982	-0.86	0.94	0.93	1.09	0.39	0.73	0.81	NA:0-0	-1	-1	-1	-1
chr1:1840638-1840838	1.28	2	1.97	0.87	1.45	1.74	1.34	NA:0-0	-1	-1	-1	-1
chr1:1850734-1850934	2.37	2.72	3.33	2.98	2.38	2.82	2.73	chr4:154843082-154843282	0.42	0.36	0.39	0.28
chr1:1891532-1891732	-0.86	0.26	0.17	0.09	-0.42	0.11	-0.03	NA:0-0	-1	-1	-1	-1
chr1:1927692-1927892	-0.71	0.25	-0.46	-0.09	0.07	-0.43	-0.69	NA:0-0	-1	-1	-1	-1
chr1:1935192-1935392	-1	-0.42	-0.58	-1	-0.82	-0.67	-0.82	chr4:154783195-154783395	1.31	0.22	1.79	1.84
chr1:1976390-1976590	-0.71	0.63	0.55	-0.02	-0.44	0.06	-0.51	chr4:154742990-154743190	0.09	-0.22	0.71	0.24
chr1:1981750-1981950	-0.86	1.14	0.78	-0.12	-0.08	0.39	0.11	chr4:154735451-154735651	3.34	2.17	3.39	3.14
chr1:1986629-1986829	-1	-0.93	-0.97	-1	-0.99	-0.98	-0.94	chr4:154731745-154731945	-0.27	-0.18	0.39	0.16
chr1:2031829-2032029	0.22	-0.91	-0.97	-0.92	-0.78	-0.97	-0.84	chr4:154694797-154694997	1.02	1.01	1.23	1.2
chr1:2057138-2057338	-0.86	-0.9	-0.88	-0.57	-0.98	-0.91	-0.94	chr4:154682315-154682515	1.43	1.58	1.77	1.89
chr1:2058554-2058754	-0.71	-0.65	-0.5	-0.12	-0.78	-0.73	-0.64	chr4:154680715-154680915	1.16	1.13	0.53	0.61
chr1:2064700-2064900	2.09	3.53	3.82	3.14	2.88	3.49	3.04	NA:0-0	-1	-1	-1	-1
chr1:2071420-2071620	-0.86	-0.16	-0.44	0.58	-0.43	-0.52	-0.19	chr4:154670227-154670427	-0.63	-0.92	-0.51	-0.89
chr1:2078084-2078284	-0.38	0.56	0.42	0.51	0.52	0.43	-0.06	chr4:154666114-154666314	-1	-0.82	-0.96	-0.58
chr1:2080257-2080457	1.5	1.77	1.8	1.69	2.1	1.85	1.25	chr4:154664517-154664717	-1	-1	-1	-0.58
chr1:2084502-2084702	-1	-0.02	-0.46	1.02	-0.64	-0.62	-0.76	chr4:154663148-154663348	-0.45	-0.82	-0.78	-0.98
chr1:2105818-2106018	-0.14	-0.17	0.01	0	-0.33	-0.09	-0.22	chr4:154642665-154642865	0.51	0.14	0.71	1.12
chr1:2120920-2121120	1.56	2.06	1.8	1.95	1.8	1.78	1.67	NA:0-0	-1	-1	-1	-1
chr1:2126460-2126660	0.96	2.1	2.67	1.33	1.92	2.21	2.46	chr4:154623551-154623751	2.69	3	2.64	2.79
chr1:2130645-2130845	2.26	2.35	2.11	1.19	2.33	2.29	2.55	chr4:154620422-154620622	-0.45	-0.76	-0.51	-0.7
chr1:2136640-2136840	0.46	2.03	2.41	1.17	1.2	2.02	1.37	NA:0-0	-1	-1	-1	-1
chr1:2143977-2144177	0.46	0.5	0.33	1.6	0.34	0.58	0.77	chr4:154609438-154609638	1.7	1.46	2.16	1.41
chr1:2159173-2159373	1.39	3.26	3.1	1.49	2.31	3	2.6	chr4:154597284-154597484	4.56	4.09	4.65	4.9
chr1:2160519-2160719	0.14	1.49	1.35	0.27	1	1.02	0.92	chr4:154596115-154596315	1.14	0.88	1.05	1.67
chr1:2161444-2161644	-0.86	-0.42	-0.12	-0.22	-0.75	-0.44	-0.65	chr4:154595235-154595435	0.09	0.49	-0.51	0.13
chr1:2162072-2162272	-1	-0.49	-0.29	0.36	-0.73	-0.49	-0.46	chr4:154594715-154594915	0.37	0.52	0.46	0.4
chr1:2162684-2162884	0.22	0.48	0.54	0.75	0.41	0.32	0.2	chr4:154594245-154594445	0.21	-0.22	0.26	0.4
chr1:2163306-2163506	0.86	0.75	1.29	2.02	0.51	0.95	1.02	chr4:154593692-154593892	0.15	0.14	0.01	0.5
chr1:2165862-2166062	1.43	1.95	0.99	1.85	1.82	1.45	2.17	chr4:154591507-154591707	1.9	1.51	2.09	1.57
chr1:2168708-2168908	0.68	0.54	0.5	1.19	0.49	0.72	0.61	chr4:154589486-154589686	-0.45	-0.62	-0.11	0.19
chr1:2172059-2172259	-0.86	-0.32	-0.41	0.72	-0.55	-0.61	-0.33	chr4:154585747-154585947	-0.73	-0.92	-0.67	-0.8
chr1:2180061-2180261	-0.04	-0.82	-0.82	-0.29	-0.75	-0.91	-0.93	chr4:154582095-154582295	0.85	1.25	1	0.64
chr1:2183394-2183594	-1	-0.8	-0.76	0.71	-0.95	-0.82	-0.95	NA:0-0	-1	-1	-1	-1
chr1:2186020-2186220	-1	-0.85	-0.71	-0.16	-0.95	-0.8	-0.97	chr4:154575815-154576015	0.74	0.33	0.73	0.54
chr1:2187542-2187742	2.87	1.95	2.32	3.99	2.6	2.46	2.05	chr4:154574728-154574928	3.11	2.63	2.74	2.9
chr1:2188752-2188952	-1	-0.75	-0.64	-0.69	-0.93	-0.82	-0.98	chr4:154573931-154574131	-0.45	0.66	-0.11	-0.02
chr1:2189784-2189984	-0.86	-0.57	-0.85	0.87	-0.82	-0.8	-0.67	NA:0-0	-1	-1	-1	-1
chr1:2190518-2190718	0.14	0.44	0.49	1.93	0.36	0.33	0.44	chr4:154571828-154572028	1.81	1.5	1.47	1.2
chr1:2210765-2210965	-1	-0.97	-0.84	-0.83	-0.98	-0.86	-0.99	chr4:154553180-154553380	0.51	0.36	0.43	0.24
chr1:2215170-2215370	-0.86	-0.8	-0.61	-0.96	-0.94	-0.8	-0.97	chr4:154552495-154552695	3.06	2.32	2.89	3.03
chr1:2219880-2220080	0.06	0.81	1.03	1.59	0.56	1.28	0.58	NA:0-0	-1	-1	-1	-1
chr1:2222224-2222424	2.86	2.4	2.22	1.82	2.5	2.55	2.8	chr4:154547811-154548011	-0.45	-0.53	-0.29	-0.58
chr1:2223244-2223444	0.96	-0.67	-0.45	-0.64	-0.46	-0.63	-0.6	chr4:154546820-154547020	-0.84	-0.66	-0.61	-0.7
chr1:2226723-2226923	-0.53	-0.82	-0.65	0.04	-0.86	-0.78	-0.74	chr4:154543035-154543235	2.06	1.25	1.53	1.54
chr1:2227330-2227530	-1	-0.67	-0.86	0.23	-0.81	-0.91	-0.74	NA:0-0	-1	-1	-1	-1
chr1:2227886-2228086	-0.38	-0.02	-0.14	0.93	-0.36	-0.29	-0.78	NA:0-0	-1	-1	-1	-1
chr1:2231911-2232111	2.01	2.07	2.36	1.97	2.18	2.29	2.35	chr4:154537220-154537420	-0.27	0.14	-0.23	0.16
chr1:2232507-2232707	3.54	3.05	2.81	3.12	3.12	2.98	2.96	chr4:154536548-154536748	3.07	2.06	2.85	2.66
chr1:2240772-2240972	-0.38	-0.64	-0.42	0.48	-0.67	-0.67	-0.59	chr4:154528728-154528928	-0.19	-0.53	-0.42	-0.49
chr1:2242984-2243184	-0.53	0.55	0.43	0.36	-0.2	0.5	0.04	NA:0-0	-1	-1	-1	-1
chr1:2246447-2246647	-1	-0.43	-0.84	-0.61	-0.79	-0.77	-0.68	NA:0-0	-1	-1	-1	-1
chr1:2267044-2267244	-1	-0.9	-0.82	-1	-0.98	-0.86	-0.97	chr4:154503635-154503835	0.78	0.49	1.25	1.82
chr1:2267528-2267728	-0.86	-0.9	-0.65	-0.96	-0.94	-0.75	-0.89	chr4:154503305-154503505	0.42	0.36	1.37	0.54
chr1:2313184-2313384	-0.14	0.68	0.66	0.71	0.16	0.26	0.39	chr4:154469500-154469700	2.36	2.34	3.18	2.88
chr1:2323031-2323231	3.34	4.25	4.05	3.05	3.57	3.89	3.62	chr4:154460470-154460670	5.09	5.26	5.26	5.15
chr1:2323854-2324054	-1	-0.76	-0.33	-0.07	-0.76	-0.56	-0.22	chr4:154459755-154459955	0.32	0.33	-0.29	0.77
chr1:2342065-2342265	-0.86	-0.78	-0.78	-0.47	-0.8	-0.78	-0.57	chr4:154441475-154441675	0.55	0.8	0.73	1.22
chr1:2343986-2344186	2.28	3.45	3.31	1.66	2.51	3.04	2.58	chr4:154440991-154441191	4.21	4.65	4.76	4.47
chr1:2345882-2346082	0.06	1.4	1.55	1.57	0.93	1.19	1.26	chr4:154440199-154440399	1.9	3.01	2.81	2.77
chr1:2347241-2347441	0.61	0.82	0.61	0.29	0.84	0.59	1.4	NA:0-0	-1	-1	-1	-1
chr1:2361446-2361646	-0.71	-0.58	-0.86	-1	-0.77	-0.82	-0.73	chr4:154428985-154429185	1.18	1.17	1.27	1.71
chr1:2364200-2364400	-1	-0.9	-0.91	-0.96	-0.99	-0.92	-0.98	chr4:154426275-154426475	0.37	-0.47	1.11	1.75
chr1:2365583-2365783	-0.71	-0.86	-0.77	-1	-0.91	-0.83	-0.92	chr4:154423833-154424033	-0.34	-0.82	-0.51	0.34
chr1:2399539-2399739	-0.53	-0.61	-0.56	0.43	-0.74	-0.68	-0.43	chr4:154392855-154393055	-0.73	-0.22	-0.42	0.3
chr1:2405842-2406042	-0.86	-0.86	-0.62	-1	-0.95	-0.76	-0.86	chr4:154386995-154387195	0.81	0.77	1.23	1.31
chr1:2427748-2427948	-0.14	-0.67	-0.42	-0.61	-0.52	-0.51	0.27	chr4:154365752-154365952	-0.73	-0.72	-0.78	-0.89
chr1:2431495-2431695	0.61	0.07	-0.09	-0.96	0.12	-0.1	0.83	chr4:154362638-154362838	-0.73	-0.82	-0.67	-0.8
chr1:2434177-2434377	-0.86	-0.6	-0.65	-0.96	-0.85	-0.77	-0.78	chr4:154360295-154360495	0.95	0.45	1.23	1.37
chr1:2454848-2455048	0.22	0.68	0.95	0.65	1.07	0.7	0.88	NA:0-0	-1	-1	-1	-1
chr1:2455487-2455687	0.91	1.03	1.47	1.07	1.37	1.33	1.54	chr4:154339961-154340161	-1	-0.47	-0.67	-0.49
chr1:2456948-2457148	-0.86	-0.8	-0.86	-0.44	-0.84	-0.79	-0.6	chr4:154338874-154339074	0.51	0.08	0.43	0.86
chr1:2457940-2458140	1.32	1.98	1.78	1.06	1.82	1.82	1.82	chr4:154338140-154338340	2.43	3.01	2.75	2.38
chr1:2460278-2460478	-0.71	-0.85	-0.5	-0.43	-0.91	-0.62	-0.52	chr4:154336195-154336395	1.36	0.08	1.15	0.81
chr1:2461199-2461399	-1	-0.49	-0.55	-0.5	-0.8	-0.61	-0.57	chr4:154335295-154335495	0.59	-0.03	0.35	0.61
chr1:2477542-2477742	1.24	1.92	1.78	0.89	1.63	2.01	1.87	chr4:154320470-154320670	-0.73	-0.62	-0.67	-0.7
chr1:2478393-2478593	2.56	3.07	2.9	1.4	2.74	2.98	2.66	chr4:154319898-154320098	-0.84	-0.62	-0.67	-0.49
chr1:2479584-2479784	0.68	1.78	1.77	0.72	1.41	1.56	1.69	chr4:154318506-154318706	2.87	2.53	3.38	3.14
chr1:2480211-2480411	1.84	2.32	1.85	1.28	2.24	2.03	1.41	NA:0-0	-1	-1	-1	-1
chr1:2486423-2486623	-0.26	0.35	0.94	0.72	-0.12	0.62	0.41	NA:0-0	-1	-1	-1	-1
chr1:2487276-2487476	0.54	0.56	1.33	-0.07	0.33	0.88	0.26	NA:0-0	-1	-1	-1	-1
chr1:2488152-2488352	-0.86	0.25	0.76	-0.11	-0.33	0.09	0.2	chr4:154301901-154302101	1.34	1.32	0.01	0.64
chr1:2489175-2489375	-0.86	-0.65	-0.8	-0.83	-0.86	-0.85	-0.74	chr4:154301145-154301345	0.02	0.19	0.17	0.5
chr1:2490983-2491183	-0.71	-0.64	-0.61	-0.7	-0.84	-0.76	-0.91	chr4:154299585-154299785	0.59	1.56	1.91	1.12
chr1:2509797-2509997	0.74	1.78	1.29	1.13	1.19	1.13	0.89	NA:0-0	-1	-1	-1	-1
chr1:2510252-2510452	0.06	0.35	0.21	0.58	0.32	-0.14	0.06	NA:0-0	-1	-1	-1	-1
chr1:2515654-2515854	-0.53	-0.1	-0.14	2.66	-0.23	-0.31	0.65	NA:0-0	-1	-1	-1	-1
chr1:2517068-2517268	0.14	1.1	1.17	0.65	0.68	0.9	1.04	NA:0-0	-1	-1	-1	-1
chr1:2518016-2518216	2.15	2.97	2.93	1.46	2.31	2.72	2.1	chr4:154273115-154273315	2.71	2.49	2.57	2.23
chr1:2518575-2518775	-0.53	0.07	0.32	-0.44	-0.43	-0.12	-0.11	chr4:154272543-154272743	-0.34	-0.92	-0.42	-0.14
chr1:2554626-2554826	-0.53	-0.91	-0.79	0.24	-0.84	-0.86	-0.89	NA:0-0	-1	-1	-1	-1
chr1:2573971-2574171	1.46	1.3	1.25	1.36	1.22	1.25	0.84	chr4:154238909-154239109	-0.63	-0.47	-0.61	0.3
chr1:2574558-2574758	1.5	2.61	2.69	2.05	1.99	2.44	2.01	chr4:154238394-154238594	3.07	3.04	3.62	3.3
chr1:2703294-2703494	-0.86	-0.02	0.13	0.78	-0.36	-0.01	0.17	chr4:154232808-154233008	-0.84	-0.99	-0.87	-0.58
chr1:2706140-2706340	-0.86	-0.86	-0.83	-0.92	-0.97	-0.91	-0.89	chr4:154230315-154230515	1.04	0.45	0.76	1
chr1:2718255-2718455	-0.14	-0.2	0	-0.08	-0.42	-0.06	-0.22	chr4:154211385-154211585	0.51	0.1	1.05	0.72
chr1:2738638-2738838	-1	-0.45	-0.56	-0.57	-0.82	-0.74	-0.63	chr4:154199965-154200165	0.32	0.33	0.58	0.07
chr1:2756814-2757014	-1	-0.65	-0.29	1.16	-0.65	-0.57	-0.33	NA:0-0	-1	-1	-1	-1
chr1:2949677-2949877	-0.38	-0.12	-0.2	0.94	-0.56	-0.51	-0.62	NA:0-0	-1	-1	-1	-1
chr1:3233202-3233402	-0.71	-0.24	-0.88	0.43	-0.44	-0.52	-0.67	chr1:54939286-54939486	-0.27	-0.99	-0.67	-0.58
chr1:3288907-3289107	-0.38	-0.59	-0.51	-0.57	-0.52	-0.34	-0.65	chr4:153750415-153750615	0.92	0.41	0.65	0.34
chr1:3334419-3334619	-0.86	-1	-0.94	-0.9	-0.99	-0.91	-0.98	chr4:153709143-153709343	0.51	-0.31	-0.06	0.5
chr1:3341346-3341546	-0.14	-0.11	-0.08	0.17	-0.46	-0.23	-0.28	chr4:153703065-153703265	0.21	0.83	1.18	0.84
chr1:3369770-3369970	-0.26	0.31	0.2	0.79	-0.21	-0.13	0.18	chr4:153675808-153676008	0.32	0.29	0.73	0.54
chr1:3407876-3408076	-0.71	1.05	1.23	1.26	0.31	0.73	0.61	chr4:153647199-153647399	-0.27	0.08	0.35	0.24
chr1:3447404-3447604	-1	-0.23	-0.19	-0.75	-0.62	-0.52	0.36	chr4:153612256-153612456	-0.54	-0.99	-0.87	-0.98
chr1:3448027-3448227	0.14	1.44	0.97	1.55	0.69	0.86	1.47	chr4:153611419-153611619	-0.94	-0.99	-0.96	-0.89
chr1:3481883-3482083	-0.53	-0.32	-0.29	0.15	-0.68	-0.46	-0.36	chr4:153581485-153581685	0.55	0.66	1.05	0.75
chr1:3531510-3531710	-1	-0.8	-0.93	-0.43	-0.89	-0.92	-0.91	chr4:153541803-153542003	-0.73	-0.82	-0.78	-0.8
chr1:3535666-3535866	0.61	0.65	1.24	2.98	0.89	1.12	1.83	chr4:153537518-153537718	0.81	1.94	1.94	1.95
chr1:3541506-3541706	0.22	1.64	1.6	0.68	0.78	1.33	0.51	chr4:153534568-153534768	1.93	1.54	1.33	1.84
chr1:3542361-3542561	-0.53	-0.85	-0.64	-0.11	-0.84	-0.78	-0.51	chr4:153534085-153534285	0.09	0.45	0.39	0.84
chr1:3543913-3544113	-0.86	-0.97	-0.89	-0.64	-0.92	-0.95	-0.85	chr4:153533381-153533581	0.78	0.83	1.13	1.31
chr1:3565854-3566054	-0.86	-0.79	-0.67	0.23	-0.78	-0.78	-0.28	chr4:153517045-153517245	-0.63	-0.31	-0.61	-0.32
chr1:3566600-3566800	2.82	2.5	2.44	2.33	2.5	2.41	2.8	chr4:153516348-153516548	3	3.4	2.9	2.67
chr1:3567010-3567210	-0.53	-0.5	-0.51	0.44	-0.64	-0.63	-0.12	chr4:153516033-153516233	0.92	0.66	0.06	0.64
chr1:3567994-3568194	-1	-0.42	-0.35	-0.5	-0.81	-0.66	-0.8	chr4:153514905-153515105	-0.04	0.57	-0.51	0.07
chr1:3568752-3568952	-0.71	-0.61	-0.66	-1	-0.84	-0.77	-1	chr4:153514126-153514326	-0.19	0.45	-0.16	-0.14
chr1:3573393-3573593	1.5	-0.84	-0.97	-0.67	-0.2	-0.58	-0.23	chr4:153510390-153510590	-0.94	-0.53	-0.87	-0.98
chr1:3577370-3577570	1.11	-0.91	-0.89	-0.59	-0.38	-0.75	-0.64	NA:0-0	-1	-1	-1	-1
chr1:3589935-3590135	0.29	-0.77	-0.94	-0.8	-0.49	-0.79	-0.69	chr4:153486203-153486403	-0.84	-0.99	-0.96	-0.98
chr1:3593634-3593834	0.29	-0.61	-0.8	-0.78	-0.65	-0.68	-0.44	NA:0-0	-1	-1	-1	-1
chr1:3598026-3598226	-0.86	-0.93	-0.97	-1	-0.96	-0.99	-0.97	chr4:153479585-153479785	0.88	1.82	0.23	1
chr1:3612254-3612454	-0.53	-0.73	-0.8	-0.53	-0.84	-0.82	-0.51	chr4:153467435-153467635	-0.54	0.08	0.23	-0.14
chr1:3636720-3636920	0.74	-0.56	-0.74	-0.9	-0.21	-0.74	0.27	NA:0-0	-1	-1	-1	-1
chr1:3641042-3641242	0.06	0.34	0.39	1.86	0.16	0.35	1.08	chr4:153439600-153439800	0.42	0.41	0.84	0.24
chr1:3663872-3664072	0.86	2.31	1.95	0.89	1.35	1.6	1.31	NA:0-0	-1	-1	-1	-1
chr1:3689112-3689312	0.14	1.78	1.07	0.71	0.7	1.13	0.9	chr4:153399983-153400183	-0.45	-0.39	-0.78	-0.7
chr1:3692566-3692766	0.22	0.51	0.51	0.04	0.33	0.62	0.42	chr4:153397213-153397413	-0.84	-1	-0.87	-0.7
chr1:3697691-3697891	-0.71	-0.94	-0.91	-0.67	-0.94	-0.97	-0.98	chr4:153393745-153393945	0.27	0.36	0.84	0.34
chr1:3704020-3704220	0.22	0.42	0.23	-0.28	0.66	1.17	-0.44	NA:0-0	-1	-1	-1	-1
chr1:3711916-3712116	-0.86	-0.7	-0.67	-0.78	-0.82	-0.8	-0.67	chr4:153386715-153386915	0.27	0.57	0.17	0.03
chr1:3712395-3712595	-0.86	-0.24	-0.36	-0.92	-0.74	-0.61	-0.73	chr4:153386375-153386575	1.04	-0.07	-0.06	0.03
chr1:3713026-3713226	1.74	2.65	2.33	1.78	2.02	2.43	2.33	chr4:153385759-153385959	2.51	1.77	1.53	2.27
chr1:3773546-3773746	-0.14	0.65	0.99	0.04	0.1	0.34	0.09	chr4:153349228-153349428	3.05	2.72	2.97	2.74
chr1:3775169-3775369	-1	-0.78	-0.47	-0.67	-0.93	-0.69	-0.86	chr4:153348715-153348915	0.15	0.29	0.01	0.75
chr1:3800176-3800376	-0.38	-0.63	-0.65	-0.46	0	-0.56	-0.77	chr4:153339422-153339622	-1	-1	-0.42	-0.89
chr1:3806590-3806790	-0.14	-0.84	-0.98	-0.43	-0.13	-0.74	-0.8	chr4:153335444-153335644	-0.94	-0.99	-0.67	-0.8
chr1:3807626-3807826	-0.26	-0.47	-0.58	-0.17	0.12	-0.11	-0.49	chr4:153334584-153334784	-0.63	-0.92	-0.87	-0.89
chr1:3809404-3809604	-1	-0.84	-0.86	-0.96	-0.93	-0.93	-0.83	chr4:153333813-153334013	-0.94	-0.99	-0.96	-0.89
chr1:3816975-3817175	2.91	2.81	3.18	2.93	2.93	3.09	3.25	NA:0-0	-1	-1	-1	-1
chr1:3817836-3818036	1.91	2.24	1.78	0.13	1.83	1.9	1.55	NA:0-0	-1	-1	-1	-1
chr1:3819200-3819400	-0.86	0.78	0.92	1.12	0.26	0.59	1.07	chr4:153330010-153330210	-0.54	-0.72	-0.67	-0.7
chr1:3819871-3820071	-1	0.25	0.78	-0.29	0.25	0.78	0.95	NA:0-0	-1	-1	-1	-1
chr1:3827456-3827656	-0.38	0.4	0.64	0.99	0.16	0.48	0.66	chr4:153317436-153317636	-0.54	-0.22	-0.51	-0.89
chr1:3838862-3839062	0.68	-0.81	-0.82	-0.83	-0.21	0	0.11	NA:0-0	-1	-1	-1	-1
chr1:4233324-4233524	-0.38	0.67	0.39	-0.9	0.25	0.12	0.32	NA:0-0	-1	-1	-1	-1
chr1:4327620-4327820	-0.26	0.98	0.9	-0.92	0.92	0.95	0.84	chr4:153125605-153125805	-0.94	-0.92	-0.87	-1
chr1:4439622-4439822	0.06	0.26	0.24	-0.67	0.72	0.37	-0.43	chr4:153055870-153056070	-0.94	-1	-1	-0.8
chr1:4681820-4682020	-0.71	-0.12	0.02	-1	-0.35	0.42	-0.07	NA:0-0	-1	-1	-1	-1
chr1:4712718-4712918	-0.14	0.1	0.61	0.27	-0.3	0.35	0.07	chr4:152858610-152858810	-0.94	-0.92	-0.87	-0.8
chr1:5202558-5202758	-1	-0.3	-0.23	-0.92	-0.65	0.01	-0.74	chr4:152454210-152454410	-0.84	-0.92	-0.96	-0.98
chr1:5389249-5389449	0.74	0.27	-0.78	0.16	1.13	-0.78	1.11	chr4:152297663-152297863	-0.94	-1	-1	-0.98
chr1:5430443-5430643	1.28	0.51	-0.64	-0.53	1.28	-0.44	1.74	NA:0-0	-1	-1	-1	-1
chr1:5449081-5449281	1.6	1.14	0.63	1.33	2.14	0.66	2.1	chr4:152237745-152237945	-0.63	-0.99	-0.78	-1
chr1:5483297-5483497	-0.26	0.09	-0.55	0.18	0.32	-0.47	0.33	chr4:152210336-152210536	-0.63	-0.99	-1	-0.8
chr1:5542020-5542220	-0.53	-0.32	-0.78	0.12	-0.11	-0.77	-0.14	chr4:152165763-152165963	-1	-1	-1	-0.89
chr1:5570077-5570277	-0.38	0.19	0.07	1.04	0.03	-0.1	0.33	chr4:152147441-152147641	-1	-0.99	-0.87	-0.98
chr1:5574666-5574866	-0.86	-0.06	0.47	0.48	-0.32	0.26	0.12	NA:0-0	-1	-1	-1	-1
chr1:5727276-5727476	0.46	-0.7	0.1	0.13	0.51	0.66	-0.74	chr4:152065115-152065315	-0.73	-1	-1	-0.7
chr1:5805928-5806128	-0.26	0.08	0.24	0.23	-0.1	0.02	-0.1	chr4:151999177-151999377	-0.34	-0.47	-0.23	-0.49
chr1:5976136-5976336	0.38	-0.01	0.81	1.15	0.53	0.89	0.56	chr4:151904782-151904982	-0.45	0.08	0.71	0.03
chr1:5988052-5988252	0.8	-0.78	-0.86	-0.96	-0.32	-0.74	-0.51	chr4:151897924-151898124	-1	-0.99	-0.78	-0.8
chr1:6011238-6011438	-1	-0.75	-0.75	-0.83	-0.34	-0.19	-0.8	chr4:151878048-151878248	-0.73	-0.92	-0.96	-0.7
chr1:6015114-6015314	1.28	0.73	1.41	-0.7	1.3	1.72	0.79	NA:0-0	-1	-1	-1	-1
chr1:6015868-6016068	1.71	0.58	2.21	-0.75	1.67	2.74	-0.34	NA:0-0	-1	-1	-1	-1
chr1:6021909-6022109	-0.53	-0.63	-0.51	-0.85	-0.56	0.62	-0.74	chr4:151872940-151873140	-0.94	-0.99	-0.67	-0.8
chr1:6035468-6035668	-1	-0.49	0.21	-0.75	-0.56	-0.11	-0.44	chr4:151865565-151865765	1.78	1.71	1.92	2.68
chr1:6042461-6042661	0.22	0.16	-0.81	-0.69	0.47	-0.68	-0.49	NA:0-0	-1	-1	-1	-1
chr1:6051665-6051865	-0.71	-0.09	-0.2	-0.21	-0.56	-0.51	-0.57	chr4:151852355-151852555	0.7	0.14	-0.11	0.44
chr1:6052384-6052584	2.42	3.18	2.9	1.96	2.65	2.88	2.56	chr4:151851770-151851970	4.27	4.02	3.86	4.46
chr1:6053378-6053578	-0.14	0.23	0.01	0.02	-0.12	-0.13	-0.04	chr4:151850865-151851065	0.51	-0.01	0.06	0.34
chr1:6053816-6054016	-0.26	0.49	-0.02	-0.08	0.08	-0.01	0.31	chr4:151850410-151850610	-0.63	-0.53	-0.42	-0.25
chr1:6054853-6055053	1.76	1.61	1.5	1.42	1.85	1.52	1.63	chr4:151849366-151849566	-0.73	-0.76	-0.87	-0.49
chr1:6062320-6062520	-0.38	-0.56	-0.55	-0.61	-0.2	-0.42	-0.85	chr4:151841027-151841227	-0.63	-1	-0.96	-0.8
chr1:6063913-6064113	-1	-0.78	0.65	-0.53	-0.01	0.59	-0.88	chr4:151839371-151839571	-0.73	-0.92	-0.87	-0.8
chr1:6065418-6065618	-0.86	-0.8	-0.21	-0.61	-0.28	-0.03	-0.94	NA:0-0	-1	-1	-1	-1
chr1:6067534-6067734	-0.04	0.4	-0.04	-0.8	0.08	-0.09	-0.73	chr4:151836944-151837144	-0.54	-0.99	-0.78	-1
chr1:6073198-6073398	-0.14	-0.94	0.94	-0.9	0.35	0.81	-0.9	chr4:151831895-151832095	-0.84	-1	-0.67	-0.89
chr1:6082496-6082696	-1	-0.92	-0.77	-1	-0.91	-0.84	-0.98	chr4:151826108-151826308	-1	-0.92	-0.96	-1
chr1:6086334-6086534	2.38	2.8	2.38	1.48	2.51	2.39	1.95	chr4:151822752-151822952	2.58	1.88	2.13	1.71
chr1:6087113-6087313	1.06	1.4	1.57	-0.24	1.45	1.53	1.03	chr4:151821925-151822125	0.92	0.63	1.06	0.58
chr1:6087811-6088011	0.29	0.49	0.11	0.19	0.47	0.38	0.11	chr4:151821040-151821240	-0.34	-0.18	-0.87	-0.25
chr1:6088252-6088452	2.77	2.19	2.19	1.67	2.55	2.39	2.34	chr4:151820418-151820618	2.35	2.18	1.86	2.05
chr1:6097584-6097784	1.01	0.13	0.42	-0.38	0.61	0.55	-0.29	chr4:151812631-151812831	-0.94	-0.92	-0.96	-0.49
chr1:6101389-6101589	-0.86	-0.65	-0.58	-0.85	-0.83	-0.75	-0.8	chr4:151809255-151809455	0.09	0.29	-0.51	0.54
chr1:6103952-6104152	-0.71	-0.6	-0.69	-0.85	-0.76	-0.82	-0.75	chr4:151806725-151806925	-0.84	-0.76	-0.61	-0.21
chr1:6112605-6112805	-0.38	-0.34	-0.03	1.14	-0.16	-0.25	0.1	chr4:151798434-151798634	-0.54	-0.76	-0.42	-0.49
chr1:6187862-6188062	0.06	0.39	0.72	-0.01	-0.14	0.44	0.16	chr4:151751200-151751400	-0.84	-0.82	-0.87	-0.89
chr1:6208828-6209028	-0.38	0.62	0.57	-0.11	-0.25	0.3	-0.28	chr4:151735036-151735236	-0.63	-0.22	-0.11	-0.32
chr1:6237191-6237391	-0.86	-0.85	-0.97	-0.8	-0.95	-0.89	-0.95	chr4:151715105-151715305	0.42	0.29	-0.23	-0.21
chr1:6245927-6246127	-0.53	-0.73	-0.47	-0.28	-0.65	-0.49	-0.5	chr4:151707135-151707335	0.51	0.97	1.35	0.58
chr1:6259023-6259223	-0.86	-0.37	-0.18	-0.13	-0.58	-0.33	-0.03	chr4:151700375-151700575	1.26	0.88	0.76	0.89
chr1:6259666-6259866	3.95	3.62	3.81	3.67	3.92	3.98	3.95	chr4:151699759-151699959	4.61	4.43	4.66	4.58
chr1:6265322-6265522	-0.71	0.47	0.13	0.56	-0.19	0.12	-0.11	chr4:151693092-151693292	0.74	0.33	0.91	0.84
chr1:6266012-6266212	0.29	0.32	0.11	-0.16	0.06	0.09	-0.21	chr4:151692764-151692964	-0.34	-0.53	-0.51	-0.08
chr1:6296081-6296281	1.28	2.06	1.86	0	1.5	1.82	1.07	chr4:151671154-151671354	4.74	4.68	4.94	5
chr1:6305261-6305461	-0.04	1.08	1.24	0.93	0.43	0.85	0.5	chr4:151661078-151661278	0.81	0.52	0.87	1.31
chr1:6306796-6306996	0.06	0.63	0.88	1.32	0.39	0.63	0.76	chr4:151659765-151659965	0.42	0.19	0.58	0.95
chr1:6309496-6309696	-1	-0.86	-0.94	-0.96	-0.98	-0.98	-0.94	chr4:151657405-151657605	2.79	2.53	3.13	3.14
chr1:6320108-6320308	0.38	1.65	1.21	0.09	0.88	1.12	0.86	chr4:151649047-151649247	0.15	-0.47	-0.67	-0.4
chr1:6377136-6377336	-0.14	-0.61	0.66	-0.35	-0.58	0.95	-0.66	chr4:151612253-151612453	-0.84	-0.82	-0.87	-0.7
chr1:6403588-6403788	0.29	0.65	1.25	0.62	0.56	1.02	0.72	NA:0-0	-1	-1	-1	-1
chr1:6408144-6408344	-0.38	0.69	1.44	1.48	0.41	1.05	0.75	NA:0-0	-1	-1	-1	-1
chr1:6408730-6408930	1.06	0.92	1.23	0.5	1.27	1.32	1.11	NA:0-0	-1	-1	-1	-1
chr1:6418993-6419193	0.54	0.31	0.85	1.61	0.62	0.87	0.3	chr4:151575722-151575922	0.32	0.6	0.73	0.64
chr1:6419846-6420046	0.46	0.99	0.99	0.19	0.9	1.14	1.07	chr4:151575016-151575216	-0.54	-0.62	-0.67	-0.7
chr1:6425229-6425429	1.68	1.05	1.13	1.84	1.22	1.24	-0.17	NA:0-0	-1	-1	-1	-1
chr1:6445603-6445803	-1	-0.93	-0.82	-1	-0.98	-0.85	-0.85	chr4:151560241-151560441	0.09	-0.15	-0.11	-0.21
chr1:6446288-6446488	-0.86	-0.93	-0.97	-0.96	-0.97	-0.91	-0.91	chr4:151559735-151559935	2.44	2.28	1.65	0.44
chr1:6447061-6447261	-0.86	-0.9	-0.86	-0.83	-0.95	-0.91	-0.94	chr4:151558515-151558715	1.18	0.97	1.32	0.48
chr1:6452546-6452746	-0.86	-0.3	-0.03	0.03	-0.45	-0.3	0.07	chr4:151553025-151553225	1.04	0.52	0.06	1.02
chr1:6453630-6453830	0.61	1.32	1.25	-0.07	0.51	0.95	0.56	chr4:151552082-151552282	4.02	4.03	3.71	3.96
chr1:6464796-6464996	0.14	0.7	1.05	1.71	0.48	0.84	1.08	chr4:151547250-151547450	2.08	2.7	3.02	2.71
chr1:6474484-6474684	0.38	-0.14	-0.42	0.03	-0.2	-0.36	0.19	chr4:151539732-151539932	0.74	1.06	1.27	0.72
chr1:6483620-6483820	0.06	0.78	0.66	0.99	0.32	0.49	0.69	chr4:151527877-151528077	2.91	2.68	3.3	3
chr1:6498160-6498360	-0.38	0.07	-0.07	0.5	0	-0.12	0.31	chr4:151514683-151514883	1.04	1.66	1.55	1.02
chr1:6500430-6500630	-1	0.34	-0.09	-0.78	-0.57	-0.22	-0.45	chr4:151513167-151513367	0.88	0.9	0.71	0.84
chr1:6500988-6501188	-1	-0.94	-0.91	-0.96	-0.99	-0.94	-0.99	chr4:151512475-151512675	1.38	1.15	1.4	1.65
chr1:6503544-6503744	-0.86	-0.86	-0.91	-1	-0.96	-0.91	-0.99	chr4:151510545-151510745	-0.04	-0.01	0.06	0.68
chr1:6505362-6505562	-1	-0.77	-0.91	-0.8	-0.86	-0.91	-0.79	chr4:151508665-151508865	0.74	1.06	1.62	1.42
chr1:6508076-6508276	-0.86	-0.67	-0.68	-0.29	-0.9	-0.83	-0.82	chr4:151505798-151505998	0.37	-0.47	0.06	0.68
chr1:6509023-6509223	-1	-0.94	-1	-0.96	-0.99	-0.99	-1	chr4:151504805-151505005	0.7	0.41	0.71	0.68
chr1:6514508-6514708	-1	-0.45	-0.48	-0.64	-0.83	-0.66	-0.81	chr4:151500465-151500665	0.37	-0.07	0.31	0.84
chr1:6515068-6515268	-1	-0.47	-0.8	-0.96	-0.83	-0.75	-0.75	chr4:151499905-151500105	0.78	0.19	0.56	1.07
chr1:6515623-6515823	-1	-0.56	-0.76	-0.61	-0.85	-0.82	-0.82	chr4:151499335-151499535	0.64	0.45	0.58	0.91
chr1:6516044-6516244	-1	-1	-0.66	-1	-1	-0.82	-1	chr4:151498785-151498985	0.27	0.33	0.35	1.07
chr1:6519922-6520122	0.46	1.23	-0.28	0.83	0.83	-0.2	0.19	chr4:151495304-151495504	0.27	0.08	0.23	0.38
chr1:6520434-6520634	2.5	2.69	1.67	2.66	2.54	1.57	2.18	chr4:151494780-151494980	3.48	2.42	2.76	2.62
chr1:6521198-6521398	-0.04	-0.5	-0.59	-0.44	-0.63	-0.74	-0.58	chr4:151494045-151494245	1.04	-0.09	0.84	0.77
chr1:6521636-6521836	-1	-0.75	-0.82	-0.92	-0.91	-0.85	-0.82	chr4:151493605-151493805	0.95	0.86	2.02	1.68
chr1:6523820-6524020	-0.26	-0.18	-0.96	1.21	-0.55	-0.9	-0.37	NA:0-0	-1	-1	-1	-1
chr1:6524342-6524542	-0.71	-0.41	-0.85	-0.34	-0.74	-0.81	-0.5	chr4:151491695-151491895	-0.04	-0.15	0.94	0.19
chr1:6525753-6525953	-0.38	-0.11	-0.28	0.13	-0.41	-0.47	0.06	chr4:151490286-151490486	1.16	0.97	0.5	0.97
chr1:6526344-6526544	-0.53	0.23	0.17	-0.44	-0.12	-0.12	0.15	chr4:151489798-151489998	-0.04	0.05	0.01	0.58
chr1:6530822-6531022	-1	-0.56	-0.64	-0.9	-0.86	-0.78	-0.86	chr4:151482211-151482411	0.42	-0.47	1.05	0.16
chr1:6531492-6531692	-1	-0.29	-0.8	-0.48	-0.7	-0.76	-0.78	chr4:151481825-151482025	0.15	-0.66	-0.42	-0.02
chr1:6532531-6532731	-0.53	-0.37	-0.58	-0.8	-0.74	-0.65	-0.46	chr4:151480965-151481165	0.27	-0.31	0.73	-0.14
chr1:6535584-6535784	-0.53	0.64	0.49	0.95	0.28	0.4	0.44	chr4:151477327-151477527	0.85	1.48	2.15	1.97
chr1:6545539-6545739	-0.86	-0.94	-0.94	-0.96	-0.97	-0.98	-1	chr4:151470675-151470875	0.47	0.41	-0.23	0.19
chr1:6546609-6546809	0.8	1.1	0.85	1.78	1.22	1.16	2.15	chr4:151470172-151470372	2.23	1.76	2.03	1.98
chr1:6550004-6550204	-0.04	1.42	0.92	0.81	0.87	0.81	0.95	chr4:151466398-151466598	-1	-0.76	-0.67	-0.8
chr1:6550539-6550739	0.46	1.13	0.62	-0.34	0.55	0.49	0.61	NA:0-0	-1	-1	-1	-1
chr1:6550945-6551145	-0.53	0.32	0	-0.21	-0.06	-0.17	0.53	NA:0-0	-1	-1	-1	-1
chr1:6553416-6553616	-0.04	0.36	0.07	0.27	0.04	-0.03	0.17	NA:0-0	-1	-1	-1	-1
chr1:6557536-6557736	-0.71	-0.03	0.12	-0.57	-0.63	-0.29	-0.42	chr4:151460682-151460882	1.99	1.42	1.53	1.37
chr1:6605764-6605964	-0.14	0.06	0.23	-0.24	0.34	-0.17	0.19	NA:0-0	-1	-1	-1	-1
chr1:6614810-6615010	-0.71	-0.38	0.21	0.9	-0.33	-0.11	0.19	chr4:151412999-151413199	0.88	1.28	0.62	0.13
chr1:6639906-6640106	2.42	3.48	3.12	2.62	3.08	3.15	3.4	chr4:151401734-151401934	4.05	4.58	3.99	3.86
chr1:6659834-6660034	1.28	0.78	1.05	1.19	1.25	1.17	1.64	chr4:151385594-151385794	-0.84	-0.82	-0.67	-0.7
chr1:6661212-6661412	2.53	1.71	1.34	1.09	2.31	1.66	2.02	chr4:151384464-151384664	0.78	0.66	0.56	0.13
chr1:6662570-6662770	0.38	1.41	1.37	-0.18	0.46	0.97	0.45	chr4:151383158-151383358	2.67	1.84	1.99	2.68
chr1:6663463-6663663	0.68	0.48	1.12	1.69	0.79	0.75	1.22	chr4:151382404-151382604	0.51	0.14	0.01	0.34
chr1:6673474-6673674	3.05	3.77	3.46	1.51	2.99	3.31	2.62	chr4:151370433-151370633	4.43	4.23	4.53	4.37
chr1:6675239-6675439	-1	-0.78	-0.62	-1	-0.94	-0.75	-0.74	chr4:151369115-151369315	0.74	0.14	0.01	0.38
chr1:6685094-6685294	0.38	1.61	1.4	0.41	0.75	1.16	0.66	chr4:151362949-151363149	2.07	2.26	2.23	2.42
chr1:6685926-6686126	0.06	-0.62	-0.01	-0.02	-0.4	-0.17	-0.18	NA:0-0	-1	-1	-1	-1
chr1:6688062-6688262	-0.86	-0.91	-0.8	-0.78	-0.93	-0.84	-0.83	chr4:151360185-151360385	2.25	2.72	1.89	1.49
chr1:6694740-6694940	-0.86	0.04	-0.06	-0.21	-0.62	-0.38	-0.55	chr4:151355575-151355775	1.61	1.76	2.12	1.95
chr1:6695472-6695672	-1	-0.9	-0.92	-0.85	-0.98	-0.93	-0.98	chr4:151354895-151355095	0.02	0.1	0.39	1
chr1:6698387-6698587	-0.53	-0.73	-0.8	-0.78	-0.82	-0.92	-0.8	chr4:151351965-151352165	1.51	1.85	2.33	2.42
chr1:6706651-6706851	0.14	0.32	0.59	1.38	0.6	0.45	0.86	NA:0-0	-1	-1	-1	-1
chr1:6761362-6761562	-0.71	-0.74	-0.56	-0.96	-0.83	-0.65	-0.66	chr4:151308063-151308263	0.51	-0.39	0.31	0.48
chr1:6761802-6762002	1.32	2.43	2.36	1.3	1.87	2.05	2.02	chr4:151307719-151307919	3.71	3.34	3.74	4.11
chr1:6780145-6780345	0.06	0.35	0.33	1.56	0.35	0.4	1	chr4:151294476-151294676	0.32	0.33	1.39	0.77
chr1:6787612-6787812	-0.04	-0.01	0.15	0.74	0.1	-0.07	0.73	chr4:151287501-151287701	-1	-1	-1	-0.8
chr1:6802176-6802376	-0.04	0.07	0.39	0.81	0.39	0.16	0.28	NA:0-0	-1	-1	-1	-1
chr1:6803494-6803694	-0.04	-0.19	0.09	0.28	-0.17	-0.22	-0.02	chr4:151277018-151277218	-0.45	-0.76	-0.38	-0.7
chr1:6805297-6805497	0.38	-0.34	-0.75	-0.31	-0.16	-0.57	-0.62	chr4:151276186-151276386	-0.94	-0.99	-0.78	-0.89
chr1:6844050-6844250	-1	-0.53	-0.25	0.83	-0.37	-0.48	0.24	chr4:151237130-151237330	-0.54	-0.39	-0.11	0.07
chr1:6844725-6844925	0.61	1.74	1.73	-0.46	0.92	1.34	0.52	chr4:151236445-151236645	3.51	3.45	3.5	4.13
chr1:6845175-6845375	4.51	4.12	4.07	4.16	4.34	4.38	4.29	chr4:151235993-151236193	5.37	4.77	4.99	5.1
chr1:6846257-6846457	-0.53	-0.35	-0.38	-0.36	-0.7	-0.5	-0.41	chr4:151235035-151235235	1.04	0.08	0.62	1.22
chr1:6849130-6849330	-0.53	-0.8	-0.52	0.23	-0.78	-0.67	-0.59	chr4:151232389-151232589	-0.94	-0.76	-0.78	-0.58
chr1:6854332-6854532	-0.26	-0.35	0.17	0.2	-0.2	0.14	0.77	chr4:151228142-151228342	-0.73	-0.62	0.01	-0.02
chr1:6866602-6866802	-0.86	-0.77	-0.6	-0.17	-0.78	-0.66	0.28	chr4:151218418-151218618	-0.73	-0.99	-1	-0.98
chr1:6932954-6933154	0.06	-0.81	-0.82	-0.85	-0.59	-0.78	0.33	chr4:151165354-151165554	-1	-0.99	-1	-1
chr1:6949998-6950198	-0.04	-0.34	0.04	0.76	0.01	0.03	0.92	chr4:151152756-151152956	-0.45	-0.22	0.31	-0.14
chr1:7022708-7022908	-0.71	0.97	0.5	-0.38	-0.34	-0.09	-0.02	NA:0-0	-1	-1	-1	-1
chr1:7023496-7023696	-0.26	0.24	0.17	0.81	-0.46	-0.14	0.41	chr4:151091178-151091378	-0.94	-0.99	-1	-0.89
chr1:7130496-7130696	-0.14	-0.21	-0.09	0.56	-0.22	0.03	0.49	chr4:150984538-150984738	-0.84	-0.99	-0.67	-0.8
chr1:7135466-7135666	-0.71	-0.45	-0.61	0.23	-0.62	-0.61	-0.22	chr4:150979161-150979361	-0.84	-0.76	-0.78	-0.98
chr1:7278352-7278552	-0.86	-0.74	-0.25	0.11	-0.66	-0.25	0.4	NA:0-0	-1	-1	-1	-1
chr1:7587244-7587444	-0.26	-0.97	-0.02	-0.85	-0.76	0.91	-0.85	NA:0-0	-1	-1	-1	-1
chr1:7599858-7600058	-1	-0.84	-0.11	-0.78	-0.89	0.32	-0.41	chr4:150613021-150613221	-1	-0.92	-0.87	-0.98
chr1:7609484-7609684	0.8	1.47	0.83	-0.78	1.18	1.26	-0.12	chr4:150608214-150608414	-0.94	-0.82	-1	-1
chr1:7707360-7707560	-0.04	-0.28	-0.02	0.56	-0.43	-0.37	-0.09	chr4:150531166-150531366	0.37	1.08	1.06	0.58
chr1:7727690-7727890	0.29	0.42	0.3	0.9	0.24	0.32	1.03	chr4:150515719-150515919	0.78	1.34	1.89	1.14
chr1:7729601-7729801	0.29	-0.25	-0.23	0.28	-0.11	-0.23	0.07	chr4:150513667-150513867	0.78	0.66	0.96	0.38
chr1:7764607-7764807	0.74	1.89	1.8	0.35	1.07	1.49	1.09	chr4:150482594-150482794	1.29	1.48	1.65	0.54
chr1:7766040-7766240	-0.71	-0.69	-0.56	0.3	-0.7	-0.64	-0.52	chr4:150481416-150481616	-0.54	-0.72	-0.78	-0.8
chr1:7807764-7807964	2.07	-0.91	-0.9	-0.9	0.5	-0.8	-0.52	chr4:150451850-150452050	-0.63	-0.92	-0.96	-0.98
chr1:7808805-7809005	1.01	-0.85	-0.68	-0.41	-0.21	-0.78	-0.46	chr4:150451554-150451754	-1	-0.99	-0.96	-1
chr1:7812958-7813158	0.06	-0.32	0.07	1.61	0.21	-0.1	0.75	chr4:150447571-150447771	0.09	0.86	1.58	0.95
chr1:7831091-7831291	-0.26	0.84	1.35	0.14	0.25	0.62	0.44	chr4:150432175-150432375	4.47	4.11	4.74	4.66
chr1:7842150-7842350	-1	0.16	-0.65	0.68	-0.42	-0.63	0.09	chr4:150420090-150420290	-0.84	-0.72	-0.87	-0.58
chr1:7844258-7844458	0.61	1.48	1.28	-0.1	0.7	0.78	0.26	chr4:150418687-150418887	3.11	3.01	2.9	2.59
chr1:7868421-7868621	0.54	-0.32	0.35	0.09	0.1	0.3	0.17	chr4:150401166-150401366	0.09	-0.01	0.68	0.13
chr1:7902630-7902830	0.29	-0.65	-0.85	-0.69	-0.58	-0.78	-0.33	chr4:150379969-150380169	0.32	1.23	0.11	-0.21
chr1:7907796-7907996	-1	-0.9	-0.94	-0.9	-0.94	-0.92	-0.85	chr4:150375615-150375815	-0.73	0.36	-0.61	-0.89
chr1:7929708-7929908	-0.71	-0.85	-0.93	-0.85	-0.94	-0.89	-0.91	chr4:150365475-150365675	0.7	0.97	-0.78	-0.8
chr1:7962888-7963088	-0.53	0.55	0.59	1.86	0.43	0.69	0.95	NA:0-0	-1	-1	-1	-1
chr1:7963940-7964140	-0.86	-0.96	-0.93	-0.5	-0.92	-0.92	-0.84	chr4:150339987-150340187	-0.12	-0.15	-0.23	-0.25
chr1:7973318-7973518	-0.38	-0.16	-0.68	-0.78	-0.3	-0.42	1.44	NA:0-0	-1	-1	-1	-1
chr1:7976001-7976201	-0.38	-0.63	0	-0.48	-0.61	0.19	-0.47	chr4:150325179-150325379	0.64	0.71	1.23	0.13
chr1:7989803-7990003	0.86	-0.74	0.57	-0.38	0.21	1.13	0.56	NA:0-0	-1	-1	-1	-1
chr1:7990976-7991176	1.84	-0.21	1.16	-0.03	1.08	1.5	1.55	NA:0-0	-1	-1	-1	-1
chr1:7991525-7991725	-0.38	-0.52	-0.01	-0.43	-0.33	-0.1	0.36	NA:0-0	-1	-1	-1	-1
chr1:7992460-7992660	-0.71	-0.92	-0.84	-0.96	-0.82	-0.8	-0.53	chr4:150311495-150311695	-0.73	0.36	-0.38	-0.4
chr1:7999893-8000093	-0.26	-0.67	-0.86	-0.45	-0.66	-0.82	-0.2	chr4:150303915-150304115	-0.84	0.19	-0.06	-0.7
chr1:8000856-8001056	0.22	-0.03	-0.58	-0.31	-0.34	-0.17	-0.06	chr4:150301981-150302181	1.89	3.05	1.71	0.5
chr1:8001737-8001937	-0.86	-0.99	-0.98	-0.9	-0.99	-0.95	-0.95	NA:0-0	-1	-1	-1	-1
chr1:8003447-8003647	-0.53	-0.77	-0.5	-0.25	-0.67	-0.56	-0.37	chr4:150298505-150298705	2.96	3.59	2.22	0.81
chr1:8009126-8009326	2.89	1.59	2.62	0.62	2.3	2.9	2.62	chr4:150291613-150291813	1.67	2.73	0.76	-0.49
chr1:8014432-8014632	-0.53	0.06	0.76	-0.17	-0.3	0.35	0.5	chr4:150288339-150288539	3.13	3.13	2.64	2.41
chr1:8016646-8016846	-0.71	-0.82	-0.78	-0.35	-0.76	-0.78	1.08	NA:0-0	-1	-1	-1	-1
chr1:8021583-8021783	3.42	4.3	4.11	2.98	3.51	3.88	3.54	chr4:150283934-150284134	4.58	4.79	4.79	4.99
chr1:8022114-8022314	-0.04	0.57	0.9	1.51	0.55	0.79	1.41	chr4:150283481-150283681	0.47	0.88	0.01	0.91
chr1:8031566-8031766	-0.86	-0.91	-0.85	-0.9	-0.95	-0.9	-0.98	chr4:150277295-150277495	0.59	-0.66	-0.42	1.17
chr1:8042607-8042807	-0.14	-0.13	0.41	0.7	0.08	0.1	0.32	chr4:150272715-150272915	0.27	0.83	-0.51	0.77
chr1:8075131-8075331	0.14	0.47	1.4	1.97	0.93	1.45	1.38	chr4:150239589-150239789	0.42	0.97	1.13	0.54
chr1:8085069-8085269	-0.04	-0.78	-0.5	0.27	-0.56	-0.62	-0.57	chr4:150230073-150230273	-0.34	-0.18	-0.42	-0.49
chr1:8085756-8085956	-1	-0.49	-0.44	-0.78	-0.76	-0.61	-0.78	chr4:150229475-150229675	0.32	0.08	0.31	0.95
chr1:8086319-8086519	0.46	1.99	2.16	0.3	1.12	1.97	1	chr4:150229034-150229234	4.09	3.97	4.17	4.49
chr1:8091418-8091618	-0.71	-0.82	0.1	0.59	-0.5	-0.06	-0.05	chr4:150224117-150224317	-1	-0.39	-0.51	-0.89
chr1:8150145-8150345	-0.53	-0.68	-0.37	-1	-0.68	-0.57	-0.82	chr4:150182970-150183170	0.81	1.44	0.17	0.19
chr1:8156840-8157040	1.06	0.5	1.3	-0.43	0.64	1.28	-0.19	chr4:150173678-150173878	1.61	1.51	0.73	0.19
chr1:8157538-8157738	2.45	1.26	1.67	-0.38	1.47	2.25	0.72	chr4:150173006-150173206	2.55	3.36	2.31	0.72
chr1:8173378-8173578	-0.26	-0.61	-0.51	-0.29	-0.19	-0.33	0.74	NA:0-0	-1	-1	-1	-1
chr1:8180930-8181130	-0.71	-0.49	0.5	-0.06	-0.56	0.11	-0.52	chr4:150155603-150155803	-0.94	-0.99	-0.87	-0.7
chr1:8209742-8209942	-0.86	-0.56	-0.64	0.64	-0.59	-0.65	-0.61	NA:0-0	-1	-1	-1	-1
chr1:8211548-8211748	-0.71	-0.79	-0.29	0.39	-0.66	-0.61	-0.66	chr4:150134685-150134885	-1	-0.99	-1	-0.8
chr1:8212750-8212950	1.36	2.34	3	3.46	2.61	2.88	2.04	chr4:150133702-150133902	-0.73	-0.92	-0.96	-1
chr1:8227400-8227600	0.06	0.02	0.41	-0.18	0.32	0.78	0.2	chr4:150122237-150122437	-0.54	-0.66	-0.51	-0.89
chr1:8229813-8230013	2.13	1.74	1.96	1.91	2.5	2.42	2.23	chr4:150120354-150120554	0.51	0.29	1.23	1.28
chr1:8242549-8242749	3.14	2.06	2.76	1.58	3.18	3.32	0.77	NA:0-0	-1	-1	-1	-1
chr1:8270664-8270864	-0.86	-0.92	-0.85	-0.78	-0.92	-0.9	-0.93	chr4:150082675-150082875	-0.04	-0.18	0.62	-0.58
chr1:8343440-8343640	-0.26	-0.74	-0.64	-0.5	-0.56	0	-0.64	chr4:150045502-150045702	-0.94	-0.92	-0.96	-1
chr1:8374440-8374640	-0.86	-0.12	-0.11	0.69	-0.44	-0.12	-0.21	chr4:150030201-150030401	1.74	1.94	2.22	2.04
chr1:8378014-8378214	0.14	1.05	1.12	0.13	0.25	0.82	0.34	chr4:150026099-150026299	-0.19	0.36	0.01	-0.7
chr1:8407133-8407333	-0.53	-0.89	-0.88	-0.69	-0.89	-0.85	-0.94	chr4:150000545-150000745	0.98	1.51	2.18	2.45
chr1:8409114-8409314	-0.04	0.43	0.83	1.44	0.17	0.58	0.79	chr4:149999638-149999838	0.02	0.52	0.65	0.5
chr1:8443101-8443301	0.06	0.27	0.12	1.35	0.22	-0.02	0.18	chr4:149969375-149969575	-0.94	-0.82	-0.78	-0.49
chr1:8450074-8450274	-0.53	0.51	-0.09	0.13	-0.07	0	-0.52	NA:0-0	-1	-1	-1	-1
chr1:8454743-8454943	-0.86	-0.8	-0.85	-0.43	-0.84	-0.78	-0.76	chr4:149962275-149962475	-0.12	0.49	0.35	-0.02
chr1:8455708-8455908	0.14	0.62	-0.02	0.81	0.49	-0.16	0.47	NA:0-0	-1	-1	-1	-1
chr1:8457188-8457388	0.14	0.62	0.35	0.33	0.57	0.56	-0.11	NA:0-0	-1	-1	-1	-1
chr1:8467854-8468054	-0.04	0.21	0.02	0.34	-0.11	-0.13	1.56	chr4:149958003-149958203	1.18	-0.37	0.96	1.87
chr1:8469124-8469324	0.14	0.17	-0.21	0.74	0.21	-0.17	0.16	chr4:149956883-149957083	-1	-0.76	-0.61	-0.25
chr1:8481125-8481325	-0.38	-0.3	0.27	-0.02	-0.42	-0.09	-0.69	chr4:149945980-149946180	-0.63	-0.66	-0.51	-0.4
chr1:8482385-8482585	-0.53	-0.49	-0.32	0.48	-0.37	-0.5	-0.42	chr4:149944555-149944755	0.21	0.36	-0.61	-0.21
chr1:8482892-8483092	-0.26	0.03	0.24	0.33	0.18	0.11	0.26	chr4:149944099-149944299	2.18	1.61	0.94	1.52
chr1:8483587-8483787	-1	-0.31	-0.41	-0.5	-0.75	-0.61	-0.76	chr4:149943575-149943775	1.26	1.23	0.94	0.89
chr1:8484416-8484616	0.61	1.35	1.83	1.4	1.47	1.43	1.22	chr4:149943049-149943249	0.81	0.52	0.17	1.07
chr1:8487712-8487912	2.4	1.56	1.51	0.94	2.06	1.58	1.44	chr4:149940293-149940493	2.46	1.56	2	2.25
chr1:8490614-8490814	1.96	1.45	1.57	-0.06	1.73	1.58	1.12	chr4:149936020-149936220	-1	-0.76	-0.67	-0.8
chr1:8497416-8497616	-1	-0.94	-0.91	-0.92	-0.98	-0.85	-0.81	chr4:149932255-149932455	2.3	2.81	2.81	1.78
chr1:8499262-8499462	-0.86	-0.8	-0.85	-0.85	-0.91	-0.89	-0.78	chr4:149930794-149930994	1.16	1.71	1.25	1.62
chr1:8516497-8516697	-0.71	-0.86	-0.8	-0.57	-0.86	-0.82	-0.77	chr4:149919085-149919285	3.02	3.36	3.13	2.8
chr1:8520653-8520853	-0.86	-0.94	-0.9	-0.75	-0.91	-0.95	-0.93	chr4:149914225-149914425	0.95	0.57	0.73	1.12
chr1:8521528-8521728	-0.71	-0.45	-0.53	0.71	-0.66	-0.66	-0.51	NA:0-0	-1	-1	-1	-1
chr1:8523248-8523448	-0.71	-0.37	-0.58	1.91	-0.62	-0.7	-0.68	chr4:149911345-149911545	-0.84	-0.76	-0.87	-0.98
chr1:8532778-8532978	0.46	1.31	0.91	1.44	1.04	1.2	1.56	chr4:149902648-149902848	-0.84	-0.82	-0.78	-0.49
chr1:8537490-8537690	1.46	0.96	0.96	-0.12	0.9	1.21	0.13	chr4:149898432-149898632	-0.84	-0.76	-1	-0.49
chr1:8543258-8543458	-0.86	-0.97	-0.82	-0.9	-0.79	-0.74	-0.84	chr4:149893105-149893305	0.95	-0.03	0.94	1.44
chr1:8544194-8544394	-1	-0.91	-0.84	-1	-0.84	-0.89	-0.69	chr4:149891701-149891901	1.38	0.36	1.23	1.56
chr1:8545644-8545844	-1	-0.86	-0.86	-0.34	-0.83	-0.94	-0.83	chr4:149891255-149891455	0.02	-0.29	0.43	0.77
chr1:8570400-8570600	-0.26	0.35	0.79	2.23	0.34	0.21	0.43	chr4:149872598-149872798	-0.94	-0.82	-0.61	-0.49
chr1:8571560-8571760	-1	-0.64	-0.45	0.39	-0.66	-0.59	-0.2	NA:0-0	-1	-1	-1	-1
chr1:8577130-8577330	-0.26	-0.31	0.08	0.5	-0.5	-0.17	-0.45	chr4:149870714-149870914	-0.63	-0.92	-0.96	-1
chr1:8583778-8583978	-0.38	0.27	0.48	0.51	0.24	0.51	0.63	chr4:149864247-149864447	-0.63	-0.76	-0.42	-0.32
chr1:8584754-8584954	0.68	0	-0.01	0.49	0.31	0	0.25	chr4:149863517-149863717	-0.63	-0.82	-1	-0.98
chr1:8585794-8585994	0.06	1.72	1.77	3	1.66	1.64	1.45	chr4:149862507-149862707	-0.19	-0.62	0.62	0.97
chr1:8586451-8586651	-0.38	-0.73	-0.53	0.5	-0.57	-0.64	-0.19	chr4:149861944-149862144	-1	-0.62	-0.67	-0.25
chr1:8593322-8593522	0.29	0.72	0.6	1.05	0.54	0.25	1.05	NA:0-0	-1	-1	-1	-1
chr1:8600656-8600856	1.39	0.11	0.12	-0.8	0.42	0.54	0.24	chr4:149851891-149852091	-0.73	-1	-0.67	-0.89
chr1:8605172-8605372	0.54	0.24	-0.42	-0.53	0.54	-0.08	0.19	NA:0-0	-1	-1	-1	-1
chr1:8620766-8620966	0.46	-0.45	1.04	-0.01	-0.13	1.27	1.21	chr4:149840411-149840611	-1	-0.92	-0.67	-0.8
chr1:8621206-8621406	1.01	0.66	1.51	2.13	1.14	1.18	1.38	chr4:149839979-149840179	1.18	1.28	1.55	1.39
chr1:8627236-8627436	-0.53	-0.7	-0.12	-0.9	-0.67	0.23	-0.52	NA:0-0	-1	-1	-1	-1
chr1:8662806-8663006	-0.04	0.03	0.1	0.13	0.41	-0.02	0.39	NA:0-0	-1	-1	-1	-1
chr1:8664246-8664446	2.19	1.84	2.1	0.24	2	2.3	2.49	NA:0-0	-1	-1	-1	-1
chr1:8689514-8689714	0.74	-0.34	-0.08	-0.25	0.11	-0.06	0.7	chr4:149801095-149801295	-0.73	-1	-0.61	-0.98
chr1:8689926-8690126	-0.14	-0.02	0.01	0.16	-0.02	-0.28	0.73	chr4:149800696-149800896	-1	-0.82	-0.87	-0.89
chr1:8692240-8692440	-0.53	-0.63	-0.51	0.53	-0.64	-0.58	-0.33	chr4:149798187-149798387	-0.94	-0.76	-0.78	-0.89
chr1:8707778-8707978	1.01	-0.41	-0.57	-0.16	0.1	-0.41	-0.77	NA:0-0	-1	-1	-1	-1
chr1:8709168-8709368	0.61	0.75	0.52	-0.46	0.62	0.82	0.18	NA:0-0	-1	-1	-1	-1
chr1:8711358-8711558	-0.14	0.5	0.55	0.31	0.53	0.48	0.86	NA:0-0	-1	-1	-1	-1
chr1:8714450-8714650	-1	-0.94	-0.98	-1	-0.99	-0.99	-0.99	chr4:149781045-149781245	-0.73	0.86	0.46	-0.4
chr1:8716009-8716209	-0.86	-0.99	-0.94	-1	-0.99	-0.88	-0.98	chr4:149780595-149780795	-0.04	0.99	1.86	-0.32
chr1:8721755-8721955	0.14	-0.25	0.03	0.52	-0.47	0	0.36	NA:0-0	-1	-1	-1	-1
chr1:8724200-8724400	-0.38	0.06	-0.09	-0.03	-0.2	0.06	0.56	NA:0-0	-1	-1	-1	-1
chr1:8726020-8726220	0.14	0.11	0.16	0.01	0.2	0.34	-0.02	chr4:149774240-149774440	-0.94	-0.99	-0.67	-0.7
chr1:8726684-8726884	-0.71	-0.35	0.1	-0.78	-0.43	0.59	-0.55	chr4:149772999-149773199	-0.54	-0.66	0.26	0.38
chr1:8729647-8729847	-0.04	-0.28	0.26	-0.06	-0.41	-0.11	0.1	NA:0-0	-1	-1	-1	-1
chr1:8730066-8730266	0.14	0.81	0.95	0.48	0.44	0.9	0.56	NA:0-0	-1	-1	-1	-1
chr1:8731427-8731627	-0.04	-0.02	0.44	0.84	0.35	0.52	0.95	chr4:149770467-149770667	-0.94	-0.82	-0.78	-0.8
chr1:8741363-8741563	0.06	-0.43	0.18	-0.28	-0.12	0	0.36	chr4:149760790-149760990	-0.94	-0.82	-0.87	-1
chr1:8742052-8742252	-0.38	-0.51	0.71	-0.34	-0.6	0.79	0.17	chr4:149760063-149760263	-1	-0.76	-0.78	-0.89
chr1:8761483-8761683	3.44	2.9	3.45	3.15	3.37	3.6	2.57	chr4:149747665-149747865	-0.84	-0.56	-0.78	-0.4
chr1:8762260-8762460	-0.53	0.03	0.34	0.44	-0.3	0.11	-0.16	chr4:149746909-149747109	-0.63	-0.39	-0.61	-0.02
chr1:8763527-8763727	-0.38	0.97	1.17	0.1	0.13	1	0.36	chr4:149745755-149745955	0.02	-0.31	0.17	0.48
chr1:8767031-8767231	-0.53	-0.84	-0.89	-0.29	-0.82	-0.92	-0.85	chr4:149741035-149741235	1.08	0.25	1.71	1.28
chr1:8772244-8772444	-0.86	-0.41	0.24	0.12	-0.62	-0.1	-0.11	chr4:149736401-149736601	-1	-0.99	-0.96	-0.89
chr1:8772870-8773070	0.74	-0.06	0.24	0.64	0.32	-0.18	0.09	chr4:149735695-149735895	-0.94	-0.99	-0.87	-0.98
chr1:8786654-8786854	-0.53	-0.33	0.28	0.64	-0.09	-0.01	0.31	chr4:149721505-149721705	-0.45	0.57	1.18	0.5
chr1:8812553-8812753	-0.38	0.3	0.89	0.03	-0.2	0.44	-0.18	chr4:149709967-149710167	-1	-0.92	-0.96	-0.89
chr1:8838041-8838241	0.61	-0.92	-0.76	-0.35	-0.57	-0.65	-0.44	NA:0-0	-1	-1	-1	-1
chr1:8873231-8873431	0.29	-0.61	-0.58	-0.32	-0.51	-0.43	-0.16	chr4:149660010-149660210	-0.94	-1	-0.96	-1
chr1:8876344-8876544	-0.86	-0.29	-0.13	0.49	-0.44	-0.43	0.12	chr4:149656827-149657027	-0.63	-0.56	-0.78	-0.32
chr1:8876813-8877013	-0.14	-0.11	0.18	0.44	-0.24	-0.12	0.27	chr4:149656384-149656584	-0.04	0.14	-0.23	0.3
chr1:8877964-8878164	-0.38	0.3	0.44	-0.23	-0.5	0.07	-0.36	chr4:149655212-149655412	1.31	1.46	0.82	1.49
chr1:8885996-8886196	-1	-0.84	-0.86	-0.85	-0.93	-0.86	-0.9	chr4:149643834-149644034	0.88	1.04	0.71	0.54
chr1:8889698-8889898	-0.38	0.5	0.4	0.61	0.54	0.26	0.82	chr4:149641041-149641241	-0.73	-0.76	-0.67	-0.98
chr1:8909022-8909222	-0.86	0.64	0.64	0.58	-0.2	0.5	0.56	chr4:149631426-149631626	1.18	1.25	1.42	1.44
chr1:8918358-8918558	0.14	-0.23	0.12	-0.53	0.24	0.15	-0.34	NA:0-0	-1	-1	-1	-1
chr1:8919567-8919767	0.14	0.81	1.08	1.89	0.79	0.82	1.36	NA:0-0	-1	-1	-1	-1
chr1:8922576-8922776	-0.86	0.07	-0.14	0.69	-0.43	-0.06	0.41	NA:0-0	-1	-1	-1	-1
chr1:8933726-8933926	1.36	1.66	0.4	-0.07	1.43	0.64	1.63	NA:0-0	-1	-1	-1	-1
chr1:8935338-8935538	0.29	-0.77	-0.66	-0.57	-0.56	-0.66	-0.21	NA:0-0	-1	-1	-1	-1
chr1:8936640-8936840	-0.71	-0.32	-0.25	-0.69	-0.52	-0.5	-0.33	NA:0-0	-1	-1	-1	-1
chr1:8938111-8938311	0.38	1.35	1.33	0.07	0.65	1.1	0.92	chr4:149611695-149611895	-0.27	0.14	0.26	0.07
chr1:8938856-8939056	2.64	2.93	3.44	2.85	2.59	3.08	2.78	chr4:149611049-149611249	3.85	3.46	3.12	3.96
chr1:8940157-8940357	3.27	1.58	1.05	0.03	1.91	1.75	2.18	chr4:149609151-149609351	-0.84	-0.76	-0.61	-0.8
chr1:8960040-8960240	3.1	2.63	0.88	1.34	2.68	1.85	3.17	NA:0-0	-1	-1	-1	-1
chr1:8974725-8974925	-0.86	-0.86	-0.78	-0.53	-0.84	-0.89	-0.78	chr4:149591532-149591732	-0.73	-0.72	-0.51	0.24
chr1:8978234-8978434	1.28	1.52	1.55	2.74	2	1.64	2.63	chr4:149584543-149584743	-0.73	-0.82	-0.87	-0.89
chr1:8980846-8981046	-0.14	0.32	-0.76	-0.57	0.01	-0.66	0.63	NA:0-0	-1	-1	-1	-1
chr1:8986872-8987072	-0.86	0.47	-0.11	0.75	-0.35	-0.51	0.07	NA:0-0	-1	-1	-1	-1
chr1:8999818-9000018	2.56	0.23	-0.63	-0.4	0.49	-0.65	2.29	NA:0-0	-1	-1	-1	-1
chr1:9001992-9002192	1.06	0.33	-0.47	-0.17	0.19	-0.52	0.95	chr4:149579219-149579419	-0.84	-1	-0.67	-0.89
chr1:9006616-9006816	3.63	2.63	1.47	0.89	2.45	1.81	3.55	chr4:149574637-149574837	-1	-0.82	-0.87	-1
chr1:9007366-9007566	0.22	0.52	0.11	-0.03	0.31	0.09	0.8	NA:0-0	-1	-1	-1	-1
chr1:9023131-9023331	0.14	0.15	-0.01	0.18	-0.13	-0.08	0.47	NA:0-0	-1	-1	-1	-1
chr1:9029630-9029830	-0.53	0.3	0.29	0.7	0.25	-0.12	1.09	NA:0-0	-1	-1	-1	-1
chr1:9030323-9030523	-0.53	-0.28	0.52	1.36	-0.37	-0.16	0.59	chr4:149563418-149563618	-1	-0.92	-0.96	-1
chr1:9031156-9031356	2.57	2.21	2.23	2.68	2.57	2.19	2.8	chr4:149563088-149563288	-1	-1	-0.96	-0.89
chr1:9043802-9044002	1.89	1	-0.3	0.07	1	0.32	0.22	NA:0-0	-1	-1	-1	-1
chr1:9046914-9047114	-0.86	0.9	-0.03	-0.01	-0.26	-0.46	0.57	NA:0-0	-1	-1	-1	-1
chr1:9048070-9048270	0.68	0.85	0.9	1.61	1	0.68	1.99	chr4:149550719-149550919	0.85	0.8	1.48	1.41
chr1:9049803-9050003	0.86	0.16	0.25	-0.69	0.33	0.88	0.33	NA:0-0	-1	-1	-1	-1
chr1:9065230-9065430	0.38	1.53	1.39	1.99	1.03	1.22	2.26	chr4:149540031-149540231	-0.73	-0.99	-0.96	-1
chr1:9138230-9138430	0.46	-0.74	-0.81	-1	-0.55	-0.45	0.26	NA:0-0	-1	-1	-1	-1
chr1:9161706-9161906	-0.71	-0.37	-0.49	-0.53	-0.61	-0.51	0.3	chr4:149478365-149478565	-0.63	-1	-0.96	-1
chr1:9170933-9171133	0.22	0.95	0.82	1.59	0.75	0.95	1.82	NA:0-0	-1	-1	-1	-1
chr1:9172088-9172288	-0.53	0.39	-0.48	-0.83	-0.3	-0.46	0.61	chr4:149472042-149472242	-0.45	-0.82	-0.87	-0.58
chr1:9182294-9182494	-0.26	0.64	0.3	0.94	0.4	0.12	1.09	NA:0-0	-1	-1	-1	-1
chr1:9188893-9189093	-1	0.55	0.33	-0.28	-0.37	-0.02	0.01	chr4:149461855-149462055	0.95	0.83	0.87	1.2
chr1:9189520-9189720	0.14	1.56	1.41	0.48	0.54	1.03	0.65	chr4:149461289-149461489	3.28	3.02	3.55	3.42
chr1:9202354-9202554	-0.04	0.55	0.5	0.88	0.5	0.64	1.05	NA:0-0	-1	-1	-1	-1
chr1:9222998-9223198	2.51	-0.22	-0.2	-0.5	0.11	-0.31	-0.74	chr4:149434910-149435110	-0.73	-0.82	-1	-0.89
chr1:9224069-9224269	1.06	-0.5	-0.74	-0.53	-0.43	-0.57	-0.65	chr4:149434155-149434355	-0.45	-0.82	-0.67	-0.58
chr1:9241563-9241763	-0.04	0.51	1.32	0.95	0.56	0.72	1.35	chr4:149423638-149423838	-0.84	-0.76	-0.87	-0.25
chr1:9242257-9242457	-0.14	-0.11	-0.03	-1	-0.46	-0.14	0.23	chr4:149423004-149423204	-0.84	-0.72	-0.51	-0.49
chr1:9256641-9256841	-0.26	-0.09	-0.29	0.7	-0.22	-0.1	0.48	chr4:149409522-149409722	1.24	2.09	2.12	1.76
chr1:9261677-9261877	-1	-0.8	-0.61	-0.37	-0.92	-0.66	-0.81	chr4:149404705-149404905	0.09	0.33	0.35	0.5
chr1:9263686-9263886	-0.14	-0.1	0.28	0.01	-0.07	0.31	0.02	chr4:149402902-149403102	-0.73	-0.76	-0.87	-0.58
chr1:9294702-9294902	-0.38	0.62	0.77	-0.31	0.06	0.43	-0.24	chr4:149383056-149383256	3.48	3	3.06	3.4
chr1:9299927-9300127	1.28	0.98	0.93	0.44	0.99	0.94	0.81	chr4:149376436-149376636	-0.94	-0.99	-0.61	-0.89
chr1:9300803-9301003	-1	-0.85	-0.75	-0.96	-0.93	-0.85	-0.84	chr4:149375325-149375525	0.7	0.6	0.31	0.34
chr1:9304729-9304929	-0.14	0.25	-0.08	-0.43	-0.11	0.33	0.27	chr4:149370554-149370754	-0.54	-0.99	-1	-0.89
chr1:9327320-9327520	-0.38	0.3	0.24	0.19	-0.25	0.01	0.15	chr4:149354079-149354279	1.14	1.46	2.04	1.94
chr1:9335700-9335900	1.98	2.09	0.82	-0.92	2.11	1.66	0.89	NA:0-0	-1	-1	-1	-1
chr1:9340600-9340800	0.22	0.42	-0.08	-0.53	0.13	-0.04	-0.08	chr4:149340476-149340676	-0.73	-0.92	-0.51	-0.25
chr1:9342616-9342816	0.91	0	-0.64	-0.57	0.3	-0.63	-0.28	chr4:149338574-149338774	-0.94	-0.82	-0.87	-0.7
chr1:9344248-9344448	2.64	1.57	1.3	-0.02	2.23	1.42	1.86	chr4:149337038-149337238	-0.94	-1	-0.61	-0.8
chr1:9346700-9346900	-0.53	0.32	-0.61	-0.78	0.4	-0.45	0.27	NA:0-0	-1	-1	-1	-1
chr1:9349146-9349346	0.8	1.35	1.75	3.25	1.63	1.66	2.62	chr4:149332796-149332996	1.74	2.63	3.08	2.96
chr1:9352352-9352552	-1	-0.62	-0.76	-0.8	-0.91	-0.83	-0.85	chr4:149329765-149329965	0.42	0.08	0.35	0.58
chr1:9352814-9353014	0.54	1.55	1.37	0.49	1.08	1.03	0.49	chr4:149329072-149329272	4.58	4.46	4.5	4.75
chr1:9353774-9353974	-0.71	0.63	0.79	0.32	0.35	0.48	0.56	chr4:149328092-149328292	0.47	0.71	0.62	1.37
chr1:9354554-9354754	-0.53	-0.01	-0.28	-0.02	-0.19	-0.3	0.24	chr4:149327745-149327945	0.32	-0.22	0.62	0.86
chr1:9355094-9355294	0.61	1.04	0.13	0.12	0.95	0.64	0.21	chr4:149327100-149327300	-0.54	-0.53	-0.67	-0.7
chr1:9375476-9375676	1.87	2.04	0.99	-0.36	2.13	1.68	0.33	chr4:149317697-149317897	-0.94	-0.62	-0.96	-0.32
chr1:9429457-9429657	-1	-0.84	-0.94	-0.96	-0.95	-0.92	-0.99	chr4:149270325-149270525	-0.04	-0.01	0.56	-0.7
chr1:9436944-9437144	-0.86	-0.97	-0.86	-0.67	-0.92	-0.94	-0.86	chr4:149264125-149264325	0.37	-0.09	0.43	0.86
chr1:9438073-9438273	-0.86	-0.91	-0.94	-0.85	-0.96	-0.95	-0.97	chr4:149263305-149263505	1.04	-0.18	0.39	0.77
chr1:9450057-9450257	0.68	0.58	0.41	-0.29	0.64	0.89	-0.01	NA:0-0	-1	-1	-1	-1
chr1:9455191-9455391	-1	-0.92	-0.91	-0.92	-0.83	-0.83	-0.85	chr4:149254165-149254365	2.89	0.75	1.79	2.64
chr1:9460552-9460752	-0.71	0.26	0.36	0.01	-0.3	0.17	0.39	chr4:149250568-149250768	-0.84	-0.76	-0.78	-0.21
chr1:9466127-9466327	-0.53	-0.46	-0.67	-0.05	-0.64	-0.68	-0.44	chr4:149246475-149246675	0.32	-0.56	-0.11	1.24
chr1:9470896-9471096	1.28	1.05	0.33	0.2	1.26	0.75	0.64	NA:0-0	-1	-1	-1	-1
chr1:9473228-9473428	1.2	1.89	1.2	-0.46	1.34	1.43	1.27	chr4:149243050-149243250	0.27	-0.03	0.06	-0.08
chr1:9473667-9473867	0.38	0.92	0.3	-0.34	0.42	0.19	0.75	chr4:149242505-149242705	-0.94	-0.53	-0.61	-0.32
chr1:9477914-9478114	-0.71	0.98	-0.08	-0.03	0.03	-0.33	0.73	NA:0-0	-1	-1	-1	-1
chr1:9481036-9481236	0.61	0.51	0.33	-0.45	0.4	0.3	0.5	chr4:149238506-149238706	-1	-0.76	-0.96	-0.58
chr1:9485679-9485879	-1	-0.41	-0.57	-0.19	-0.75	-0.76	-0.8	chr4:149231903-149232103	1.29	-0.15	0.71	1.02
chr1:9486482-9486682	1.6	3.13	2.18	3	2.49	2.36	2.46	chr4:149230613-149230813	4.08	3.61	4.02	3.95
chr1:9487521-9487721	-1	-0.57	-0.77	-0.1	-0.75	-0.89	-0.57	chr4:149229865-149230065	0.21	0.49	0.17	0.38
chr1:9488966-9489166	3.94	5.06	4.62	4.35	4.35	4.45	4.44	chr4:149228395-149228595	4.38	4.24	4.49	4.17
chr1:9495774-9495974	-1	-0.89	-0.93	-1	-0.91	-0.93	-0.85	chr4:149224275-149224475	1.75	0.1	1.25	1.67
chr1:9505147-9505347	-0.71	-0.86	-0.98	-1	-0.84	-1	-0.91	chr4:149216115-149216315	0.81	0.71	1.03	0.72
chr1:9515906-9516106	-0.26	0.31	-0.03	1.17	0	-0.01	0.43	chr4:149212890-149213090	0.64	0.29	1.05	0.72
chr1:9551182-9551382	0.68	0.83	0.49	1.29	0.66	0.41	1.21	chr4:149180922-149181122	2.16	1.96	2.81	2.55
chr1:9555380-9555580	-0.38	0.79	0.64	0.31	0.09	0.5	0.64	NA:0-0	-1	-1	-1	-1
chr1:9596165-9596365	-0.38	-0.82	-0.91	-0.9	-0.74	-0.92	-0.35	chr4:149154722-149154922	-0.54	0.25	-0.11	-0.25
chr1:9599332-9599532	1.65	3.02	3.18	2.31	2.22	2.68	2.55	chr4:149148335-149148535	3.54	3.42	3.57	3.1
chr1:9600090-9600290	-1	-0.37	0.39	-0.29	-0.65	-0.17	-0.33	chr4:149147677-149147877	0.27	0.22	0.01	0.28
chr1:9602607-9602807	-0.86	-0.89	-0.68	0.32	-0.83	-0.7	-0.64	chr4:149146278-149146478	-0.84	-0.92	-0.67	-0.58
chr1:9619215-9619415	-0.86	-0.84	-0.65	-0.34	-0.83	-0.77	-0.84	chr4:149133735-149133935	1.24	1.48	0.79	-0.21
chr1:9619732-9619932	-0.26	-0.59	0.07	1.23	-0.52	0.44	-0.45	NA:0-0	-1	-1	-1	-1
chr1:9621582-9621782	-0.71	-0.73	-0.24	1.82	-0.65	-0.33	-0.68	chr4:149132642-149132842	-0.94	-0.47	-0.67	-0.98
chr1:9633128-9633328	-0.86	-0.8	-0.6	-0.13	-0.65	-0.67	-0.47	chr4:149126615-149126815	-0.12	0.33	0.58	0.16
chr1:9648832-9649032	-0.53	0.9	0.83	-0.43	0.07	0.66	-0.17	chr4:149111912-149112112	2.77	2.14	1.76	2.89
chr1:9649562-9649762	-0.14	0.25	0.32	-0.23	-0.08	-0.07	0.19	chr4:149111405-149111605	-0.45	0.05	0.06	0.44
chr1:9663444-9663644	-1	-0.78	-0.75	-0.92	-0.95	-0.83	-0.84	chr4:149100145-149100345	0.59	1.04	1.18	0.72
chr1:9665896-9666096	-0.86	-0.94	-0.96	-0.96	-0.95	-0.95	-0.93	chr4:149098135-149098335	0.67	0.14	0.94	0.5
chr1:9668716-9668916	-0.71	-0.91	-0.94	-0.85	-0.9	-0.98	-0.99	chr4:149093915-149094115	0.15	0.88	0.53	0.54
chr1:9675742-9675942	0.14	0.42	0.64	0.65	0.29	0.42	0.86	NA:0-0	-1	-1	-1	-1
chr1:9687142-9687342	1.06	2.51	2.53	2.21	1.84	2.29	2.41	NA:0-0	-1	-1	-1	-1
chr1:9688385-9688585	-0.26	-0.3	0.19	0.27	-0.33	-0.29	0.12	NA:0-0	-1	-1	-1	-1
chr1:9689179-9689379	2.05	1.74	1.85	1.32	1.83	2.13	2.27	NA:0-0	-1	-1	-1	-1
chr1:9689820-9690020	1.32	2.27	2.35	1.02	1.92	2.44	2.47	chr4:149087871-149088071	-0.94	-0.92	-0.96	-0.49
chr1:9690833-9691033	0.29	0.32	0.11	0.31	0.18	-0.06	0.18	chr4:149086610-149086810	-0.54	-0.62	-0.96	-0.32
chr1:9692524-9692724	-1	-0.6	-0.8	-0.45	-0.8	-0.85	-0.78	chr4:149084755-149084955	3.09	3.08	3.33	3.16
chr1:9704082-9704282	-0.86	0.23	-0.17	0.39	-0.34	-0.42	-0.21	chr4:149076926-149077126	2.6	2.17	1.15	2
chr1:9704856-9705056	-1	-0.77	-0.86	-0.1	-0.93	-0.84	-0.74	chr4:149076775-149076975	2.89	2.38	1.15	2.25
chr1:9709627-9709827	-1	-0.74	-0.57	-0.61	-0.85	-0.66	-0.86	chr4:149073587-149073787	-0.45	-0.09	-0.61	-0.49
chr1:9711630-9711830	-0.26	0.39	0.59	-0.13	-0.12	0.3	0	chr4:149072666-149072866	2.59	1.85	0.96	2.45
chr1:9712498-9712698	1.79	1.82	1.33	1.03	1.91	1.51	1.34	chr4:149071974-149072174	3.25	2.84	2.44	2.54
chr1:9713078-9713278	-0.38	-0.17	-0.17	0.06	-0.51	-0.43	-0.33	chr4:149071341-149071541	0.92	0.22	0.01	0.72
chr1:9713656-9713856	-0.14	0.49	0.15	0.17	0.36	0.07	0.32	NA:0-0	-1	-1	-1	-1
chr1:9714329-9714529	-0.53	0.65	0.52	0.01	0.11	0.17	0.1	chr4:149071104-149071304	-0.45	0.75	-0.38	0.48
chr1:9715330-9715530	1.28	0.76	0.55	2	0.92	0.76	0.09	chr4:149070506-149070706	1.16	1.46	0.91	0.24
chr1:9747672-9747872	-0.26	0.24	0.08	0.27	0.01	0	0.26	NA:0-0	-1	-1	-1	-1
chr1:9749246-9749446	-0.26	0.59	0.78	-0.29	-0.18	0.36	0	chr4:149050335-149050535	-0.84	-0.76	-0.61	-0.7
chr1:9751226-9751426	-0.71	-0.16	-0.08	0.61	-0.62	-0.35	-0.79	chr4:149048432-149048632	-0.84	-0.72	-0.96	-0.49
chr1:9762356-9762556	0.38	-0.74	-0.18	0.3	-0.3	-0.3	-0.03	NA:0-0	-1	-1	-1	-1
chr1:9764976-9765176	0.29	-0.3	0.12	-0.43	-0.24	-0.25	0.07	chr4:149039112-149039312	-0.12	0.05	0.06	0.28
chr1:9768500-9768700	-1	-0.99	-0.94	-0.92	-0.99	-0.97	-0.79	chr4:149038105-149038305	0.98	0.66	0.26	0.64
chr1:9774364-9774564	0.06	-0.1	-0.56	0.75	-0.16	-0.44	0.59	NA:0-0	-1	-1	-1	-1
chr1:9775627-9775827	1.28	1.52	1.44	1.05	1.44	1.25	-0.03	chr4:149034110-149034310	0.09	-0.18	-0.29	-0.21
chr1:9776241-9776441	-1	-0.25	0.3	0.65	-0.45	-0.14	-0.43	chr4:149033715-149033915	-0.54	-0.18	-0.23	0.07
chr1:9777722-9777922	3.33	3.29	3.3	3.05	3.48	3.53	3.73	chr4:149032244-149032444	3.43	3.24	3.11	3.43
chr1:9779235-9779435	1.28	0.3	0.44	-0.83	0.57	0.83	0.62	chr4:149030966-149031166	-0.27	-0.47	-0.67	-0.25
chr1:9781927-9782127	-0.86	0.3	0.43	1.45	-0.23	0.31	0.51	chr4:149028417-149028617	0.92	1.36	1.58	1.46
chr1:9785160-9785360	0.22	0.55	0.93	0.97	0.44	0.71	0.89	chr4:149025307-149025507	-0.04	-0.47	-0.61	-0.4
chr1:9786811-9787011	-0.71	-0.92	-0.8	-0.5	-0.86	-0.85	-0.64	chr4:149024835-149025035	0.59	0.57	0.06	0.97
chr1:9788858-9789058	-0.26	2.01	2.15	2.93	1.23	1.26	1.52	chr4:149023218-149023418	-0.94	-0.47	-0.78	-0.4
chr1:9844674-9844874	1.2	1.11	1.53	2.32	1.47	1.37	2.14	chr4:148985901-148986101	0.85	1.04	1.6	1.63
chr1:9847800-9848000	0.86	1.63	1.11	1.39	1.51	1.39	1.38	NA:0-0	-1	-1	-1	-1
chr1:9860196-9860396	0.68	-0.07	0.79	-0.36	0.56	0.36	0.34	NA:0-0	-1	-1	-1	-1
chr1:9884232-9884432	-0.53	0.31	0.07	-0.5	-0.2	-0.17	-0.32	chr4:148960253-148960453	0.21	0.05	0.01	-0.08
chr1:9885648-9885848	0.86	0.08	-0.24	1	0.02	-0.43	0.28	chr4:148958994-148959194	-0.94	-0.92	-0.78	-0.58
chr1:9910234-9910434	-0.86	0.19	-0.13	1.95	-0.46	-0.46	0.56	chr4:148938692-148938892	-0.94	-0.76	-1	-0.89
chr1:9927730-9927930	0.86	0.62	0.56	1.08	0.63	0.62	0.88	chr4:148923345-148923545	0.92	1.28	1.66	1.28
chr1:9934978-9935178	-0.14	0.61	1.17	2.14	0.72	1.03	1.71	NA:0-0	-1	-1	-1	-1
chr1:9936678-9936878	-1	-0.84	-0.86	-0.57	-0.93	-0.93	-0.89	chr4:148916135-148916335	2	1.51	1.37	1.5
chr1:9963958-9964158	-0.38	0.9	1.04	-0.78	0.3	1.18	-0.45	chr4:148898163-148898363	-1	-1	-0.87	-0.89
chr1:9969502-9969702	-0.53	-0.29	-0.28	0.25	-0.43	-0.41	-0.22	chr4:148892968-148893168	-0.63	-0.31	-0.42	-0.14
chr1:9970459-9970659	3.12	4.19	4.02	2.74	3.31	3.71	3.16	chr4:148891998-148892198	3.98	4.01	3.28	3.05
chr1:10002588-10002788	-0.26	0.32	0.73	1.01	0.42	0.84	0.97	chr4:148860001-148860201	1.65	1.51	1.11	1.62
chr1:10003380-10003580	1.68	2.54	2.38	1.16	1.91	2.3	2.46	chr4:148859209-148859409	3.15	3.16	3.4	3.11
chr1:10010475-10010675	1.62	1.68	1.75	2.17	1.85	1.86	2.31	chr4:148857407-148857607	-0.73	-0.92	-0.61	-0.8
chr1:10041074-10041274	-0.86	-0.9	-0.94	-0.78	-0.92	-0.94	-0.95	chr4:148843705-148843905	2.69	1.98	2.1	2.35
chr1:10092858-10093058	2.4	3.89	3.96	2.51	3.1	3.56	3.23	chr4:148800683-148800883	4.14	4.73	4.37	4.23
chr1:10093657-10093857	-0.53	-0.42	-0.52	-0.25	-0.33	-0.45	0.1	chr4:148799885-148800085	0.47	0.45	0.23	0.3
chr1:10127194-10127394	-0.26	-0.69	-0.6	-0.78	-0.66	-0.7	-0.8	chr4:148777235-148777435	1.26	2.37	1.92	-0.25
chr1:10134538-10134738	0.74	0.24	-0.22	-0.53	0.31	0.31	0.01	chr4:148770383-148770583	-0.84	-0.82	-0.78	-0.7
chr1:10176748-10176948	-1	-0.96	-0.93	-0.67	-0.99	-0.89	-0.78	chr4:148747615-148747815	0.27	0.22	0.96	0.5
chr1:10229090-10229290	-0.14	0.23	-0.09	-0.61	-0.07	-0.08	-0.63	NA:0-0	-1	-1	-1	-1
chr1:10230404-10230604	0.8	2.14	2.05	-0.61	1.96	2	0.97	chr4:148709895-148710095	-0.63	-0.66	-0.96	-0.8
chr1:10242763-10242963	-0.53	-0.67	-0.42	-0.96	-0.76	-0.08	-0.66	NA:0-0	-1	-1	-1	-1
chr1:10248386-10248586	-0.26	-0.43	-0.47	0.21	-0.43	-0.58	-0.2	NA:0-0	-1	-1	-1	-1
chr1:10254327-10254527	-0.86	-0.98	-0.86	-0.64	-0.95	-0.86	-0.91	chr4:148696485-148696685	0.92	0.36	1.25	0.72
chr1:10269680-10269880	-1	-0.75	-0.5	-0.45	-0.74	-0.61	-0.34	chr4:148682555-148682755	0.27	0.88	1.03	0.61
chr1:10270267-10270467	1.46	1.97	1.78	1.05	1.49	1.72	1.47	chr4:148681978-148682178	2.56	2.53	2.78	2.8
chr1:10276203-10276403	0.38	-0.1	-0.21	-0.3	0.5	0.03	-0.25	chr4:148677334-148677534	-0.54	-0.76	-0.87	-0.58
chr1:10278302-10278502	0.54	-0.18	-0.78	-0.8	0.07	-0.5	-0.78	NA:0-0	-1	-1	-1	-1
chr1:10302972-10303172	1.06	0.04	-0.43	-0.61	0.79	-0.08	-0.63	NA:0-0	-1	-1	-1	-1
chr1:10311876-10312076	0.96	-0.21	-0.03	-0.43	0.32	0.47	-0.16	NA:0-0	-1	-1	-1	-1
chr1:10313896-10314096	0.61	-0.77	-0.37	-0.92	-0.5	0.25	-0.82	chr4:148651794-148651994	-0.84	-1	-0.96	-0.14
chr1:10343590-10343790	-0.26	0.02	0.04	-0.57	-0.07	0.43	0.1	chr4:148630653-148630853	-0.45	-0.99	-0.87	-0.98
chr1:10368068-10368268	0.91	0.17	-0.43	0.34	0.9	-0.25	0.13	chr4:148608168-148608368	-0.63	-0.18	-0.06	-0.58
chr1:10384788-10384988	-0.04	-0.82	-0.57	-0.9	0.24	0.51	-0.34	chr4:148596300-148596500	-0.94	-0.92	-0.96	-1
chr1:10398230-10398430	-0.38	-0.41	-0.1	-0.38	-0.31	0.18	-0.23	NA:0-0	-1	-1	-1	-1
chr1:10420201-10420401	0.46	-0.16	0.07	-0.92	-0.13	0	0.27	chr4:148567137-148567337	-0.94	-0.92	-0.87	-0.8
chr1:10433628-10433828	-0.71	-0.96	-0.99	-0.64	-0.89	-0.99	-0.91	chr4:148557152-148557352	-0.84	-0.47	-0.96	-0.21
chr1:10437502-10437702	-0.53	0.07	0.31	0.36	-0.07	-0.09	0.42	chr4:148553651-148553851	-0.73	-0.92	-1	-0.89
chr1:10448200-10448400	0.86	-0.35	-0.14	-0.19	-0.08	-0.09	0.35	chr4:148544841-148545041	-0.84	-0.76	-0.87	-0.58
chr1:10458328-10458528	-0.53	0.03	0.41	0.44	-0.19	-0.03	0.32	NA:0-0	-1	-1	-1	-1
chr1:10458876-10459076	2.59	3.62	3.09	2.13	2.92	3.16	2.99	chr4:148540799-148540999	4.24	3.88	3.98	4.19
chr1:10459355-10459555	-0.38	0.56	0.44	-0.34	-0.33	0.02	-0.28	chr4:148540354-148540554	-0.12	0.05	-0.06	0.03
chr1:10475398-10475598	0.22	0.57	-0.03	-0.53	0.34	-0.23	0.17	chr4:148529905-148530105	-0.94	-0.66	-0.67	-0.4
chr1:10488186-10488386	1.62	1.2	1.27	2.58	1.78	1.54	2.05	chr4:148518626-148518826	2.03	2.64	2.91	2.89
chr1:10490694-10490894	1.11	2.42	2.06	0.83	1.57	1.82	1.39	chr4:148511352-148511552	1.65	1.64	1.32	2.25
chr1:10532564-10532764	3.25	2.76	2.73	3.4	3.1	3.1	3.73	chr4:148478113-148478313	2.74	3.17	3.34	2.97
chr1:10534924-10535124	0.91	1.98	1.73	0.61	1.48	1.83	1.67	chr4:148473815-148474015	2.18	2.37	2.78	2.24
chr1:10555042-10555242	-0.04	0.89	1.48	1.6	0.98	0.83	1.43	chr4:148450342-148450542	0.85	1.21	1.2	1.84
chr1:10556091-10556291	-1	0.59	0.71	1.85	-0.06	0.29	-0.44	chr4:148449143-148449343	-0.73	-0.99	-0.96	-0.7
chr1:10558435-10558635	-0.38	0.28	0.16	-0.31	0.2	0.34	-0.52	NA:0-0	-1	-1	-1	-1
chr1:10562324-10562524	0.29	0.25	0.1	-0.5	0.42	0.49	-0.05	chr4:148444609-148444809	-0.73	-0.72	-0.87	-0.89
chr1:10567562-10567762	1.06	1.38	1.42	0.57	1.33	1.44	0.87	chr4:148441188-148441388	1.11	-0.31	0.56	1.39
chr1:10571042-10571242	2.73	2.94	3.15	2.28	3.38	3.57	3.22	chr4:148438303-148438503	-0.34	-0.66	-0.96	-0.4
chr1:10574540-10574740	-0.53	-0.17	0.19	0.09	-0.08	0.25	-0.03	chr4:148435249-148435449	-0.94	-0.92	-0.96	-1
chr1:10585332-10585532	-0.26	-0.81	0.42	-0.28	-0.34	0.82	-0.68	chr4:148425162-148425362	-0.94	-0.92	-0.87	-0.58
chr1:10599501-10599701	-0.71	-0.91	-0.75	-0.67	-0.76	-0.16	-0.82	chr4:148412731-148412931	-0.84	-0.99	-0.78	-0.98
chr1:10604395-10604595	0.22	0.42	0.73	0.01	0.3	0.31	-0.09	NA:0-0	-1	-1	-1	-1
chr1:10746802-10747002	-0.86	-0.8	-0.7	-0.85	-0.92	-0.84	-0.97	chr4:148282255-148282455	-0.34	-0.31	0.43	0.34
chr1:10752516-10752716	-0.14	0.89	1.2	1.04	0.41	1.21	0.97	chr4:148277090-148277290	1.49	1.93	1.85	1.65
chr1:10753593-10753793	-0.86	-0.45	-0.2	1.16	-0.61	-0.47	-0.45	chr4:148275981-148276181	0.55	0.63	-0.06	0.3
chr1:10754678-10754878	0.14	1	0.51	-0.11	0.44	0.71	-0.09	chr4:148274859-148275059	2.54	1.74	1.96	2.77
chr1:10816027-10816227	0.22	0.75	-0.07	0.32	0.27	-0.07	0.49	chr4:148216509-148216709	-0.94	-0.82	-0.96	-0.89
chr1:10927236-10927436	-0.86	0.03	0.26	-0.78	-0.52	0.02	-0.51	chr4:148116859-148117059	0.98	1.01	0.87	1.12
chr1:10970048-10970248	-0.53	0.49	0.16	0.2	-0.18	0.27	0.21	chr4:148078947-148079147	0.21	0.86	1.23	0.38
chr1:10978040-10978240	0.06	0.66	0.82	0.62	0.42	0.43	0.38	chr4:148072320-148072520	-0.94	-1	-0.78	-0.7
chr1:10992279-10992479	1.39	2.01	2.07	0.15	1.45	2.16	-0.01	chr4:148063939-148064139	-0.84	-0.99	-0.61	-0.7
chr1:10999787-10999987	0.14	-0.34	0.09	0.12	-0.5	-0.32	-0.19	chr4:148058115-148058315	0.37	0.25	0.23	0.75
chr1:11000206-11000406	0.29	1.61	0.9	0.33	0.9	0.71	0.52	chr4:148057752-148057952	2.87	2.59	2.33	2.18
chr1:11002130-11002330	-0.86	-0.22	0.08	0.86	-0.52	-0.2	-0.13	chr4:148055703-148055903	0.78	1.32	1.6	1.35
chr1:11021091-11021291	-0.53	0.44	0.79	1.04	0.09	0.77	0.55	chr4:148036352-148036552	0.51	1.54	1.79	1.67
chr1:11025920-11026120	-0.04	-0.2	-0.81	0.62	-0.47	-0.68	-0.58	NA:0-0	-1	-1	-1	-1
chr1:11026404-11026604	-0.71	-0.78	-0.9	-0.85	-0.84	-0.96	-0.98	chr4:148032075-148032275	0.37	-0.37	0.56	0.5
chr1:11027181-11027381	-0.71	-0.98	-0.98	-1	-0.93	-0.98	-0.99	chr4:148031715-148031915	-0.45	-0.53	-0.23	0.68
chr1:11029696-11029896	-0.71	-0.96	-0.97	-0.85	-0.94	-0.94	-0.91	chr4:148029195-148029395	0.32	0.19	0.5	0.68
chr1:11040405-11040605	-1	-0.8	-0.94	-1	-0.95	-0.95	-0.91	chr4:148018325-148018525	1.65	1.61	2.04	2.28
chr1:11072570-11072770	0.91	2.33	2.93	2.54	2.06	2.41	2.82	chr4:148000819-148001019	3.48	3.73	3.29	3.96
chr1:11073306-11073506	-0.86	-0.42	0.01	0.28	-0.55	-0.18	0.25	chr4:148000061-148000261	1.77	1.87	1.13	1.46
chr1:11097748-11097948	1.62	1.44	1.76	3.07	1.78	1.85	2.6	chr4:147981969-147982169	1.54	2.09	2.58	2.13
chr1:11104040-11104240	-1	-0.91	-0.94	-1	-0.99	-0.93	-0.9	chr4:147979015-147979215	0.81	1.3	1.33	1.42
chr1:11119420-11119620	-1	-0.6	-0.22	-0.57	-0.81	-0.44	-0.65	chr4:147965945-147966145	1.02	0.25	0.23	0.61
chr1:11120086-11120286	1.01	2.77	2.63	0.9	1.78	2.27	1.77	chr4:147965426-147965626	4.15	4.02	4.16	3.96
chr1:11120950-11121150	0.46	-0.38	-0.09	0.11	0.26	-0.07	0.88	chr4:147964837-147965037	-0.19	-0.01	-0.23	0.16
chr1:11123085-11123285	2.01	0.08	0.06	-0.53	0.72	0.87	-0.14	NA:0-0	-1	-1	-1	-1
chr1:11159594-11159794	-0.53	0.34	0.73	-0.21	-0.41	0.04	-0.08	chr4:147932670-147932870	2.65	2.84	1.95	2.92
chr1:11231488-11231688	-0.71	-0.91	-0.84	-0.75	-0.79	-0.84	-0.95	chr4:147883635-147883835	1.72	-0.07	-0.38	0.3
chr1:11287532-11287732	0.91	-0.51	-0.44	-0.13	-0.3	-0.46	0.39	chr4:147847160-147847360	-0.84	-0.99	-0.67	-0.98
chr1:11301849-11302049	0.74	0.58	0.73	1.8	0.98	0.65	1.2	chr4:147837495-147837695	-0.84	-0.53	0.17	-0.02
chr1:11321993-11322193	-0.71	-0.7	-0.58	-0.25	-0.74	-0.65	-0.51	chr4:147823025-147823225	1.38	0.6	0.5	0.84
chr1:11322632-11322832	4.27	3.55	3.57	4.11	4.06	3.93	4.13	chr4:147822467-147822667	4.6	4.22	4.59	4.36
chr1:11332672-11332872	-0.14	-0.08	0.48	0.65	0.19	0.16	0.75	NA:0-0	-1	-1	-1	-1
chr1:11333212-11333412	1.15	1.7	1.69	0.72	1.13	1.48	0.92	chr4:147818730-147818930	1.75	1.63	1.18	1.24
chr1:11341109-11341309	1.28	1.27	0.98	0.75	1.07	0.62	1.51	NA:0-0	-1	-1	-1	-1
chr1:11355005-11355205	-1	0.56	-0.5	-0.06	-0.16	-0.44	0.43	chr4:147803870-147804070	0.32	0.86	1.2	1
chr1:11356012-11356212	-0.14	0.25	-0.21	0.09	-0.11	-0.36	0.36	NA:0-0	-1	-1	-1	-1
chr1:11397634-11397834	-0.71	0.78	0.61	0.85	-0.11	0.35	0.64	chr4:147773922-147774122	-0.94	-0.92	-1	-0.8
chr1:11443684-11443884	0.54	-0.19	-0.25	-0.23	-0.28	-0.13	-0.28	chr4:147735257-147735457	-0.94	-0.82	-1	-0.98
chr1:11467452-11467652	1.62	1.14	0.4	-0.38	0.99	0.48	1.63	NA:0-0	-1	-1	-1	-1
chr1:11538858-11539058	-0.38	0.48	0.63	-0.23	-0.34	0.32	0.31	chr4:147662210-147662410	0.85	0.6	0.46	-0.58
chr1:11540248-11540448	-0.53	0.33	0.27	0.13	-0.35	-0.12	0.13	chr4:147661013-147661213	-0.84	-0.72	-0.78	-0.98
chr1:11610830-11611030	-0.71	0.15	-0.28	-0.07	-0.2	-0.19	0.22	chr4:147603775-147603975	-0.73	-0.53	-0.96	-0.89
chr1:11702572-11702772	-0.14	0.84	0.98	2.52	0.89	0.76	1.44	chr4:147544972-147545172	0.64	1.44	1.71	1.41
chr1:11705378-11705578	-0.71	-0.9	-0.66	-0.32	-0.78	-0.77	-0.67	chr4:147542585-147542785	0.88	1.04	1.47	1.31
chr1:11705836-11706036	0.38	0.59	0.87	1.15	0.64	0.78	1.11	chr4:147542477-147542677	1.22	1.28	1.76	1.78
chr1:11710554-11710754	1.06	1.51	1.17	0.78	1.11	1.33	0.88	chr4:147538332-147538532	2.29	1.58	2.59	2.32
chr1:11714421-11714621	-1	-0.24	-0.35	-0.9	-0.78	-0.64	-0.67	chr4:147534595-147534795	0.78	0.9	0.46	-0.02
chr1:11715086-11715286	-1	-0.36	-0.57	-0.64	-0.8	-0.66	-0.86	chr4:147533568-147533768	1.31	0.71	0.43	0.89
chr1:11724157-11724357	0.38	1.49	0.95	0.13	0.78	0.72	0.72	NA:0-0	-1	-1	-1	-1
chr1:11724695-11724895	0.06	1.09	0.27	-0.37	0.56	0.31	0.9	NA:0-0	-1	-1	-1	-1
chr1:11741220-11741420	0.38	2.12	1.9	0.92	1.16	1.6	1.18	chr4:147514331-147514531	3.17	3.66	3	3.77
chr1:11753192-11753392	0.61	-0.29	-0.22	0.08	-0.12	-0.43	0.68	chr4:147503362-147503562	-0.63	-0.99	-1	-1
chr1:11766538-11766738	-0.86	-0.99	-0.99	-1	-0.99	-0.98	-1	chr4:147489695-147489895	0.59	0.05	0.73	0.61
chr1:11767473-11767673	-1	-0.7	-0.67	-0.96	-0.85	-0.82	-0.8	chr4:147489035-147489235	1.38	1.04	2.09	1.93
chr1:11779444-11779644	1.01	1.61	1.75	1.11	1.44	1.8	1.67	chr4:147476585-147476785	-0.63	-0.66	-0.61	-0.08
chr1:11779909-11780109	0.61	1.29	1.35	1.56	0.97	1.16	1.35	chr4:147476226-147476426	0.42	-0.31	0.73	0.86
chr1:11790484-11790684	2.19	1.34	1.22	0.98	1.98	1.47	1.74	NA:0-0	-1	-1	-1	-1
chr1:11796010-11796210	1.39	1.92	1.46	1.36	1.33	1.49	1.52	chr4:147462079-147462279	3.04	2.65	3.47	2.91
chr1:11796770-11796970	0.14	0.35	0.08	0.81	0.36	-0.01	0.47	chr4:147461509-147461709	-0.45	0.1	-0.42	-0.25
chr1:11800950-11801150	1.91	0.93	1.14	-0.23	1.42	1.38	0.51	NA:0-0	-1	-1	-1	-1
chr1:11807166-11807366	-1	-0.92	-0.9	-0.9	-0.97	-0.86	-0.86	chr4:147456505-147456705	0.55	1.48	1.15	1.56
chr1:11809248-11809448	1.71	1.1	0.62	0.35	1.09	0.64	0.65	chr4:147455293-147455493	-0.84	-0.92	-0.67	-0.98
chr1:11828635-11828835	-1	-0.97	-0.94	-0.96	-0.97	-0.94	-0.91	chr4:147443905-147444105	0.51	0.49	-0.29	-0.58
chr1:11862860-11863060	-0.86	-0.5	-0.75	-0.29	-0.8	-0.74	-0.56	chr4:147415815-147416015	0.37	0.33	0.58	0.58
chr1:11863565-11863765	0.68	1.44	1.23	0.88	1.12	1.24	1.33	chr4:147415138-147415338	0.42	0.63	0.58	-0.02
chr1:11864770-11864970	-0.53	-0.37	-0.62	0.34	-0.59	-0.62	-0.56	chr4:147414348-147414548	-0.63	-0.47	-0.51	-0.7
chr1:11865589-11865789	-0.71	0.42	0.49	-0.09	-0.24	0.21	0.09	chr4:147413345-147413545	1.74	1.25	1.43	1.42
chr1:11866186-11866386	2.35	3.15	2.88	2.4	2.66	2.94	2.75	chr4:147412810-147413010	4.14	3.64	3.76	3.77
chr1:11898840-11899040	0.14	0.41	0.56	1.16	0.2	0.52	0.52	chr4:147382707-147382907	-0.73	-0.82	0.06	-0.49
chr1:11905766-11905966	-0.71	-0.66	-0.28	0.49	-0.66	-0.45	-0.17	chr4:147375889-147376089	-0.94	-1	-0.61	-0.98
chr1:11919449-11919649	0.22	0.66	0.62	0.85	0.18	0.32	0.11	chr4:147359382-147359582	-0.34	-0.31	-0.51	-1
chr1:11954055-11954255	-0.71	0.01	0.07	0.52	-0.11	-0.19	0.36	chr4:147334390-147334590	0.81	1.36	1.65	1.22
chr1:11965704-11965904	0.61	0.73	0.94	1.61	0.76	0.38	-0.05	NA:0-0	-1	-1	-1	-1
chr1:11968300-11968500	3.72	2.97	2.86	3.28	3.36	3.03	3.47	NA:0-0	-1	-1	-1	-1
chr1:11969716-11969916	2.86	2.43	2.33	2.09	2.6	2.53	2.44	NA:0-0	-1	-1	-1	-1
chr1:11985802-11986002	-1	-0.94	-1	-1	-0.99	-1	-1	chr4:147315425-147315625	0.78	0.14	0.11	0.48
chr1:11986412-11986612	1.68	2.59	2.62	1.3	2.28	2.58	2.52	chr4:147314854-147315054	3.02	2.99	3.41	2.93
chr1:11994602-11994802	0.86	2.66	2.59	1.01	1.73	2.32	1.73	chr4:147310808-147311008	1.7	1.61	1.98	1.14
chr1:12025749-12025949	-0.86	-0.89	-0.99	-0.85	-0.86	-0.98	-0.77	chr4:147292635-147292835	0.64	0.52	0.43	0.3
chr1:12033076-12033276	-0.86	0.51	-0.1	-1	0.02	0.16	0.61	chr4:147287127-147287327	-1	-0.99	-0.87	-0.89
chr1:12040335-12040535	2.73	2.94	2.96	1.55	2.65	2.92	2.74	chr4:147278766-147278966	2.61	3.16	2.36	3.46
chr1:12061724-12061924	0.68	0.54	0.7	0.16	0.74	0.82	1.01	chr4:147259758-147259958	-0.73	-0.92	-0.78	-0.98
chr1:12065004-12065204	0.68	-0.76	-0.32	-0.69	-0.48	-0.01	-0.84	chr4:147256525-147256725	-0.94	-0.92	-0.87	-0.8
chr1:12065766-12065966	0.86	-0.81	-0.91	-0.67	-0.43	-0.78	-0.89	chr4:147256147-147256347	-0.94	-0.76	-1	-0.7
chr1:12070972-12071172	0.38	-0.8	-0.37	-0.78	-0.74	-0.5	-0.92	chr4:147249938-147250138	0.98	-0.22	-0.29	-0.8
chr1:12072818-12073018	0.54	-0.2	-0.62	-0.96	-0.32	-0.62	-0.43	chr4:147248135-147248335	-0.84	-1	-0.78	-0.89
chr1:12073626-12073826	2.34	-0.09	0.79	-0.83	0.63	0.61	0.24	chr4:147247554-147247754	-0.84	-0.92	-1	-0.89
chr1:12074314-12074514	1.15	-0.07	0.08	-0.78	0.29	0.16	-0.05	NA:0-0	-1	-1	-1	-1
chr1:12076602-12076802	0.61	-0.31	-0.58	-0.44	-0.2	-0.56	-0.14	NA:0-0	-1	-1	-1	-1
chr1:12079334-12079534	3.4	3.76	3.91	3.55	3.73	3.91	4.13	chr4:147242710-147242910	4.55	4.62	4.32	4.08
chr1:12082618-12082818	0.29	-0.51	-0.8	-0.5	-0.57	-0.84	-0.68	chr4:147239435-147239635	-0.84	-0.99	-0.87	-0.98
chr1:12091337-12091537	-0.86	-0.2	-0.3	-0.23	-0.58	-0.17	-0.08	chr4:147235382-147235582	-0.94	-1	-0.67	-1
chr1:12099290-12099490	0.29	-0.78	-0.63	-0.96	-0.75	-0.57	-0.77	chr4:144935034-144935234	-0.73	-0.62	-0.61	-0.8
chr1:12100602-12100802	1.24	0.18	0.78	-0.75	0.33	1.62	0.02	NA:0-0	-1	-1	-1	-1
chr1:12104755-12104955	0.68	-0.55	-0.32	-0.85	-0.42	0.04	-0.65	NA:0-0	-1	-1	-1	-1
chr1:12107465-12107665	2.61	2.12	2.03	-0.17	2.34	2.36	1.67	chr4:144932032-144932232	0.74	1.19	0.26	0.07
chr1:12112144-12112344	1.56	0.64	0.27	-0.96	0.58	1.24	0.56	chr4:144928422-144928622	-0.45	-0.47	-0.29	-0.8
chr1:12116548-12116748	1.36	0.49	0.01	-1	0.83	0.81	-0.52	chr4:144912154-144912354	-1	-0.31	-0.67	-1
chr1:12119762-12119962	-0.38	0.09	-0.01	-0.64	-0.45	-0.22	-0.36	chr4:144909199-144909399	1.43	1.04	1.69	0.91
chr1:12123268-12123468	1.01	0.49	0.42	-0.64	0.42	0.44	0.33	chr4:144905091-144905291	2.36	2.43	2.41	-0.14
chr1:12124710-12124910	-0.86	-0.32	-0.19	-0.5	-0.62	-0.45	-0.5	chr4:144903985-144904185	-0.27	0.22	0.39	-0.21
chr1:12125964-12126164	1.71	0.5	1.09	-0.34	1.41	1.62	0.12	chr4:144902486-144902686	1.77	1.08	0.39	-0.08
chr1:12128031-12128231	1.36	1.5	1.33	-0.78	1.33	1.92	0.81	chr4:144900783-144900983	-0.27	-0.37	-0.38	-0.8
chr1:12128736-12128936	1.32	0.76	0.72	-0.8	1.41	1.22	1.29	NA:0-0	-1	-1	-1	-1
chr1:12130006-12130206	-0.71	-0.17	-0.25	-0.64	-0.24	0.03	-0.68	NA:0-0	-1	-1	-1	-1
chr1:12139723-12139923	0.68	0.51	0.56	-0.16	0.78	1.17	0.97	NA:0-0	-1	-1	-1	-1
chr1:12141630-12141830	-0.86	-0.62	-0.82	-0.78	-0.74	-0.8	-0.63	chr4:144895799-144895999	0.37	-0.56	-0.61	-0.98
chr1:12147919-12148119	1.91	1.44	0.69	0.12	1.67	0.72	1.02	chr4:144890168-144890368	1.92	2.37	1.28	0.64
chr1:12148759-12148959	1.89	1.37	1.07	-0.06	1.44	1.4	1.33	NA:0-0	-1	-1	-1	-1
chr1:12162831-12163031	0.29	-0.45	-0.31	-0.8	0.11	-0.42	-0.74	NA:0-0	-1	-1	-1	-1
chr1:12166968-12167168	-0.71	-0.37	-0.5	-0.83	-0.63	-0.65	-0.33	chr4:144885595-144885795	0.98	1.9	2.43	1.33
chr1:12173854-12174054	1.65	0.33	-0.21	-0.75	0.79	-0.06	0.08	NA:0-0	-1	-1	-1	-1
chr1:12178746-12178946	0.54	1.26	1.45	1.64	1.34	1.51	2.06	NA:0-0	-1	-1	-1	-1
chr1:12184963-12185163	0.06	0.9	1.58	2.57	1.11	1.21	2.36	chr4:144876857-144877057	1.18	2.29	2.55	1.89
chr1:12185692-12185892	-0.71	-0.52	-0.62	-0.36	-0.74	-0.78	-0.16	chr4:144875465-144875665	-1	0.33	-0.11	-0.8
chr1:12187619-12187819	-0.53	-0.3	-0.75	-0.34	-0.44	-0.65	1.28	chr4:144874742-144874942	-0.19	1.79	1.03	-0.7
chr1:12193109-12193309	1.71	0.89	0.88	1.08	1.73	0.85	2.8	chr4:144868924-144869124	-0.84	-0.56	-0.67	-0.89
chr1:12197955-12198155	-0.86	-0.94	-0.93	-0.78	-0.85	-0.95	-0.82	chr4:144864875-144865075	1.38	1.28	0.84	-0.02
chr1:12203874-12204074	0.06	0.06	-0.06	0.27	0.23	-0.4	0.5	chr4:144857630-144857830	-0.94	-0.03	-0.67	-0.8
chr1:12205496-12205696	-0.04	-0.82	-0.97	-0.78	-0.78	-0.92	-0.7	chr4:144856416-144856616	-0.19	0.6	0.79	0.16
chr1:12207347-12207547	-0.04	-0.51	-0.66	-0.58	-0.57	-0.74	0.16	chr4:144854450-144854650	-0.34	0.36	-0.67	-0.58
chr1:12209318-12209518	1.96	0.23	0.17	-0.22	1.23	0.24	0.59	NA:0-0	-1	-1	-1	-1
chr1:12210478-12210678	1.24	1.24	1.45	0.74	1.6	1.18	1.79	chr4:144851554-144851754	-0.45	-0.09	-0.67	-0.89
chr1:12212215-12212415	-0.71	0.17	-0.36	-0.38	-0.02	-0.35	1.69	chr4:144848880-144849080	-0.94	-0.39	-0.78	-0.4
chr1:12213372-12213572	1.15	0.12	-0.66	-0.78	0.37	-0.66	0.7	chr4:144847878-144848078	-0.84	0.45	-0.51	-0.58
chr1:12217446-12217646	2.96	1.45	0.84	0.07	1.81	0.89	2.79	chr4:144844486-144844686	3.59	3.99	3.88	2.57
chr1:12217987-12218187	0.29	0.44	-0.31	-0.8	0.44	-0.2	1.08	chr4:144843851-144844051	-0.45	-0.01	-0.42	-0.4
chr1:12218964-12219164	-0.26	0.23	-0.16	-0.18	0.19	-0.24	2.49	NA:0-0	-1	-1	-1	-1
chr1:12219973-12220173	1.28	1.07	1.19	0.69	1.07	1.15	0.92	NA:0-0	-1	-1	-1	-1
chr1:12221938-12222138	3.42	2.49	2	-0.14	2.98	2.51	2.62	chr4:144839981-144840181	1.99	2.34	2.25	0.5
chr1:12223411-12223611	1.79	-0.45	-0.61	-0.85	0.4	0.07	0.65	NA:0-0	-1	-1	-1	-1
chr1:12226986-12227186	-0.26	1.16	0.86	-0.32	0.25	0.47	0.79	chr4:144836466-144836666	1.45	1.28	0.76	1.62
chr1:12228000-12228200	-0.38	-0.5	-0.3	-0.32	-0.36	-0.44	0.59	chr4:144835838-144836038	0.27	0.71	0.01	0.03
chr1:12228899-12229099	-0.71	-0.48	-0.7	-0.75	-0.61	-0.76	0.34	chr4:144835091-144835291	-0.84	0.66	-0.42	-0.58
chr1:12230200-12230400	0.14	-0.34	-0.75	-0.01	-0.52	-0.79	0.64	chr4:144834015-144834215	-0.12	0.36	-0.11	-0.58
chr1:12231682-12231882	1.32	-0.49	-0.53	0.08	0.31	-0.29	1.48	NA:0-0	-1	-1	-1	-1
chr1:12232516-12232716	-0.26	-0.19	-0.46	-0.07	-0.22	-0.55	0.52	chr4:144832725-144832925	0.47	1.15	0.5	0.3
chr1:12233708-12233908	1.79	1.52	0.95	2.83	1.58	1.18	1.69	chr4:144830800-144831000	2.34	3.07	1.82	1.68
chr1:12236805-12237005	-0.14	-0.08	-0.49	-0.43	-0.49	-0.62	0.49	chr4:144827788-144827988	-0.94	-0.29	-0.61	-0.58
chr1:12237570-12237770	-0.38	-0.01	0.39	0.25	-0.1	-0.01	0.27	NA:0-0	-1	-1	-1	-1
chr1:12238072-12238272	1.65	2.28	2.05	2.5	2.09	1.9	2.06	chr4:144827049-144827249	-0.84	-0.22	-0.61	-0.89
chr1:12239213-12239413	0.74	2.41	1.48	2.5	1.49	1.28	1.38	chr4:144826060-144826260	3.87	2.8	3.7	3.09
chr1:12247801-12248001	-1	-0.85	-0.88	-1	-0.94	-0.85	-0.77	chr4:144819745-144819945	1.14	1.15	0.98	0.54
chr1:12248325-12248525	-0.86	-0.7	-0.8	-0.57	-0.8	-0.85	-0.35	chr4:144819275-144819475	1.04	0.57	-0.06	0.4
chr1:12258420-12258620	-0.86	-0.78	-0.78	-0.61	-0.9	-0.86	-0.46	chr4:144811715-144811915	0.09	1.06	0.73	0.19
chr1:12261907-12262107	-0.38	-0.9	-0.8	-0.9	-0.83	-0.8	-0.69	chr4:144809755-144809955	0.09	0.36	0.79	0.16
chr1:12264267-12264467	-0.38	-0.07	-0.13	0.1	-0.28	-0.09	0.98	chr4:144807211-144807411	-0.45	-0.09	-0.23	-0.58
chr1:12269120-12269320	-1	0.62	0.9	1.57	0.45	0.49	1.33	chr4:144804263-144804463	1.14	1.69	1.91	1.67
chr1:12270701-12270901	1.53	1.77	2.01	0.83	2.11	1.92	3.53	NA:0-0	-1	-1	-1	-1
chr1:12290134-12290334	-0.71	0.31	0.28	-0.5	-0.52	-0.3	-0.51	chr4:144784727-144784927	2.83	2.15	3.03	2.6
chr1:12304703-12304903	-0.86	-0.84	-0.94	-0.83	-0.95	-0.94	-0.93	chr4:144767695-144767895	0.88	-0.29	-0.42	-0.21
chr1:12326297-12326497	0.96	-0.52	0.47	-0.61	0.01	0.65	-0.63	NA:0-0	-1	-1	-1	-1
chr1:12332206-12332406	-0.04	0.28	0.48	0.5	0.17	0.25	0.44	chr4:144751274-144751474	-0.94	-0.47	-0.29	-0.98
chr1:12336421-12336621	-0.53	-0.44	-0.52	-0.69	-0.5	-0.45	-0.09	chr4:144745945-144746145	0.81	0.86	1.72	1.62
chr1:12356782-12356982	2.5	1.24	0.84	-0.8	1.25	1.22	0.92	NA:0-0	-1	-1	-1	-1
chr1:12374468-12374668	-0.53	-0.34	-0.22	0.7	-0.33	-0.32	0.21	chr4:144715874-144716074	-0.84	-1	-0.78	-0.8
chr1:12401629-12401829	-0.71	-0.64	-0.82	-0.29	-0.82	-0.86	-0.9	chr4:144689971-144690171	1.45	-0.29	-0.67	-0.02
chr1:12405548-12405748	0.46	0.47	0.84	0.55	0.63	0.56	0.82	chr4:144685904-144686104	-1	-0.92	-0.87	-0.98
chr1:12405991-12406191	-0.04	0.94	0.19	0	0.33	0.04	0.44	chr4:144685185-144685385	-0.73	-0.99	-0.96	-0.8
chr1:12419916-12420116	-0.26	-0.37	-0.31	-0.43	-0.32	-0.14	0.27	chr4:144673624-144673824	-1	-0.99	-1	-0.7
chr1:12445183-12445383	1.62	1.02	1.93	0.18	1.11	1.68	1.47	chr4:144653514-144653714	-1	-1	-0.96	-0.98
chr1:12446242-12446442	0.38	0.55	0.16	0.66	0.2	-0.01	1.66	chr4:144652358-144652558	-1	-0.76	-1	-0.89
chr1:12467536-12467736	0.46	0.52	0.38	0.9	0.48	0.58	0.68	chr4:144640517-144640717	-0.45	-0.82	-0.38	-0.58
chr1:12475434-12475634	-0.86	-0.89	-0.86	-0.8	-0.86	-0.94	-0.93	chr4:144635715-144635915	2.38	1.17	2.6	0.95
chr1:12477620-12477820	-0.86	-0.58	-0.84	0.66	-0.77	-0.91	-0.7	NA:0-0	-1	-1	-1	-1
chr1:12494393-12494593	2.63	2.51	1.79	0.92	2.45	1.71	0.93	chr4:144623817-144624017	-0.94	-0.99	-1	-0.98
chr1:12495838-12496038	2.07	1.61	1.81	0.43	1.86	2.01	1.77	chr4:144622515-144622715	-1	-0.99	-1	-0.98
chr1:12498627-12498827	0.91	2.32	2.16	0.87	2	1.69	0.51	NA:0-0	-1	-1	-1	-1
chr1:12509572-12509772	2.78	3.07	3.22	2.85	3.2	3.4	3.09	chr4:144615735-144615935	-1	-0.82	-0.96	-0.8
chr1:12510436-12510636	-0.86	0.11	-0.07	0.62	-0.5	0.24	-0.21	chr4:144615387-144615587	-0.63	-0.99	-1	-1
chr1:12513510-12513710	-0.86	0.08	-0.5	1.47	-0.43	-0.53	0.95	chr4:144612823-144613023	-0.94	-0.82	-0.67	-0.8
chr1:12533279-12533479	0.61	1.67	1.66	1.16	1.53	1.68	1.65	chr4:144595032-144595232	-0.94	-0.72	-0.78	-0.98
chr1:12535904-12536104	-0.38	0.08	-0.17	0.48	0.09	-0.24	-0.42	chr4:144592186-144592386	-1	-1	-1	-0.89
chr1:12538698-12538898	-0.71	0.79	0.92	0.75	0.33	0.51	0.09	chr4:144589555-144589755	-0.73	-0.66	-0.11	-0.25
chr1:12540878-12541078	-0.38	0.62	0.21	0.11	0.17	0.1	0.3	chr4:144588241-144588441	-0.54	-0.66	-0.29	-0.89
chr1:12553872-12554072	-0.86	-0.82	-0.75	-0.44	-0.8	-0.76	-0.63	chr4:144576041-144576241	0.37	1.28	1.58	-0.89
chr1:12559683-12559883	-0.86	-0.7	-0.93	-0.85	-0.81	-0.91	-0.89	chr4:144571125-144571325	1.24	-0.01	1.03	-0.32
chr1:12570788-12570988	1.6	2.47	3.3	3.02	2.23	3.49	2.27	chr4:144563444-144563644	-0.94	-0.99	-0.78	-0.8
chr1:12660439-12660639	-0.86	-0.7	-0.64	-0.85	-0.84	-0.79	-0.85	chr4:144491505-144491705	1.04	0.45	1.11	-0.32
chr1:12661384-12661584	-0.86	0.03	-0.35	0.89	-0.4	-0.29	0.07	chr4:144490879-144491079	-0.84	-0.62	-0.29	-0.58
chr1:12664512-12664712	1.32	1.71	1.94	1.54	1.8	2.02	1.48	chr4:144488189-144488389	0.27	0.88	0.23	-0.7
chr1:12677973-12678173	-0.86	0.89	1.14	1.53	0.09	0.81	0.48	chr4:144482530-144482730	1.59	1.4	1.89	0.58
chr1:12678973-12679173	-0.26	0.57	0.58	0.25	-0.08	0.18	-0.1	chr4:144481522-144481722	-0.45	-0.15	-0.06	-0.21
chr1:12679806-12680006	-0.38	0.59	0.77	0.6	0.14	0.48	0.59	chr4:144480698-144480898	0.78	0.99	1.19	1
chr1:12680499-12680699	-0.14	0.26	0.7	0.41	0.38	0.44	0.68	chr4:144479970-144480170	-0.84	-0.66	-0.78	-0.8
chr1:12719083-12719283	-0.71	0.01	0.39	1.89	0.27	0.5	1.38	chr4:144149799-144149999	-0.94	-0.76	-0.42	-0.98
chr1:12805951-12806151	-0.38	-0.32	1.17	-0.92	-0.49	1.31	-0.61	chr4:144028686-144028886	-1	-0.99	-0.96	-1
chr1:13761588-13761788	-1	-1	-1	-1	-1	-1	-1	chr4:142970625-142970825	0.09	-0.03	0.58	0.19
chr1:13870551-13870751	-0.71	-0.9	-0.97	-1	-0.92	-0.91	-0.86	chr4:142915505-142915705	-0.27	0.05	0.53	0.07
chr1:13980083-13980283	-0.86	-0.98	-0.94	-0.96	-0.94	-0.98	-0.94	chr4:142838264-142838464	-0.84	-0.92	-0.87	-0.98
chr1:13992388-13992588	-0.04	-0.33	-0.03	1.25	0.03	0	0.48	chr4:142828622-142828822	0.64	0.93	0.46	0.84
chr1:14020160-14020360	-1	-0.81	-0.77	-0.46	-0.85	-0.8	-0.8	chr4:142809425-142809625	2.38	2.12	1.92	1.94
chr1:14024351-14024551	-0.86	-0.67	-0.78	-0.69	-0.77	-0.7	-0.51	chr4:142804186-142804386	1.08	1.19	-0.42	-0.7
chr1:14025008-14025208	-1	-0.98	-0.9	-0.8	-0.95	-0.89	-0.94	chr4:142803575-142803775	2.38	1.98	0.39	0.24
chr1:14026408-14026608	-1	-0.12	0.33	0.63	-0.56	-0.09	0.28	chr4:142802705-142802905	1.26	1.13	0.87	1.44
chr1:14027260-14027460	0.29	0	0.35	1.08	0.52	0.24	1.22	chr4:142801903-142802103	0.81	0.99	0.58	1.02
chr1:14027948-14028148	-0.14	-0.77	-0.29	0.18	-0.28	-0.23	0.39	chr4:142801231-142801431	-0.54	-0.39	-0.78	-0.98
chr1:14029353-14029553	1.94	0.08	-0.12	1.84	1.34	1.22	1.58	chr4:142799665-142799865	-0.94	-0.72	-0.67	-0.89
chr1:14052451-14052651	0.14	1.03	1.52	2.28	1.13	1.48	1.57	NA:0-0	-1	-1	-1	-1
chr1:14057450-14057650	2.88	3.14	2.81	3.54	3.29	3	3.26	chr4:142770741-142770941	-0.19	-0.53	-0.87	-0.21
chr1:14059560-14059760	1.15	0.98	0.93	1.45	1.5	1.04	1.03	chr4:142768749-142768949	-1	-0.92	-0.96	-1
chr1:14063992-14064192	-0.71	-0.42	-0.57	0.4	-0.52	-0.52	-0.33	chr4:142763968-142764168	-1	-0.92	-0.96	-0.7
chr1:14066473-14066673	-0.53	-0.91	-0.51	-0.34	-0.69	-0.75	-0.77	chr4:142761775-142761975	0.02	0.69	-0.38	0.16
chr1:14075734-14075934	2.32	2.99	2.66	1.75	2.34	2.58	1.87	chr4:142752005-142752205	4.55	4.56	4.44	4.45
chr1:14076174-14076374	-0.71	0.49	0.33	-0.59	-0.31	0.04	-0.12	chr4:142751665-142751865	2.31	1.82	1.52	1.8
chr1:14086055-14086255	-0.86	-0.99	-0.9	-0.47	-0.92	-0.94	-0.91	chr4:142741275-142741475	-0.12	0.75	0.43	0.38
chr1:14097361-14097561	-0.71	-0.89	-0.88	-0.53	-0.86	-0.85	-0.76	chr4:142733635-142733835	0.74	1.01	0.68	0.3
chr1:14140114-14140314	-0.86	-0.48	-0.36	-0.29	-0.68	-0.47	-0.5	chr4:142703062-142703262	0.27	0.49	0.65	0.86
chr1:14157451-14157651	-0.71	-0.83	-0.94	-0.96	-0.79	-0.93	-0.95	chr4:142689455-142689655	0.74	-0.03	-0.61	-0.89
chr1:14286962-14287162	-0.14	-0.07	-0.09	1.52	0.1	-0.01	0.63	chr4:142617269-142617469	-0.19	0.33	0.84	0.16
chr1:15242162-15242362	-0.26	-0.73	-0.8	-0.78	-0.68	-0.84	-0.78	chr4:141804242-141804442	-0.73	-0.62	-0.78	-0.25
chr1:15295666-15295866	0.74	1.52	1.53	0.36	1.38	1.51	-0.25	chr4:141756796-141756996	-0.84	-1	-1	-0.8
chr1:15364774-15364974	-0.38	0.16	-0.16	-0.23	0.08	0.18	0.06	NA:0-0	-1	-1	-1	-1
chr1:15373105-15373305	-0.71	-0.42	-0.17	0.17	-0.58	-0.24	0.22	chr4:141709512-141709712	0.74	1.53	1.91	1.14
chr1:15389056-15389256	-1	-0.86	-0.55	-0.19	-0.89	-0.67	-0.61	chr4:141700125-141700325	-0.45	0.83	0.58	-0.21
chr1:15426941-15427141	-0.04	-0.2	0.18	-0.01	-0.24	0.25	0.41	chr4:141669308-141669508	-0.94	-0.47	-0.38	-0.98
chr1:15438828-15439028	2.15	1.58	1.2	-1	1.47	2.14	1.33	chr4:141662735-141662935	-0.63	-1	-0.96	-1
chr1:15455091-15455291	-0.26	0.51	0.02	0.84	0.48	0.34	1.13	chr4:141654344-141654544	-0.12	0.36	0.39	-0.4
chr1:15480632-15480832	-0.71	-0.28	-0.36	-0.53	-0.68	-0.47	-0.47	chr4:141639665-141639865	-0.04	0.45	0.5	-0.32
chr1:15483039-15483239	-1	-0.19	-0.51	-0.78	-0.34	-0.6	0.27	chr4:141637372-141637572	-0.94	-0.76	-0.96	-0.8
chr1:15558256-15558456	0.54	1.3	-0.21	-0.19	0.63	0.77	-0.3	chr4:141579317-141579517	-1	-0.92	-0.78	-0.58
chr1:15573623-15573823	-0.86	-0.28	-0.63	-0.69	-0.74	-0.52	-0.48	chr4:141570925-141571125	1.89	1.71	2.02	0.61
chr1:15575706-15575906	0.8	1.69	0.75	0.39	1.26	1.42	0.21	NA:0-0	-1	-1	-1	-1
chr1:15579482-15579682	0.61	0.98	0.79	-0.32	0.97	1.07	0.49	chr4:141566531-141566731	-0.04	-0.29	-0.42	-0.7
chr1:15599100-15599300	-0.71	-0.14	-0.42	-0.24	-0.41	0.1	0	chr4:141558031-141558231	-0.63	-0.92	-0.96	-0.89
chr1:15623616-15623816	0.29	-0.19	-0.69	-0.67	0.2	-0.43	0.02	chr4:141540856-141541056	-1	-1	-0.96	-0.89
chr1:15631312-15631512	-0.14	0.19	0.06	0.73	0.08	-0.05	0.77	NA:0-0	-1	-1	-1	-1
chr1:15650120-15650320	0.29	0.59	0.59	1.18	0.89	0.8	1.56	chr4:141514188-141514388	1.47	1.98	2.02	0.95
chr1:15655376-15655576	-0.86	-0.68	-0.75	-0.69	-0.85	-0.78	-0.76	chr4:141508145-141508345	1.24	0.57	0.76	-0.21
chr1:15666988-15667188	0.86	0.34	0.75	0.16	0.63	1.08	1.54	NA:0-0	-1	-1	-1	-1
chr1:15668608-15668808	1.71	0.03	0.16	-0.41	1.1	1.07	1.74	chr4:141494328-141494528	-1	-0.92	-1	-1
chr1:15672462-15672662	2.17	0.78	0.25	-0.67	1.49	0.85	1.02	chr4:141488100-141488300	-0.84	-0.82	-0.78	-0.7
chr1:15673770-15673970	0.86	-0.37	-0.06	-0.85	-0.02	-0.16	-0.16	NA:0-0	-1	-1	-1	-1
chr1:15679048-15679248	0.38	-0.08	-0.21	-0.31	0.48	0.11	0.08	chr4:141484927-141485127	-0.45	-0.66	-0.67	-0.89
chr1:15736080-15736280	-0.14	0.41	0.33	0.18	-0.44	0.1	-0.47	chr4:141430965-141431165	0.85	1.01	0.17	0.75
chr1:15738227-15738427	0.46	0.16	0.03	-0.07	0.44	0.32	0.35	chr4:141428984-141429184	-0.94	-0.72	-0.61	-0.8
chr1:15738742-15738942	0.86	-0.18	-0.44	-0.12	0.17	0.42	-0.31	chr4:141428461-141428661	-0.54	-0.76	-0.78	-0.49
chr1:15744098-15744298	1.46	0.79	1.16	0.55	0.62	1.43	0.09	NA:0-0	-1	-1	-1	-1
chr1:15757704-15757904	-0.26	0.24	0.55	1.22	-0.01	0.4	0.94	chr4:141413416-141413616	0.92	1.48	1.74	1.35
chr1:15817654-15817854	0.46	-0.29	-0.22	-0.8	-0.41	0.19	-0.35	chr4:141370901-141371101	-0.94	-1	-0.78	-0.89
chr1:15827978-15828178	-0.86	0.39	0.01	0.06	-0.09	0.26	0.32	chr4:141365848-141366048	1.18	0.25	1.18	0.68
chr1:15841609-15841809	1.2	0.58	-0.01	-0.34	0.63	0.27	0.77	chr4:141353833-141354033	-1	-1	-0.96	-0.98
chr1:15850588-15850788	0.22	0.95	0.96	0.36	0.25	0.35	-0.06	chr4:141349676-141349876	2.33	2.45	1.79	2.51
chr1:15851444-15851644	2.37	3.45	3.68	3.74	3.03	3.45	3.43	NA:0-0	-1	-1	-1	-1
chr1:15851871-15852071	-0.26	0.78	1.12	1.45	0.32	0.69	0.55	chr4:141348915-141349115	1.9	1.51	0.71	0.97
chr1:15853090-15853290	4.18	3.67	3.63	3.56	4.27	4.12	4.49	chr4:141346658-141346858	4.93	4.65	5	4.7
chr1:15904324-15904524	-0.04	0.46	0.35	0.17	0.44	0.09	0.83	chr4:141313158-141313358	-0.94	-0.92	-0.87	-1
chr1:15905690-15905890	2.35	2.19	2.12	1.94	2.56	1.86	3.1	chr4:141311623-141311823	-0.73	-0.99	-0.87	-0.89
chr1:15911049-15911249	0.22	0.69	0.65	-0.03	0.16	0.5	0.7	chr4:141302855-141303055	-0.94	-0.92	-0.78	-1
chr1:15921697-15921897	-0.14	-0.43	-0.12	0.98	-0.22	-0.09	0.23	chr4:141294751-141294951	-0.54	-0.82	-0.96	-0.8
chr1:15930046-15930246	2.4	3.09	2.53	2.9	2.77	2.78	3.04	NA:0-0	-1	-1	-1	-1
chr1:15943786-15943986	1.68	2.87	2.88	1.35	1.97	2.52	1.62	chr4:141279304-141279504	3.93	3.62	3.78	3.37
chr1:15944742-15944942	0.06	-0.14	-0.33	0.62	0.31	-0.23	0.71	chr4:141278534-141278734	0.37	-0.47	-0.16	-0.14
chr1:15946222-15946422	-0.71	-0.84	-0.9	-0.78	-0.8	-0.91	-0.8	chr4:141277155-141277355	-0.19	0.22	0.65	0.72
chr1:15946730-15946930	0.29	0.43	-0.5	0.3	0.46	-0.37	0.52	chr4:141276720-141276920	-0.73	-0.09	-0.67	0.03
chr1:16010686-16010886	-0.53	0.62	0.38	-0.96	0.04	0.32	-0.17	chr4:141219962-141220162	1.67	1.73	1.55	1.42
chr1:16011582-16011782	-0.14	-0.02	-0.1	0.53	0.16	-0.18	0.29	chr4:141219192-141219392	0.09	-0.47	-0.51	0.28
chr1:16023698-16023898	-0.53	0.64	0.12	1.12	0.34	0.08	0.82	chr4:141211963-141212163	-0.84	-0.92	-0.67	-0.89
chr1:16061481-16061681	-1	-0.74	-0.58	-1	-0.94	-0.66	-0.9	chr4:141181145-141181345	1.41	0.88	0.62	0.03
chr1:16067994-16068194	0.06	0.44	0.17	0.24	0.09	0.13	0.43	chr4:141174462-141174662	1.29	0.75	1.4	1.22
chr1:16069423-16069623	-0.38	-0.56	-0.71	-1	-0.77	-0.84	-0.99	chr4:141173275-141173475	1.04	0.83	1.25	0.77
chr1:16118572-16118772	-0.04	0.73	0.47	0.97	0.3	0.33	0.56	chr4:141131424-141131624	1.26	1.67	2.51	1.71
chr1:16120353-16120553	-0.71	-0.93	-0.99	-1	-0.95	-0.98	-0.86	chr4:141131235-141131435	0.15	0.45	0.35	0.58
chr1:16142100-16142300	1.15	0.35	1.04	2.42	1.02	1.09	1.45	chr4:141115966-141116166	2.01	2.43	2.3	2.11
chr1:16143213-16143413	1.32	-0.64	-0.75	-0.96	-0.34	-0.61	-0.35	chr4:141115159-141115359	2.86	2.95	2.46	2.56
chr1:16143896-16144096	-0.53	-0.86	-0.76	-0.57	-0.8	-0.79	-0.69	chr4:141114801-141115001	0.74	1.04	0.46	1.17
chr1:16160126-16160326	0.06	-0.66	0.07	0.94	-0.16	-0.1	-0.16	chr4:141103517-141103717	-0.63	-0.03	-0.16	-0.25
chr1:16160860-16161060	2.79	2.42	2.81	3.68	2.94	2.85	3.03	chr4:141102818-141103018	2.67	2.32	2.85	2.94
chr1:16161502-16161702	1.06	2.24	2.04	0.79	1.41	1.98	1.43	chr4:141102425-141102625	2.42	2.47	2.09	2.72
chr1:16162494-16162694	3.46	3.33	3.48	3.63	3.42	3.35	3.28	chr4:141101726-141101926	4.65	3.82	4.38	4.55
chr1:16163764-16163964	-0.26	-0.07	-0.29	0.07	-0.57	-0.47	0.65	chr4:141101176-141101376	0.92	0.83	0.53	0.91
chr1:16173986-16174186	2.89	4.5	4.26	2.05	3.58	3.84	3.05	chr4:141094527-141094727	4.02	4.09	4.07	4.1
chr1:16174508-16174708	-0.26	0.36	0.58	0.16	-0.18	0.02	0.03	chr4:141094015-141094215	0.81	0.57	0.56	1.35
chr1:16175536-16175736	-0.14	-0.34	0	0.66	0	-0.14	0.19	chr4:141093222-141093422	-0.04	0.25	0.39	0.54
chr1:16176382-16176582	-0.26	-0.13	-0.16	-0.06	-0.25	-0.35	0.27	chr4:141092380-141092580	-0.34	-0.29	-0.16	0.03
chr1:16177617-16177817	-0.71	-0.91	-0.76	-0.35	-0.82	-0.79	-0.73	chr4:141091215-141091415	0.74	0.69	0.9	0.58
chr1:16219757-16219957	-0.14	0.07	-0.28	-0.2	0.16	-0.11	0.48	chr4:141060228-141060428	-0.94	-0.82	-0.96	-0.8
chr1:16242593-16242793	-0.04	0.07	-0.53	0.75	0.18	-0.46	-0.02	chr4:141045741-141045941	-1	-0.99	-1	-0.89
chr1:16245898-16246098	2.77	1.09	1.43	0.01	1.52	1.93	1.11	chr4:141043394-141043594	-0.94	-0.82	-0.87	-0.98
chr1:16276205-16276405	2.96	0.28	-0.32	0.41	1.35	0.95	1.36	chr4:141016377-141016577	-0.84	-0.92	-0.96	-0.8
chr1:16286305-16286505	-0.71	-0.8	-0.75	-0.5	-0.82	-0.82	-0.81	chr4:141010226-141010426	0.37	0.22	-0.23	0.03
chr1:16290687-16290887	1.01	0.32	0.01	-0.09	0.44	0.1	0.35	NA:0-0	-1	-1	-1	-1
chr1:16291827-16292027	0.91	0.22	-0.01	0.31	0.5	0.35	0.27	NA:0-0	-1	-1	-1	-1
chr1:16292790-16292990	1.68	1.64	1.18	0.36	1.41	1.25	1.09	NA:0-0	-1	-1	-1	-1
chr1:16301768-16301968	-0.86	-0.52	-0.42	-0.36	-0.63	-0.51	-0.36	chr4:141001152-141001352	0.15	0.9	0.06	-0.21
chr1:16302522-16302722	2.54	2.93	2.77	3.28	2.82	2.79	3.04	chr4:141000472-141000672	3.38	3.58	3.78	3.33
chr1:16333656-16333856	-0.26	0.26	-0.34	-0.34	-0.03	-0.08	-0.18	NA:0-0	-1	-1	-1	-1
chr1:16335500-16335700	-0.38	-0.34	-0.07	0.71	-0.3	-0.36	0.17	NA:0-0	-1	-1	-1	-1
chr1:16339896-16340096	-0.86	-0.63	-0.8	-0.53	-0.85	-0.84	-0.78	chr4:140981595-140981795	2.71	2.34	1.95	1.46
chr1:16358226-16358426	-1	-1	-0.94	-1	-1	-0.98	-1	chr4:140962915-140963115	0.21	1.76	1.64	0.4
chr1:16359400-16359600	-1	0.25	0	-0.38	-0.52	-0.09	-0.42	chr4:140960761-140960961	1.54	2.28	2.54	2.19
chr1:16382716-16382916	0.68	0.85	0.39	1.58	0.71	0.63	1.16	chr4:140941168-140941368	0.59	0.66	0.82	0.44
chr1:16396794-16396994	0.68	-0.74	-0.57	-0.18	-0.07	-0.41	0.09	chr4:140926961-140927161	-0.54	-1	-1	-0.89
chr1:16400085-16400285	-0.71	-0.1	0.17	-0.78	-0.63	-0.33	-0.84	chr4:140923945-140924145	0.42	0.8	0.01	-0.14
chr1:16405502-16405702	0.91	1.5	1.38	1.46	1.36	1.29	1.62	chr4:140919146-140919346	1.02	1.88	1.62	1.93
chr1:16408902-16409102	-0.53	0.24	0.09	0.38	-0.09	0.15	0.71	chr4:140916867-140917067	0.47	0.41	0.56	0.03
chr1:16484615-16484815	1.87	0.82	0.82	2	1.39	0.89	1.28	chr4:140855368-140855568	1.16	1.08	-0.78	-0.21
chr1:16488752-16488952	-0.14	-0.44	-0.12	1.02	-0.33	-0.36	0.2	chr4:140852099-140852299	0.27	-0.29	-0.67	-0.25
chr1:16495245-16495445	-0.71	-0.42	-0.3	-0.21	-0.66	-0.42	0.84	chr4:140847306-140847506	-0.94	-0.62	-0.87	-0.7
chr1:16514388-16514588	0.8	0.4	0.61	1.77	0.58	0.65	1.1	chr4:140829326-140829526	1.38	1.64	1.64	1.95
chr1:16533268-16533468	1.39	2.13	2.28	1.62	1.54	1.94	1.47	chr4:140804078-140804278	-0.34	-0.47	-0.78	-0.58
chr1:16542756-16542956	-0.38	0.55	0.12	-0.09	-0.28	0.33	0.36	chr4:140796649-140796849	-0.45	0.29	-0.29	-0.58
chr1:16543952-16544152	1.56	2.43	1.98	1.54	1.68	1.98	1.67	chr4:140795239-140795439	2.05	2.14	1.66	1.63
chr1:16562862-16563062	-0.14	0.12	0.3	0.84	0.16	0.35	0.75	chr4:140770453-140770653	1.26	1.32	1.18	1.54
chr1:16563630-16563830	2.05	3.03	3.07	2.58	2.54	2.72	2.93	chr4:140769743-140769943	3.16	3.58	3.46	3.43
chr1:16564526-16564726	0.46	0.21	-0.06	-0.44	0.52	0.57	0.4	chr4:140768805-140769005	-0.63	-0.37	-0.38	-0.58
chr1:16568913-16569113	-0.86	-0.97	-0.94	-0.45	-0.91	-0.98	-0.83	chr4:140766965-140767165	0.09	0.57	-0.11	0.84
chr1:16570965-16571165	0.96	0.93	0.88	2.27	1.23	1.1	1.84	chr4:140760686-140760886	-0.04	-0.31	-0.23	-0.21
chr1:16603465-16603665	-0.86	-0.82	-0.89	-0.92	-0.93	-0.94	-0.9	chr4:140739915-140740115	0.59	1.48	0.53	0.19
chr1:16678638-16678838	-0.26	0.36	0.78	-0.16	-0.18	0.1	-0.18	chr4:140704005-140704205	0.88	0.25	0.53	1.26
chr1:16689832-16690032	0.22	0.57	0.89	1.53	0.71	0.7	0.89	chr4:140698341-140698541	1.83	1.8	1.97	1.93
chr1:16693688-16693888	1.96	2.72	2.71	1.54	2.32	2.39	2.12	chr4:140695521-140695721	4	3.66	3.32	3.83
chr1:16694399-16694599	0.46	0.84	0.71	0.74	0.75	0.64	0.86	chr4:140694875-140695075	0.55	0.93	0.26	0.48
chr1:16694868-16695068	-0.86	-0.51	-0.56	-0.29	-0.58	-0.67	-0.19	chr4:140694385-140694585	1.93	1.93	1.43	0.54
chr1:16698386-16698586	2.45	0.9	0.56	0.17	1.3	0.89	1.33	NA:0-0	-1	-1	-1	-1
chr1:16713832-16714032	0.14	-0.06	-0.22	0.41	0.06	-0.29	0.23	NA:0-0	-1	-1	-1	-1
chr1:16717157-16717357	-1	-0.84	-0.89	-0.9	-0.86	-0.93	-0.89	chr4:140676705-140676905	-0.12	-0.31	1.15	0.4
chr1:16747332-16747532	2.97	2.44	2.44	1.16	3.06	2.72	2.24	NA:0-0	-1	-1	-1	-1
chr1:16767076-16767276	1.84	2.43	2.5	2.54	2.3	2.54	2.9	chr4:140634192-140634392	4	4.2	4.09	4.07
chr1:16767799-16767999	0.14	0.7	0.9	1.25	0.64	0.36	1.46	chr4:140633576-140633776	0.98	1.25	1.03	0.86
chr1:16768880-16769080	1.84	-0.79	-0.45	-0.43	0.08	-0.46	1.32	chr4:140632605-140632805	-0.84	-0.29	-0.61	0.03
chr1:16778532-16778732	-1	-0.9	-0.88	-0.53	-0.93	-0.82	-0.81	chr4:140625765-140625965	0.92	1.59	1.37	0.97
chr1:16825634-16825834	0.29	1.57	1.72	0.09	0.76	1.33	0.48	chr4:140616359-140616559	4.58	4.72	4.43	4.54
chr1:16840444-16840644	3.48	2.66	2.61	3.23	2.95	2.86	2.77	NA:0-0	-1	-1	-1	-1
chr1:16939030-16939230	0.14	-0.5	-0.63	0.69	-0.49	-0.68	-0.21	chr5:108297279-108297479	0.59	0.25	0.65	0.3
chr1:16940088-16940288	-0.26	0.71	0.62	0.93	0.02	0.3	0.52	chr5:108298059-108298259	0.47	0.29	0.23	0.4
chr1:16947579-16947779	-0.26	0.88	0.77	2.1	0.37	0.78	1.66	chr4:140587754-140587954	2.2	2.06	2.25	2.23
chr1:16971059-16971259	0.14	1.22	1.29	0.44	0.79	1.12	0.81	chr9:107981518-107981718	2.87	2.75	3.05	2.8
chr1:17004646-17004846	-0.53	-0.77	-0.55	0.89	-0.68	-0.5	-0.65	NA:0-0	-1	-1	-1	-1
chr1:17036333-17036533	-0.38	0.77	0.88	1.7	0.19	0.71	0.74	chr4:151514656-151514856	1.04	1.66	1.52	1.05
chr1:17053924-17054124	-0.26	0.16	-0.57	0	0.4	0	-0.03	NA:0-0	-1	-1	-1	-1
chr1:17216030-17216230	-1	0.08	-0.35	0.43	-0.6	-0.52	-0.05	NA:0-0	-1	-1	-1	-1
chr1:17222178-17222378	-1	0.04	0.34	-0.78	-0.41	-0.22	-0.79	NA:0-0	-1	-1	-1	-1
chr1:17222921-17223121	1.32	1.48	0.13	0.81	1.08	0.62	0.43	NA:0-0	-1	-1	-1	-1
chr1:17230268-17230468	-0.26	0.27	1.04	0.42	0.23	0.49	0.64	NA:0-0	-1	-1	-1	-1
chr1:17231398-17231598	1.6	3.3	3.06	3.69	2.87	2.99	3.51	NA:0-0	-1	-1	-1	-1
chr1:17240382-17240582	1.01	2.92	2.42	1.32	1.8	2.15	2.3	chr4:140616463-140616663	4.83	4.97	4.83	4.99
chr1:17260625-17260825	-1	-0.94	-0.94	-1	-0.99	-0.94	-1	chr4:140600775-140600975	0.67	0.49	1.3	0.81
chr1:17278262-17278462	-0.04	-0.22	0.35	1.17	0.19	0.4	1.02	chr4:140587772-140587972	2.18	2.05	2.25	2.24
chr1:17287180-17287380	-0.04	0.62	0.19	0.06	0.07	0.19	0.54	chr4:140581331-140581531	-0.94	-0.76	-0.96	-1
chr1:17334841-17335041	-0.86	-0.86	-0.78	-0.85	-0.95	-0.78	-0.95	chr4:140545600-140545800	0.42	0.33	-0.42	-0.21
chr1:17337292-17337492	-0.71	-0.73	-0.65	-0.21	-0.75	-0.66	-0.41	chr4:140543515-140543715	0.15	0.71	0.35	-0.02
chr1:17338347-17338547	1.5	1.83	1.57	0.06	1.1	1.46	0.96	chr4:140542709-140542909	2.54	2.42	2.64	2.33
chr1:17340491-17340691	-0.71	-0.89	-0.75	-0.8	-0.89	-0.85	-0.81	chr4:140539455-140539655	1.86	1.71	1.13	0.61
chr1:17372802-17373002	-0.53	-0.75	-0.46	0.21	-0.51	-0.56	-0.46	NA:0-0	-1	-1	-1	-1
chr1:17380570-17380770	2.9	3.91	4.12	3.75	3.48	3.73	3.69	chr4:140516988-140517188	3.9	3.9	3.97	3.34
chr1:17386222-17386422	0.8	-0.36	-0.14	-0.19	-0.19	-0.14	0.16	chr4:140513870-140514070	1.45	1.73	2.21	2.24
chr1:17393222-17393422	-1	-0.89	-0.89	-0.9	-0.89	-0.95	-0.74	chr4:140508335-140508535	1.77	1.87	1.19	1.83
chr1:17393834-17394034	-0.53	-0.98	-0.94	-0.92	-0.92	-0.97	-0.86	chr4:140507735-140507935	0.27	0.29	-0.29	0.97
chr1:17395582-17395782	-0.71	-0.8	-0.97	-0.9	-0.9	-0.99	-0.97	chr4:140505595-140505795	1.16	1.42	0.26	0.4
chr1:17400286-17400486	-0.86	-0.8	-0.86	-0.92	-0.91	-0.91	-0.84	chr4:140501025-140501225	2.54	2.95	2	2.67
chr1:17401188-17401388	-1	-0.84	-0.86	-0.9	-0.95	-0.84	-0.86	chr4:140500395-140500595	0.85	1.01	0.68	1.07
chr1:17401986-17402186	0.29	0.1	0.59	-0.61	0.33	0.66	0.63	chr4:140493966-140494166	-0.84	-0.92	-0.96	-0.8
chr1:17445924-17446124	-0.86	0.44	0.02	-0.17	-0.55	-0.28	-0.44	chr4:140462099-140462299	2.49	3.12	2.91	3.05
chr1:17446458-17446658	-0.86	-0.8	-0.82	-1	-0.94	-0.85	-1	chr4:140461605-140461805	-0.04	0.49	0.23	1
chr1:17452324-17452524	-0.71	0.36	0.66	1.6	0.12	0.49	0.83	chr4:140458440-140458640	1.86	2.28	2.73	2.72
chr1:17494038-17494238	-1	-0.75	-0.78	-0.5	-0.94	-0.85	-0.8	chr4:140424505-140424705	1.43	0.45	1.06	2.01
chr1:17508294-17508494	-0.86	0.49	0.09	0.49	-0.08	-0.18	0.67	NA:0-0	-1	-1	-1	-1
chr1:17528304-17528504	-0.86	0.41	-0.6	0.11	-0.42	-0.75	-0.22	chr4:140404991-140405191	-0.84	-0.92	-1	-0.89
chr1:17539298-17539498	-0.26	-0.06	-0.22	1.09	-0.32	-0.23	-0.37	chr4:140394412-140394612	-0.94	-0.82	-0.87	-0.7
chr1:17563602-17563802	0.29	0.77	0.78	2.37	0.77	0.69	1.92	chr4:140378014-140378214	0.7	0.8	1.03	1.37
chr1:17567782-17567982	-1	-0.8	-0.79	-0.78	-0.88	-0.82	-0.69	chr4:140372475-140372675	0.09	0.33	0.06	0.3
chr1:17570006-17570206	-1	-0.81	-0.86	-0.58	-0.89	-0.91	-0.86	chr4:140371515-140371715	2	1.01	1.6	1.76
chr1:17570438-17570638	-0.86	-1	-1	-0.9	-0.95	-0.99	-0.82	chr4:140370635-140370835	0.85	0.52	1.06	0.86
chr1:17570941-17571141	-0.53	-0.97	-0.99	-0.9	-0.83	-0.99	-0.98	chr4:140370165-140370365	0.59	0.41	0.35	0.48
chr1:17572629-17572829	-1	-0.85	-0.88	-0.85	-0.92	-0.94	-0.84	chr4:140368575-140368775	-0.04	-0.53	-0.42	0.61
chr1:17575233-17575433	-1	-0.99	-0.94	-0.67	-0.99	-0.91	-0.93	chr4:140366739-140366939	0.32	0.05	-0.23	0.48
chr1:17624707-17624907	-0.86	-0.89	-0.85	-0.85	-0.94	-0.9	-0.94	chr4:140332764-140332964	1.08	-0.82	-0.51	0.28
chr1:17662695-17662895	-0.38	-0.45	-0.56	0.12	-0.48	-0.46	-0.32	chr4:140319135-140319335	1.51	1.15	1.58	2.14
chr1:17682482-17682682	-0.71	-0.44	-0.96	-0.43	-0.77	-0.97	-0.25	chr4:140306435-140306635	1.26	0.6	1.6	1.87
chr1:17719778-17719978	0.54	-0.2	-0.82	-0.78	0.01	-0.74	-0.01	NA:0-0	-1	-1	-1	-1
chr1:17746446-17746646	-0.53	0.52	0.78	0.34	-0.22	0.11	-0.14	chr4:140269826-140270026	1.75	1.98	3	2.7
chr1:17764040-17764240	-0.53	0.71	0.79	-0.01	-0.01	0.41	-0.14	chr4:140258516-140258716	2.25	1.76	2.1	1.89
chr1:17764567-17764767	-0.86	0.18	0.09	-0.64	-0.6	-0.29	-0.56	chr4:140258285-140258485	2.05	1.85	1.73	1.82
chr1:17765001-17765201	-0.04	0.76	0.49	-0.96	-0.01	0.29	0.1	chr4:140257990-140258190	2.43	1.88	1.82	2.27
chr1:17766234-17766434	-0.14	1.2	1.07	0.01	0.52	0.67	0.11	chr4:140257104-140257304	2.93	2.74	3.14	3.04
chr1:17767180-17767380	-0.86	-0.64	-0.7	-0.67	-0.83	-0.79	-0.97	chr4:140256341-140256541	0.74	1.1	1.03	1.12
chr1:17767844-17768044	-0.14	0.25	0.03	-0.22	0.35	-0.23	-0.03	chr4:140255572-140255772	2.69	2.26	2.64	2.13
chr1:17820828-17821028	0.06	0.51	0.16	0.45	0.24	0.23	0.62	chr4:140235078-140235278	0.78	0.66	1.39	1.37
chr1:17828899-17829099	-0.53	0.17	0.03	-0.21	-0.29	0	0.25	NA:0-0	-1	-1	-1	-1
chr1:17921467-17921667	-0.53	-0.8	-0.82	-0.78	-0.78	-0.86	-0.91	chr4:140157175-140157375	1.97	-0.56	0.65	2.48
chr1:17933435-17933635	-0.04	-0.32	-0.56	-0.07	-0.51	-0.58	0.03	chr4:140148235-140148435	0.95	0.33	1.32	1.8
chr1:17988162-17988362	-0.86	-0.12	0.03	0.23	-0.57	-0.17	-0.16	chr4:140095148-140095348	-0.34	-0.37	0.46	-0.25
chr1:18427048-18427248	-0.53	-0.13	0.1	0.64	-0.12	-0.22	0.23	chr4:139808379-139808579	-0.34	-0.72	-0.61	-0.32
chr1:18924033-18924233	-0.53	-0.44	-0.33	0.71	-0.61	-0.45	-0.08	chr4:139414630-139414830	1.22	0.86	2.09	2.21
chr1:18971963-18972163	-0.86	-0.74	-0.77	-0.37	-0.92	-0.75	-0.8	chr4:139375365-139375565	0.47	-0.47	0.26	0.64
chr1:18979868-18980068	-1	-0.23	-0.55	0.63	-0.42	-0.51	-0.61	chr4:139367652-139367852	-1	-0.92	-0.87	-0.4
chr1:19007946-19008146	-0.38	-0.25	0.02	0.18	-0.24	-0.36	-0.03	chr4:139345812-139346012	0.47	-0.39	0.46	1.24
chr1:19147331-19147531	-0.71	-0.17	-0.3	0.78	-0.28	-0.35	0.17	chr4:139240644-139240844	0.21	-0.37	0.68	0.24
chr1:19165657-19165857	-1	-0.98	-0.8	-1	-0.97	-0.83	-0.94	chr4:139225865-139226065	0.81	1.04	1.37	0.86
chr1:19201749-19201949	-0.38	0.31	0.03	0.51	0.11	0.28	0.25	chr4:139200075-139200275	1.04	1.08	1.37	1.39
chr1:19210702-19210902	0.14	0.18	0.54	1.64	0.23	0.39	0.81	chr4:139192397-139192597	0.27	1.04	1.81	1.68
chr1:19226790-19226990	-0.53	-0.28	-0.65	0.47	-0.56	-0.7	-0.16	NA:0-0	-1	-1	-1	-1
chr1:19229332-19229532	2.4	2.71	2.55	2.23	2.75	2.82	2.92	chr4:139178537-139178737	4.01	3.16	3.67	3.54
chr1:19233567-19233767	0.22	0.69	0.71	1.85	0.94	0.61	1.43	chr4:139173586-139173786	-0.94	-0.82	-0.87	-0.8
chr1:19234500-19234700	-0.53	-0.9	-0.76	-0.75	-0.84	-0.85	-0.68	chr4:139172655-139172855	2.1	2.12	2.36	1.93
chr1:19239683-19239883	-0.53	0.39	0.01	-0.08	-0.3	-0.19	0.16	chr4:139167630-139167830	1.92	2.11	1.81	1.93
chr1:19248223-19248423	-0.71	-0.69	-0.61	-0.53	-0.77	-0.66	-0.7	chr4:139158505-139158705	0.67	1.36	0.94	1.54
chr1:19253059-19253259	1.71	2.06	1.9	0.54	1.73	1.89	1.49	chr4:139154998-139155198	2.72	2.3	1.89	1.94
chr1:19253783-19253983	-0.53	0.81	1.08	-0.21	0.24	0.49	0.47	chr4:139153825-139154025	1.24	0.86	0.5	-0.14
chr1:19254372-19254572	0.96	0.87	1.47	0.56	0.78	1.49	0.87	chr4:139153414-139153614	1.69	1.69	0.11	0.68
chr1:19255070-19255270	-1	-0.86	-0.43	-0.85	-0.89	-0.62	-0.85	chr4:139152775-139152975	1.29	0.77	0.06	0.38
chr1:19261134-19261334	-1	0.1	-0.57	-0.09	-0.33	-0.35	0.28	NA:0-0	-1	-1	-1	-1
chr1:19275000-19275200	1.15	1.58	2.11	0.97	1.8	1.8	1.8	chr4:139138334-139138534	-0.04	-0.22	-0.29	-0.58
chr1:19276030-19276230	-0.26	-0.18	-0.12	0.43	-0.38	-0.33	-0.14	chr4:139137203-139137403	-0.19	0.08	-0.23	0.07
chr1:19277240-19277440	0.22	0.51	0.25	0	0.27	0.18	-0.12	chr4:139136080-139136280	-0.34	-0.56	-0.67	-0.25
chr1:19278324-19278524	0.68	0.97	0.9	0.58	0.81	0.77	0.18	chr4:139135333-139135533	0.92	1.84	0.23	0.72
chr1:19279350-19279550	-0.71	-0.75	-0.73	-0.1	-0.75	-0.7	-0.62	chr4:139134405-139134605	0.85	1.44	0.46	0.58
chr1:19280671-19280871	-0.86	-0.61	-0.35	0.24	-0.57	-0.43	-0.17	chr4:139132532-139132732	-0.73	-0.76	-0.61	-0.49
chr1:19281702-19281902	-0.38	-0.31	-0.28	0.75	-0.29	-0.36	-0.13	chr4:139131680-139131880	0.74	0.66	0.43	0.38
chr1:19282700-19282900	-1	-0.34	-0.22	-0.9	-0.8	-0.36	-0.76	chr4:139130788-139130988	1.08	0.25	0.79	0.91
chr1:19283923-19284123	-0.53	-0.47	-0.34	-0.64	-0.66	-0.53	-0.61	chr4:139129605-139129805	0.32	-0.03	0.17	0.68
chr1:19284555-19284755	1.28	0.94	1.17	0.94	1.29	1.1	-0.21	chr4:139128995-139129195	-0.34	-0.47	-0.42	0.07
chr1:19288506-19288706	-0.86	-0.86	-0.94	-0.96	-0.94	-0.98	-0.86	chr4:139126916-139127116	0.42	0.19	0.31	0.34
chr1:19299132-19299332	0.14	-0.31	-0.35	1.11	0.2	-0.45	0.09	NA:0-0	-1	-1	-1	-1
chr1:19329962-19330162	-0.71	-0.49	-0.21	-0.78	-0.64	0.1	-0.74	NA:0-0	-1	-1	-1	-1
chr1:19337628-19337828	1.56	1.75	2.07	0.52	1.77	2.55	1.95	chr4:139091216-139091416	-0.73	-0.92	-0.78	-0.89
chr1:19399074-19399274	-0.38	-0.42	-0.22	0.19	-0.1	-0.22	-0.02	chr4:139047026-139047226	-0.84	-0.76	-0.96	-0.7
chr1:19401023-19401223	2.71	2.58	2.78	2.79	2.9	2.88	2.78	chr4:139045237-139045437	-0.84	-0.92	-0.67	-0.58
chr1:19422818-19423018	-0.71	-0.56	-0.51	-0.19	-0.64	-0.58	-0.11	chr4:139026215-139026415	0.98	1.66	2.22	1.65
chr1:19440188-19440388	0.29	0.41	0.74	0.63	0.39	0.55	1.02	chr4:139014873-139015073	-1	-0.99	-0.87	-0.89
chr1:19450484-19450684	-0.14	-0.09	0.31	0.15	0.23	0.36	0.08	chr4:139005163-139005363	-0.63	-0.92	-0.96	-0.8
chr1:19477985-19478185	-0.86	-0.94	-0.82	-0.5	-0.94	-0.89	-0.86	chr4:138986106-138986306	-0.27	-0.47	0.17	-0.02
chr1:19506439-19506639	0.68	0.84	1.36	1.27	1	1.59	1.3	chr4:138961071-138961271	-0.84	-0.76	-0.67	-0.89
chr1:19531940-19532140	0.06	-0.46	0.17	-0.75	-0.5	0.5	-0.61	chr4:138940062-138940262	-0.54	-0.76	-0.78	-0.8
chr1:19535726-19535926	-0.26	-0.32	0.17	0.7	-0.3	-0.03	0.17	chr4:138937355-138937555	-0.12	0.08	0.01	0.19
chr1:19536182-19536382	0.46	0.3	0.24	0.31	0.19	-0.06	0.56	chr4:138936943-138937143	0.21	0.8	0.23	0.58
chr1:19536782-19536982	2.64	3.67	3.42	2.87	3.02	3.27	3.17	chr4:138936360-138936560	5.21	5.07	5.33	5.39
chr1:19567820-19568020	-0.53	0.06	0.68	1.58	-0.08	0.55	0.33	chr4:138914644-138914844	-1	-0.92	-0.96	-0.89
chr1:19578104-19578304	0.22	1.49	2.08	0.92	0.97	1.58	1.55	chr4:138908225-138908425	1.92	1.8	1.47	2.15
chr1:19600879-19601079	-0.86	-0.59	-0.94	-0.44	-0.86	-0.97	-0.99	chr4:138893215-138893415	1.51	2.01	1.95	1.83
chr1:19615237-19615437	0.22	1.08	0.75	-0.09	0.41	0.54	0.62	chr4:138866553-138866753	3.6	3.66	3.91	3.91
chr1:19638085-19638285	-0.86	-0.3	-0.12	-0.67	-0.74	-0.43	-0.64	chr4:138867035-138867235	0.42	0.19	0.43	0.77
chr1:19638554-19638754	1.28	2.31	2.37	0.76	1.49	2.07	1.3	chr4:138866533-138866733	3.64	3.72	3.91	3.92
chr1:19668060-19668260	0.06	0.79	0.69	1.75	0.48	0.77	1.14	NA:0-0	-1	-1	-1	-1
chr1:19668850-19669050	-0.86	-0.7	-0.97	-0.29	-0.84	-0.88	-0.84	chr4:138845025-138845225	0.95	0.57	1.05	0.5
chr1:19670827-19671027	-0.71	-0.48	-0.6	-0.05	-0.68	-0.65	-0.43	chr4:138843571-138843771	1.04	0.86	1.43	0.89
chr1:19686623-19686823	0.46	0.71	-0.09	0.17	0.33	0.25	-0.09	NA:0-0	-1	-1	-1	-1
chr1:19717573-19717773	2.93	1.75	2.42	2.28	2.5	2.49	1.74	chr4:138808374-138808574	-0.73	-0.92	-0.87	-1
chr1:19718015-19718215	0.46	0.54	0.89	1.5	0.79	0.78	0.58	chr4:138807855-138808055	0.64	0.71	0.91	1.62
chr1:19741822-19742022	-0.86	-0.98	-0.84	-0.92	-0.97	-0.93	-0.93	chr4:138797975-138798175	0.88	-0.47	0.06	0.64
chr1:19753318-19753518	-1	-0.83	-0.86	-0.31	-0.84	-0.89	-0.9	chr4:138788712-138788912	0.42	0.49	0.56	0.38
chr1:19766378-19766578	-0.71	-0.18	-0.47	0.69	-0.46	-0.53	-0.44	chr4:138780569-138780769	-0.63	-0.82	-0.78	-0.58
chr1:19773492-19773692	-0.86	-0.96	-0.94	-0.96	-0.97	-0.94	-0.97	chr4:138776962-138777162	-0.12	0.6	1	0.68
chr1:19781142-19781342	0.06	-0.34	-0.64	0.27	-0.41	-0.6	-0.69	NA:0-0	-1	-1	-1	-1
chr1:19786214-19786414	0.46	-0.02	-0.44	1.39	0.19	-0.22	-0.13	NA:0-0	-1	-1	-1	-1
chr1:19789782-19789982	3.82	2.25	1.82	2.7	3.15	2.23	2.65	chr4:138766708-138766908	-0.94	-0.66	-0.87	-0.8
chr1:19793797-19793997	-1	-0.8	-0.84	-0.8	-0.9	-0.85	-0.81	chr4:138764245-138764445	0.7	0.86	0.5	-0.4
chr1:19794978-19795178	2.01	1.41	0.56	0.81	1.32	0.7	1.35	NA:0-0	-1	-1	-1	-1
chr1:19795942-19796142	0.22	0.32	-0.24	0.35	0.43	-0.08	0.37	chr4:138760532-138760732	0.09	-0.18	-0.61	-0.49
chr1:19797857-19798057	-0.71	-0.47	-0.73	0.18	-0.66	-0.75	-0.67	chr4:138759581-138759781	1.11	1.42	0.43	-0.02
chr1:19803492-19803692	1.5	1.34	1.57	0.36	1.66	1.75	0.96	chr4:138756880-138757080	0.51	-0.18	-0.29	-0.32
chr1:19803946-19804146	1.2	0.61	0.41	0.5	1.09	0.72	0.88	chr4:138756166-138756366	-0.12	-0.39	-0.96	-0.49
chr1:19804416-19804616	1.53	0.6	0.35	0.97	1.03	0.64	0.59	chr4:138755719-138755919	0.32	-0.56	-0.51	-0.58
chr1:19804892-19805092	-0.26	-0.22	-0.61	-0.06	-0.44	-0.49	-0.44	chr4:138755256-138755456	1.43	1.06	1.2	0.75
chr1:19806248-19806448	-0.53	-0.75	-0.8	-0.83	-0.8	-0.8	-0.83	chr4:138754132-138754332	1.16	1.19	0.65	0.34
chr1:19809870-19810070	0.54	0.58	-0.03	0.32	0.71	-0.1	1.09	chr4:138750815-138751015	-1	-0.62	-0.61	-0.25
chr1:19811027-19811227	-0.71	-0.12	-0.09	-0.45	-0.56	-0.43	-0.45	chr4:138749585-138749785	0.74	0.8	0.01	0.4
chr1:19812046-19812246	0.46	2.3	1.78	-0.19	1.18	1.67	0.72	chr4:138748618-138748818	4.19	4.13	3.9	4.16
chr1:19813351-19813551	-0.71	-0.77	-0.57	0.3	-0.64	-0.67	-0.43	chr4:138747645-138747845	-0.04	0.57	-0.29	-0.14
chr1:19814320-19814520	0.22	0.4	0.6	1.1	0.58	0.7	1.11	chr4:138747103-138747303	-0.73	-0.39	-0.61	-0.4
chr1:19822403-19822603	0.86	-0.77	-0.78	-0.21	-0.47	-0.7	-0.64	chr4:138736465-138736665	-0.94	-1	-0.87	-0.89
chr1:19843464-19843664	-0.86	-0.82	-0.94	-0.78	-0.89	-0.94	-0.89	chr4:138725325-138725525	0.09	-0.31	0.73	0.28
chr1:19885548-19885748	0.96	-0.84	-0.2	-0.09	-0.5	-0.1	-0.56	NA:0-0	-1	-1	-1	-1
chr1:19908854-19909054	0.46	0.87	1.1	1.74	0.89	0.84	1.45	chr4:138696256-138696456	0.02	-0.47	0.56	0.16
chr1:19923326-19923526	2.75	3.2	2.98	3.99	3.13	3.06	3.33	chr4:138686911-138687111	4.25	4.84	4.34	4.39
chr1:19924115-19924315	0.68	1.42	1.88	3.48	1.67	1.58	1.71	chr4:138686155-138686355	1.22	1.34	0.31	0.4
chr1:19926795-19926995	0.06	1.18	1.64	2.39	1.17	1.07	0.85	chr4:138682953-138683153	-0.45	-0.62	-0.78	-1
chr1:19932562-19932762	-0.26	-0.41	0	0.03	-0.1	-0.03	-0.63	NA:0-0	-1	-1	-1	-1
chr1:19933384-19933584	2.19	0.7	1.48	1.44	1.75	1.56	0.33	chr4:138676688-138676888	-1	-0.82	-0.96	-0.89
chr1:19970628-19970828	-0.38	0.48	0.68	-0.19	0.11	0.43	-0.68	chr4:138648874-138649074	-0.73	-0.39	-0.67	-0.89
chr1:19971322-19971522	-0.86	0.4	0.15	-0.05	-0.24	0.21	0.2	chr4:138648111-138648311	-0.94	-0.39	-0.61	-0.98
chr1:19974211-19974411	-0.71	-0.19	0.08	0.44	-0.42	-0.22	-0.28	NA:0-0	-1	-1	-1	-1
chr1:19977740-19977940	-0.86	-0.32	0.07	0.44	-0.49	0.19	0.02	chr4:138643369-138643569	-0.63	-0.47	-0.29	-0.58
chr1:19980259-19980459	0.22	1.12	1.46	2.79	1.26	1.54	1.9	chr4:138642066-138642266	2.05	2.76	2.48	2.13
chr1:19986356-19986556	1.46	0.94	1.08	1	1.09	1.29	1.12	NA:0-0	-1	-1	-1	-1
chr1:19988322-19988522	-0.14	-0.12	0.69	2.53	0.5	0.63	0.87	chr4:138634735-138634935	-0.45	-0.56	-0.23	-0.58
chr1:20002997-20003197	-0.86	-0.89	-0.46	0.57	-0.68	-0.57	-0.48	chr4:138620283-138620483	-0.94	-0.76	-1	-0.89
chr1:20014877-20015077	1.01	-0.56	-0.24	0.45	0.27	-0.49	0.36	chr4:138611391-138611591	-0.84	-0.92	-0.87	-1
chr1:20031099-20031299	-0.71	-0.34	-0.29	0.57	-0.42	-0.3	0.08	chr4:138605662-138605862	-0.94	-0.82	-1	-0.8
chr1:20037526-20037726	0.22	0.98	0.48	-0.37	0.42	0.76	-0.51	chr4:138599877-138600077	-1	-1	-0.96	-0.7
chr1:20042186-20042386	1.06	1.38	1.48	1.69	1.32	1.62	2.1	NA:0-0	-1	-1	-1	-1
chr1:20125866-20126066	-0.71	-0.4	-0.2	-0.31	-0.59	-0.45	-0.25	chr4:138529276-138529476	1.43	1.4	0.46	2.19
chr1:20126658-20126858	0.29	0.88	0.9	0.36	0.76	0.46	1.01	chr4:138528810-138529010	2.58	2.38	1.79	2.78
chr1:20127652-20127852	-0.86	-0.91	-0.75	-0.61	-0.89	-0.77	-0.67	chr4:138528170-138528370	1.54	1.56	0.91	1.28
chr1:20171728-20171928	-0.71	-0.92	-0.86	-0.83	-0.93	-0.91	-0.94	chr4:138499898-138500098	1.18	1.06	1.23	1.89
chr1:20198851-20199051	-0.86	-0.83	-0.9	-0.5	-0.8	-0.86	-0.82	chr4:138477955-138478155	2.18	2.47	3.06	2.76
chr1:20208852-20209052	1.76	2.49	2.54	2.04	1.94	2.3	1.98	chr4:138469711-138469911	2.92	2.72	2.99	2.73
chr1:20209506-20209706	-0.14	-0.25	-0.02	0.06	-0.28	-0.34	0.31	chr4:138469257-138469457	-0.63	-0.37	-0.11	0.48
chr1:20244588-20244788	-0.53	1	1.42	2.55	0.92	1.11	1.73	chr4:138440297-138440497	0.81	1.36	1.74	0.61
chr1:20273345-20273545	-0.86	-0.86	-0.96	-0.78	-0.89	-0.95	-0.83	chr4:138422264-138422464	0.42	-0.01	-0.16	0.3
chr1:20289506-20289706	-0.86	-0.98	-0.94	-0.96	-0.98	-0.97	-0.9	chr4:138413077-138413277	-0.63	-0.82	-0.78	-0.89
chr1:20301406-20301606	0.22	-0.5	-0.08	-0.11	-0.35	0.17	-0.52	NA:0-0	-1	-1	-1	-1
chr1:20385083-20385283	1.01	0.99	0.34	0.09	1.25	0.92	0.01	NA:0-0	-1	-1	-1	-1
chr1:20427467-20427667	-0.53	0.59	0	0.04	0.16	-0.37	-0.23	chr4:138349314-138349514	-0.84	-0.92	-0.61	-0.32
chr1:20429486-20429686	-0.14	1.25	-0.52	-1	0.71	-0.57	-0.48	chr4:138348543-138348743	-0.73	-0.99	-0.78	-0.98
chr1:20478834-20479034	0.61	0.84	0.77	1.19	0.56	0.59	0.47	chr4:138304655-138304855	-0.54	-0.47	-0.38	-0.7
chr1:20492014-20492214	-0.53	-0.22	-0.09	-0.23	-0.02	-0.34	-0.19	NA:0-0	-1	-1	-1	-1
chr1:20498053-20498253	0.38	0.54	0.09	-0.07	0.5	-0.33	-0.2	chr4:138293145-138293345	-0.94	-0.99	-0.87	-0.98
chr1:20511859-20512059	1.24	2.08	1.71	1.06	2.2	1.34	1.37	chr4:138281589-138281789	-1	-0.92	-0.87	-0.98
chr1:20512471-20512671	-0.04	0.34	0.03	-0.69	-0.11	-0.43	-0.38	chr4:138281068-138281268	0.64	-0.07	0.43	-0.25
chr1:20512958-20513158	0.68	1.58	1.05	0.28	1.3	0.78	0.81	chr4:138280744-138280944	-0.73	-0.47	-0.78	-0.98
chr1:20513754-20513954	1.62	0.98	0.44	0.38	1.3	0.32	-0.41	chr4:138279978-138280178	-0.94	-0.76	-0.61	-0.89
chr1:20521744-20521944	0.38	0.52	0.23	1.25	0.65	0.13	0.72	chr4:138271960-138272160	-0.73	-0.99	-0.96	-0.7
chr1:20539416-20539616	-0.38	0.09	0.38	0.81	0.02	-0.06	0.3	chr4:138256237-138256437	0.95	0.25	0.96	0.61
chr1:20559957-20560157	-0.53	-0.47	-0.33	0.19	-0.34	-0.34	-0.13	chr4:138240157-138240357	-0.84	-1	-0.67	-0.89
chr1:20575588-20575788	0.46	1.48	0.7	0.85	1.19	0.51	0.84	chr4:138229656-138229856	-0.94	-0.99	-0.87	-0.98
chr1:20577150-20577350	0.54	-0.43	-0.63	-0.57	-0.3	0.07	-0.64	chr4:138227928-138228128	-0.94	-0.99	-0.96	-0.98
chr1:20648644-20648844	-1	0.33	0.78	0.16	-0.25	0.64	0.5	chr4:138158095-138158295	-0.73	-0.82	-0.87	-0.98
chr1:20649650-20649850	0.74	-0.17	0.5	0.63	0.35	0.79	0.84	chr4:138156638-138156838	-0.54	-0.99	-1	-0.89
chr1:20686033-20686233	-0.38	0.3	-0.63	-0.06	-0.17	-0.58	-0.11	chr4:138119946-138120146	-1	-0.99	-0.87	-1
chr1:20688383-20688583	-0.53	-0.45	-0.62	-0.45	-0.66	-0.63	-0.46	chr4:138118005-138118205	0.7	0.75	1.97	0.58
chr1:20703486-20703686	-0.53	0.11	0.27	0.38	-0.31	0.24	0.21	NA:0-0	-1	-1	-1	-1
chr1:20803609-20803809	-1	-1	-0.91	-0.96	-0.94	-0.97	-0.92	chr4:138019885-138020085	1.41	1.84	1.97	0.54
chr1:20810069-20810269	-1	-0.85	-0.86	-0.35	-0.91	-0.91	-0.73	chr4:138012575-138012775	0.09	0.77	1.23	0.07
chr1:20810699-20810899	-1	-0.58	-0.61	-0.4	-0.81	-0.65	-0.86	chr4:138011995-138012195	0.64	0.97	1	0.3
chr1:20812162-20812362	-0.86	-0.46	-0.77	-0.96	-0.82	-0.78	-0.78	chr4:138010605-138010805	0.32	0.49	0.17	0.3
chr1:20812720-20812920	-0.71	0.32	-0.02	-0.67	-0.43	-0.24	-0.76	chr4:138010023-138010223	-0.04	0.9	0.35	-0.02
chr1:20820380-20820580	0.54	1.2	1.58	1.96	1.12	1.18	2.14	chr4:138003398-138003598	1.88	2.78	3.09	2.43
chr1:20834145-20834345	-0.53	-0.09	0.21	0.35	-0.3	-0.14	0.2	chr4:137990644-137990844	1.16	0.83	1.03	1.2
chr1:20834600-20834800	1.46	2.44	2.08	1.63	2.13	2.17	2.83	chr4:137990446-137990646	3.88	3.78	3.88	3.74
chr1:20848902-20849102	0.29	0.04	0.5	1.66	0.35	0.36	0.93	chr4:137982694-137982894	0.95	2.27	1.76	0.68
chr1:20865753-20865953	-0.86	-0.82	-0.91	-0.44	-0.85	-0.9	-0.98	chr4:137963845-137964045	1.08	2.06	0.71	-0.8
chr1:20869178-20869378	-0.53	-0.94	-0.98	-0.96	-0.91	-0.93	-0.99	chr4:137960805-137961005	-0.45	-0.09	0.58	0.5
chr1:20901818-20902018	0.22	-0.18	0.51	-0.01	-0.18	0.26	0.4	NA:0-0	-1	-1	-1	-1
chr1:20959359-20959559	-0.53	-0.84	-0.59	0.24	-0.7	-0.7	-0.41	chr4:137882563-137882763	0.02	0.29	-0.06	0.38
chr1:20960163-20960363	-0.53	-0.24	0.07	-0.21	-0.63	-0.42	-0.52	chr4:137881812-137882012	2.36	1.76	1.66	2.59
chr1:20961007-20961207	-0.38	-0.22	-0.21	0.34	-0.42	-0.18	0.2	chr4:137879809-137880009	-0.84	-0.66	-0.87	-0.8
chr1:20966666-20966866	-0.14	0.33	0.88	1.7	0.4	0.98	1.22	chr4:137875576-137875776	1.45	2.11	2.52	2.07
chr1:20975039-20975239	-0.86	-0.85	-0.86	-0.64	-0.89	-0.84	-0.84	chr4:137871795-137871995	-0.04	0.1	0.31	0.34
chr1:20978986-20979186	-0.86	-0.92	-0.88	-0.8	-0.89	-0.91	-0.94	chr4:137867585-137867785	0.27	0.69	1.73	1.2
chr1:20985108-20985308	-0.71	-0.55	-0.61	0.58	-0.68	-0.64	0.08	NA:0-0	-1	-1	-1	-1
chr1:20987926-20988126	3.41	3.71	3.33	2.92	3.65	3.61	3.57	chr4:137860517-137860717	4.89	4.76	4.73	4.72
chr1:20993361-20993561	-0.04	0.1	-0.16	-0.28	0.01	0.11	0.35	NA:0-0	-1	-1	-1	-1
chr1:21005264-21005464	-0.04	0.3	0.49	-0.83	0.43	0.49	0.43	NA:0-0	-1	-1	-1	-1
chr1:21022740-21022940	-1	-0.53	0.16	0.24	-0.75	-0.33	-0.45	chr4:137838949-137839149	1.65	1.99	2.36	2.2
chr1:21023358-21023558	-0.14	0.81	0.75	0.39	0.2	0.85	0.4	chr4:137838112-137838312	-0.54	-0.66	-0.87	-0.7
chr1:21044412-21044612	0.06	1	0.4	-0.12	0.24	0.27	0.29	chr4:137818044-137818244	2.31	2.09	2.44	2.51
chr1:21056515-21056715	-0.71	-0.66	-0.78	-0.64	-0.85	-0.89	-0.85	chr4:137807715-137807915	0.37	0.33	0.01	0.19
chr1:21058166-21058366	-1	-0.66	-0.8	-0.9	-0.93	-0.8	-0.84	chr4:137806495-137806695	0.21	0.6	0.53	0.3
chr1:21058796-21058996	-0.53	-0.34	-0.41	-0.29	-0.61	-0.58	-0.58	chr4:137805987-137806187	1.55	1.66	1.25	1.41
chr1:21059660-21059860	1.43	1.03	0.78	1.3	1.32	1	1.81	chr4:137805287-137805487	-0.45	-0.56	-0.61	-0.49
chr1:21102754-21102954	-0.38	-0.92	-0.78	-0.57	-0.73	-0.8	-0.82	chr4:137779685-137779885	0.64	0.29	0.23	0.84
chr1:21105723-21105923	-1	-0.92	-0.82	-0.9	-0.93	-0.9	-0.77	chr4:137778405-137778605	0.7	0.45	0.11	0.54
chr1:21112008-21112208	0.14	-0.31	0.1	0.03	-0.01	0.06	0.21	chr4:137774033-137774233	0.21	0.33	-0.61	0.03
chr1:21112691-21112891	0.14	0.88	0.94	0.5	0.3	0.62	0.63	chr4:137773326-137773526	1.43	0.52	0.87	1.49
chr1:21113372-21113572	1.32	2.24	2.15	0.94	1.45	1.89	1.3	chr4:137772765-137772965	3.43	2.45	3.03	3.76
chr1:21113986-21114186	0.14	0.84	0.96	0.65	0.5	0.7	0.75	chr4:137772208-137772408	2.19	1.5	1.94	2.58
chr1:21230074-21230274	-0.71	-0.66	-0.51	-0.8	-0.61	-0.4	-0.36	chr4:137703185-137703385	0.78	0.49	0.71	0.13
chr1:21258687-21258887	-0.71	-0.86	-0.18	-0.96	-0.65	-0.45	-0.73	NA:0-0	-1	-1	-1	-1
chr1:21259316-21259516	0.46	-0.22	0.42	-0.53	0.13	0.36	-0.43	NA:0-0	-1	-1	-1	-1
chr1:21318873-21319073	0.61	0.02	-0.22	-0.7	0.44	-0.23	-0.58	NA:0-0	-1	-1	-1	-1
chr1:21322074-21322274	-1	-0.78	-0.99	-1	-0.91	-0.94	-0.95	chr4:137645535-137645735	0.78	1.53	0.35	-0.32
chr1:21348870-21349070	2.4	1.56	1.19	0.07	2.22	1.58	2.15	chr4:137633882-137634082	-0.84	-0.76	-0.96	-0.98
chr1:21501935-21502135	1.15	0.93	0.34	1.33	1.18	-0.02	-0.02	chr4:137550546-137550746	0.51	0.29	0.11	0.13
chr1:21502352-21502552	-0.71	-0.56	-0.28	-0.64	-0.77	-0.46	-0.63	chr4:137550145-137550345	0.47	0.19	0.01	0.61
chr1:21503326-21503526	2.28	3.17	3.49	3.93	3.26	3.37	3.94	chr4:137549230-137549430	3.81	3.62	3.84	4.18
chr1:21521714-21521914	0.14	0.02	0.18	1	0.2	0.03	0.6	chr4:137524209-137524409	2.25	2.46	2.83	2.31
chr1:21543472-21543672	-0.71	0.27	0.38	1.21	0.19	0.64	0.82	chr4:137521187-137521387	-0.94	-0.92	-0.61	-0.89
chr1:21544472-21544672	-1	-0.1	-0.22	-0.43	-0.63	-0.28	-0.41	chr4:137520151-137520351	0.21	0.1	0.94	0.68
chr1:21558530-21558730	-0.14	-0.5	-0.12	0.93	-0.12	-0.2	0.3	chr4:137508862-137509062	1.47	2.08	2.29	2.27
chr1:21581798-21581998	0.54	1.13	1.38	2.26	1.22	1.28	1.94	chr4:137495623-137495823	-1	-0.99	-0.67	-0.8
chr1:21584858-21585058	-1	-0.01	-0.12	-0.67	-0.36	-0.17	0.5	chr4:137492772-137492972	-0.73	-0.92	-0.96	-0.98
chr1:21596834-21597034	-0.26	0.81	1.12	1.62	0.81	0.95	1.85	NA:0-0	-1	-1	-1	-1
chr1:21606600-21606800	0.86	0.47	0.13	-0.19	0.61	-0.01	0.97	chr4:137475961-137476161	-0.63	-0.82	-0.96	-0.89
chr1:21616304-21616504	-0.38	0.81	0.24	-0.08	0.06	0.18	0.28	chr4:137469800-137470000	-0.34	-0.72	-0.11	-0.08
chr1:21617072-21617272	-0.71	0.13	-0.06	-0.05	-0.34	-0.11	0.23	chr4:137469125-137469325	-0.27	-0.47	-0.67	-0.49
chr1:21619592-21619792	0.74	1.87	1.48	0.96	1.6	1.31	1.69	chr4:137465425-137465625	-0.12	-0.18	-0.61	-0.25
chr1:21620990-21621190	3.39	3.48	3.18	3.09	3.75	3.03	3.46	chr4:137464177-137464377	-0.54	-0.53	-0.67	-0.89
chr1:21632086-21632286	-0.71	-0.89	-0.92	-0.85	-0.93	-0.95	-0.85	chr4:137456255-137456455	0.55	-0.62	-0.51	-0.58
chr1:21651402-21651602	-0.53	0.52	0.5	1.34	0.56	0.25	0.49	chr4:137435302-137435502	-0.63	-0.53	-0.96	-0.89
chr1:21655441-21655641	-0.86	-0.84	-0.79	-0.64	-0.86	-0.79	-0.81	chr4:137431405-137431605	1.51	1.67	1.15	-0.4
chr1:21656064-21656264	1.2	0.34	-0.34	1.21	0.49	-0.14	0.31	chr4:137430827-137431027	-0.04	0.25	-0.61	-0.32
chr1:21660728-21660928	3.17	2.27	2.49	1.7	2.84	2.41	2.72	chr4:137427387-137427587	-0.63	-0.72	-0.51	-0.89
chr1:21661286-21661486	-0.38	0.58	0.74	1.02	0	0.62	0.68	chr4:137426945-137427145	0.02	-0.31	0.06	-0.14
chr1:21667562-21667762	-1	-0.84	-0.82	-0.9	-0.95	-0.84	-0.89	chr4:137422225-137422425	2.89	2.72	2.38	2.52
chr1:21670059-21670259	0.46	1.81	1.52	0.9	1.47	1.67	1.27	chr4:137420120-137420320	-0.54	-0.72	-1	-0.7
chr1:21672196-21672396	0.46	0.91	1.51	0.13	0.62	1.2	0.66	chr4:137417782-137417982	2.12	1.82	1.53	2.77
chr1:21673287-21673487	-0.38	-0.45	-0.46	-0.18	-0.43	-0.61	-0.49	chr4:137417285-137417485	1.86	1.08	1.23	1.89
chr1:21682372-21682572	-0.53	-0.77	-0.86	-0.64	-0.82	-0.85	-0.91	chr4:137409984-137410184	1.14	0.71	0.11	0.07
chr1:21695084-21695284	0.22	0.02	0.19	1.15	0.23	-0.1	0.37	NA:0-0	-1	-1	-1	-1
chr1:21710374-21710574	0.68	-0.82	-0.82	-0.96	-0.5	-0.69	-0.69	NA:0-0	-1	-1	-1	-1
chr1:21716374-21716574	0.29	-0.7	-0.86	-0.69	-0.38	-0.55	0.13	NA:0-0	-1	-1	-1	-1
chr1:21766428-21766628	-0.26	0.81	1.03	0.15	0.09	0.57	0.64	chr5:108298000-108298200	0.51	0.36	0.65	0.68
chr1:21815274-21815474	0.91	0.25	-0.19	-0.44	0.42	0.31	0.15	NA:0-0	-1	-1	-1	-1
chr1:21835589-21835789	-1	0.33	0.33	-0.37	-0.5	-0.08	-0.22	chr4:137352217-137352417	0.02	0.22	1	0.3
chr1:21861366-21861566	-0.26	-0.49	0	0.24	-0.45	-0.23	-0.07	NA:0-0	-1	-1	-1	-1
chr1:21910578-21910778	-1	-0.97	-0.68	-0.8	-0.99	-0.78	-0.84	chr4:137295145-137295345	0.37	-0.39	0.62	0.38
chr1:21921972-21922172	-0.86	-0.43	-0.51	-0.37	-0.77	-0.7	-0.8	chr4:137286215-137286415	-0.04	0.83	0.87	0.91
chr1:21929038-21929238	-0.86	-0.9	-0.94	-1	-0.94	-0.97	-0.98	chr4:137280765-137280965	1.29	0.97	1.81	1.22
chr1:21931503-21931703	-0.86	-0.99	-0.92	-0.9	-0.95	-0.95	-0.95	chr4:137278705-137278905	0.95	1.73	1.79	1.7
chr1:21934384-21934584	-0.04	0.42	0.18	-0.78	-0.29	0.03	-0.34	NA:0-0	-1	-1	-1	-1
chr1:21948992-21949192	-0.86	0.09	-0.12	-0.83	-0.62	-0.31	-0.74	chr4:137263255-137263455	0.42	1.08	0.87	1.2
chr1:21976306-21976506	-1	-0.84	-1	-0.92	-0.95	-1	-0.98	chr4:137239165-137239365	-0.34	-0.29	0.26	0.19
chr1:21985704-21985904	0.8	0.82	1.21	0.56	0.13	0.7	0.18	chr4:137232081-137232281	0.02	0.83	1.05	0.81
chr1:22024888-22025088	-0.71	-0.84	-0.86	-0.75	-0.84	-0.94	-0.84	chr4:137197655-137197855	1.49	-0.22	-0.38	0.95
chr1:22026695-22026895	0.22	-0.62	0.01	-0.69	-0.49	0.23	-0.23	NA:0-0	-1	-1	-1	-1
chr1:22029916-22030116	-0.38	-0.57	-0.23	0.19	-0.52	-0.3	0.75	chr4:137194065-137194265	-0.94	-1	-0.96	-0.89
chr1:22094860-22095060	0.86	-0.53	-0.71	-0.43	-0.03	-0.41	-0.62	chr4:115739956-115740156	-1	-0.99	-1	-0.98
chr1:22100153-22100353	1.56	-0.3	0.16	-0.3	0.4	0.47	1.12	NA:0-0	-1	-1	-1	-1
chr1:22106338-22106538	0.91	0.39	0.16	0.14	0.82	0.27	0.21	NA:0-0	-1	-1	-1	-1
chr1:22108910-22109110	0.68	0.51	1.08	0.76	0.85	0.74	1.02	chr4:137150549-137150749	1.83	1.69	1.37	1.8
chr1:22109819-22110019	0.38	1.37	2.11	2.35	1.34	1.51	1.92	chr4:137149746-137149946	3.74	3.74	3.19	4.24
chr1:22118090-22118290	-0.04	-0.91	-0.94	-0.9	-0.74	-0.64	-0.45	NA:0-0	-1	-1	-1	-1
chr1:22138816-22139016	-1	-1	-0.75	-0.96	-1	-0.85	-0.98	chr4:137137795-137137995	0.37	0.57	1.19	0.84
chr1:22263664-22263864	-0.86	-0.49	-0.7	-0.96	-0.83	-0.83	-0.98	chr4:137024644-137024844	0.42	-0.29	0.17	0.03
chr1:22264184-22264384	-0.38	-0.01	0.21	0.14	-0.4	-0.1	-0.09	chr4:137024074-137024274	0.37	-0.31	-0.38	0.24
chr1:22282524-22282724	-0.53	-0.58	-0.77	-0.7	-0.76	-0.75	0.31	chr4:137005033-137005233	-1	-0.99	-1	-0.89
chr1:22283823-22284023	-0.14	0.63	-0.18	1.66	0.32	-0.29	1.62	chr4:137003742-137003942	-0.94	-0.99	-1	-0.98
chr1:22290537-22290737	0.54	1.25	1.12	2.6	0.98	0.89	2.1	chr4:136999624-136999824	-0.73	0.52	0.31	0.19
chr1:22345598-22345798	1.62	2.17	2.34	2.21	2.5	2.61	2.69	chr4:136952784-136952984	-0.73	-0.82	-1	-0.98
chr1:22349438-22349638	0.46	0.82	1.01	1.47	0.85	1.07	0.73	chr4:136946055-136946255	-0.63	-0.72	-0.87	-0.32
chr1:22350942-22351142	2.01	2.1	1.63	2.31	2.26	1.93	2.22	NA:0-0	-1	-1	-1	-1
chr1:22352280-22352480	2.32	2.57	2.59	2.86	2.63	2.77	2.65	chr4:136943909-136944109	0.98	1.54	0.26	1.31
chr1:22358060-22358260	0.61	1.21	0.99	1.87	1.03	1.16	0.52	NA:0-0	-1	-1	-1	-1
chr1:22364586-22364786	-0.53	-0.78	-0.97	-0.83	-0.88	-0.95	-0.67	chr4:136926365-136926565	0.42	0.33	0.01	0.13
chr1:22366499-22366699	3.44	2.87	2.93	3.96	3.44	3.2	3.27	chr4:136923383-136923583	2.05	1.96	1.74	2.13
chr1:22371650-22371850	-0.38	-0.84	-0.6	0.62	-0.78	-0.65	-0.61	chr4:136918124-136918324	-0.94	-0.82	-0.96	-0.8
chr1:22373524-22373724	0.06	-0.86	-0.1	-0.83	-0.76	0.44	-0.61	NA:0-0	-1	-1	-1	-1
chr1:22379028-22379228	2.23	3.52	3.49	2.13	2.76	3.38	2.69	chr4:136913567-136913767	4.5	4.49	4.66	4.39
chr1:22379974-22380174	1.43	0.99	1.18	2.33	1.55	1.09	1.67	chr4:136912704-136912904	1.08	1.04	0.73	1.52
chr1:22380500-22380700	-0.53	-0.78	-0.25	0.35	-0.64	-0.42	-0.47	chr4:136912210-136912410	0.09	0.14	-0.23	-0.02
chr1:22381046-22381246	-0.14	-0.32	-0.34	0.26	-0.23	-0.33	-0.08	chr4:136911809-136912009	-0.45	-0.47	-0.51	-0.8
chr1:22383499-22383699	-0.26	-0.57	-0.66	0.42	-0.44	-0.65	-0.09	chr4:136909023-136909223	-0.63	-0.37	-0.42	-0.21
chr1:22402098-22402298	0.06	-0.64	-0.5	0.33	-0.63	-0.7	-0.41	chr4:136894584-136894784	-0.84	-0.82	-0.78	-0.89
chr1:22416367-22416567	0.22	0.61	0.2	0.27	0.62	0	0.51	chr4:136878402-136878602	0.09	-0.56	-0.42	0.03
chr1:22431470-22431670	2.44	1.51	1.63	1.48	2	1.71	2.3	chr4:136865186-136865386	-0.73	-0.39	-0.67	-0.7
chr1:22432232-22432432	0.46	0.42	0.2	1.5	0.63	0.23	0.92	chr4:136864426-136864626	0.27	0.8	1.09	0.89
chr1:22602331-22602531	-0.86	-0.25	-0.5	-0.75	-0.64	-0.66	-0.61	chr4:136720535-136720735	0.85	0.97	1.59	1.62
chr1:22677340-22677540	-1	-0.86	-0.94	-0.96	-0.98	-0.98	-0.92	chr4:136673985-136674185	0.64	-0.01	0.65	0.5
chr1:22725510-22725710	-0.71	-0.65	-0.22	0.88	-0.58	-0.2	-0.57	chr4:136644552-136644752	-0.84	-0.92	-0.87	-1
chr1:22743164-22743364	-0.26	0.85	1.28	1.54	0.32	0.9	0.76	chr4:136631974-136632174	-0.12	0.05	0.73	0.64
chr1:22747150-22747350	-0.53	-0.62	-0.45	-0.21	-0.66	-0.55	-0.31	chr4:136628505-136628705	0.59	0.97	1.39	1.52
chr1:22753148-22753348	-1	-0.76	-0.97	-0.96	-0.78	-0.89	-0.91	chr4:136620735-136620935	0.37	-0.99	-0.78	0.77
chr1:22755209-22755409	0.14	0.21	0.24	0.75	0.42	0.33	0.49	NA:0-0	-1	-1	-1	-1
chr1:22778814-22779014	0.22	0	0.87	0.9	0.39	0.27	0.59	chr4:136604123-136604323	0.21	0.45	-0.16	0.54
chr1:22930384-22930584	-0.86	-0.96	-0.78	-0.67	-0.97	-0.89	-0.98	chr4:136484925-136485125	0.15	0.33	0.23	0.13
chr1:22952143-22952343	-1	-0.9	-0.74	-0.92	-0.83	-0.82	-0.78	chr4:136463045-136463245	-0.12	0.36	0.71	0.58
chr1:22968582-22968782	-1	-0.22	0.24	0.38	-0.58	-0.18	-0.08	chr4:136449960-136450160	-0.73	-0.76	-0.67	-0.8
chr1:23031040-23031240	-0.14	0.4	0.15	0.79	0.19	0.48	1.12	chr4:136397094-136397294	1.18	1.1	1.85	2.35
chr1:23036977-23037177	-1	-0.93	-0.91	-0.96	-0.98	-0.84	-0.74	chr4:136392046-136392246	1.59	0.1	0.98	2.42
chr1:23056464-23056664	-0.86	-0.94	-0.92	-1	-0.98	-0.94	-0.95	chr4:136372705-136372905	1.36	-0.72	0.26	1.52
chr1:23058411-23058611	-0.71	-0.7	-0.97	-1	-0.8	-0.82	-0.81	chr4:136371375-136371575	-0.19	-0.39	0.11	0.44
chr1:23080705-23080905	-0.38	-0.23	-0.37	-0.96	-0.47	0.23	-0.67	chr4:136355963-136356163	-1	-0.99	-0.87	-0.98
chr1:23188685-23188885	-0.53	-0.93	-0.84	-0.75	-0.91	-0.8	-0.82	chr4:136252505-136252705	0.74	0.57	1.18	1.22
chr1:23211694-23211894	0.61	-0.36	-0.84	-0.92	-0.03	-0.74	-0.12	chr4:136237414-136237614	-1	-1	-0.87	-0.98
chr1:23215798-23215998	-0.38	-0.51	-0.36	-0.34	-0.55	-0.49	-0.2	chr4:136234465-136234665	1.11	1.42	2.26	2.14
chr1:23243483-23243683	-0.38	-0.86	-0.97	-0.92	-0.89	-0.98	-0.94	chr4:136207535-136207735	-0.19	-0.29	0.58	0.3
chr1:23246092-23246292	-1	-0.96	-1	-0.96	-0.97	-1	-0.95	chr4:136204875-136205075	1.22	1.3	1.62	1.83
chr1:23290798-23290998	-0.53	0.03	0.06	1.14	-0.14	-0.09	0.68	NA:0-0	-1	-1	-1	-1
chr1:23291776-23291976	-0.71	-0.93	-0.86	-0.92	-0.93	-0.94	-0.85	chr4:136182545-136182745	0.02	-0.15	-0.29	1.12
chr1:23303014-23303214	-0.26	0.32	-0.09	0.76	0.27	0.19	0.75	chr4:136177306-136177506	0.81	1.46	2	1.62
chr1:23345789-23345989	2.09	3.06	3.01	1.64	2.48	2.68	2.67	chr4:136158595-136158795	3.8	3.69	4.18	4
chr1:23346752-23346952	-0.71	-0.34	-0.32	0.31	-0.46	-0.33	0.23	chr4:136157848-136158048	1.14	0.9	0.73	0.75
chr1:23372297-23372497	0.06	-0.56	-0.63	-0.53	-0.46	-0.76	-0.25	chr4:136136922-136137122	-0.84	-0.76	-1	-0.98
chr1:23383915-23384115	-0.71	-0.85	-0.68	-0.53	-0.8	-0.76	-0.91	chr4:136126315-136126515	0.09	-0.09	0.11	-0.7
chr1:23385482-23385682	-1	-0.85	-0.97	-0.75	-0.92	-0.97	-0.94	chr4:136124465-136124665	-0.73	-0.62	-0.51	-0.7
chr1:23425300-23425500	0.06	0.72	0.82	2.99	1.02	0.81	1.61	chr4:136082429-136082629	0.59	0.45	1.68	1.24
chr1:23426852-23427052	1.87	1.52	0.2	0.24	2.16	0.48	0.44	chr4:136080389-136080589	-0.84	-0.92	-0.96	-0.8
chr1:23429956-23430156	2.67	1.42	1.13	1.08	2.12	1.4	1.62	NA:0-0	-1	-1	-1	-1
chr1:23440889-23441089	-0.26	-0.35	-0.33	0.08	-0.03	-0.5	0.39	NA:0-0	-1	-1	-1	-1
chr1:23445434-23445634	0.74	0.04	0.83	0.12	1.1	0.56	0.1	NA:0-0	-1	-1	-1	-1
chr1:23445848-23446048	1.36	1.36	0.88	0.66	1.82	0.84	1.42	NA:0-0	-1	-1	-1	-1
chr1:23474666-23474866	0.54	0.89	0.66	0.97	0.51	0.75	0.04	NA:0-0	-1	-1	-1	-1
chr1:23493989-23494189	-0.53	-0.22	-0.09	-0.23	-0.46	-0.47	-0.17	chr4:136026655-136026855	0.7	0.19	0.17	0.54
chr1:23494994-23495194	-0.71	-0.31	0.18	0.02	-0.51	-0.3	-0.19	chr4:136025771-136025971	1.14	0.52	-0.06	1.33
chr1:23496017-23496217	-0.71	-0.51	-0.46	0.06	-0.64	-0.63	-0.31	chr4:136025113-136025313	0.27	-0.09	0.01	0.28
chr1:23502732-23502932	-0.86	-0.98	-0.97	-1	-0.98	-0.99	-0.91	chr4:136018725-136018925	0.81	0.83	0.53	0.84
chr1:23504225-23504425	-1	-0.03	-0.32	-0.85	-0.61	-0.56	-0.61	chr4:136018375-136018575	1.51	0.9	0.76	1.17
chr1:23505634-23505834	-0.53	-0.7	-0.67	0.31	-0.55	-0.74	-0.38	chr4:136015947-136016147	-0.73	-0.76	-0.78	-0.98
chr1:23511262-23511462	-0.53	-0.09	0.35	1.44	-0.08	0	0.71	chr4:136010726-136010926	1.04	1.61	1.92	1.35
chr1:23535830-23536030	-1	-0.73	-0.94	-0.64	-0.9	-0.98	-0.98	chr4:135987305-135987505	0.15	0.41	0.82	0.54
chr1:23668886-23669086	0.91	-0.31	-0.22	-0.02	0.16	-0.19	0.48	chr4:135868528-135868728	-0.63	-0.39	-0.61	-0.08
chr1:23669769-23669969	0.14	0.19	0.55	0.29	0.34	0.48	0.5	chr4:135867762-135867962	-0.54	-0.15	-0.51	-0.02
chr1:23670214-23670414	-0.86	-0.09	-0.17	-0.85	-0.61	-0.41	-0.49	chr4:135867325-135867525	1.22	0.75	0.62	0.91
chr1:23670932-23671132	2.87	3.1	2.91	2.8	2.92	3.11	2.73	chr4:135866569-135866769	4.09	3.41	3.54	3.79
chr1:23695078-23695278	-0.53	0.66	1.51	1.35	0.63	0.83	1.02	chr4:135841580-135841780	2.6	2.93	1.5	3.52
chr1:23696384-23696584	-0.53	-0.43	-0.74	0.57	-0.68	-0.68	-0.18	chr4:135840328-135840528	-0.73	-0.56	-0.87	-0.89
chr1:23721259-23721459	-1	-0.97	-0.8	-0.96	-0.93	-0.89	-0.89	chr4:135822685-135822885	1.69	2.06	1.77	1.82
chr1:23730519-23730719	0.29	1	0.86	1.65	0.78	0.88	1.81	chr4:135816383-135816583	1.88	2.26	2.49	2.31
chr1:23748882-23749082	1.28	1.77	0.65	1.46	1.45	0.7	2.22	chr4:135805831-135806031	-0.63	-0.53	-0.87	-0.89
chr1:23751676-23751876	-0.53	-0.65	-0.58	0.42	-0.66	-0.69	-0.36	chr4:135803361-135803561	-0.84	-0.15	-0.06	-0.25
chr1:23761382-23761582	-0.53	-0.9	-0.97	-0.75	-0.91	-0.98	-0.94	chr4:135795625-135795825	1.11	1.98	1.96	2.04
chr1:23778548-23778748	-0.14	-0.59	-0.25	-0.14	-0.14	-0.13	-0.51	chr4:135784663-135784863	-1	-0.92	-0.96	-0.98
chr1:23810924-23811124	-0.14	1.29	1.74	1.21	0.76	1.14	1.41	chr4:135761982-135762182	2.01	2.19	1.57	1.62
chr1:23823670-23823870	-0.38	0.23	0.94	1.81	0.52	0.6	1.34	NA:0-0	-1	-1	-1	-1
chr1:23840641-23840841	-0.38	-0.78	-0.94	-0.67	-0.79	-0.89	-0.75	chr4:135745895-135746095	2.23	0.97	1.89	1.86
chr1:23848472-23848672	-0.38	-0.6	-0.84	-0.85	-0.78	-0.83	-0.77	chr4:135736148-135736348	1.74	1.74	1.77	2.34
chr1:23849202-23849402	0.74	-0.59	-0.58	-0.21	-0.08	-0.16	-0.51	chr4:135735446-135735646	0.37	1.25	0.56	0.19
chr1:23849898-23850098	-0.53	-0.96	-0.8	-0.57	-0.93	-0.82	-0.82	chr4:135735095-135735295	0.02	0.57	-0.67	-0.02
chr1:23851246-23851446	1.62	0.27	-0.3	-0.25	0.49	-0.22	0.86	chr4:135733955-135734155	1.65	1.58	0.91	0.81
chr1:23852286-23852486	0.8	0.63	0.19	-0.36	0.84	0.24	1.12	chr4:135733171-135733371	1.22	1.1	0.31	0.4
chr1:23854748-23854948	2.83	1.75	0.95	0.78	2.38	1.39	2.42	chr4:135730812-135731012	1.47	1.25	0.23	0.19
chr1:23855502-23855702	-0.86	-0.46	-0.74	-0.36	-0.62	-0.8	-0.49	chr4:135730195-135730395	0.51	0.71	-0.06	-0.25
chr1:23857240-23857440	-0.38	0.23	0.23	-0.85	-0.48	-0.2	-0.21	chr4:135728537-135728737	-0.27	0.05	-0.42	0.03
chr1:23859862-23860062	2.35	0.72	0.48	-0.5	1.5	0.98	0.36	chr4:135726101-135726301	-0.94	-0.62	-0.67	-0.14
chr1:23866376-23866576	2.81	2.74	3.03	3.71	3.18	3.08	3.77	chr4:135719504-135719704	2.47	2.91	3.3	3.06
chr1:23871344-23871544	0.22	0.56	0.86	1.33	0.59	0.63	1.39	chr4:135716064-135716264	2.08	2.33	2.81	2.78
chr1:23880364-23880564	-0.53	-0.75	-0.63	-0.34	-0.78	-0.78	-0.56	chr4:135704895-135705095	0.02	0.08	-0.06	0.54
chr1:23881356-23881556	-0.14	2.29	2.13	1.02	1.3	1.9	1.31	chr4:135703755-135703955	3.33	3.2	3.44	3.42
chr1:23883907-23884107	-0.71	0.19	-0.02	0.02	-0.12	-0.09	0.36	chr4:135701436-135701636	-0.34	-0.62	-0.67	-0.4
chr1:23885149-23885349	-0.86	-0.45	-0.37	-0.03	-0.52	-0.58	-0.22	chr4:135700274-135700474	0.74	0.8	0.56	1.07
chr1:23885982-23886182	1.87	2.43	1.77	1.35	1.86	1.71	2.41	chr4:135699536-135699736	3.51	3.64	3.56	3.52
chr1:23888892-23889092	-0.71	-0.68	-0.65	0.12	-0.84	-0.7	-0.49	chr4:135696315-135696515	1.22	0.86	0.62	0.19
chr1:23903884-23904084	0.14	1.13	1.02	0.46	0.66	1.14	1.64	chr4:135679059-135679259	0.78	0.14	0.23	0.38
chr1:23918786-23918986	-0.71	-0.22	-0.35	-0.36	-0.17	-0.51	0.51	chr4:135667984-135668184	-0.73	-0.72	-0.67	-0.49
chr1:23922228-23922428	-0.86	-0.97	-0.91	1.16	-0.97	-0.86	-0.46	NA:0-0	-1	-1	-1	-1
chr1:23927707-23927907	-0.86	0.49	0.32	1.67	0.16	-0.01	0.84	NA:0-0	-1	-1	-1	-1
chr1:23928748-23928948	-0.38	-0.02	0.2	1.32	-0.11	-0.11	0.12	chr4:135656374-135656574	1.96	1.91	1.05	1.73
chr1:23933712-23933912	-0.86	-0.57	-0.56	0.18	-0.82	-0.69	-0.51	chr4:135651707-135651907	2.06	0.77	1.83	1.76
chr1:23938944-23939144	-1	-0.31	-0.48	-0.13	-0.67	-0.45	-0.16	chr4:135645752-135645952	1.7	1.06	1.55	1.28
chr1:23939736-23939936	0.06	1.66	1.34	0.35	1	1.23	1.3	chr4:135644905-135645105	1.7	1.77	1.42	1.65
chr1:23940280-23940480	-0.38	-0.47	-0.12	0.36	-0.43	-0.42	0.13	chr4:135644364-135644564	0.15	0.05	0.01	0.28
chr1:23943818-23944018	-0.86	-0.52	-0.84	0.41	-0.66	-0.8	-0.14	NA:0-0	-1	-1	-1	-1
chr1:23946168-23946368	0.14	1.75	1.58	1.67	1.13	1.44	2.53	chr4:135637696-135637896	2.92	2.63	3.15	2.07
chr1:23946648-23946848	0.06	-0.32	-0.37	0.82	-0.41	-0.56	0.56	chr4:135637227-135637427	0.02	-0.22	-0.23	0.03
chr1:23953730-23953930	-0.53	0.01	-0.09	1.45	-0.23	-0.34	0.39	NA:0-0	-1	-1	-1	-1
chr1:23961538-23961738	-0.26	1.33	1.69	2.44	1.13	1.35	2.07	chr4:135627500-135627700	1.16	1.25	1.05	1.31
chr1:23963978-23964178	0.14	1.07	1.54	2.39	1.02	1.25	2.12	chr4:135625956-135626156	2.53	2.38	3.18	2.95
chr1:23991779-23991979	-0.71	-0.43	-0.09	0.4	-0.51	-0.17	0.16	NA:0-0	-1	-1	-1	-1
chr1:24018529-24018729	-0.53	0.49	0.41	0.7	0.09	0.24	0.69	chr4:135608881-135609081	1.63	1.64	0.96	2.3
chr1:24046956-24047156	0.29	-0.51	-0.52	-0.67	-0.4	-0.56	-0.46	NA:0-0	-1	-1	-1	-1
chr1:24049420-24049620	-1	-0.84	-0.9	-0.64	-0.92	-0.94	-0.85	chr4:135587375-135587575	1.02	2.01	0.5	-0.21
chr1:24054075-24054275	-0.71	-0.94	-0.76	-0.85	-0.85	-0.85	-0.84	chr4:135586945-135587145	0.32	1.06	-0.51	-0.49
chr1:24063349-24063549	-0.38	-0.13	-0.01	-0.8	-0.45	0.27	-0.65	NA:0-0	-1	-1	-1	-1
chr1:24069749-24069949	0.06	1.34	1.09	-0.07	0.56	1.12	0.56	chr4:135577586-135577786	4.99	5.1	5.13	5.16
chr1:24070776-24070976	-0.71	-0.49	-0.35	-0.12	-0.56	-0.46	-0.34	chr4:135576845-135577045	-0.45	0.29	-0.16	0.38
chr1:24072103-24072303	1.06	0.08	-0.14	0.66	0.55	0.31	0.28	chr4:135575657-135575857	-1	-0.56	-0.78	-1
chr1:24074740-24074940	-0.26	-0.84	-0.83	-0.69	-0.7	-0.86	-0.82	chr4:135572115-135572315	1.7	0.19	0.76	-0.02
chr1:24082849-24083049	-0.71	-0.97	-0.94	-0.5	-0.95	-0.93	-0.8	chr4:135562865-135563065	0.37	0.97	0.53	-0.7
chr1:24098714-24098914	1.06	1.32	1.47	2.11	1.28	1.44	2.05	NA:0-0	-1	-1	-1	-1
chr1:24104245-24104445	-0.26	-0.51	-0.49	-0.09	-0.5	-0.65	0.01	chr4:135544116-135544316	0.98	0.33	0.39	-0.8
chr1:24104737-24104937	0.8	1.74	2.14	1.29	1.4	1.81	1.78	chr4:135543086-135543286	4.37	3.94	4.17	4.39
chr1:24111426-24111626	2.42	-0.94	-0.78	-0.57	-0.34	-0.8	-0.62	chr4:135535153-135535353	-0.94	-0.82	-0.61	-0.8
chr1:24116764-24116964	-0.71	-0.64	-0.85	-0.46	-0.8	-0.78	-0.57	chr4:135529392-135529592	-0.12	0.49	-0.42	-0.21
chr1:24117485-24117685	0.86	1.88	1.8	1.04	1.48	1.77	2.06	chr4:135528490-135528690	1.99	2.02	1.52	1.17
chr1:24118283-24118483	-0.86	0.11	-0.22	-0.08	-0.46	-0.31	0.09	chr4:135527795-135527995	0.78	0.83	0.76	0.72
chr1:24126212-24126412	-0.53	-0.35	-0.36	-0.53	-0.65	-0.55	-0.42	chr4:135520395-135520595	0.47	0.63	0.65	0.5
chr1:24127056-24127256	0.22	1.08	0.81	0.04	0.35	0.74	0	chr4:135519647-135519847	2.15	1.99	1.74	2.3
chr1:24127667-24127867	-0.71	-0.23	-0.01	0	-0.5	-0.35	-0.28	chr4:135519177-135519377	1.31	1.19	0.76	2.14
chr1:24130857-24131057	-1	-0.67	-0.89	-0.47	-0.79	-0.83	-0.83	chr4:135516655-135516855	1.36	1.5	2.17	1.6
chr1:24136298-24136498	0.68	1.52	1.38	1.47	1.28	1.43	2.09	chr4:135515211-135515411	-0.73	-1	-1	-0.7
chr1:24137344-24137544	-0.26	0.68	0.72	1.42	0.41	0.58	1.12	chr4:135514389-135514589	-0.73	-0.82	-0.96	-0.7
chr1:24142548-24142748	-0.86	-0.93	-0.94	-1	-0.97	-0.97	-1	chr4:135510265-135510465	1.77	2.93	2.66	2.62
chr1:24151863-24152063	1.46	2.38	2.21	1.64	1.8	2.1	2.1	chr4:135502245-135502445	3.4	3.48	3.67	3.26
chr1:24152408-24152608	0.61	-0.11	0	0.04	0.49	-0.03	0.25	NA:0-0	-1	-1	-1	-1
chr1:24165098-24165298	-1	0.34	0.49	0.57	-0.32	0.33	0.15	NA:0-0	-1	-1	-1	-1
chr1:24194786-24194986	2.6	2.73	2.92	2.94	2.76	2.79	3.22	chr4:135476395-135476595	3.43	4.15	3.44	4.08
chr1:24195348-24195548	-0.86	-0.8	-0.36	0.2	-0.79	-0.6	-0.37	chr4:135476205-135476405	2.64	3.31	2.63	3.05
chr1:24212775-24212975	-0.71	-0.85	-0.91	-0.92	-0.91	-0.97	-0.85	chr4:135467545-135467745	0.51	0.22	1.18	0.68
chr1:24223054-24223254	-0.71	-0.28	-0.16	0.71	-0.57	-0.5	-0.17	chr4:135461299-135461499	-0.73	-0.56	-0.96	-0.14
chr1:24224281-24224481	-0.38	-0.56	0.06	-0.57	-0.41	0.4	-0.83	NA:0-0	-1	-1	-1	-1
chr1:24225629-24225829	-0.14	-0.43	-0.04	-0.61	-0.46	0.59	-0.68	NA:0-0	-1	-1	-1	-1
chr1:24231218-24231418	-0.38	-0.18	-0.42	-0.92	-0.33	-0.08	-0.55	chr4:135460058-135460258	-0.63	-0.76	-0.96	-0.49
chr1:24235360-24235560	-0.86	0.04	0.62	-0.21	-0.56	0.04	-0.12	chr4:135455872-135456072	-0.73	-0.76	-0.61	-0.4
chr1:24237318-24237518	-1	-0.29	-0.33	-0.38	-0.7	-0.51	0.01	chr4:135454374-135454574	2.7	2.74	2.98	2.67
chr1:24239794-24239994	-0.38	-0.28	0.73	-0.28	-0.33	0.56	0.75	chr4:135451255-135451455	0.47	0.66	0.65	1.24
chr1:24243388-24243588	-0.26	0.44	0.93	0.76	0.02	0.86	0.49	chr4:135445886-135446086	2.29	2.14	3.08	2.64
chr1:24275732-24275932	-1	-1	-1	-1	-1	-1	-1	chr13:101716587-101716787	-1	-0.99	-0.87	-0.98
chr1:24281677-24281877	-1	-1	-1	-1	-1	-1	-1	chr4:135432595-135432795	4.37	4.49	4.18	3.95
chr1:24286766-24286966	-1	-1	-1	-0.92	-1	-1	-1	chr4:135429245-135429445	1.22	1.17	0.76	1.35
chr1:24292104-24292304	-1	-1	-1	-1	-1	-1	-1	chr4:135424965-135425165	0.7	1.28	-0.23	0.34
chr1:24302962-24303162	-1	-1	-1	-1	-1	-1	-1	chr4:135416255-135416455	0.37	1.1	-0.06	-0.4
chr1:24306086-24306286	-1	-1	-1	-1	-1	-1	-1	chr4:135412655-135412855	0.81	0.1	0.23	0.68
chr1:24306824-24307024	-1	-1	-1	-1	-1	-1	-1	chr4:135411835-135412035	4.91	4.62	4.83	4.9
chr1:24329877-24330077	-1	-1	-1	-1	-1	-1	-1	chr4:135406825-135407025	1.04	0.14	1.2	1.46
chr1:24381522-24381722	-0.71	-0.85	-0.92	-0.83	-0.89	-0.89	-0.85	chr4:135373245-135373445	0.32	1.79	1.76	0.89
chr1:24383200-24383400	-0.71	-0.91	-0.97	-0.64	-0.91	-0.99	-0.92	chr4:135370865-135371065	0.7	1.48	0.35	-0.58
chr1:24394156-24394356	-0.86	-0.93	-1	-0.92	-0.97	-0.99	-0.95	chr4:135357355-135357555	0.67	0.97	1.18	1.37
chr1:24397487-24397687	-0.38	0.51	0.44	1.26	0.3	0.57	0.88	chr4:135354264-135354464	-0.73	-0.56	-0.78	-0.89
chr1:24434760-24434960	-0.86	-0.84	-0.99	-0.64	-0.95	-1	-0.95	chr4:135318603-135318803	0.15	-0.07	0.43	0.07
chr1:24439085-24439285	1.01	0.08	0.11	-0.02	0.45	0.47	0.45	chr4:135315007-135315207	-0.73	-1	-0.78	-0.89
chr1:24477089-24477289	0.61	1.01	0.7	1.43	0.77	0.77	1.34	chr4:135265173-135265373	1.7	2.15	1.66	2.88
chr1:24513724-24513924	-0.04	0.95	-0.1	-1	0.2	0.21	-0.18	chr4:135242306-135242506	-0.04	0.29	0.23	0.28
chr1:24516678-24516878	1.6	0.25	-0.11	-0.01	0.75	0.08	0.72	NA:0-0	-1	-1	-1	-1
chr1:24518478-24518678	2.19	1.69	0.62	-0.53	1.59	1.51	1.73	chr4:135232481-135232681	-0.94	-0.62	-1	-0.8
chr1:24525920-24526120	0.29	0.75	0.87	2.01	0.87	0.83	1.3	chr4:135223363-135223563	0.55	0.8	0.76	0.68
chr1:24528504-24528704	-0.38	0.3	0.27	1.17	0.08	-0.01	0.5	chr4:135222134-135222334	0.74	1.08	1.05	1.02
chr1:24529923-24530123	-0.71	-0.8	-0.59	-0.78	-0.83	-0.65	-0.47	chr4:135220645-135220845	0.92	-0.22	-0.38	1.17
chr1:24577084-24577284	0.06	-0.8	-0.35	-0.83	-0.69	0.15	-0.8	NA:0-0	-1	-1	-1	-1
chr1:24589612-24589812	-0.71	-0.36	-0.81	-0.35	-0.68	-0.79	-0.55	chr4:135174045-135174245	0.95	-0.15	-0.61	0.38
chr1:24604090-24604290	0.38	0.84	0.33	-0.46	0.84	0.61	0.51	chr4:135163453-135163653	-0.73	-0.92	-1	-0.98
chr1:24645789-24645989	-0.71	-0.6	-0.79	0.08	-0.67	-0.8	-0.42	chr4:135129405-135129605	0.64	-0.07	-0.06	0.68
chr1:24647532-24647732	-0.26	-0.67	-0.44	0.18	-0.58	-0.57	-0.62	chr4:135127635-135127835	-0.45	-0.22	-0.78	0.58
chr1:24648322-24648522	-0.14	1.15	0.82	-0.53	0.51	0.49	0.27	chr4:135126577-135126777	0.59	-0.31	-0.11	0.61
chr1:24648841-24649041	0.61	0.83	0.9	0.72	1.26	1.32	0.68	chr4:135126188-135126388	1.57	1.48	1.23	1.56
chr1:24677882-24678082	0.06	0.71	0.16	-0.8	0.49	0.25	0.25	chr4:135101082-135101282	-0.04	-0.47	-0.16	0.13
chr1:24691812-24692012	0.74	1.26	-0.19	-0.9	1.03	0.48	0.66	chr4:135087685-135087885	-0.73	-0.92	-1	-0.58
chr1:24705358-24705558	-0.86	-0.89	-0.75	-0.45	-0.78	-0.79	-0.84	chr4:135076336-135076536	1.04	0.08	-0.51	0.61
chr1:24710862-24711062	2.11	1.5	0.02	-0.46	1.8	0.5	2.11	chr4:135070241-135070441	-0.84	-0.92	-0.87	-0.98
chr1:24711744-24711944	-0.26	0.27	-0.09	0.59	-0.13	0.19	0.34	NA:0-0	-1	-1	-1	-1
chr1:24712176-24712376	0.38	-0.55	-0.47	-0.7	-0.25	-0.41	0.04	chr4:135068854-135069054	-0.94	-0.92	-1	-0.89
chr1:24716763-24716963	-0.53	-0.94	-0.82	-0.78	-0.84	-0.79	-0.64	chr4:135064495-135064695	0.51	0.93	0.76	0.89
chr1:24717883-24718083	1.24	0.95	0.43	1.68	1.3	0.89	1.8	chr4:135063840-135064040	-0.34	0.1	-0.23	0.07
chr1:24718812-24719012	0.54	0.97	0.47	1.09	1.38	0.89	1.67	NA:0-0	-1	-1	-1	-1
chr1:24719837-24720037	-0.53	0.06	-0.44	1.04	-0.07	-0.56	0.41	NA:0-0	-1	-1	-1	-1
chr1:24740196-24740396	1.24	1.86	2.16	2.83	2.06	1.97	2.43	chr4:135051694-135051894	0.02	-0.53	-0.51	-0.7
chr1:24742079-24742279	4.15	3.8	3.72	3.88	4.07	3.99	4.17	chr4:135050458-135050658	4.08	3.97	4.11	3.97
chr1:24742702-24742902	-0.38	-0.46	-0.64	0.06	-0.55	-0.68	-0.29	chr4:135049825-135050025	0.42	0.86	0.5	0.58
chr1:24743368-24743568	2.7	1.87	1.42	1.09	2.59	1.9	2.54	chr4:135049280-135049480	0.92	0.63	0.31	0.19
chr1:24802174-24802374	-0.86	-0.66	-0.52	1.12	-0.79	-0.63	-0.89	NA:0-0	-1	-1	-1	-1
chr1:24807694-24807894	0.86	1.75	1.63	1.55	1.85	1.4	1.29	NA:0-0	-1	-1	-1	-1
chr1:24808532-24808732	1.98	1.62	1.08	1.38	2.11	1.38	1.95	NA:0-0	-1	-1	-1	-1
chr1:24809946-24810146	-0.38	1.42	0.62	1.42	0.84	0.55	1.24	NA:0-0	-1	-1	-1	-1
chr1:24812878-24813078	-0.86	1.68	1.9	1.83	1.29	1.31	1.95	NA:0-0	-1	-1	-1	-1
chr1:24813335-24813535	-0.14	0.23	0.72	0.7	0.45	0.33	1.06	NA:0-0	-1	-1	-1	-1
chr1:24820687-24820887	-0.86	-0.92	-0.94	-0.96	-0.97	-0.86	-0.97	chr4:134995403-134995603	1.88	1.69	1.2	1.7
chr1:24825205-24825405	-1	-0.86	-0.97	-0.67	-0.57	-0.83	-0.86	chr4:134992362-134992562	2.66	1.74	2.36	2.43
chr1:24827857-24828057	0.68	1.09	1.19	0.97	1.3	1.33	1.9	chr4:134990876-134991076	-0.84	-0.53	-0.78	-0.14
chr1:24828670-24828870	1.24	1.94	1.5	2.33	1.86	1.56	2.35	chr4:134990105-134990305	2.3	2.22	1.99	2
chr1:24829314-24829514	1.28	2.83	2.43	0.68	1.96	2.41	2.23	chr4:134989527-134989727	2.44	2.11	2	2.66
chr1:24829910-24830110	-1	0.24	0.77	0.35	-0.08	0.1	1.13	chr4:134989061-134989261	0.81	0.45	0.53	0.24
chr1:24830492-24830692	-0.14	-0.44	-0.33	-0.21	-0.16	-0.33	0.9	chr4:134988000-134988200	-0.54	-0.37	-0.67	-0.58
chr1:24830950-24831150	0.14	-0.07	0.2	0.23	0.04	-0.06	1.83	chr4:134987849-134988049	-0.54	-0.53	-0.16	0.03
chr1:24831554-24831754	-0.71	-0.35	-0.1	0.93	-0.1	-0.21	0.64	NA:0-0	-1	-1	-1	-1
chr1:24833156-24833356	0.38	0.65	0.9	2.06	1.03	0.35	1.62	chr4:134983872-134984072	-0.63	-0.47	-0.61	0.4
chr1:24834796-24834996	-0.71	0.36	0.35	0.7	-0.34	-0.09	0.81	chr4:134982752-134982952	-0.63	-0.72	-0.23	0.54
chr1:24853758-24853958	-0.14	0.12	0.54	1.57	0.36	0.55	0.87	NA:0-0	-1	-1	-1	-1
chr1:24861516-24861716	1.01	1.85	1.95	2.35	1.66	1.76	1.88	chr4:134972379-134972579	1.57	1.04	1.2	1.62
chr1:24863120-24863320	1.71	1.56	1.45	3.6	1.87	1.97	1.28	chr4:134970280-134970480	-0.63	-0.99	-0.51	-0.8
chr1:24866839-24867039	-0.53	-0.45	-0.37	-0.01	-0.12	-0.28	0.16	chr4:134968639-134968839	-0.84	-0.82	-0.67	-0.58
chr1:24867583-24867783	1.11	-0.13	-0.22	-0.17	0.63	0.31	0.42	NA:0-0	-1	-1	-1	-1
chr1:24868550-24868750	-0.86	-0.44	-0.1	-0.12	-0.6	-0.28	-0.47	chr4:134967665-134967865	2.08	2.14	2.79	2.48
chr1:24871888-24872088	-0.53	-0.74	-0.69	0.02	-0.75	-0.74	-0.43	chr4:134962239-134962439	4.25	4.04	4.28	4.04
chr1:24877335-24877535	-1	-0.97	-0.97	-0.78	-0.97	-0.99	-0.9	chr4:134960045-134960245	1.77	1.08	2.15	0.5
chr1:24913780-24913980	0.61	1.16	1.3	2.78	1.55	1.51	2.17	chr4:134938352-134938552	1.59	2.03	2.42	2.74
chr1:24961775-24961975	0.8	0.94	1.02	2.36	1.23	1.09	1.36	chr4:134914749-134914949	2.17	2.06	2.46	2.76
chr1:24968161-24968361	-1	-0.19	-0.2	0.24	-0.55	-0.37	-0.34	NA:0-0	-1	-1	-1	-1
chr1:24969369-24969569	4.02	3.86	3.77	3.98	3.95	4.05	3.77	chr4:134909271-134909471	4.43	3.44	3.71	3.84
chr1:25015110-25015310	-0.26	0.1	0	0.33	0.06	0.12	0.21	NA:0-0	-1	-1	-1	-1
chr1:25020788-25020988	-0.38	-0.62	-0.92	-0.96	-0.58	-0.84	-0.66	chr4:134870318-134870518	0.51	0.52	-0.29	-0.14
chr1:25021894-25022094	0.29	-0.77	-0.74	-0.96	-0.25	-0.63	-0.07	chr4:134868985-134869185	-0.04	1.06	-0.23	0.44
chr1:25031842-25032042	0.61	0.33	-0.69	0.23	0.83	-0.28	-0.43	chr4:134863032-134863232	-0.84	-0.82	-0.61	-0.89
chr1:25035563-25035763	0.54	-0.58	-0.79	-0.67	-0.45	-0.8	-0.52	chr4:134859091-134859291	-0.94	-0.82	-0.96	-0.89
chr1:25051180-25051380	-1	-0.91	-0.99	-0.9	-0.98	-0.98	-0.9	chr4:134848745-134848945	1.14	0.97	1.03	1.22
chr1:25070422-25070622	-1	-0.94	-0.77	-0.02	-0.95	-0.77	-0.59	chr4:134829395-134829595	0.55	0.41	-0.11	0.38
chr1:25071588-25071788	2.95	4.08	3.55	2.86	3.18	3.42	3.01	chr4:134828754-134828954	4.97	4.96	4.99	5.3
chr1:25072285-25072485	-1	-0.25	-0.46	-1	-0.75	-0.65	-0.89	chr4:134828165-134828365	1.61	0.45	0.68	1.68
chr1:25106967-25107167	-0.71	-0.82	-0.8	-0.8	-0.82	-0.79	-0.82	chr4:134804475-134804675	2.04	0.25	0.9	1.65
chr1:25155471-25155671	-0.71	-0.82	-0.81	-0.64	-0.85	-0.86	-0.92	chr4:134777475-134777675	0.85	-0.92	0.01	0.72
chr1:25157284-25157484	0.86	0.41	0.59	2.25	1.02	0.51	1.23	chr4:134775627-134775827	1.51	1.84	2.46	2.51
chr1:25161498-25161698	0.22	0.19	0.62	1.45	0.76	0.69	1.31	NA:0-0	-1	-1	-1	-1
chr1:25174581-25174781	2.03	2.57	2.16	1.65	2.39	2.37	2.07	chr4:134762242-134762442	3.51	4.2	3.38	3.55
chr1:25175381-25175581	-0.53	-0.57	-0.14	0.2	-0.34	-0.5	-0.1	NA:0-0	-1	-1	-1	-1
chr1:25176851-25177051	-0.86	-0.99	-0.85	-0.69	-0.9	-0.86	-0.8	chr4:134760205-134760405	0.51	1.04	-0.61	-0.02
chr1:25177445-25177645	-0.86	-0.92	-0.82	-0.53	-0.91	-0.89	-0.82	chr4:134759644-134759844	0.47	1.53	0.56	0.86
chr1:25183745-25183945	-1	-0.99	-0.92	-0.67	-0.98	-0.91	-0.99	chr4:134753845-134754045	1.77	1.28	0.82	1.46
chr1:25224632-25224832	-0.04	0.34	-0.1	0.07	-0.16	-0.3	-0.24	chr4:134735026-134735226	0.81	1.04	1.15	1.12
chr1:25237681-25237881	2.98	0.7	0.75	1.05	2.42	1.54	1.54	chr4:134725063-134725263	0.67	-0.09	-0.42	-0.58
chr1:25246846-25247046	1.46	-0.52	-0.06	-0.43	0.46	1.05	0.24	chr4:134717431-134717631	2.05	0.29	-0.87	-0.49
chr1:25248860-25249060	1.01	-0.62	0.35	0.1	0.72	1.16	0.12	chr4:134715698-134715898	0.09	0.05	-0.38	-0.7
chr1:25249649-25249849	-0.86	-0.67	-0.65	-0.64	-0.78	-0.64	-0.81	chr4:134715075-134715275	0.64	0.49	-0.23	-0.08
chr1:25250088-25250288	0.06	-0.48	-0.58	-0.53	-0.01	0.13	-0.46	chr4:134714576-134714776	1.51	1.46	0.84	0.13
chr1:25251033-25251233	-0.71	-0.83	-0.82	-0.43	-0.74	-0.76	-0.69	chr4:134713865-134714065	0.7	0.29	-0.29	-0.21
chr1:25251736-25251936	2.3	2.35	2.61	2.22	2.6	2.54	1.64	chr4:134713311-134713511	2.32	2.27	1.35	1.05
chr1:25253772-25253972	-1	-0.58	-0.48	-0.53	-0.62	-0.57	-0.66	chr4:134711375-134711575	1.81	0.36	-0.16	1.84
chr1:25255042-25255242	0.14	0.4	0.58	1.12	0.51	0.59	0.56	chr4:134710255-134710455	2.56	0.97	0.35	1.31
chr1:25255539-25255739	-0.26	0.28	0.41	0.26	-0.07	0.3	0.27	chr4:134709655-134709855	1.86	1.1	1.03	2.02
chr1:25256840-25257040	1.91	3.05	2.65	0.93	2.44	2.69	2.27	chr4:134708204-134708404	1.99	1.76	1.05	1.62
chr1:25258806-25259006	-0.53	0.52	0.68	-0.45	-0.33	0.31	-0.32	chr4:134706440-134706640	1.74	2.12	2.11	2.33
chr1:25273878-25274078	-0.71	-0.33	-0.29	-0.8	-0.52	0.19	-0.41	NA:0-0	-1	-1	-1	-1
chr1:25277935-25278135	0.22	0.21	-0.43	-0.78	-0.1	-0.58	-0.5	chr4:134690305-134690505	-0.84	-0.76	-0.78	-0.8
chr1:25279068-25279268	1.84	1	0.27	-0.02	1.25	0.32	0.48	chr4:134689145-134689345	-1	-0.76	-0.67	-0.32
chr1:25280588-25280788	0.54	-0.01	0.18	0.36	0.18	-0.2	0.16	chr4:134688037-134688237	-1	-0.92	-0.87	-0.8
chr1:25281708-25281908	2.93	2.54	0.82	0.17	2.71	1.85	2.1	chr4:134686709-134686909	-1	-0.76	-0.87	-0.8
chr1:25283490-25283690	-0.86	-0.67	-0.68	-0.96	-0.78	-0.78	-0.68	chr4:134684939-134685139	0.88	0.71	0.58	1.33
chr1:25290032-25290232	0.06	1.02	0.35	0.32	0.75	0.4	0.3	chr4:134677765-134677965	-0.73	-0.39	-0.96	-0.32
chr1:25291578-25291778	4	3.75	2.99	2.1	3.79	3.38	2.35	chr4:134676279-134676479	4.22	4.06	3.49	3.11
chr1:25293234-25293434	1.98	2.44	1.32	-0.8	2.22	2.11	0.69	chr4:134674878-134675078	0.27	-0.01	-0.87	-0.7
chr1:25296502-25296702	-1	0.33	-0.04	-0.61	-0.47	-0.51	-0.61	chr4:134671909-134672109	-0.54	-0.72	-0.61	-0.21
chr1:25307445-25307645	-0.86	0.24	-0.34	-0.03	-0.43	-0.65	-0.02	NA:0-0	-1	-1	-1	-1
chr1:25308172-25308372	-0.53	0.83	0.3	0.39	0.2	-0.29	0.58	NA:0-0	-1	-1	-1	-1
chr1:25311632-25311832	0.46	0.93	0.1	-0.16	1.13	0.36	0.1	chr4:134664670-134664870	1.24	0.8	0.35	-0.08
chr1:25314776-25314976	-0.71	0.56	-0.32	0.2	-0.18	-0.37	0.48	NA:0-0	-1	-1	-1	-1
chr1:25318180-25318380	0.06	0.54	0.09	-0.01	0.33	-0.19	0.17	chr4:134659739-134659939	0.81	1.23	0.31	0.61
chr1:25319284-25319484	0.61	1.94	1.58	1.32	1.91	1.17	1.78	chr4:134658806-134659006	1.45	1.79	0.82	1.2
chr1:25324124-25324324	-0.38	0.75	-0.1	0	-0.34	-0.24	-0.16	chr4:134654510-134654710	0.88	0.25	0.23	0.97
chr1:25336368-25336568	0.14	0.82	-0.43	-0.45	0.63	-0.32	0.47	NA:0-0	-1	-1	-1	-1
chr1:25349112-25349312	1.53	2.64	2.29	1.39	2.02	2.36	1.6	chr4:134636123-134636323	1.45	0.86	0.68	2.15
chr1:25355446-25355646	1.43	1.17	-0.01	-0.16	1.23	0.19	-0.42	chr4:134631094-134631294	-0.84	-0.72	-0.87	-0.58
chr1:25355932-25356132	0.06	0.32	0.11	0.02	0.4	-0.2	-0.51	chr4:134630540-134630740	0.02	0.29	-0.96	-0.4
chr1:25357382-25357582	1.79	2.03	0.92	0.3	1.7	1.67	1.48	chr4:134629495-134629695	0.78	1.23	0.31	-0.49
chr1:25358812-25359012	2.87	0.53	0.17	2.11	1.6	0.66	1.7	NA:0-0	-1	-1	-1	-1
chr1:25362819-25363019	-0.53	-0.65	-0.51	-0.22	-0.56	-0.17	-0.76	chr4:134623753-134623953	-0.19	-0.09	-0.51	-0.25
chr1:25363986-25364186	-0.26	0.51	0.98	0.51	0.56	0.47	0.24	chr4:134622916-134623116	1.69	2.06	1.66	2.6
chr1:25422216-25422416	1.65	0.97	1.24	-0.06	1.51	1.26	0.2	chr4:134575973-134576173	-0.84	-0.62	-0.67	-0.7
chr1:25426136-25426336	-0.26	0.25	-0.06	-0.16	0.54	-0.16	-0.36	NA:0-0	-1	-1	-1	-1
chr1:25428018-25428218	0.14	0.97	1	1.61	1.04	0.97	1.24	chr4:134574042-134574242	0.67	1.5	1.19	1.2
chr1:25436201-25436401	0.91	0.89	-0.19	1.33	0.65	-0.14	-0.02	NA:0-0	-1	-1	-1	-1
chr1:25475288-25475488	0.38	0.2	0.56	0.47	0.62	0.52	0.2	chr4:134536031-134536231	-1	-1	-1	-0.8
chr1:25512811-25513011	-0.71	-0.98	-0.82	-0.96	-0.94	-0.89	-0.91	chr4:134519025-134519225	1.72	2.02	1.68	1.93
chr1:25523431-25523631	-1	-0.82	-0.91	-0.96	-0.8	-0.91	-0.83	chr4:134512345-134512545	1.11	1.46	1.92	1.33
chr1:25524876-25525076	-0.86	-0.81	-0.58	0.36	-0.84	-0.75	-0.52	NA:0-0	-1	-1	-1	-1
chr1:25531450-25531650	-0.04	-0.19	0.3	1.28	0.12	0.09	0.31	chr4:134501914-134502114	1.31	1.77	1.5	1.31
chr1:25558767-25558967	1.36	1.74	1.63	2.33	1.66	1.48	1.52	chr4:134486886-134487086	3.42	2.84	2.95	3.21
chr1:25559662-25559862	1.65	1.56	1.62	0.82	1.83	1.79	2.25	NA:0-0	-1	-1	-1	-1
chr1:25566389-25566589	2.6	2.48	2.09	1.95	2.36	2.39	2.14	NA:0-0	-1	-1	-1	-1
chr1:25570962-25571162	-1	-0.86	-0.78	0.25	-0.81	-0.76	-0.7	chr4:134481523-134481723	-0.27	-0.47	-0.67	-0.02
chr1:25572825-25573025	-0.86	-0.1	0.16	0.24	-0.12	-0.1	0.19	chr4:134480200-134480400	1.36	0.49	0.58	1
chr1:25573912-25574112	2.94	3.79	3.48	3.73	3.41	3.47	3.64	NA:0-0	-1	-1	-1	-1
chr1:25594412-25594612	-1	1.85	1.71	0.76	0.69	1.11	0.56	NA:0-0	-1	-1	-1	-1
chr1:25664788-25664988	0.54	1.67	1.94	0.9	0.87	1.46	1	chr4:134470746-134470946	3.34	3.56	3.47	3.46
chr1:25665699-25665899	-0.71	-0.56	0.16	-0.01	-0.38	-0.3	0.48	chr4:134470118-134470318	0.02	0.41	-0.51	0.4
chr1:25666203-25666403	-1	-0.73	-0.7	-0.57	-0.85	-0.83	-0.77	chr4:134469565-134469765	1.31	1.61	1.48	1.52
chr1:25682448-25682648	0.46	0.44	0.21	-0.09	0.2	0.41	0.86	chr4:134457273-134457473	-0.84	-1	-0.87	-0.8
chr1:25683829-25684029	2.42	-0.42	1.23	-0.24	0.06	2.15	1.61	NA:0-0	-1	-1	-1	-1
chr1:25720141-25720341	-1	-1	-1	-1	-1	-1	-1	chr4:134439265-134439465	0.59	0.6	0.79	0.61
chr1:25728028-25728228	-1	-1	-1	-1	-1	-1	-1	chr4:134437229-134437429	-1	-0.76	-0.67	-0.7
chr1:25729518-25729718	-1	-0.86	-1	-1	-0.98	-0.99	-0.95	chr4:134435375-134435575	1.54	1.77	2.02	2.07
chr1:25756316-25756516	-0.86	0.19	0.52	0.23	-0.35	0.26	-0.01	chr4:134410450-134410650	-0.34	-0.22	-0.51	-0.32
chr1:25756992-25757192	1.39	1.66	2.67	3.4	2.14	2.07	2.7	chr4:134409424-134409624	3.8	3.29	3.21	3.96
chr1:25757530-25757730	-0.53	0.68	0.55	0.4	-0.17	0.4	0.36	chr4:134408891-134409091	1.41	1.08	0.35	1.6
chr1:25758136-25758336	-0.86	-0.64	-0.45	-0.02	-0.75	-0.59	-0.55	chr4:134408356-134408556	0.55	-0.22	0.26	0.75
chr1:25761660-25761860	-0.04	-0.06	-0.05	0.44	-0.1	-0.17	-0.21	chr4:134403933-134404133	-0.73	-0.66	-0.61	-0.49
chr1:25762314-25762514	0.61	-0.32	-0.3	-0.01	-0.13	-0.29	-0.57	chr4:134403321-134403521	-0.94	-0.92	-0.87	-0.89
chr1:25774098-25774298	1.36	-0.42	0.11	-0.22	-0.13	0.77	-0.5	chr4:134392917-134393117	-0.94	-0.92	-0.87	-0.98
chr1:25793814-25794014	-0.04	0.49	0.51	0.73	0.52	0.36	-0.01	NA:0-0	-1	-1	-1	-1
chr1:25799064-25799264	-0.86	-0.79	-0.64	0.47	-0.79	-0.76	-0.76	chr4:134377436-134377636	-1	-0.99	-0.87	-0.98
chr1:25800242-25800442	-0.38	0.19	0.32	0.81	-0.03	-0.09	0.52	NA:0-0	-1	-1	-1	-1
chr1:25801216-25801416	-0.71	0.09	0.4	1.57	-0.52	-0.2	0.47	NA:0-0	-1	-1	-1	-1
chr1:25802772-25802972	-0.86	-0.62	-0.4	0.97	-0.71	-0.43	-0.34	chr4:134375543-134375743	-0.94	-0.99	-1	-0.89
chr1:25814082-25814282	-1	-0.44	-0.25	0.66	-0.6	-0.38	-0.07	NA:0-0	-1	-1	-1	-1
chr1:25824054-25824254	0.29	-0.64	-0.78	-0.69	-0.62	-0.79	-0.43	chr4:134360766-134360966	-0.73	-0.76	-0.78	-1
chr1:25830388-25830588	-0.26	0.29	0.01	1.57	0.32	0.16	1.12	chr4:134355304-134355504	1.22	2.19	2.79	2.1
chr1:25847028-25847228	0.14	0.52	1.03	2.51	1.08	1.05	1.92	chr4:134349186-134349386	1.47	1.74	1.98	1.84
chr1:25855058-25855258	-1	-0.84	-1	-0.85	-0.98	-0.95	-0.89	chr4:134342955-134343155	3.52	2.95	3.47	3.33
chr1:25863662-25863862	-1	-0.86	-0.91	-0.64	-0.92	-0.9	-0.85	chr4:134329035-134329235	0.37	0.1	0.65	0.95
chr1:25869972-25870172	-0.53	0.88	0.64	-0.67	0.03	0.34	0.25	chr4:134323834-134324034	2.81	2.69	2.57	2.63
chr1:25870906-25871106	-1	-0.67	-0.77	-0.35	-0.84	-0.79	-0.61	chr4:134323244-134323444	-0.04	0.22	-0.29	0.28
chr1:25876258-25876458	1.53	2.33	1.69	0.76	1.89	1.63	2	chr4:134318391-134318591	-0.63	-0.76	-0.23	-0.25
chr1:25876697-25876897	-0.14	0.01	-0.18	0.57	0	-0.18	0.32	chr4:134317448-134317648	-0.94	-0.92	-0.87	-0.7
chr1:25881515-25881715	-1	-0.8	-0.86	-0.61	-0.92	-0.8	-0.77	chr4:134313005-134313205	0.85	0.69	-0.16	0.16
chr1:25883282-25883482	0.46	0.49	0.02	1.07	0.79	0.34	0	chr4:134311366-134311566	-0.54	-0.53	-0.78	0.13
chr1:25884890-25885090	-0.86	-0.83	-0.74	-0.47	-0.84	-0.82	-0.73	chr4:134309933-134310133	0.09	-0.56	-0.61	0.97
chr1:25886927-25887127	-0.86	-0.84	-0.88	-0.32	-0.95	-0.85	-0.77	chr4:134308085-134308285	1.08	0.86	1.5	1.26
chr1:25888319-25888519	-1	-0.12	-0.22	0.53	-0.5	-0.51	-0.25	chr4:134306865-134307065	0.67	-0.18	0.62	1.14
chr1:25889212-25889412	0.29	1.47	0.95	2.46	1.31	0.58	1.56	chr4:134306095-134306295	2.49	1.21	1.94	2.97
chr1:25890158-25890358	-0.38	-0.75	-0.68	-0.96	-0.82	-0.79	-0.86	chr4:134305175-134305375	0.59	0.86	0.91	1.35
chr1:25891886-25892086	0.38	1.21	1.32	1.41	1.23	1.25	0.82	NA:0-0	-1	-1	-1	-1
chr1:25893154-25893354	-1	-0.2	-0.34	0.25	-0.73	-0.58	0.07	chr4:134303077-134303277	-0.63	-0.62	-0.78	-0.25
chr1:25894073-25894273	-0.53	-0.77	-0.98	-0.8	-0.84	-0.89	-0.78	chr4:134302305-134302505	0.47	0.29	-0.06	0.54
chr1:25894529-25894729	-1	-0.64	-0.8	-0.3	-0.85	-0.88	-0.7	chr4:134301855-134302055	1.04	0.22	-0.38	-0.08
chr1:25899264-25899464	0.14	0.09	-0.2	0.59	-0.2	-0.25	0.32	NA:0-0	-1	-1	-1	-1
chr1:25907871-25908071	-0.86	-0.79	-0.8	-0.67	-0.89	-0.85	-0.84	chr4:134290414-134290614	2.19	1.19	0.58	2.04
chr1:25935144-25935344	1.36	1.37	1.55	2.38	1.66	1.82	2.42	chr4:134269955-134270155	2.16	2.11	2.42	2.63
chr1:25942230-25942430	-0.86	-0.13	0.15	0.76	-0.32	-0.2	-0.21	chr4:134260972-134261172	-0.12	-0.22	0.23	0.16
chr1:25942944-25943144	-0.53	1.23	1.19	0.03	0.13	0.75	0.04	chr4:134260300-134260500	3.17	3.19	3.07	2.93
chr1:25944424-25944624	-0.86	-0.8	-0.58	-0.83	-0.94	-0.76	-0.81	chr4:134259048-134259248	0.27	0.05	-0.23	0.75
chr1:25945589-25945789	-0.53	0.5	0.5	1.02	-0.2	-0.1	0.19	chr4:134257860-134258060	1.41	0.93	1.52	1.57
chr1:25946830-25947030	-0.26	0.72	0.44	0.76	0.4	0.42	-0.03	chr4:134256624-134256824	-0.54	-0.66	-0.87	-0.4
chr1:25948446-25948646	-0.53	-0.38	-0.51	0.21	-0.51	-0.67	-0.52	chr4:134255331-134255531	-0.94	-0.82	-0.96	-0.58
chr1:25949148-25949348	-1	0.17	-0.01	1.29	-0.46	-0.27	-0.46	chr4:134253435-134253635	-1	-0.99	-0.78	-0.8
chr1:25950774-25950974	-0.26	0.86	0.44	0.51	0.57	0.42	0.52	chr4:134251624-134251824	-0.63	-0.76	-0.87	-1
chr1:25958660-25958860	0.06	-0.12	0.18	0.3	-0.16	0.15	0.35	NA:0-0	-1	-1	-1	-1
chr1:25960665-25960865	-0.86	-0.48	-0.79	0.4	-0.7	-0.83	-0.78	NA:0-0	-1	-1	-1	-1
chr1:25969281-25969481	2.44	2.66	2.47	2.87	2.88	2.67	1.37	chr4:134238925-134239125	0.27	-0.15	-0.23	0.61
chr1:25975446-25975646	0.06	-0.51	-0.6	0.23	-0.59	-0.74	-0.37	chr4:134233593-134233793	-0.84	-1	-0.96	-0.8
chr1:25983824-25984024	-1	-0.58	-0.76	0.21	-0.78	-0.81	-0.85	chr4:134226024-134226224	-0.84	-0.82	-1	-0.89
chr1:25995509-25995709	-0.86	-0.78	-0.94	0.31	-0.92	-0.95	-0.8	chr4:134216511-134216711	-1	-0.99	-0.96	-0.8
chr1:26000155-26000355	-0.86	-0.5	-0.52	0.76	-0.74	-0.67	-0.56	chr4:134209795-134209995	-0.63	-0.66	-0.96	-0.32
chr1:26002594-26002794	1.65	2.84	2.56	2.33	2.51	2.58	2.81	chr4:134208193-134208393	-0.04	-0.09	-0.78	-0.25
chr1:26003065-26003265	-0.53	-0.12	-0.01	0.5	-0.42	-0.45	-0.19	chr4:134207382-134207582	-0.73	-0.92	-1	-0.7
chr1:26003818-26004018	-0.71	-0.03	-0.45	0.83	-0.49	-0.6	0.21	chr4:134206380-134206580	-1	-0.76	-0.67	-0.7
chr1:26010297-26010497	-0.86	-0.92	-0.63	-0.75	-0.92	-0.78	-0.76	chr4:134198045-134198245	0.95	0.25	-0.29	1.62
chr1:26019124-26019324	-0.71	-0.37	-0.62	0.34	-0.67	-0.65	-0.47	chr4:134190604-134190804	-0.94	-0.82	-0.87	-0.58
chr1:26024348-26024548	-1	-0.03	-0.11	1.22	-0.66	-0.4	-0.03	NA:0-0	-1	-1	-1	-1
chr1:26030993-26031193	0.8	0.72	0.62	1.48	0.88	0.63	0.47	chr4:134180088-134180288	-0.94	-0.92	-1	-0.8
chr1:26038142-26038342	-0.26	0.62	-0.17	0.03	0	-0.2	0.28	NA:0-0	-1	-1	-1	-1
chr1:26057313-26057513	0.74	0.42	0.17	0.03	0.43	0.32	0.7	NA:0-0	-1	-1	-1	-1
chr1:26060095-26060295	-1	-1	-0.99	-0.64	-1	-0.99	-0.79	chr4:134157504-134157704	0.74	-0.22	0.35	1.33
chr1:26081331-26081531	-0.53	0.13	-0.38	1.42	-0.58	-0.62	0.18	NA:0-0	-1	-1	-1	-1
chr1:26091958-26092158	-0.86	-0.82	-0.71	0.27	-0.91	-0.8	-0.81	NA:0-0	-1	-1	-1	-1
chr1:26092952-26093152	-0.26	-0.8	-0.75	0.32	-0.8	-0.78	-0.66	chr4:134133126-134133326	-1	-0.82	-0.96	-0.98
chr1:26097280-26097480	-0.86	-0.77	-0.57	0.36	-0.83	-0.78	-0.83	NA:0-0	-1	-1	-1	-1
chr1:26097874-26098074	-1	-0.19	-0.41	1.1	-0.77	-0.68	-0.74	chr4:134131925-134132125	-0.94	-0.92	-0.96	-1
chr1:26101412-26101612	1.43	2.81	2.77	3.7	2.65	2.6	2.24	chr4:134127022-134127222	-1	-0.99	-0.67	-0.89
chr1:26123447-26123647	0.14	1.08	1.19	2.01	1.07	1.17	1.17	NA:0-0	-1	-1	-1	-1
chr1:26129482-26129682	-0.71	-0.13	0.18	0.35	-0.11	0.41	-0.3	chr4:134106104-134106304	-0.94	-0.82	-0.67	-0.89
chr1:26137478-26137678	-0.53	0.75	0.58	1.28	0.24	0.4	1	chr4:134099181-134099381	1.93	1.95	2.47	2.62
chr1:26146387-26146587	2.01	2.84	2.55	1.61	2.25	2.39	2.74	chr4:134090967-134091167	2.58	2.09	2.2	2.6
chr1:26147177-26147377	1.56	1.86	2.13	1.57	1.93	2.12	2.2	chr4:134090318-134090518	2.12	2.05	2.04	2.04
chr1:26185910-26186110	1.5	2.52	2.48	1.73	1.95	2.12	1.81	chr4:134066926-134067126	1.92	2.5	2.2	1.57
chr1:26202098-26202298	-0.53	0.26	0.1	-0.02	-0.36	-0.13	-0.3	chr4:134052691-134052891	0.92	0.71	0.62	0.75
chr1:26221986-26222186	1.53	2.03	2.44	3.23	2.03	2.33	2.84	chr4:134033989-134034189	2.7	3.3	3.74	3.47
chr1:26231763-26231963	0.29	0.96	1.97	1.5	1.16	1.27	1.91	chr4:134024989-134025189	3.38	3.51	3	3.46
chr1:26232798-26232998	0.61	2.36	1.79	0.1	1.32	1.88	1.12	chr4:134024225-134024425	3	2.56	2.7	2.73
chr1:26233500-26233700	-0.14	-0.41	-0.23	0.57	-0.67	-0.48	-0.34	chr4:134023531-134023731	0.55	0.08	0.01	0.84
chr1:26244586-26244786	0.54	0.2	0.68	0.56	0.55	0.58	0.31	chr4:134013395-134013595	-1	-0.76	-0.87	-0.89
chr1:26249105-26249305	-0.14	0.44	0.66	0.24	0.1	0.48	0.56	NA:0-0	-1	-1	-1	-1
chr1:26250019-26250219	-0.53	-0.65	-0.17	0.47	-0.6	-0.49	-0.34	chr4:134009162-134009362	-0.94	-0.99	-1	-0.8
chr1:26297932-26298132	1.56	1.63	2	1.75	1.49	1.8	1.59	NA:0-0	-1	-1	-1	-1
chr1:26317334-26317534	1.11	1.11	0.95	1.03	1.43	1.11	1.69	chr4:133958709-133958909	-0.54	-0.39	-0.38	-0.02
chr1:26320041-26320241	-0.86	-0.83	-0.83	-0.8	-0.9	-0.91	-0.64	chr4:133957475-133957675	0.21	0.08	0.68	1.02
chr1:26323613-26323813	0.29	0.83	1.04	1.16	0.99	0.76	1.25	chr4:133953095-133953295	-0.63	-0.47	-0.42	-0.21
chr1:26324790-26324990	2.47	2.23	2.69	3.01	2.55	2.56	3.01	chr4:133951882-133952082	3.16	2.56	2.98	3.02
chr1:26348115-26348315	-0.86	-0.86	-0.82	-0.78	-0.89	-0.86	-0.98	chr4:133928415-133928615	1.78	1.56	1.76	1.1
chr1:26355060-26355260	-1	-0.9	-0.82	-0.92	-0.95	-0.9	-0.95	chr4:133921285-133921485	0.42	0.49	0.39	0.34
chr1:26358463-26358663	-0.38	-0.84	-0.82	-0.5	-0.8	-0.82	-0.93	chr4:133917195-133917395	2.32	1.32	1.66	2.34
chr1:26361897-26362097	1.5	2.18	1.97	1.78	1.78	2.07	1.97	chr4:133913362-133913562	-0.27	-0.31	-0.87	0.07
chr1:26362508-26362708	-0.26	0.87	1.22	1.11	0.33	0.75	0.89	chr4:133912854-133913054	1.51	2.35	2.48	2.16
chr1:26364536-26364736	-0.86	-0.64	-0.64	-0.45	-0.7	-0.73	-0.65	chr4:133909985-133910185	0.27	0.77	-0.16	-0.98
chr1:26366501-26366701	-1	-0.84	-0.84	-0.78	-0.9	-0.84	-0.84	chr4:133907605-133907805	0.42	0.6	0.5	-0.89
chr1:26405823-26406023	-0.86	-0.84	-0.99	-0.8	-0.94	-0.98	-0.98	chr4:133863555-133863755	-0.84	0.33	-0.16	0.13
chr1:26424270-26424470	1.76	-0.32	0.52	-0.43	0.1	1.32	-0.3	NA:0-0	-1	-1	-1	-1
chr1:26430332-26430532	0.68	-0.7	-0.6	-0.53	-0.52	-0.51	-0.92	NA:0-0	-1	-1	-1	-1
chr1:26431542-26431742	0.22	0.66	1.25	3.15	1.13	1.08	2.4	chr4:133848062-133848262	1.7	2.61	2.75	2.48
chr1:26437497-26437697	0.06	1.45	0.95	0.04	0.76	0.83	0.72	chr4:133843702-133843902	3.21	2.69	2.51	2.98
chr1:26438116-26438316	2.01	3.67	3.89	1.75	2.91	3.47	2.71	chr4:133843161-133843361	4.08	3.82	4.05	4.06
chr1:26438897-26439097	-0.38	-0.16	-0.08	-0.05	-0.29	-0.29	0.25	chr4:133842375-133842575	0.42	0.29	-0.29	0.5
chr1:26450012-26450212	1.43	0.9	1.44	-0.35	1.27	1.33	2	chr4:133833157-133833357	-0.94	-0.82	-0.87	-0.8
chr1:26453032-26453232	3.99	3.2	3.11	3.39	3.83	3.34	3.18	chr4:133829270-133829470	3.21	3.51	2.95	2.89
chr1:26453796-26453996	0.06	0.31	0.31	0.3	0.3	0.06	0.35	chr4:133827346-133827546	-0.63	-0.76	-0.78	-0.4
chr1:26465558-26465758	0.06	0.16	0.06	0.28	0.44	0.1	0.49	NA:0-0	-1	-1	-1	-1
chr1:26471518-26471718	-0.04	0.36	0.77	0.45	0.2	0.17	0.56	chr4:133819335-133819535	-0.27	-0.39	-0.42	0.16
chr1:26490773-26490973	-0.53	-0.13	0.12	-0.01	-0.52	-0.2	-0.16	chr4:133805635-133805835	1.14	1.66	2.08	1.93
chr1:26493262-26493462	-0.53	0.75	-0.12	-0.11	0.71	-0.19	0.04	chr4:133803672-133803872	-0.54	-0.99	-0.61	-0.89
chr1:26496260-26496460	0.96	1.97	1.84	0.98	1.51	1.75	1.67	chr4:133801442-133801642	3.61	3.88	3.88	3.57
chr1:26496835-26497035	-0.71	-0.12	0.02	0.2	-0.43	-0.4	-0.24	chr4:133800875-133801075	0.21	0.33	0.06	0.07
chr1:26518350-26518550	-0.26	0.95	-0.16	-0.31	0.55	-0.37	0.44	NA:0-0	-1	-1	-1	-1
chr1:26527818-26528018	-0.26	0.21	0.24	1.52	0.51	0.36	1.51	chr4:133769101-133769301	-0.94	-1	-0.96	-0.98
chr1:26528492-26528692	2.42	2.06	1.75	1.58	2.91	2.05	3.11	chr4:133768771-133768971	-0.73	-0.92	-0.87	-0.7
chr1:26560606-26560806	1.76	2.73	3.08	2.25	2.26	2.6	2.53	chr4:133742851-133743051	4.17	3.78	3.72	3.7
chr1:26561616-26561816	0.14	-0.35	0.54	0.55	0.11	0.31	0.25	NA:0-0	-1	-1	-1	-1
chr1:26602170-26602370	0.96	1.66	1.72	2.7	1.56	1.54	2.23	chr4:133689490-133689690	-0.73	-0.76	-0.78	-0.8
chr1:26602824-26603024	2.23	1.7	0.62	0.65	2.1	0.82	1.22	chr4:133688381-133688581	-0.84	-0.92	-0.96	-0.49
chr1:26605672-26605872	-0.53	-0.51	-0.37	-0.37	-0.6	-0.56	-0.37	chr4:133685258-133685458	0.37	-0.01	-0.29	0.38
chr1:26606363-26606563	1.5	1.89	1.81	0.13	1.2	1.6	1.08	chr4:133684560-133684760	2.75	3.08	2.68	2.48
chr1:26606849-26607049	-1	-0.17	-0.36	-0.57	-0.56	-0.34	-0.43	chr4:133684125-133684325	0.88	0.77	0.11	0.58
chr1:26611533-26611733	1.2	1.61	1.97	1.62	1.57	1.57	1.13	chr4:133680072-133680272	1.7	1.59	1.05	1.82
chr1:26612473-26612673	0.06	0.46	0.4	0	0.31	0.34	0.69	chr4:133679163-133679363	0.02	-0.15	0.17	-0.02
chr1:26614003-26614203	3.3	2.56	2.36	1.58	3.06	2.84	3.29	chr4:133677616-133677816	1.67	1.28	1.4	1.65
chr1:26615176-26615376	2.26	1.96	1.61	0.26	2.13	1.85	1.77	chr4:133676478-133676678	-0.12	-0.47	-0.67	-0.08
chr1:26616356-26616556	0.38	1.23	0.59	0.06	0.82	0.54	1.32	chr4:133675467-133675667	0.27	-0.07	0.11	0.54
chr1:26617774-26617974	-0.71	-0.74	-0.88	-0.34	-0.84	-0.89	-0.74	chr4:133674545-133674745	1.26	1.5	0.53	1.39
chr1:26618524-26618724	-0.71	-0.7	-0.78	-0.64	-0.78	-0.75	-0.7	chr4:133673879-133674079	0.27	0.22	0.46	0.81
chr1:26619503-26619703	-1	-0.86	-0.98	-0.85	-0.91	-0.98	-0.85	chr4:133673005-133673205	3.81	3.61	3.16	3.23
chr1:26633024-26633224	2.28	2.92	2.45	2.74	2.69	2.76	2.7	chr4:133658422-133658622	3.04	3.25	3.18	2.99
chr1:26633830-26634030	-0.26	1.05	1.13	1.55	1.04	0.7	1.28	NA:0-0	-1	-1	-1	-1
chr1:26634992-26635192	-0.53	0.34	0.34	0.33	0.49	0.17	-0.14	NA:0-0	-1	-1	-1	-1
chr1:26641777-26641977	0.22	0.42	0	0.12	0.5	-0.1	0.55	chr4:133653429-133653629	1.51	1.66	0.82	0.84
chr1:26642780-26642980	-0.53	-0.67	-0.63	-0.53	-0.75	-0.74	-0.68	chr4:133653125-133653325	3.29	3.67	2.53	1.56
chr1:26643335-26643535	-1	-0.83	-0.83	-0.9	-0.95	-0.89	-0.82	chr4:133652605-133652805	1.16	1.54	0.62	0.72
chr1:26644282-26644482	2.59	2.39	2.32	2.57	2.64	2.4	2.85	chr4:133650911-133651111	2.94	2.72	2.57	2.45
chr1:26646114-26646314	0.06	0.41	0.18	0.19	0.36	0.09	0.25	chr4:133649740-133649940	0.15	0.29	-0.29	0.03
chr1:26648094-26648294	1.5	1.97	2.29	3.12	2.01	2.13	2.57	chr4:133648570-133648770	1.16	1.1	1.23	1.56
chr1:26650438-26650638	-0.71	-0.64	-0.8	-0.75	-0.8	-0.78	-0.76	chr4:133647145-133647345	1.86	1.06	1.28	1.75
chr1:26657924-26658124	-1	-0.74	-0.89	-0.92	-0.9	-0.92	-0.92	chr4:133643385-133643585	1.14	1.38	1.53	1.49
chr1:26662472-26662672	-0.71	-0.7	-0.61	-0.18	-0.83	-0.76	-0.8	chr4:133638515-133638715	0.21	-0.03	-0.23	0.58
chr1:26662996-26663196	0.29	0.83	0.51	0.2	0.44	0.34	0.42	chr4:133637897-133638097	4.29	3.94	3.7	3.93
chr1:26665737-26665937	-1	-0.82	-0.98	-0.92	-0.85	-0.94	-0.8	chr4:133634735-133634935	1.11	1.34	1.59	0.95
chr1:26683744-26683944	-1	-0.92	-0.94	-0.92	-0.94	-0.95	-0.99	chr4:133618055-133618255	2.05	1.82	0.79	0.19
chr1:26685365-26685565	1.89	1.24	0.68	2.23	1.98	1.03	0.98	chr4:133617503-133617703	3.06	3.33	2.85	2
chr1:26687331-26687531	-1	-0.82	-0.57	-0.61	-0.91	-0.75	-0.75	chr4:133615795-133615995	0.37	1.34	-0.16	-0.49
chr1:26687920-26688120	-1	-0.62	-0.63	-0.53	-0.86	-0.7	-0.63	chr4:133614905-133615105	2.01	2.28	1.39	0.5
chr1:26688535-26688735	-0.86	-0.96	-0.6	-0.32	-0.9	-0.75	-0.79	chr4:133614325-133614525	2.69	3.41	2.57	2.44
chr1:26690358-26690558	1.32	1.9	2.04	1.97	2.01	1.82	2.55	chr4:133612827-133613027	-0.84	-0.53	-0.61	-0.49
chr1:26699986-26700186	-0.38	0.1	-0.18	0.2	0.27	-0.16	0.47	chr4:133608199-133608399	-0.84	-0.72	-0.67	-0.4
chr1:26701644-26701844	0.38	0.11	-0.46	-0.43	0.4	-0.49	0.01	NA:0-0	-1	-1	-1	-1
chr1:26704960-26705160	3.78	3.12	2.69	1.57	3.64	3	3.71	chr4:133603734-133603934	1.77	0.36	0.01	-0.7
chr1:26710674-26710874	1.43	-0.13	-0.5	-0.18	1	-0.47	-0.65	NA:0-0	-1	-1	-1	-1
chr1:26712162-26712362	0.54	-0.12	-0.3	-0.05	0.31	0.08	0.68	NA:0-0	-1	-1	-1	-1
chr1:26716062-26716262	-0.53	-0.91	-0.84	-0.96	-0.85	-0.79	-0.65	chr4:133599045-133599245	0.59	0.33	-0.67	0.03
chr1:26718048-26718248	0.46	0.25	0.36	0.19	0.98	0.38	0.99	chr4:133591970-133592170	1.9	2.56	2.58	2.59
chr1:26722830-26723030	0.96	0.66	1.1	1.09	1.17	1.07	1.34	NA:0-0	-1	-1	-1	-1
chr1:26735118-26735318	0.22	0.2	0.8	2.59	0.44	0.47	1.04	chr4:133576630-133576830	0.55	1.8	1.33	1.35
chr1:26735642-26735842	-0.26	-0.19	-0.02	0.07	-0.07	0.03	0.44	chr4:133576176-133576376	-1	-0.53	-0.87	-0.7
chr1:26743610-26743810	0.29	1.18	1.17	2.01	1.09	1.25	1.71	NA:0-0	-1	-1	-1	-1
chr1:26758652-26758852	2.98	3.39	3.33	2.94	3.04	3.27	3.46	chr4:133556640-133556840	3.09	3.57	3.3	3.3
chr1:26781644-26781844	-0.86	-0.91	-0.86	-0.78	-0.86	-0.94	-0.98	chr4:133540970-133541170	-0.84	-0.66	-1	-0.89
chr1:26796876-26797076	-0.14	0.3	0.18	0.27	0.03	0.24	0.39	chr4:133525615-133525815	-0.84	-0.92	-0.78	-0.8
chr1:26798650-26798850	-0.14	0.86	0.65	0.41	0.19	0.31	0.37	chr4:133523947-133524147	2.52	2.42	1.79	2.75
chr1:26799554-26799754	1.79	3.01	3.12	1.75	2.43	2.83	2.61	chr4:133523126-133523326	4.25	4.37	4.42	4.4
chr1:26826796-26826996	0.74	2.28	2.4	0.89	1.57	2.02	2.05	chr4:133466828-133467028	3.55	3.56	3.66	4.09
chr1:26827686-26827886	1.5	1.72	1.69	0.57	1.38	1.69	2.37	chr7:137315542-137315742	-0.84	-1	-1	-1
chr1:26834956-26835156	-1	-0.97	-0.93	-0.8	-0.95	-0.94	-0.8	chr4:133459435-133459635	0.59	0.83	0.5	0.58
chr1:26855984-26856184	-1	-0.22	-0.11	-0.45	-0.67	-0.37	-0.68	chr4:133443769-133443969	1.55	1.44	1.15	1.44
chr1:26856538-26856738	-1	-0.44	-0.24	-0.37	-0.77	-0.56	-0.56	chr4:133443215-133443415	0.81	1.04	0.73	0.38
chr1:26861961-26862161	0.38	-0.34	-0.75	-0.37	-0.02	-0.75	0.34	chr4:133437716-133437916	-0.84	-0.76	-0.96	-1
chr1:26864166-26864366	-1	-0.79	-0.85	-0.22	-0.86	-0.84	-0.67	chr4:133435365-133435565	2.56	2.65	1.79	2.87
chr1:26865120-26865320	-1	-0.61	-0.69	-0.38	-0.62	-0.69	-0.5	chr4:133434009-133434209	0.32	0.1	0.01	-0.14
chr1:26866932-26867132	0.54	-0.12	-0.58	-0.53	0.24	-0.42	-0.45	chr4:133432094-133432294	-0.94	-0.72	-0.87	-0.49
chr1:26868450-26868650	1.65	2.08	1.97	0.76	2.11	2.23	2.22	chr4:133431367-133431567	-1	-0.82	-0.78	-0.8
chr1:26870752-26870952	-0.86	-0.52	-0.55	-0.21	-0.7	-0.66	-0.42	chr4:133429563-133429763	-0.54	-0.47	-0.29	-0.08
chr1:26872134-26872334	2.4	2.6	2.16	1.34	2.51	2.46	2.36	chr4:133428947-133429147	2.78	3.04	2.46	1.57
chr1:26880494-26880694	0.68	-0.63	-0.84	-0.47	-0.37	-0.7	-0.37	chr4:133422327-133422527	-0.94	-0.76	-1	-0.98
chr1:26906568-26906768	-0.71	-0.58	-0.82	-0.61	-0.78	-0.85	-0.52	chr4:133400435-133400635	0.98	1.04	0.71	1.1
chr1:26907470-26907670	-0.71	0.21	-0.41	-0.59	-0.38	-0.56	-0.52	chr4:133399175-133399375	2.54	3.16	1.95	0.89
chr1:26909326-26909526	0.46	0.87	0.32	-0.92	0.42	0.41	-0.13	chr4:133397042-133397242	3.36	4.06	3.14	2.44
chr1:26910694-26910894	0.29	-0.16	-0.5	-0.64	-0.21	-0.34	-0.11	NA:0-0	-1	-1	-1	-1
chr1:26924146-26924346	0.61	0.62	1.19	2.31	1.11	1.2	1.94	chr4:133389459-133389659	0.15	0.57	0.06	0.07
chr1:26928948-26929148	0.46	0.76	1.29	2.94	1.42	1.19	2.1	chr4:133385721-133385921	2.15	2.64	2.64	2.77
chr1:26930737-26930937	-0.86	-0.97	-0.9	-0.9	-0.96	-0.9	-0.68	chr4:133383807-133384007	1.08	0.41	0.62	0.91
chr1:26945966-26946166	-0.71	-0.63	-0.66	0.15	-0.66	-0.74	-0.42	chr4:133370965-133371165	0.09	0.49	0.06	0.95
chr1:26946591-26946791	0.38	1	1.43	1.2	0.97	1	1.45	chr4:133370375-133370575	3.22	3.24	2.61	3.35
chr1:26947168-26947368	1.15	2.41	3.02	2.97	2.31	2.62	3.18	chr4:133369817-133370017	4.06	3.52	2.64	4.17
chr1:26947732-26947932	0.06	1.63	1.28	0.79	1.05	1.31	1.23	chr4:133369225-133369425	3.55	3.17	3.16	3.66
chr1:26954697-26954897	-0.86	-0.94	-0.97	-0.85	-0.8	-0.98	-0.86	chr4:133360345-133360545	0.74	1.19	0.98	0.4
chr1:27004063-27004263	0.46	1.25	0.59	1.89	1.08	0.63	1.1	chr4:133330677-133330877	-0.19	-0.31	-0.06	0.3
chr1:27019198-27019398	-0.26	0.55	1.21	1.53	0.68	0.81	1.32	chr4:133313020-133313220	2.68	2.24	1.33	2.83
chr1:27022276-27022476	-0.38	0.85	0.87	0.03	0.03	0.48	0.21	chr4:133309958-133310158	1.14	0.33	0.73	1.89
chr1:27023356-27023556	-0.53	0.44	0.52	0.01	-0.22	0.27	-0.5	chr4:133308861-133309061	1.38	1.08	1.15	1.42
chr1:27024134-27024334	-0.71	-0.16	-0.33	-0.53	-0.61	-0.45	-0.45	chr4:133308075-133308275	0.09	0.25	0.39	0.54
chr1:27024681-27024881	2.09	1.71	1.5	2.52	2.06	1.63	1.78	chr4:133307534-133307734	1.88	2.09	2.07	1.78
chr1:27027434-27027634	-0.38	0.13	-0.18	0.32	0.04	-0.35	-0.08	chr4:133304038-133304238	-1	-0.66	-0.78	-0.25
chr1:27029253-27029453	0.06	0.49	0.34	-0.13	0.33	0.62	-0.22	chr4:133301760-133301960	-0.63	-0.82	-0.67	-0.4
chr1:27048257-27048457	0.96	0.65	1.38	0.95	0.82	1.23	0.4	chr4:133287081-133287281	-0.63	-0.56	-1	-0.8
chr1:27049842-27050042	-0.86	-0.41	-0.68	-0.24	-0.67	-0.74	-0.49	chr4:133285819-133286019	1.84	1.44	1.5	2.16
chr1:27051267-27051467	-0.71	-0.8	-0.79	-0.43	-0.88	-0.8	-0.78	chr4:133284435-133284635	0.37	-0.03	-0.06	0.68
chr1:27051958-27052158	-0.86	-0.78	-0.86	-0.58	-0.83	-0.88	-0.91	chr4:133283835-133284035	-0.54	0.36	-0.51	-0.32
chr1:27054075-27054275	-0.71	-0.78	-0.76	-0.21	-0.89	-0.8	-0.9	chr4:133281745-133281945	0.74	0.9	0.73	-0.14
chr1:27058916-27059116	-0.38	-0.85	-0.82	-0.32	-0.74	-0.84	-0.84	chr4:133275917-133276117	-0.04	-0.72	-0.29	0.19
chr1:27060590-27060790	1.24	0.27	-0.11	0.13	0.88	0.13	-0.06	chr4:133273060-133273260	-0.94	-0.76	-0.96	-0.7
chr1:27065972-27066172	0.61	0.09	0.3	0.84	0.21	-0.08	0.31	chr4:133269950-133270150	-1	-0.82	-0.61	-0.25
chr1:27067225-27067425	-0.38	-0.96	-0.78	-0.21	-0.89	-0.85	-0.74	chr4:133267705-133267905	-0.34	0.22	0.79	0.16
chr1:27070646-27070846	3.54	2.97	3.04	2.95	3.52	3.45	3.31	chr4:133262848-133263048	2.17	2.34	2.49	2.28
chr1:27071202-27071402	-0.26	0.41	0.04	-0.01	0.08	-0.07	0.25	chr4:133262398-133262598	0.09	-0.15	-0.29	0.44
chr1:27098156-27098356	-0.53	-0.61	-0.7	-0.75	-0.78	-0.64	-0.7	chr4:133244425-133244625	0.21	0.41	0.79	-0.21
chr1:27113014-27113214	-0.26	-0.13	0.5	0.62	0.09	0.17	0.65	chr4:133229632-133229832	0.74	0.36	0.06	0.5
chr1:27113783-27113983	2.48	1.38	0.92	1.07	1.72	0.97	1.72	chr4:133228950-133229150	2.14	2.14	1.33	1.98
chr1:27114687-27114887	0.8	1.29	1.41	0.65	0.98	1.03	1.29	chr4:133228105-133228305	1.94	1.63	1.37	1.93
chr1:27115687-27115887	1.71	1.89	1.54	2.91	2.05	1.82	2.55	chr4:133227184-133227384	1.43	1.9	1.35	1.86
chr1:27116602-27116802	0.22	0.58	-0.12	-0.57	0.44	-0.18	-0.33	chr4:133226212-133226412	-0.34	-0.72	-1	-0.7
chr1:27117034-27117234	1.36	1.9	0.4	-0.46	1.65	1.07	0.83	chr4:133225784-133225984	-0.94	-0.66	-0.78	-0.58
chr1:27126930-27127130	-0.04	0.7	0.02	0.13	0.76	-0.13	1.21	chr4:133215540-133215740	-0.12	-0.62	-0.42	-0.08
chr1:27136612-27136812	0.74	1.21	1.29	2.42	1.35	1.35	1.36	NA:0-0	-1	-1	-1	-1
chr1:27138368-27138568	0.8	-0.5	-0.44	-0.67	0.12	-0.51	-0.52	NA:0-0	-1	-1	-1	-1
chr1:27147369-27147569	0.06	0.24	-0.16	1.04	0.36	0.12	0.65	NA:0-0	-1	-1	-1	-1
chr1:27152938-27153138	-0.71	0.57	0.88	0.02	0	0.4	0.23	chr4:133189391-133189591	2.7	2.66	3.13	2.97
chr1:27153668-27153868	-0.53	-0.68	-0.57	-0.8	-0.8	-0.68	-0.78	chr4:133188815-133189015	0.78	0.97	0.53	0.81
chr1:27154613-27154813	-0.86	-0.86	-0.91	-0.57	-0.95	-0.89	-0.67	chr4:133188025-133188225	0.7	0.77	0.58	0.4
chr1:27155095-27155295	-0.71	-0.32	-0.45	-0.3	-0.48	-0.49	-0.34	chr4:133187555-133187755	0.95	1.25	0.23	0.68
chr1:27156998-27157198	-0.86	-0.77	-0.67	-0.58	-0.77	-0.76	-0.7	chr4:133185295-133185495	1.08	0.99	1.3	1.1
chr1:27160126-27160326	3.7	3.12	2.64	2.86	3.62	3.15	3.37	chr4:133181751-133181951	2.65	3.36	2.07	2.16
chr1:27161005-27161205	-0.71	-0.89	-0.93	-0.78	-0.89	-0.85	-0.84	chr4:133180845-133181045	1.22	1.01	0.53	0.16
chr1:27161517-27161717	-1	-0.84	-0.8	-0.57	-0.95	-0.91	-0.93	chr4:133180375-133180575	-0.12	0.29	0.06	0.4
chr1:27165020-27165220	-0.38	-0.92	-0.86	-0.9	-0.74	-0.78	-0.46	chr4:133177175-133177375	0.15	0.8	0.35	0.5
chr1:27165638-27165838	0.38	-0.68	-0.94	-0.57	-0.37	-0.66	-0.49	chr4:133176528-133176728	1.99	2.35	1.99	1.7
chr1:27166338-27166538	-0.86	-0.7	-0.96	-0.9	-0.89	-0.94	-0.86	chr4:133175725-133175925	0.85	1.73	1.48	0.61
chr1:27178814-27179014	-1	-0.92	-0.9	-0.92	-0.94	-0.91	-0.98	NA:0-0	-1	-1	-1	-1
chr1:27179680-27179880	-0.04	0.39	0.31	1.83	0.38	0.31	1.21	chr4:133165718-133165918	1.77	1.79	2.29	2.18
chr1:27189353-27189553	0.61	0.43	-0.56	-0.31	0.2	-0.35	0.31	chr4:133157829-133158029	2.07	2.18	2.14	2.14
chr1:27191403-27191603	1.43	2.42	2.04	1.74	1.75	1.86	1.61	chr4:133155855-133156055	1.77	1.58	1.18	0.97
chr1:27192466-27192666	-0.86	0.12	0.47	-0.08	-0.03	0.25	0.55	NA:0-0	-1	-1	-1	-1
chr1:27204556-27204756	0.8	0.81	1.4	2.82	1.24	1.34	2.04	chr4:133148727-133148927	0.85	1.06	0.94	1.26
chr1:27213664-27213864	0.14	-0.1	-0.07	0.28	0.03	-0.12	0.51	chr4:133142584-133142784	-0.63	-0.72	-0.51	-0.8
chr1:27216704-27216904	1.2	1.82	1.94	1.57	1.83	1.94	2.08	chr4:133140160-133140360	3.36	3.72	3.48	3.21
chr1:27226874-27227074	1.43	1.91	2.46	3.51	2.35	2.42	3.36	chr4:133130533-133130733	2.58	3.51	3.39	2.97
chr1:27248004-27248204	2.85	3.39	3.27	3.31	3.18	3.39	3.39	chr4:133101926-133102126	4.17	4.28	4.2	3.87
chr1:27248682-27248882	-0.38	-0.65	-0.07	0.42	-0.61	-0.37	-0.09	chr4:133101275-133101475	1.26	0.99	0.56	1.17
chr1:27293483-27293683	-0.71	-0.51	-0.41	-0.02	-0.58	-0.53	-0.23	chr4:133069025-133069225	1.11	1.59	1.73	1.87
chr1:27318164-27318364	-1	-0.33	-0.62	0.2	-0.64	-0.66	-0.31	chr4:133055460-133055660	-0.63	-0.72	-0.29	-0.4
chr1:27319988-27320188	-0.14	0.4	0.37	0.19	-0.02	0.16	0.3	chr4:133054455-133054655	1.61	1.74	1.58	1.35
chr1:27320656-27320856	-1	-0.25	-0.57	-0.96	-0.73	-0.59	-0.61	chr4:133053805-133054005	0.55	-0.53	0.11	0.54
chr1:27324232-27324432	1.01	1.33	1.33	2.33	1.37	1.41	2.02	chr4:133050438-133050638	2.56	3.33	3.15	2.85
chr1:27339000-27339200	-1	-0.78	-0.77	-1	-0.91	-0.84	-0.89	chr4:133036175-133036375	0.7	0.22	0.11	0.4
chr1:27339538-27339738	-0.53	-0.2	-0.52	-0.34	-0.64	-0.64	-0.49	chr4:133035799-133035999	3.5	3.27	3.42	3.43
chr1:27358179-27358379	-1	-0.75	-0.98	-0.34	-0.93	-0.99	-0.78	chr4:133024035-133024235	1.02	2.24	2.27	0.64
chr1:27371328-27371528	-0.86	0.58	0.82	0.98	0.28	0.43	1.45	chr4:133007509-133007709	1.22	1.85	2.21	2.09
chr1:27372516-27372716	-0.04	0.16	0.13	1.07	-0.17	0.15	0.56	chr4:133005751-133005951	0.74	1.34	1.23	0.54
chr1:27423965-27424165	0.22	0.65	0.93	1.57	0.55	0.9	1.18	chr4:132980136-132980336	0.7	1.06	1.2	1.37
chr1:27425708-27425908	-0.38	-0.83	-0.9	-0.5	-0.8	-0.81	-0.89	chr4:132979065-132979265	0.37	0.8	0.71	1.1
chr1:27429296-27429496	-0.38	0.87	0.81	1.5	0.35	0.55	1.03	chr4:132975518-132975718	0.37	-0.18	0.43	0.07
chr1:27438649-27438849	1.24	1.22	0.84	1.37	1.44	1.04	2.01	NA:0-0	-1	-1	-1	-1
chr1:27450928-27451128	-0.71	-0.8	-0.92	-0.92	-0.89	-0.85	-0.78	chr4:132955525-132955725	-0.04	0.88	0.96	-0.4
chr1:27463710-27463910	2.23	1.82	1.56	1.57	2.06	1.67	2.45	chr4:132946640-132946840	-0.84	-0.92	-0.87	-0.89
chr1:27480826-27481026	0.14	-0.46	-0.33	-0.29	-0.43	-0.37	-0.58	chr4:132926255-132926455	0.32	0.36	0.01	-0.25
chr1:27481654-27481854	2.05	2.1	2.98	3.06	2.44	2.56	2.78	chr4:132925450-132925650	3.32	2.49	2.98	3.21
chr1:27488165-27488365	1.79	1.07	0.4	1.24	1.1	0.35	2.49	chr4:132920103-132920303	-0.84	-0.66	-0.87	-0.8
chr1:27524500-27524700	0.14	0.5	0.98	2.32	0.84	0.86	1.75	chr4:132900119-132900319	0.85	1.01	1.25	1
chr1:27560246-27560446	-0.26	-0.06	0.25	0.42	0.03	0.06	0.36	chr4:132895848-132896048	0.21	0.14	0.5	0.58
chr1:27561407-27561607	-0.71	-0.34	-0.44	-0.92	-0.75	-0.62	-0.82	chr4:132894745-132894945	0.7	0.25	0.31	1.07
chr1:27579329-27579529	-0.71	-0.38	-0.55	0.1	-0.62	-0.61	-0.56	chr4:132882373-132882573	-0.94	-0.92	-1	-0.8
chr1:27585153-27585353	-0.38	-0.21	-0.44	0.88	-0.34	-0.62	0.38	NA:0-0	-1	-1	-1	-1
chr1:27611248-27611448	0.38	0.88	1.22	3.29	1.34	1.48	2.41	chr4:132865951-132866151	1.36	1.85	2.03	2.08
chr1:27617822-27618022	-1	-0.86	-0.77	-0.75	-0.89	-0.83	-0.94	chr4:132863435-132863635	0.74	1.04	1.66	1.28
chr1:27623276-27623476	-0.53	-0.42	-0.17	0.51	-0.52	-0.22	0.08	chr4:132857812-132858012	0.51	1.4	1.25	1.14
chr1:27625932-27626132	-0.53	-0.78	-0.78	-0.64	-0.8	-0.8	-0.95	chr4:132855055-132855255	0.78	-0.09	-0.11	0.77
chr1:27626631-27626831	-0.71	-0.74	-0.68	-0.44	-0.81	-0.74	-0.82	chr4:132854405-132854605	1.65	0.57	0.43	2.04
chr1:27627366-27627566	0.14	1.11	1.26	1.93	0.91	1.17	1.31	chr4:132853704-132853904	2.3	1.9	2.83	2.86
chr1:27648524-27648724	2.66	3.67	3.38	1.71	2.83	3.24	2.63	chr4:132833601-132833801	4.09	4.27	3.77	3.86
chr1:27649155-27649355	-0.86	-0.49	-0.24	0.35	-0.46	-0.46	-0.12	chr4:132832955-132833155	0.21	0.19	0.06	0.54
chr1:27659391-27659591	-0.71	0.09	0	0.56	-0.11	0.08	0.16	NA:0-0	-1	-1	-1	-1
chr1:27668678-27668878	-0.86	-0.09	-0.28	-0.11	-0.31	-0.37	0.39	chr4:132818670-132818870	-0.73	-0.03	-0.61	0.28
chr1:27670104-27670304	0.68	0.33	1.2	0.94	0.86	0.83	0.99	chr4:132817450-132817650	-0.63	-0.62	-0.61	0.07
chr1:27684004-27684204	0.29	1.4	1.68	1.02	0.93	1.37	1.46	chr4:132806700-132806900	1.65	1.54	1.68	2.27
chr1:27686621-27686821	-0.71	-0.3	-0.34	-0.3	-0.58	-0.52	-0.33	chr4:132803965-132804165	1.7	-0.37	-0.78	-0.58
chr1:27692040-27692240	0.86	1.57	1.98	0.81	1.04	1.34	1.64	chr4:132797823-132798023	-0.45	-0.09	-0.61	0.03
chr1:27692519-27692719	0.14	0.7	0.63	-0.24	0.15	0.23	-0.13	chr4:132797355-132797555	1.93	2.5	1.57	2.27
chr1:27699442-27699642	-1	-0.67	-0.9	-0.57	-0.89	-0.78	-0.68	chr4:132789585-132789785	0.02	0.52	0.79	0.72
chr1:27715020-27715220	-0.38	0.68	0.84	1.61	0.71	0.66	1.51	chr4:132773560-132773760	1.43	1.66	1.81	1.84
chr1:27718127-27718327	-0.53	-0.44	-0.49	0.03	-0.63	-0.56	-0.44	chr4:132769235-132769435	0.95	0.25	-0.23	0.16
chr1:27718763-27718963	0.54	1.74	1.61	1.28	0.9	1.23	1.03	chr4:132768621-132768821	1.8	1.88	1.11	1.2
chr1:27721957-27722157	0.46	1.13	1.61	2.57	0.95	1.37	1.5	chr4:132765418-132765618	1.88	1.74	2.09	2.11
chr1:27728922-27729122	-0.26	-0.49	-0.58	0.04	-0.64	-0.65	-0.45	chr4:132757165-132757365	1.24	0.83	1.89	1.46
chr1:27729573-27729773	-0.86	-0.29	0.09	1.25	-0.6	-0.11	0.18	chr4:132756550-132756750	-0.34	-0.39	-0.61	-0.58
chr1:27743104-27743304	0.74	0.48	0.98	1.81	1.12	1.48	1.52	chr4:132744068-132744268	-1	-0.66	-0.87	-0.58
chr1:27744990-27745190	0.86	-0.09	0.02	-0.83	0.35	0.99	0.02	chr4:132741257-132741457	2.77	2.59	2.23	1.89
chr1:27748566-27748766	1.89	0.71	1.9	1.33	1.44	2.02	0.9	chr4:132738668-132738868	-0.45	0.22	-0.29	-0.32
chr1:27755014-27755214	-0.86	-0.35	0.52	0.02	-0.68	0.42	-0.63	chr4:132732583-132732783	-0.54	-0.76	-0.51	0.13
chr1:27755608-27755808	-0.38	-0.6	-0.46	0.16	-0.61	-0.57	-0.31	chr4:132731916-132732116	0.47	-0.62	0.11	0.75
chr1:27757465-27757665	0.61	0.82	-0.01	1.69	0.98	0.27	0.93	chr4:132730337-132730537	1.24	1.08	0.68	1.52
chr1:27762478-27762678	-0.86	-0.56	-0.35	0.09	-0.58	-0.52	-0.18	chr4:132726065-132726265	0.21	0.71	0.46	0.44
chr1:27763128-27763328	1.74	0.26	0.24	1.49	1.09	0.63	1.33	chr4:132725501-132725701	1.69	1.69	1.09	1.78
chr1:27771293-27771493	0.38	-0.63	-0.35	-0.1	-0.38	0.02	-0.56	NA:0-0	-1	-1	-1	-1
chr1:27772050-27772250	0.29	0.23	0.41	0.35	0.08	0.43	0.08	chr4:132718272-132718472	1.75	1.63	1.25	1.17
chr1:27775224-27775424	-0.86	-1	-0.91	-1	-0.99	-0.94	-0.95	chr4:132715146-132715346	1.36	1.34	1.47	0.81
chr1:27782034-27782234	1.01	0.18	-0.01	0.48	0.61	0.27	0.69	NA:0-0	-1	-1	-1	-1
chr1:27800449-27800649	-0.86	-0.66	-0.79	0.28	-0.76	-0.82	-0.57	NA:0-0	-1	-1	-1	-1
chr1:27814585-27814785	0.22	-0.23	-0.18	0.41	-0.11	-0.37	0.06	chr4:132687985-132688185	0.67	1.01	0.23	0.75
chr1:27815219-27815419	-0.26	-0.41	-0.17	0.09	-0.45	-0.43	-0.22	chr4:132687382-132687582	1.04	1.17	0.17	0.16
chr1:27816064-27816264	0.06	0.03	0.95	1.25	0.33	0.4	0.87	chr4:132686812-132687012	0.55	0.52	0.06	1.14
chr1:27816838-27817038	1.84	2.01	2.93	3.33	2.64	2.48	3.6	chr4:132686097-132686297	3.45	3.83	3.04	3.56
chr1:27830450-27830650	-0.86	-0.99	-0.96	-0.85	-0.95	-0.97	-0.91	chr4:132674057-132674257	-0.19	0.33	0.17	-0.32
chr1:27845851-27846051	-1	-0.59	-0.82	-0.92	-0.89	-0.85	-0.77	chr4:132651415-132651615	0.51	0.63	0.17	0.81
chr1:27848012-27848212	-0.14	0.2	0.17	0.31	-0.3	0.12	0.31	chr4:132648405-132648605	0.92	1.15	1.27	0.75
chr1:27848986-27849186	2.05	1.72	1.3	2.16	1.55	1.51	1.45	chr4:132647220-132647420	0.27	0.66	0.87	0.86
chr1:27849658-27849858	0.06	1.24	1.03	1.02	0.98	1.13	1.48	chr4:132646566-132646766	-0.45	-0.09	-0.78	-0.08
chr1:27850774-27850974	-0.26	-0.37	0.24	0.14	-0.3	-0.17	0	chr4:132645583-132645783	-0.45	-0.62	-0.61	-0.32
chr1:27852017-27852217	1.06	0.85	0.48	0.1	0.63	0.58	1.1	chr4:132643808-132644008	0.09	0.25	0.62	0.75
chr1:27852568-27852768	1.32	0.82	0.08	0.31	0.85	0.39	1.28	chr4:132643218-132643418	-1	0.25	0.17	0.07
chr1:27853626-27853826	0.38	0.57	0.09	1.85	0.18	-0.09	0.66	chr4:132642064-132642264	1.43	0.63	1.55	2.08
chr1:27854204-27854404	-0.86	-0.86	-0.68	-0.57	-0.94	-0.84	-0.81	chr4:132641485-132641685	0.32	0.1	0.35	0.58
chr1:27854640-27854840	-0.38	0.37	-0.1	-0.02	-0.45	-0.28	0.09	chr4:132641105-132641305	1.88	1.46	1.65	2.3
chr1:27858662-27858862	-0.86	-0.85	-0.78	-0.85	-0.89	-0.84	-0.56	chr4:132635675-132635875	0.37	0.86	0.76	1.14
chr1:27859340-27859540	-0.86	-0.92	-0.79	-0.5	-0.9	-0.83	-0.78	chr4:132634925-132635125	2.18	2.05	1.69	1.42
chr1:27864460-27864660	-1	-0.91	-0.8	-0.78	-0.94	-0.85	-0.85	chr4:132629195-132629395	1.41	1.08	1.77	1.84
chr1:27882452-27882652	-0.53	0.27	0.04	-0.57	-0.31	-0.11	0.2	chr4:132613554-132613754	0.88	0.33	0.26	0.44
chr1:27883311-27883511	0.06	0.98	1.12	1.47	0.83	1.09	1.53	chr4:132612586-132612786	2.05	2.96	2.35	2.07
chr1:27883835-27884035	-0.86	-0.78	-0.68	-0.9	-0.78	-0.77	-0.65	chr4:132611966-132612166	1.51	1.8	0.76	0.75
chr1:27884268-27884468	-0.53	-0.55	-0.8	-0.28	-0.7	-0.78	-0.44	chr4:132611715-132611915	0.59	0.52	0.23	0.68
chr1:27889629-27889829	-1	-1	-1	-1	-1	-1	-1	chr4:132606765-132606965	0.74	1.1	0.65	0.54
chr1:27894987-27895187	1.94	2.9	2.48	1.49	2.26	2.39	1.99	chr4:132602035-132602235	-0.94	-0.76	-0.96	-0.8
chr1:27895782-27895982	-0.86	-0.32	-0.42	0.03	-0.42	-0.51	-0.3	chr4:132601309-132601509	-0.84	-0.72	-0.67	-0.8
chr1:27928755-27928955	-0.86	-0.83	-0.99	-0.96	-0.93	-0.98	-0.84	chr4:132569155-132569355	1.08	0.41	0.58	0.34
chr1:27929685-27929885	-1	-0.51	-0.49	-0.43	-0.73	-0.61	-0.76	chr4:132568225-132568425	0.74	0.9	0.17	0.75
chr1:27930518-27930718	0.61	1.61	1.28	0.48	0.77	1.07	0.77	chr4:132567390-132567590	3.13	3.33	2.84	3.29
chr1:27933030-27933230	-0.26	0.2	0.58	1.12	0.17	0.3	0.62	chr4:132564997-132565197	0.09	0.49	0.26	0.61
chr1:27935202-27935402	1.24	1.03	1.44	2.48	1.38	1.49	1.91	chr4:132561287-132561487	1.96	2.64	2.38	2.4
chr1:27940624-27940824	0.14	-0.37	-0.35	0.35	-0.21	-0.52	0.51	chr4:132554544-132554744	-0.94	-0.99	-0.96	-0.89
chr1:27944950-27945150	1.43	1.17	1.43	1.26	1.48	1.44	1.41	NA:0-0	-1	-1	-1	-1
chr1:27955135-27955335	-0.86	-0.9	-0.73	-0.9	-0.85	-0.8	-0.7	chr4:132537695-132537895	-0.04	-0.62	0.43	0.81
chr1:27957357-27957557	-1	-0.77	-0.86	-0.85	-0.94	-0.84	-0.8	chr4:132533665-132533865	0.74	0.93	0.87	0.86
chr1:27958376-27958576	-1	-0.57	-0.77	-0.67	-0.81	-0.79	-0.94	chr4:132532705-132532905	0.59	1.64	0.17	0.48
chr1:27959442-27959642	0.91	0.68	0.3	0.41	0.85	0.51	0.77	chr4:132531852-132532052	1.43	0.49	0.35	0.95
chr1:27961465-27961665	-1	-0.68	-0.94	-0.85	-0.94	-0.95	-0.93	chr4:132530095-132530295	-0.63	0.6	0.43	0.07
chr1:27963090-27963290	0.29	-0.02	-0.38	0.25	0.02	-0.26	-0.33	chr4:132529219-132529419	0.09	0.29	0.58	-0.08
chr1:27970436-27970636	0.54	1.1	1.14	1.22	1.17	1.2	1.05	NA:0-0	-1	-1	-1	-1
chr1:27986128-27986328	0.96	1.62	0.83	1.41	1.22	0.77	0.99	chr4:132506224-132506424	-0.94	-0.56	-0.78	-0.89
chr1:27986707-27986907	0.29	1.41	1.54	0.47	0.84	0.88	1	chr4:132505773-132505973	-0.84	-0.76	-0.42	-0.8
chr1:27989152-27989352	0.8	1.29	1.89	1.03	1.41	1.65	1.87	chr4:132502105-132502305	1.9	2.3	1.55	2.2
chr1:27989718-27989918	2.03	2.2	2.84	3.76	2.7	2.73	3.5	chr4:132501549-132501749	3.04	3.92	3.55	3.56
chr1:27991308-27991508	-0.86	-0.78	-0.83	-0.67	-0.9	-0.84	-0.92	chr4:132500135-132500335	1.45	1.1	1.15	0.75
chr1:27995024-27995224	-1	-0.8	-0.92	-0.5	-0.91	-0.91	-0.89	chr4:132495755-132495955	0.98	1.51	0.71	0.28
chr1:27995748-27995948	0.06	1.7	2.13	2.38	1.22	1.7	2.31	chr4:132495420-132495620	1.49	2.54	1.79	1.54
chr1:27997610-27997810	-1	-0.66	-0.45	0.35	-0.63	-0.63	-0.23	NA:0-0	-1	-1	-1	-1
chr1:27998684-27998884	1.76	2.14	1.99	3.07	2.27	2.11	2.7	chr4:132494326-132494526	-0.63	-0.47	-0.61	-0.7
chr1:28046094-28046294	-0.53	-0.66	-0.45	0.44	-0.56	-0.62	-0.19	NA:0-0	-1	-1	-1	-1
chr1:28052592-28052792	-0.86	0.03	0.36	-0.35	-0.55	-0.09	-0.35	chr4:132478152-132478352	1.88	1.17	0.87	2.1
chr1:28099458-28099658	3.97	4.33	4.18	3.88	4.29	4.23	4.3	chr4:132442531-132442731	-0.63	-0.92	-0.87	-0.7
chr1:28100204-28100404	-0.53	0.17	0.03	0.57	-0.13	-0.1	0.19	chr4:132439710-132439910	0.47	0.45	0.23	0.44
chr1:28157148-28157348	1.98	2.71	2.28	1.9	2.45	2.46	2.26	chr4:132399026-132399226	4.82	3.44	4.09	4.15
chr1:28157665-28157865	0.14	0.16	-0.19	-0.13	-0.29	-0.23	0.3	chr4:132398484-132398684	0.27	-0.01	0.17	0.72
chr1:28184736-28184936	0.38	1.16	1.36	1.62	1.26	1.22	1.81	chr4:132379865-132380065	1.47	2.09	1.74	1.82
chr1:28195621-28195821	2.56	2.37	2.48	1.7	2.76	2.55	3.2	NA:0-0	-1	-1	-1	-1
chr1:28198952-28199152	-1	0.69	0.47	-0.57	-0.36	0.3	-0.2	chr4:132352200-132352400	1.7	2.33	2.12	1.75
chr1:28199778-28199978	-0.26	0.47	0.35	-0.02	0.07	0.03	0.32	chr4:132351276-132351476	-0.84	-0.47	-0.78	-0.7
chr1:28210585-28210785	-0.71	-0.74	-0.57	-0.5	-0.68	-0.69	-0.66	chr4:132339685-132339885	1.84	0.75	0.62	1.17
chr1:28213778-28213978	3.14	2.2	2.29	1.14	2.99	2.19	1.9	chr4:132336666-132336866	-0.94	-0.76	-0.96	-1
chr1:28214696-28214896	-0.14	0.29	0	-0.1	0.7	-0.12	0.19	chr4:132335939-132336139	-1	-0.82	-0.96	-0.98
chr1:28218074-28218274	1.56	1.3	1.3	0.48	1.89	1.38	0.42	chr4:132334174-132334374	-0.94	-0.82	-0.78	-0.89
chr1:28223478-28223678	-0.86	-0.97	-0.82	-0.9	-0.97	-0.91	-0.95	chr4:132330885-132331085	0.81	0.45	-0.29	0.3
chr1:28233302-28233502	-0.71	-0.9	-0.9	-1	-0.92	-0.95	-0.84	chr4:132327805-132328005	0.09	0.57	-0.51	-0.89
chr1:28235640-28235840	-1	-0.91	-0.8	-0.85	-0.94	-0.85	-0.97	chr4:132324875-132325075	-0.04	0.36	0.17	0.5
[truncated: 119,746 more rows]
