# Supplementary material for: Genetic and epigenetic variation in the lineage specification of regulatory T cells
Source: eLife. 2015 Oct 28;4:e07571. doi: 10.7554/eLife.07571 (PMC4623597; doi:10.7554/eLife.07571)
Supplement: Supplementary file 7. — Quantification of human Foxp3 ChIP-seq peaks. RPM reads aligned are log2(x + 0.5) transformed and quantile normalized. DOI: http://dx.doi.org/10.7554/eLife.07571.020 [file elife07571s007.txt]

	foxp3.human.treg.rep3	foxp3.human.treg.rep4	Input_control_S030b	Input_control_A	Input_control_B	FOXP3_TregRA+_S30b	FOXP3_TregRA+_A	Input_control_D	Input_control_F	Input_control_G
chr1:1310654-1310854	7.16	9.09	0.36	0.03	0.07	1.93	0.45	0	0.32	0.19
chr1:1510201-1510401	13.13	20	0.68	0.2	0.14	3.34	1.69	0.06	0	0.09
chr1:1565815-1566015	3.28	7.57	0.45	0.07	0.14	1.41	0.62	0.06	0	0
chr1:1624524-1624724	4.18	7.27	0.27	0.17	0.04	1.54	0.71	0.06	0	0.28
chr1:2222223-2222423	4.77	5.76	0.27	0.07	0.07	1.54	0.71	0.09	0	0.38
chr1:2232519-2232719	2.09	5.76	0.32	0.03	0.25	2.83	1.07	0.06	0	0.09
chr1:2322975-2323175	3.88	10	0.32	0.13	0.14	1.67	1.25	0.09	0	0.09
chr1:3541262-3541462	8.36	8.18	0.05	0.03	0.07	2.57	0.89	0.06	0	0.09
chr1:6088213-6088413	6.27	6.97	0.27	0.13	0.25	0.9	0.62	0.09	0.11	0.09
chr1:6259666-6259866	17.31	17.57	0.23	0.17	0.22	1.67	0.8	0.06	0.11	0.28
chr1:6520598-6520798	7.16	6.06	0.14	0.1	0	3.21	1.6	0	0	0.09
chr1:6661186-6661386	4.77	2.73	0.09	0	0.25	0.9	0.53	0.06	0	0.09
chr1:6761800-6762000	4.77	6.97	0.23	0.17	0.25	1.41	0.98	0.06	0	0.09
chr1:8021530-8021730	8.36	11.82	0.5	0.27	0.11	1.54	1.34	0.12	0.11	0.28
chr1:8229828-8230028	9.85	10	0.09	0.2	0.14	1.28	0.8	0.22	0.11	0.19
chr1:8761380-8761580	6.27	6.36	0.32	0.23	0.36	1.28	1.07	0.19	0.11	0.19
chr1:9344260-9344460	5.67	5.45	0.14	0.13	0.07	1.03	0.45	0.12	0	0.09
chr1:9712517-9712717	9.85	10.6	0.09	0.1	0.18	2.44	0.8	0.06	0	0
chr1:9777654-9777854	12.83	18.18	0.18	0.07	0.22	5.14	2.23	0.15	0.11	0.19
chr1:10003370-10003570	6.27	9.09	0.14	0.27	0.14	2.7	0.8	0.06	0.11	0.47
chr1:10534882-10535082	7.76	8.18	0.09	0.13	0.14	1.28	0.62	0.12	0.11	0.57
chr1:10571062-10571262	11.34	14.54	0.14	0.2	0.25	1.41	0.53	0.09	0.11	0
chr1:11322787-11322987	5.67	7.88	0	0.2	0.18	0.51	1.16	0.03	0	0.09
chr1:12210566-12210766	5.67	6.06	0.23	0.23	0.22	2.83	1.25	0.19	0.22	0.28
chr1:12270622-12270822	6.86	6.06	0.27	0.2	0.18	1.8	0.45	0.06	0.11	0.19
chr1:12446334-12446534	7.46	6.06	0.18	0.13	0.14	1.8	0.98	0.06	0	0.09
chr1:12509600-12509800	16.71	14.85	0.09	0.27	0.14	1.28	0.71	0	0	0.09
chr1:12533366-12533566	4.48	4.24	0.32	0.27	0.32	2.18	1.16	0.12	0.11	0.09
chr1:14057169-14057369	4.48	3.33	0.32	0.07	0.18	1.16	0.45	0.12	0	0.19
chr1:15853091-15853291	4.77	7.88	0.36	0.2	0.18	1.28	0.71	0.12	0	0.28
chr1:17222581-17222781	4.48	6.06	0.27	0.07	0.07	0.9	0.45	0.06	0	0.09
chr1:19789805-19790005	11.34	11.21	0.09	0.13	0.07	2.83	1.34	0.15	0.11	0.28
chr1:19803478-19803678	2.69	5.15	0.32	0.07	0.11	1.16	0.8	0.12	0	0.09
chr1:20987885-20988085	4.18	6.36	0.27	0.13	0.11	0.77	0.45	0.03	0	0.19
chr1:21620956-21621156	9.85	13.03	0.18	0.1	0.18	3.08	1.16	0.06	0.11	0.19
chr1:22366388-22366588	5.67	6.06	0.18	0.13	0.04	1.03	0.53	0.12	0	0.38
chr1:22431440-22431640	10.44	9.7	0	0.07	0.04	1.03	0.53	0.03	0.11	0.09
chr1:22778311-22778511	11.04	8.79	0.23	0.1	0.18	2.96	1.6	0.03	0	0.57
chr1:23345756-23345956	6.57	7.57	0.5	0.17	0.14	2.44	0.71	0.15	0	0
chr1:23946232-23946432	9.55	11.82	0.23	0.07	0.11	3.47	1.25	0.03	0	0.09
chr1:24127282-24127482	7.46	8.48	0.36	0.07	0.22	1.54	0.53	0.03	0.11	0.19
chr1:25251705-25251905	7.76	6.97	0.14	0.1	0.25	1.03	0.71	0.15	0.11	0.09
chr1:25348888-25349088	9.55	12.73	0.18	0.17	0.18	1.28	1.6	0.03	0	0.19
chr1:26101382-26101582	8.95	6.06	0.23	0.1	0.11	0.9	0.45	0.19	0	0.19
chr1:26324749-26324949	11.94	15.75	0.27	0.2	0.22	1.93	0.71	0.06	0.11	0.09
chr1:26614004-26614204	14.62	16.06	0.14	0.17	0.07	4.11	3.12	0	0.11	0
chr1:26868416-26868616	6.86	6.36	0.41	0.27	0.04	2.31	1.16	0.09	0.11	0.09
chr1:26947369-26947569	9.85	11.51	0.32	0.1	0.14	1.8	1.16	0.09	0	0.38
chr1:27018909-27019109	11.34	11.51	0	0.1	0.18	0.51	0.71	0.09	0	0.19
chr1:27019553-27019753	17.01	20.91	0.23	0.13	0.14	1.8	1.6	0.06	0.11	0.38
chr1:27022043-27022243	14.32	19.39	0.36	0.13	0.14	3.73	1.87	0.15	0	0
chr1:27070663-27070863	16.12	17.57	0.18	0.23	0.29	3.85	1.78	0.19	0.11	0.19
chr1:27126726-27126926	5.67	6.06	0.14	0.1	0.14	0.9	1.25	0.03	0	0
chr1:27648564-27648764	7.76	11.82	0.23	0.2	0.07	2.44	0.89	0	0	0
chr1:27668354-27668554	6.27	10.6	0.32	0.33	0.04	1.41	0.62	0.25	0	0
chr1:27816738-27816938	10.44	12.12	0.14	0.07	0.22	2.57	1.69	0.06	0	0.19
chr1:28270008-28270208	2.98	4.54	0.05	0.13	0.22	3.21	1.07	0.15	0	0
chr1:28526525-28526725	8.65	8.18	0.09	0.17	0.11	1.03	0.89	0.28	0.11	0
chr1:28975068-28975268	13.43	12.73	0.23	0.2	0.18	1.03	0.98	0.25	0.11	0.19
chr1:29211448-29211648	2.98	4.54	0.36	0.03	0.18	3.34	0.62	0.09	0.11	0.19
chr1:29242026-29242226	5.07	4.85	0.14	0.03	0.07	0.9	0.45	0.12	0	0.19
chr1:29253480-29253680	15.82	17.27	0	0.17	0.25	4.5	0.98	0	0.22	0.19
chr1:31216597-31216797	5.97	6.06	0.09	0.13	0.11	1.41	0.8	0.03	0.11	0.19
chr1:32715604-32715804	6.57	6.36	0.23	0.03	0.32	2.57	0.98	0.06	0	0.38
chr1:33282930-33283130	20.59	19.09	0.32	0.2	0.29	2.7	1.25	0.06	0.11	0.57
chr1:33446859-33447059	6.57	5.45	0.18	0.33	0.18	1.28	0.98	0.12	0	0
chr1:33592793-33592993	7.76	8.18	0.36	0.3	0.22	1.54	0.89	0.03	0.11	0.09
chr1:36348575-36348775	2.09	4.54	0.14	0.27	0.11	1.67	0.8	0.03	0	0.09
chr1:36396682-36396882	6.27	6.67	0.45	0.1	0.14	2.44	1.07	0	0	0
chr1:36929900-36930100	11.04	12.73	0.36	0.17	0.32	1.16	1.78	0.12	0.22	0.38
chr1:38455632-38455832	21.79	19.39	0.27	0.23	0.18	4.37	2.94	0.09	0.11	0.19
chr1:39025266-39025466	5.97	6.36	0.27	0	0.22	2.7	1.6	0.12	0	0.09
chr1:40525225-40525425	6.27	3.94	0	0.2	0.18	0.64	0.45	0.06	0.11	0.09
chr1:40626861-40627061	6.57	5.76	0.32	0.23	0.25	1.41	0.8	0.03	0	0.19
chr1:40723515-40723715	7.16	13.33	0.27	0.1	0.25	2.18	1.43	0.03	0	0.19
chr1:40723760-40723960	15.52	26.06	0.41	0.33	0.04	5.91	2.05	0.03	0.11	0.09
chr1:40847300-40847500	5.67	7.27	0.32	0.17	0.07	1.93	0.62	0.03	0	0.28
chr1:40870598-40870798	6.27	6.67	0.09	0.13	0.14	0.64	0.53	0.03	0.11	0.19
chr1:41174842-41175042	10.74	7.57	0.23	0.2	0.22	2.18	1.16	0.06	0	0
chr1:42380286-42380486	5.67	6.06	0.45	0.2	0.29	2.7	1.78	0.09	0	0
chr1:42800920-42801120	11.94	17.88	0.23	0.23	0.11	3.73	1.07	0.06	0	0.19
chr1:43123962-43124162	5.67	7.88	0.32	0.03	0.04	1.41	0.71	0.12	0	0
chr1:44678950-44679150	17.31	19.39	0.23	0.3	0.29	2.57	1.43	0.19	0	0.47
chr1:45241118-45241318	3.58	5.45	0.18	0.2	0.18	0.9	0.53	0.09	0.11	0.19
chr1:45273428-45273628	4.77	6.06	0.41	0.27	0.18	3.47	1.07	0.09	0	0.19
chr1:45452212-45452412	7.46	8.79	0.32	0.07	0.14	1.03	0.98	0.15	0	0.47
chr1:45957064-45957264	5.07	6.06	0.09	0.17	0.14	1.8	0.45	0.03	0	0.19
chr1:45987486-45987686	5.97	8.18	0.18	0.03	0.11	0.77	0.53	0.19	0.22	0.28
chr1:46153690-46153890	17.01	15.75	0.14	0.03	0.14	0.77	1.16	0.06	0	0.19
chr1:46806342-46806542	5.97	9.7	0.36	0.03	0.11	1.8	0.8	0.06	0	0.19
chr1:51425929-51426129	5.97	6.97	0.14	0.27	0.14	0.77	0.45	0.06	0.11	0.28
chr1:52831689-52831889	5.07	5.45	0.14	0.03	0.25	1.03	0.53	0.15	0	0.28
chr1:52889592-52889792	7.46	7.88	0.18	0.1	0.07	1.8	0.98	0.06	0	0.19
chr1:53387354-53387554	5.07	7.88	0.36	0.13	0.11	0.77	0.71	0.09	0	0.19
chr1:53480479-53480679	11.34	10	0.18	0.2	0.25	1.54	1.25	0.09	0.11	0.09
chr1:53878992-53879192	8.65	7.88	0.14	0.33	0.07	3.21	0.71	0.06	0.32	0.38
chr1:54873324-54873524	11.34	11.82	0	0.13	0.14	1.41	0.45	0	0	0
chr1:55181381-55181581	5.37	10.3	0.09	0.1	0.14	2.31	1.25	0.06	0.11	0.28
chr1:59250668-59250868	5.67	8.79	0.18	0.07	0.07	0.77	0.53	0.06	0	0.28
chr1:62190758-62190958	6.57	6.97	0.14	0.27	0.07	1.03	0.45	0.03	0	0.28
chr1:62248447-62248647	13.43	13.63	0.14	0.07	0.07	0.9	1.16	0.15	0.11	0.09
chr1:63988867-63989067	11.34	15.75	0.27	0.13	0.14	1.8	1.51	0.09	0.22	0
chr1:65431606-65431806	8.36	10	0.23	0.07	0.11	2.83	0.71	0.19	0	0
chr1:66801554-66801754	11.34	11.21	0.14	0.13	0.04	2.31	1.07	0.12	0.11	0.19
chr1:68202024-68202224	4.77	4.54	0.36	0.2	0.14	3.08	1.51	0.03	0	0.38
chr1:70671218-70671418	4.48	9.39	0.32	0.2	0.14	0.77	0.8	0.09	0	0.28
chr1:78445134-78445334	4.48	5.76	0.14	0.17	0.18	1.93	0.89	0.25	0	0.09
chr1:84609837-84610037	8.65	8.48	0.14	0.13	0.07	1.41	0.45	0.06	0.22	0.09
chr1:85320100-85320300	3.58	3.33	0.18	0.17	0.07	0.51	0.45	0.12	0	0.28
chr1:86862069-86862269	5.37	6.67	0.09	0.03	0	1.03	1.25	0.09	0	0.19
chr1:87170117-87170317	4.18	6.36	0.14	0.1	0.14	0.77	0.45	0.09	0	0.19
chr1:89357124-89357324	13.43	16.66	0.32	0.27	0.32	2.44	1.07	0.06	0	0.38
chr1:90072878-90073078	15.82	13.03	0.09	0.1	0.07	2.96	0.62	0.06	0.11	0.09
chr1:92014609-92014809	3.28	4.85	0.23	0.2	0.14	1.8	0.8	0.03	0	0
chr1:93544620-93544820	11.94	16.36	0.5	0.13	0.14	3.98	1.25	0.06	0.22	0.19
chr1:93811280-93811480	5.67	7.88	0.32	0.1	0.04	1.93	1.16	0.09	0	0.09
chr1:94883602-94883802	5.67	5.15	0.23	0.2	0	1.16	0.71	0.15	0	0.19
chr1:98387008-98387208	5.37	5.76	0.23	0.1	0.22	0.77	0.71	0	0.43	0.09
chr1:99337250-99337450	16.71	14.85	0	0.13	0.11	1.8	0.62	0.06	0	0
chr1:100435442-100435642	6.86	8.48	0.18	0.07	0.18	1.16	1.07	0.09	0	0.09
chr1:100598446-100598646	5.67	6.36	0.23	0.27	0.22	0.64	0.45	0	0.11	0.19
chr1:100865996-100866196	4.77	4.54	0.14	0.13	0.07	3.47	0.71	0.15	0	0.19
chr1:100889555-100889755	5.37	5.76	0.05	0.17	0.18	1.41	0.45	0.19	0	0.19
chr1:100905780-100905980	8.65	5.76	0	0.1	0.25	1.93	0.98	0.09	0	0.09
chr1:101415144-101415344	5.97	4.24	0.32	0.23	0.32	2.31	1.34	0.31	0	0.38
chr1:101547172-101547372	6.86	6.06	0.05	0.17	0.07	0.9	0.98	0.12	0	0.09
chr1:101702137-101702337	6.57	4.24	0	0.17	0.07	1.28	0.71	0	0.11	0.28
chr1:101703549-101703749	4.18	4.24	0.14	0.07	0	2.7	1.96	0.03	0	0
chr1:101730323-101730523	5.37	3.64	0.18	0.07	0.07	0.64	0.45	0.12	0	0.19
chr1:109189569-109189769	14.62	16.06	0.14	0.13	0.29	2.44	1.34	0	0.22	0.09
chr1:109633228-109633428	19.1	19.69	0.32	0.3	0.25	2.57	1.78	0.19	0.11	0.09
chr1:109642701-109642901	7.16	11.51	0.32	0.23	0.18	1.03	1.07	0.06	0	0.38
chr1:110026774-110026974	22.08	29.69	0.32	0.3	0.11	3.85	1.78	0.06	0	0
chr1:110333484-110333684	4.77	6.97	0.23	0.17	0.22	0.77	0.89	0.09	0.11	0.19
chr1:110344944-110345144	12.24	11.21	0.18	0.13	0.07	1.16	0.89	0.06	0	0.09
chr1:110448911-110449111	5.37	6.67	0.18	0.1	0.18	0.77	0.45	0.06	0.43	0.09
chr1:110950282-110950482	8.06	7.57	0.36	0.17	0.11	1.41	0.8	0.09	0	0.28
chr1:111174053-111174253	11.04	12.73	0.32	0.17	0.14	1.28	1.16	0.09	0.11	0.19
chr1:111215349-111215549	12.53	10.6	0.09	0.07	0.29	3.85	0.71	0	0	0.19
chr1:111418062-111418262	6.86	9.39	0.09	0.27	0.11	3.21	0.62	0.09	0.22	0
chr1:111746517-111746717	5.97	5.45	0.14	0.03	0.11	2.44	1.25	0	0.11	0
chr1:111758646-111758846	12.83	15.15	0.18	0.13	0.14	4.11	1.34	0.15	0.11	0.09
chr1:111949003-111949203	5.97	5.76	0.14	0.13	0.22	0.51	0.98	0.09	0.11	0.09
chr1:112135523-112135723	14.32	17.27	0.32	0.13	0.14	4.63	1.6	0.06	0.11	0.19
chr1:112146617-112146817	5.97	6.97	0.32	0.2	0.18	1.67	0.98	0.06	0	0.09
chr1:112298411-112298611	5.67	6.36	0.32	0.03	0.25	0.64	0.45	0.03	0	0.19
chr1:114414332-114414532	12.53	12.73	0.23	0.1	0.25	1.16	0.8	0.09	0	0.38
chr1:114447808-114448008	9.85	10.91	0.14	0.2	0.25	1.16	0.71	0.06	0	0.09
chr1:114472082-114472282	8.36	8.18	0.41	0.1	0.22	1.28	0.89	0.06	0	0.19
chr1:114889225-114889425	5.67	6.36	0.32	0.23	0.29	1.93	0.98	0.06	0	0.09
chr1:115605383-115605583	22.98	24.84	0.14	0.23	0.07	2.06	2.32	0.06	0	0.19
chr1:116915778-116915978	1.19	5.45	0.23	0.03	0.11	0.64	0.71	0.03	0.11	0
chr1:116920610-116920810	8.65	8.18	0.05	0.2	0.07	0.77	0.45	0.15	0.22	0.19
chr1:117312431-117312631	8.65	7.57	0.23	0.1	0.07	1.8	1.07	0.06	0.22	0.28
chr1:117359104-117359304	5.07	3.94	0.14	0.13	0.11	1.03	0.62	0.12	0	0.19
chr1:117420702-117420902	5.37	5.76	0.09	0.1	0.18	3.34	0.45	0.12	0.11	0.19
chr1:118198886-118199086	9.85	8.18	0.05	0.13	0.18	3.34	2.49	0.22	0.22	0.28
chr1:118201371-118201571	6.27	8.79	0.32	0.27	0.36	1.03	1.25	0.06	0.11	0.19
chr1:118203740-118203940	8.06	7.57	0.14	0.27	0.22	3.34	0.45	0.12	0.11	0
chr1:118207038-118207238	14.62	13.33	0.05	0.2	0.11	1.28	0.53	0.03	0.11	0.09
chr1:144935454-144935654	8.06	6.97	0.45	0.5	0.61	2.83	0.71	0.43	0.11	0.28
chr1:145096262-145096462	13.43	18.18	0.27	0.17	0.11	1.16	0.8	0.09	0.11	0.09
chr1:145382750-145382950	4.18	6.97	0.23	0.17	0.22	0.51	0.53	0.15	0	0.09
chr1:145437570-145437770	15.52	17.27	0.27	0.23	0.07	4.5	2.14	0.12	0.22	0.19
chr1:146644002-146644202	6.27	7.27	0.23	0.07	0.11	2.7	0.8	0.12	0.11	0.09
chr1:146714154-146714354	2.98	5.45	0.14	0.07	0.14	1.03	0.89	0.06	0.11	0.19
chr1:147012880-147013080	3.58	5.15	0.27	0.07	0.22	3.08	1.07	0.09	0	0.66
chr1:147016882-147017082	11.64	8.79	0.27	0.47	0.11	1.28	1.34	0.06	0.43	0.38
chr1:148241478-148241678	11.94	10.6	0.27	0.07	0.36	1.28	1.69	0.09	0	0.19
chr1:149858324-149858524	6.57	6.06	0.09	0.07	0.29	1.41	0.53	0.25	0	0.19
chr1:150123572-150123772	3.58	5.76	0.5	0.13	0.07	1.93	1.25	0.12	0.11	0.09
chr1:150459629-150459829	8.06	7.27	0.32	0.2	0.04	1.28	1.51	0.09	0	0.28
chr1:150535313-150535513	7.16	8.79	0.27	0.03	0.22	1.54	1.07	0.15	0.22	0.19
chr1:150535968-150536168	8.36	10.91	0.14	0.17	0.18	1.41	0.98	0	0.22	0.19
chr1:150536759-150536959	9.85	8.18	0.05	0.13	0.14	2.57	0.98	0.03	0.11	0.09
chr1:150539850-150540050	23.87	23.33	0.09	0.1	0.14	3.08	1.51	0.15	0.11	0.19
chr1:151138394-151138594	8.06	10.6	0.23	0.27	0.14	1.67	0.45	0.06	0.11	0.19
chr1:151162601-151162801	11.04	16.36	0.18	0.13	0.07	1.8	0.71	0.06	0	0.38
chr1:152020640-152020840	5.37	5.76	0.18	0.13	0.11	2.18	1.07	0.09	0.22	0.09
chr1:154358083-154358283	2.69	3.33	0.14	0.07	0.04	2.7	0.62	0.09	0	0
chr1:154580662-154580862	5.37	6.36	0.23	0.07	0.04	1.54	0.8	0.03	0	0.19
chr1:154600392-154600592	5.67	3.33	0.09	0.17	0.18	0.64	0.53	0.03	0.11	0.38
chr1:154973279-154973479	2.09	6.06	0.09	0.07	0.14	0.9	0.45	0.09	0.11	0
chr1:155057300-155057500	6.57	8.79	0.23	0.07	0.04	1.67	0.98	0.09	0.11	0.28
chr1:155214519-155214719	6.86	9.39	0.27	0.1	0.32	5.01	1.07	0.19	0	0
chr1:155505943-155506143	8.06	9.09	0.05	0.1	0.11	1.16	0.89	0.12	0.11	0.09
chr1:156252639-156252839	9.25	9.09	0.27	0.33	0.11	0.77	0.71	0.06	0.43	0.09
chr1:156470691-156470891	4.18	6.06	0.32	0.07	0.07	0.64	0.45	0.06	0.11	0.09
chr1:156474925-156475125	8.36	9.09	0.23	0.1	0.11	1.16	0.71	0.12	0	0
chr1:156721562-156721762	8.06	13.33	0.23	0.13	0.11	2.83	0.53	0.03	0	0.19
chr1:158900378-158900578	8.95	10.3	0	0.23	0.04	1.8	0.53	0.09	0.11	0.19
chr1:159750408-159750608	7.76	10	0.36	0.1	0.11	2.06	0.53	0.03	0.32	0.28
chr1:159893535-159893735	4.77	4.85	0.23	0.13	0.14	2.57	0.71	0.12	0	0.19
chr1:160231392-160231592	7.16	6.97	0.09	0.07	0	0.9	0.62	0.15	0.11	0.09
chr1:160313018-160313218	5.67	5.76	0.36	0.07	0.14	1.16	0.89	0.03	0.11	0.28
chr1:160510126-160510326	5.67	6.36	0.27	0.1	0.11	1.28	1.07	0.09	0.11	0.19
chr1:160765756-160765956	28.05	26.36	0.41	0.2	0.14	3.85	2.14	0.12	0.22	0.28
chr1:160767789-160767989	5.67	6.36	0.09	0.13	0.18	0.64	0.45	0.06	0	0
chr1:160807366-160807566	8.65	8.48	0.45	0.13	0.14	2.44	0.98	0.06	0	0.47
chr1:161008704-161008904	4.18	5.76	0.23	0.17	0.29	1.54	0.45	0.06	0	0.09
chr1:161039587-161039787	5.37	8.79	0.45	0.17	0.11	3.34	1.6	0.06	0	0.19
chr1:161067416-161067616	5.97	6.67	0.18	0.23	0.14	2.31	0.53	0	0	0.19
chr1:161123892-161124092	4.77	4.85	0.23	0.1	0.25	0.77	0.89	0.09	0.11	0.09
chr1:161135719-161135919	11.34	16.36	0.41	0.17	0.11	2.7	1.43	0.12	0	0.19
chr1:161155158-161155358	4.77	6.06	0.32	0.07	0.11	2.06	0.62	0.19	0	0.09
chr1:163291491-163291691	24.17	30.6	0.32	0.23	0.32	4.63	1.69	0.15	0.11	0.19
chr1:165667488-165667688	3.28	4.85	0.59	0.03	0.14	2.31	1.07	0.09	0.11	0.28
chr1:165738100-165738300	7.46	6.67	0.14	0.1	0.14	1.16	0.71	0.03	0.11	0.09
chr1:167059861-167060061	5.37	4.24	0.18	0.03	0.18	3.6	0.45	0.12	0.22	0
chr1:167597353-167597553	8.65	9.09	0.23	0.17	0.22	3.21	1.16	0.06	0	0.19
chr1:168147986-168148186	13.43	16.66	0.09	0.03	0.22	2.18	0.8	0.06	0	0.09
chr1:169013681-169013881	4.77	5.45	0.27	0.2	0.04	3.73	1.07	0.09	0.11	0.19
chr1:169661995-169662195	12.53	13.03	0	0.13	0.14	1.41	0.71	0.06	0	0.19
chr1:169663548-169663748	5.67	5.15	0	0.13	0.14	1.54	0.62	0.06	0.11	0
chr1:169863016-169863216	9.55	10.6	0.27	0.27	0.04	1.8	0.8	0.03	0	0.28
chr1:171711120-171711320	7.16	9.09	0.27	0.17	0.11	1.8	0.8	0.09	0.11	0.19
chr1:172501629-172501829	5.37	5.76	0.32	0.23	0.07	1.03	0.8	0.09	0.11	0.28
chr1:172668452-172668652	5.37	4.85	0.14	0.07	0.11	1.28	0.45	0.06	0.22	0.09
chr1:172864449-172864649	7.16	5.45	0.05	0.03	0.25	1.03	0.53	0.25	0	0.09
chr1:173520123-173520323	3.88	4.24	0.14	0.17	0.11	2.31	0.53	0.03	0.22	0.19
chr1:173683932-173684132	14.32	16.36	0.09	0.37	0.11	1.8	0.8	0.09	0.11	0.19
chr1:174937945-174938145	4.77	4.24	0.09	0.13	0.14	2.31	0.62	0.09	0.11	0.19
chr1:174968668-174968868	9.25	10.6	0.32	0.2	0.11	0.77	1.16	0.06	0.22	0.19
chr1:174992454-174992654	13.73	13.94	0.18	0.13	0.22	2.44	1.78	0.06	0	0.19
chr1:175178310-175178510	12.83	11.21	0.18	0.07	0.14	1.8	1.07	0.03	0	0.19
chr1:179851760-179851960	18.8	19.69	0.36	0.23	0.32	2.7	1.78	0.06	0.11	0.47
chr1:180471902-180472102	10.15	10	0.18	0.13	0.07	2.31	1.87	0.03	0	0.19
chr1:180992205-180992405	3.88	3.64	0.23	0.17	0.18	2.06	0.8	0	0	0
chr1:181057788-181057988	5.67	7.88	0.14	0.1	0.14	1.41	0.8	0.06	0	0.38
chr1:183441073-183441273	15.82	16.66	0.09	0.27	0.11	3.85	1.25	0.09	0	0.38
chr1:183925876-183926076	11.94	13.33	0.05	0.13	0.11	4.5	1.25	0.15	0.32	0.19
chr1:184020714-184020914	7.46	8.79	0.23	0.1	0.22	3.73	1.96	0.12	0.11	0.09
chr1:184836174-184836374	19.99	18.48	0.23	0.17	0.14	2.31	0.98	0.12	0	0.19
chr1:185287094-185287294	7.16	7.27	0.18	0.3	0.29	1.67	0.45	0	0.11	0.28
chr1:185536218-185536418	5.67	6.36	0	0.13	0.29	0.77	0.62	0.06	0.11	0.09
chr1:186274233-186274433	4.48	5.15	0.05	0.13	0.11	0.77	0.62	0.06	0.22	0
chr1:192486084-192486284	11.04	12.73	0	0.07	0.07	1.16	0.71	0	0.22	0.38
chr1:192508153-192508353	10.74	11.21	0.05	0.03	0.04	1.03	0.8	0.03	0.22	0.19
chr1:192522054-192522254	15.22	13.33	0.05	0.13	0.25	0.51	0.53	0.12	0	0.47
chr1:192775106-192775306	7.76	7.57	0	0.23	0.07	0.64	0.62	0.15	0	0.09
chr1:193028518-193028718	6.57	9.09	0.32	0.07	0.11	2.57	1.34	0.15	0	0.19
chr1:193448472-193448672	30.14	33.02	0.41	0.17	0.11	5.4	2.14	0.06	0	0.09
chr1:194258693-194258893	4.77	3.03	0.14	0.1	0.11	1.28	0.45	0.06	0.11	0
chr1:197170560-197170760	6.57	5.76	0.14	0.1	0.14	1.41	0.45	0.22	0	0.19
chr1:198145098-198145298	6.27	4.85	0.05	0.07	0.11	0.9	0.45	0.09	0	0.09
chr1:198526122-198526322	5.67	5.45	0.18	0.07	0.07	1.93	1.16	0.15	0.11	0.09
chr1:198568290-198568490	6.57	5.45	0.09	0.17	0.18	2.31	0.53	0.06	0.43	0.19
chr1:198588692-198588892	6.27	6.06	0.23	0.2	0.22	1.54	0.71	0.22	0.22	0.19
chr1:198651066-198651266	14.32	14.24	0.14	0.3	0.25	1.93	0.45	0.06	0	0.09
chr1:200123398-200123598	4.77	3.33	0.32	0.33	0.32	1.8	0.98	0.09	0	0.19
chr1:202133978-202134178	3.28	5.15	0.05	0.03	0.14	1.16	0.45	0	0	0.19
chr1:202777511-202777711	9.55	10.3	0.09	0.17	0.14	2.31	1.25	0.09	0	0
chr1:202779836-202780036	8.65	12.73	0.18	0.1	0	4.24	1.43	0	0	0.19
chr1:203256644-203256844	3.28	4.85	0.23	0.07	0.11	1.28	0.53	0.03	0.22	0.19
chr1:203258767-203258967	8.95	10.91	0.18	0.23	0.18	1.41	0.8	0.03	0.11	0.47
chr1:203259528-203259728	3.58	4.85	0.45	0.17	0.04	2.31	0.45	0.15	0	0.38
chr1:203290179-203290379	4.77	7.27	0.18	0.37	0.18	3.08	0.62	0.06	0.11	0.19
chr1:203576406-203576606	9.25	8.79	0.18	0.1	0.07	2.96	0.8	0.06	0	0
chr1:203594892-203595092	5.97	6.67	0.18	0.27	0.22	0.9	0.53	0.03	0.43	0.09
chr1:203651946-203652146	6.57	8.18	0.23	0.2	0.14	1.16	0.71	0.06	0.11	0.47
chr1:203734144-203734344	6.57	6.97	0.14	0.13	0.22	0.9	0.45	0.09	0.22	0.09
chr1:203830572-203830772	5.97	6.36	0.41	0.13	0.18	0.9	1.25	0.15	0	0.28
chr1:204485421-204485621	7.46	11.51	0.41	0.13	0.32	1.8	0.71	0.09	0	0.09
chr1:205091322-205091522	28.05	29.39	0.18	0.27	0.22	3.21	1.78	0.22	0.22	0.28
chr1:205180438-205180638	4.48	6.06	0.45	0.13	0.04	1.03	0.71	0.15	0	0.09
chr1:205180772-205180972	12.53	15.45	0.36	0.3	0.22	2.83	1.16	0.12	0	0.19
chr1:205254981-205255181	7.76	6.06	0.14	0.23	0.07	0.64	1.16	0.15	0	0
chr1:205257472-205257672	17.91	19.09	0.09	0.17	0.14	3.98	1.87	0.12	0.11	0.28
chr1:206725388-206725588	4.48	4.24	0.23	0.27	0.22	1.41	0.89	0.12	0.11	0.47
chr1:206730421-206730621	5.37	6.67	0.36	0.07	0.04	3.08	0.62	0.09	0	0.28
chr1:206736514-206736714	4.48	5.45	0.45	0.23	0.14	0.9	0.53	0.09	0.11	0.38
chr1:206748590-206748790	5.37	5.15	0	0.07	0.18	2.06	1.16	0.06	0	0.09
chr1:206785742-206785942	9.85	16.66	0.23	0.13	0.11	2.44	0.89	0.06	0	0.28
chr1:206957811-206958011	9.85	10	0.27	0.2	0.18	0.77	0.53	0.12	0.11	0.38
chr1:206976746-206976946	16.71	18.18	0.41	0.03	0.29	2.44	1.25	0.12	0.32	0
chr1:207095296-207095496	8.06	5.45	0.05	0.07	0.14	2.31	1.16	0.15	0	0.09
chr1:207096496-207096696	7.76	9.7	0.63	0.07	0.07	2.31	1.34	0.22	0	0
chr1:207494770-207494970	10.74	10.3	0.27	0.13	0.07	3.08	1.25	0.09	0	0.47
chr1:207997248-207997448	14.32	14.24	0.27	0.07	0.14	3.98	1.6	0.03	0	0.09
chr1:209929374-209929574	7.46	7.57	0.32	0.07	0.29	1.8	0.45	0.03	0	0.09
chr1:209942847-209943047	7.76	9.39	0.05	0.17	0	2.7	1.34	0.06	0	0.19
chr1:210001233-210001433	14.32	13.03	0.09	0.17	0.22	2.31	1.16	0	0	0.28
chr1:211526334-211526534	7.16	7.88	0.05	0.13	0.07	0.77	0.8	0.06	0	0.09
chr1:212965085-212965285	10.74	12.73	0.32	0.37	0.36	2.44	0.53	0.06	0	0.09
chr1:214601289-214601489	7.16	5.45	0.32	0.13	0.25	2.06	0.8	0	0.11	0.38
chr1:218458464-218458664	12.24	11.51	0.14	0.17	0.07	3.73	1.51	0.09	0	0.38
chr1:220263161-220263361	14.03	13.33	0.36	0.13	0.07	1.16	0.45	0.09	0.11	0.09
chr1:221886558-221886758	11.34	9.09	0.41	0.13	0.25	1.41	0.98	0.19	0	0.09
chr1:221915264-221915464	5.07	4.85	0.05	0.23	0.18	0.9	0.98	0.12	0.22	0
chr1:221915655-221915855	16.41	18.48	0.27	0.2	0.14	2.7	1.96	0.09	0	0.19
chr1:221916284-221916484	2.98	3.64	0.23	0.03	0.25	2.31	0.62	0.06	0	0.19
chr1:222817461-222817661	5.37	7.57	0.05	0.03	0.11	1.54	0.71	0.06	0	0.28
chr1:222828297-222828497	4.48	8.18	0	0.1	0	1.16	0.8	0.12	0.11	0.09
chr1:222886606-222886806	15.22	17.57	0.36	0.1	0.07	3.47	1.69	0	0.11	0.19
chr1:224370244-224370444	20.29	20.3	0.09	0.17	0.11	2.06	0.53	0.06	0.54	0
chr1:224618294-224618494	9.55	8.48	0.05	0.1	0.07	1.16	0.45	0	0.22	0.38
chr1:225632810-225633010	7.76	8.79	0.18	0.07	0.29	2.31	1.16	0.03	0	0.19
chr1:225654871-225655071	6.86	7.57	0.18	0.33	0.14	1.28	0.98	0.06	0.22	0.38
chr1:226084966-226085166	11.94	11.82	0.27	0.33	0.22	3.73	1.87	0.03	0.43	0.19
chr1:226186975-226187175	6.27	5.76	0.14	0.03	0.07	1.03	0.53	0.09	0	0.09
chr1:226632634-226632834	5.07	5.76	0.18	0.17	0.11	0.9	0.62	0.09	0.11	0.09
chr1:226850763-226850963	22.68	24.54	0.18	0.23	0.04	1.93	1.69	0.15	0.32	0.19
chr1:226862513-226862713	3.58	3.64	0.18	0.27	0.14	1.28	0.8	0.12	0	0.19
chr1:226862812-226863012	11.94	12.42	0.09	0.07	0.14	2.7	1.07	0.03	0.11	0.38
chr1:226899022-226899222	5.67	5.15	0.32	0.1	0.11	1.28	0.53	0.09	0.43	0.19
chr1:227922938-227923138	7.46	12.12	0.63	0.23	0.32	2.96	1.34	0.12	0	0.28
chr1:228353347-228353547	4.18	10	0.32	0	0.07	1.67	0.62	0.03	0.11	0.09
chr1:228800211-228800411	11.34	8.48	0.05	0.2	0.04	1.67	0.62	0.06	0	0
chr1:230778001-230778201	5.07	7.88	0.36	0.07	0.25	1.28	0.45	0	0	0
chr1:231108520-231108720	5.07	5.76	0.05	0.13	0.18	1.03	0.71	0	0	0.19
chr1:231113232-231113432	4.77	6.06	0.05	0.13	0.18	1.8	0.89	0.09	0	0.09
chr1:231114747-231114947	4.18	3.94	0.27	0.23	0.11	1.16	0.62	0.06	0	0.09
chr1:234509361-234509561	9.25	9.7	0.23	0.13	0.11	2.44	0.8	0.12	0.11	0.09
chr1:234894664-234894864	8.95	6.67	0.23	0.17	0.18	0.77	0.45	0.06	0.22	0.19
chr1:235099102-235099302	4.77	6.06	0.18	0.03	0.22	1.16	1.07	0.03	0.11	0.19
chr1:235147746-235147946	11.94	12.12	0.27	0.07	0.18	2.44	1.25	0.06	0.32	0.19
chr1:236162844-236163044	11.04	10.3	0.27	0.1	0.11	1.16	1.07	0.06	0.32	0.09
chr1:236687759-236687959	3.58	3.64	0.45	0.27	0.29	1.16	0.62	0.34	0	0.09
chr1:236767744-236767944	5.07	7.27	0.23	0.1	0.25	1.67	0.8	0.12	0.11	0.19
chr1:239883054-239883254	3.58	3.94	0.18	0.13	0.07	1.54	1.07	0.03	0.22	0.09
chr1:244615536-244615736	3.28	3.03	0.14	0.03	0.04	0.51	0.62	0.09	0	0
chr1:246119674-246119874	4.77	6.97	0.14	0.1	0.22	1.28	0.8	0.09	0	0.09
chr1:246733057-246733257	7.16	5.45	0.14	0.23	0.18	1.93	0.62	0.09	0	0
chr1:249120430-249120630	5.37	5.45	0.23	0.1	0.18	1.41	0.89	0	0.11	0.19
chr1:249168368-249168568	5.37	6.06	0.5	0.13	0.22	1.54	0.45	0.37	0.11	0.19
chr10:1156164-1156364	6.86	7.27	0.09	0.13	0.22	1.67	0.45	0.15	0.11	0.09
chr10:3799857-3800057	7.76	5.45	0.14	0.07	0.18	1.03	0.62	0.12	0.22	0.09
chr10:3847450-3847650	17.31	14.85	0	0.17	0.11	2.7	0.89	0.06	0	0.28
chr10:3852336-3852536	6.86	5.76	0.45	0.2	0.11	1.28	0.89	0.19	0.11	0.28
chr10:4014902-4015102	7.76	10.3	0.09	0.07	0.29	0.77	0.45	0.03	0	0.19
chr10:5333764-5333964	7.46	8.79	0.27	0.03	0.25	2.06	0.62	0.15	0.22	0.28
chr10:6093044-6093244	18.8	16.06	0.23	0.13	0.11	2.18	1.16	0.06	0.11	0.28
chr10:6104184-6104384	5.67	6.67	0.18	0.17	0.11	0.77	0.89	0.09	0.11	0
chr10:6128423-6128623	10.74	11.82	0.23	0.33	0.14	4.24	1.96	0.15	0.11	0.19
chr10:6205820-6206020	6.86	11.82	0.27	0.1	0.11	2.7	1.25	0.12	0	0.09
chr10:6215285-6215485	4.48	3.94	0.27	0.13	0.14	1.54	0.8	0.19	0	0.38
chr10:6312308-6312508	11.04	8.18	0.14	0.33	0.18	0.9	0.53	0.12	0.11	0.19
chr10:6390174-6390374	8.36	8.79	0.14	0.1	0.07	1.28	0.71	0.09	0.11	0.09
chr10:6487756-6487956	5.67	5.15	0.05	0.1	0.04	0.51	0.71	0.06	0.11	0
chr10:6572234-6572434	7.16	6.06	0.14	0.2	0.14	2.7	1.6	0.03	0	0.19
chr10:6585098-6585298	6.86	6.06	0.09	0.1	0.07	1.41	1.43	0.15	0	0.09
chr10:6585492-6585692	8.65	9.09	0.36	0.13	0.18	1.03	0.62	0.12	0.22	0.09
chr10:6600304-6600504	17.91	14.24	0.14	0.07	0.18	2.18	0.71	0.06	0	0.09
chr10:6625377-6625577	7.76	6.36	0.05	0.17	0.11	1.93	0.98	0.15	0	0.09
chr10:7235147-7235347	4.48	6.67	0.23	0.03	0.32	1.28	0.53	0.06	0	0
chr10:7860298-7860498	8.95	12.73	0.14	0.27	0.18	1.67	0.62	0.09	0	0.19
chr10:8098917-8099117	6.57	7.57	0.18	0.13	0.11	0.77	0.53	0.03	0	0
chr10:8102102-8102302	8.36	8.18	0	0.07	0.11	0.9	0.8	0.09	0.11	0
chr10:8374373-8374573	5.97	6.97	0.27	0.03	0.14	3.6	1.6	0	0	0
chr10:11192545-11192745	7.16	10.3	0.05	0.07	0.11	1.03	0.62	0.19	0.11	0.09
chr10:11205213-11205413	13.13	12.12	0.36	0.23	0.32	3.21	1.34	0.03	0.11	0.47
chr10:11220854-11221054	7.16	9.09	0.09	0.07	0.22	1.41	0.45	0.09	0	0.19
chr10:11278322-11278522	4.77	4.54	0.05	0.17	0.14	1.03	0.71	0.12	0.11	0.09
chr10:11445253-11445453	9.55	10	0.23	0.1	0.14	2.7	0.98	0.03	0	0.19
chr10:11905696-11905896	7.16	7.57	0.09	0.2	0.07	1.03	0.45	0.12	0	0.09
chr10:12110608-12110808	14.92	17.27	0.27	0.2	0.14	3.98	2.41	0.06	0	0.19
chr10:12223471-12223671	7.16	9.7	0.05	0.13	0.25	3.47	1.6	0.03	0	0
chr10:12238084-12238284	8.95	9.7	0.14	0.13	0.29	1.8	0.98	0.06	0	0.09
chr10:12490854-12491054	17.01	13.33	0.32	0.1	0.18	1.16	0.53	0.15	0	0.38
chr10:13628827-13629027	8.36	13.33	0.18	0.1	0.18	2.96	1.16	0.12	0	0.19
chr10:14614016-14614216	8.65	7.57	0.18	0.13	0.29	2.06	0.45	0.03	0.11	0.19
chr10:14625329-14625529	5.97	6.06	0.14	0.1	0.11	0.9	0.71	0.09	0.22	0.09
chr10:14644136-14644336	5.07	5.15	0.27	0.07	0.18	1.16	0.89	0.12	0	0.09
chr10:15001912-15002112	3.58	5.15	0.14	0.03	0.43	1.28	0.71	0.06	0.22	0.28
chr10:17068922-17069122	12.24	13.33	0.14	0.17	0.11	0.9	0.45	0.03	0	0.09
chr10:17243609-17243809	7.16	10.3	0.23	0.03	0.14	3.34	0.89	0.12	0	0.28
chr10:17470900-17471100	8.65	8.18	0.5	0.17	0.22	2.57	1.34	0.12	0.11	0
chr10:17688090-17688290	10.15	10.3	0.18	0.2	0.07	1.8	1.16	0.09	0.22	0.09
chr10:18940596-18940796	5.67	5.76	0.14	0.1	0.18	1.03	0.62	0.09	0	0.38
chr10:22725848-22726048	7.46	10	0.14	0.1	0.14	1.28	0.89	0.15	0	0.09
chr10:22955433-22955633	10.15	10.6	0.18	0.2	0.18	2.06	1.25	0.06	0.11	0.28
chr10:22971176-22971376	5.97	5.45	0.09	0.1	0.07	1.03	0.71	0.09	0.22	0.09
chr10:23727858-23728058	7.76	10.3	0.05	0.07	0	2.83	2.05	0	0	0.19
chr10:27531015-27531215	6.86	7.88	0.09	0.03	0.04	1.03	0.53	0.12	0	0.09
chr10:27793054-27793254	9.25	12.12	0.5	0.2	0.14	1.67	1.16	0.12	0.22	0.57
chr10:29970773-29970973	5.07	3.94	0.45	0.23	0.14	1.28	1.07	0.15	0.11	0.28
chr10:30990423-30990623	10.74	7.27	0.05	0.07	0.11	0.77	0.45	0.15	0.22	0.19
chr10:31610507-31610707	3.58	3.94	0.05	0.1	0.07	0.51	0.71	0	0.22	0.28
chr10:35415733-35415933	5.37	6.06	0.05	0.07	0.11	1.03	0.53	0	0.11	0.09
chr10:43278090-43278290	14.03	16.06	0.14	0.13	0.22	1.54	0.53	0.06	0.11	0.76
chr10:43616505-43616705	2.39	5.45	0.09	0.23	0.25	2.06	2.05	0.09	0	0.38
chr10:43782838-43783038	8.06	9.7	0.32	0.33	0.11	2.44	1.43	0.06	0.11	0.19
chr10:46090230-46090430	5.07	10	0.23	0.07	0.25	2.44	1.07	0.06	0	0.19
chr10:46168197-46168397	5.37	9.09	0.36	0.03	0.07	2.44	1.07	0.06	0.11	0.19
chr10:52384302-52384502	11.34	17.27	0.14	0.07	0.14	1.67	0.45	0	0.11	0.09
chr10:61666704-61666904	5.07	5.45	0.27	0.2	0.11	1.16	0.53	0.09	0	0.28
chr10:62537955-62538155	5.37	3.94	0.27	0.03	0.14	1.28	0.45	0.03	0	0.09
chr10:63752563-63752763	16.12	12.12	0.23	0.23	0.07	0.9	0.62	0	0.11	0.19
chr10:63808259-63808459	5.67	4.54	0.05	0.03	0.07	0.9	0.45	0	0	0
chr10:63809668-63809868	5.37	5.45	0.32	0.13	0.25	0.9	0.62	0.09	0.11	0.38
chr10:63810860-63811060	10.74	8.48	0.09	0.17	0.18	0.77	1.07	0.09	0	0.09
chr10:63842504-63842704	9.55	9.39	0.18	0.23	0.18	1.93	0.45	0.06	0	0.09
chr10:63943316-63943516	10.74	9.39	0.05	0.23	0.07	1.67	0.53	0.15	0.22	0.09
chr10:64397336-64397536	4.48	4.85	0.23	0.03	0.14	0.51	0.45	0.06	0	0.28
chr10:64893025-64893225	4.77	5.76	0.27	0.17	0.11	2.57	0.45	0.03	0.11	0.09
chr10:69524153-69524353	3.88	6.67	0.32	0.1	0.18	0.64	0.45	0.12	0	0.19
chr10:69609121-69609321	3.28	5.76	0.14	0.17	0.14	0.51	0.45	0.06	0.32	0.19
chr10:69615442-69615642	4.18	4.24	0.14	0.13	0.18	1.03	0.45	0	0	0.09
chr10:70847770-70847970	4.48	3.94	0.23	0.17	0.14	0.64	0.45	0.15	0	0.19
chr10:70849908-70850108	6.86	6.36	0.18	0.4	0	0.77	0.45	0.09	0	0
chr10:71168658-71168858	5.37	6.67	0.18	0.07	0.04	1.41	0.62	0.06	0.11	0
chr10:72338280-72338480	8.95	8.79	0	0.17	0.07	1.16	0.53	0.15	0.11	0.28
chr10:73508594-73508794	5.37	4.24	0.09	0.27	0.14	3.08	1.34	0.09	0	0.09
chr10:73846916-73847116	5.37	9.7	0.14	0.13	0	4.63	1.51	0.03	0	0
chr10:74008681-74008881	9.25	6.06	0.14	0.07	0.22	1.16	0.8	0.09	0	0.38
chr10:74056960-74057160	9.55	10	0.14	0.1	0.07	1.41	0.98	0	0	0.28
chr10:74114733-74114933	5.37	5.15	0.27	0.1	0.18	1.54	0.8	0.15	0.11	0
chr10:75255250-75255450	2.98	3.94	0.23	0.1	0.22	1.54	0.71	0.03	0.22	0.19
chr10:75490226-75490426	5.97	8.48	0.05	0.1	0.14	1.41	0.71	0.03	0.11	0.19
chr10:75815878-75816078	7.76	8.79	0.18	0.13	0.22	1.41	0.45	0.09	0.22	0.09
chr10:76345934-76346134	5.37	4.54	0.32	0.2	0.14	1.16	0.71	0.06	0.22	0.09
chr10:76782101-76782301	5.07	5.15	0.23	0.33	0.11	1.16	0.8	0	0	0
chr10:81077507-81077707	18.2	17.88	0.18	0.03	0	2.96	0.89	0.03	0.11	0.09
chr10:81947252-81947452	14.32	16.06	0.09	0.13	0.14	5.4	2.23	0.09	0	0.09
chr10:81963289-81963489	5.97	5.45	0.09	0.07	0.29	0.77	0.45	0.03	0.11	0
chr10:86093862-86094062	3.58	3.94	0.23	0.17	0.25	1.54	1.16	0.25	0.22	0.28
chr10:89622101-89622301	9.85	11.82	0.09	0.17	0.07	2.18	1.51	0.06	0	0.19
chr10:90585091-90585291	15.52	16.06	0.32	0.13	0.07	2.18	0.98	0.09	0.22	0.09
chr10:90750326-90750526	3.88	5.15	0.5	0.13	0.18	1.93	0.71	0.09	0	0
chr10:94050866-94051066	3.58	3.33	0.14	0.07	0.14	2.18	0.45	0.03	0	0.09
chr10:94351426-94351626	7.46	11.82	0.18	0.13	0.04	2.57	1.07	0.03	0	0.09
chr10:95462314-95462514	15.22	17.88	0.68	0.3	0.07	4.75	1.96	0.09	0.22	0.09
chr10:97849908-97850108	7.76	9.7	0.09	0.17	0.11	0.9	0.45	0.09	0	0.09
chr10:97889659-97889859	6.86	7.27	0.36	0.17	0.29	1.41	0.71	0.12	0.11	0.38
chr10:99078627-99078827	6.27	8.79	0.09	0.07	0.18	0.9	0.53	0.09	0	0.38
chr10:99078868-99079068	8.95	11.51	0.32	0.07	0.04	2.44	1.16	0.12	0	0.19
chr10:102133080-102133280	5.07	5.76	0.23	0.2	0.14	1.67	0.89	0.03	0	0.09
chr10:102269048-102269248	5.07	3.94	0.18	0.1	0.07	1.03	0.53	0.03	0	0.09
chr10:103578107-103578307	12.83	14.24	0.32	0.5	0.11	2.7	0.62	0.09	0	0.28
chr10:103590353-103590553	2.39	6.06	0.36	0.03	0.07	1.28	0.53	0.09	0	0.19
chr10:103815882-103816082	9.25	10.6	0.23	0.1	0.11	1.03	0.53	0.03	0	0.19
chr10:104180792-104180992	11.04	14.54	0.14	0.13	0.14	1.8	0.98	0.09	0	0.28
chr10:105880996-105881196	7.76	8.18	0.18	0.07	0.14	1.8	0.71	0.09	0	0
chr10:105881481-105881681	5.37	10	0.32	0.03	0.04	0.9	0.53	0	0	0.19
chr10:106051238-106051438	4.48	6.06	0.14	0.3	0.14	0.77	1.16	0.03	0	0.19
chr10:106088744-106088944	4.48	4.54	0.18	0.07	0.18	0.77	0.71	0.09	0.32	0.09
chr10:106110015-106110215	5.07	4.24	0.23	0.07	0.25	1.03	0.53	0.12	0.22	0.09
chr10:111985594-111985794	3.28	6.67	0.09	0.07	0.11	1.03	0.98	0.09	0	0
chr10:112116429-112116629	9.85	10	0.27	0.17	0.22	0.77	0.8	0.06	0.22	0.19
chr10:112174259-112174459	9.55	7.57	0.18	0.07	0.22	0.64	1.16	0.09	0.22	0.19
chr10:112262890-112263090	13.43	14.85	0.18	0.2	0.25	1.54	1.78	0.22	0	0.19
chr10:112263840-112264040	17.31	13.03	0.18	0.03	0	2.06	1.51	0.03	0	0
chr10:112620433-112620633	4.48	3.94	0.23	0.1	0.07	2.83	0.98	0.12	0.22	0.09
chr10:112624495-112624695	22.98	22.42	0.14	0.17	0.22	4.37	1.51	0.19	0.22	0.47
chr10:116286538-116286738	9.25	11.51	0.18	0.1	0.25	2.06	1.51	0.06	0.11	0
chr10:120891484-120891684	4.77	5.15	0.14	0.07	0.18	0.51	0.45	0.12	0	0.38
chr10:121065746-121065946	15.82	16.36	0.32	0.2	0.07	2.83	2.85	0.15	0	0.09
chr10:121261918-121262118	6.27	6.67	0.05	0.13	0.22	1.8	1.16	0.25	0	0.19
chr10:122610788-122610988	8.36	14.85	0.32	0.17	0.18	4.37	1.87	0.03	0.11	0.28
chr10:124135029-124135229	9.85	9.09	0.09	0.2	0.29	0.9	0.45	0.06	0	0.09
chr10:124713649-124713849	5.67	8.48	0.41	0.13	0.25	2.83	1.07	0.03	0	0.57
chr10:124768289-124768489	5.07	9.7	0.23	0.13	0.18	1.8	1.51	0	0.11	0
chr10:126107386-126107586	7.16	8.18	0.36	0	0.04	1.8	0.98	0.09	0.11	0.28
chr10:126336436-126336636	12.53	10.91	0.32	0.13	0.04	2.96	2.41	0.06	0.11	0.09
chr10:126377553-126377753	3.58	3.94	0.18	0.13	0.07	1.16	0.45	0.09	0.11	0.09
chr10:129861380-129861580	6.86	6.67	0.05	0.1	0.32	1.54	0.98	0.09	0.22	0.19
chr10:130833813-130834013	8.95	10.91	0.32	0.27	0.07	4.63	0.8	0.06	0	0.09
chr11:191524-191724	4.18	5.45	0.05	0.2	0.43	0.64	0.71	0.19	0.43	0.38
chr11:269367-269567	12.83	10.3	0.18	0.33	0.14	0.64	0.53	0.03	0.11	0.28
chr11:925771-925971	2.69	6.06	0.32	0.03	0.07	0.64	0.53	0.03	0	0.19
chr11:1610579-1610779	4.18	3.94	0.14	0.17	0.04	1.16	0.53	0.06	0.22	0.09
chr11:1874174-1874374	9.55	9.09	0.36	0.17	0.04	2.57	0.8	0.12	0	0.28
chr11:2421596-2421796	7.76	9.7	0.23	0.17	0.11	1.8	0.45	0.03	0	0.57
chr11:3009610-3009810	7.46	6.06	0.05	0.07	0.25	0.51	0.62	0.06	0.11	0.19
chr11:3968376-3968576	10.74	12.42	0.18	0.37	0.18	4.88	1.87	0.03	0	0
chr11:6624773-6624973	5.97	6.06	0.41	0	0.11	2.06	1.34	0.09	0	0.28
chr11:6704700-6704900	3.28	6.67	0.09	0.2	0	1.16	0.45	0.09	0.11	0.47
chr11:6767632-6767832	5.07	6.06	0.32	0.2	0.25	1.28	0.53	0.22	0	0.09
chr11:8008596-8008796	18.2	20.3	0	0.1	0.25	3.34	1.34	0.03	0.11	0.19
chr11:9406002-9406202	5.07	4.54	0.05	0.07	0.22	1.16	0.45	0.06	0	0.09
chr11:9482150-9482350	8.36	10	0.27	0.13	0.25	1.41	1.16	0.06	0	0.09
chr11:9482442-9482642	11.64	15.45	0.09	0.17	0.11	0.77	0.62	0.06	0.11	0
chr11:9635698-9635898	5.67	6.36	0.32	0.13	0.11	0.77	0.71	0	0	0.09
chr11:10562657-10562857	3.28	5.15	0.14	0.2	0.14	1.16	0.53	0.03	0	0.19
chr11:10772606-10772806	4.77	7.88	0.14	0.07	0.14	1.16	1.16	0.15	0	0.09
chr11:12246172-12246372	4.77	10	0.32	0.03	0.07	1.54	0.53	0.09	0.22	0.19
chr11:13945710-13945910	3.88	4.85	0.18	0.07	0.11	1.8	0.62	0.03	0.32	0.19
chr11:14541854-14542054	14.03	16.97	0.18	0.13	0.18	3.6	1.25	0.12	0.22	0.19
chr11:14600142-14600342	12.24	10	0.23	0.2	0.22	1.41	1.43	0.22	0.32	0.19
chr11:14786817-14787017	19.99	19.69	0	0.1	0.36	1.93	0.45	0.03	0.11	0
chr11:14913186-14913386	3.28	6.67	0.09	0.17	0.29	0.77	0.53	0.09	0	0.09
chr11:17307382-17307582	13.73	13.03	0.23	0.03	0.07	1.28	1.07	0.09	0.11	0
chr11:18127591-18127791	4.18	5.76	0.45	0.2	0.14	2.06	1.25	0.06	0.11	0.09
chr11:18548366-18548566	6.57	9.09	0.36	0.13	0.11	1.41	0.98	0	0.11	0.09
chr11:28131704-28131904	7.16	6.67	0.23	0.23	0.25	2.06	1.25	0.25	0.11	0.57
chr11:30344480-30344680	7.76	9.7	0.32	0.13	0.36	2.31	0.8	0.15	0.11	0.47
chr11:31391244-31391444	9.25	12.73	0.23	0.27	0.14	4.11	1.43	0.06	0.11	0.28
chr11:32605224-32605424	11.34	10.91	0.18	0.1	0.11	4.37	2.05	0.03	0	0.19
chr11:34073780-34073980	3.88	5.15	0.14	0.13	0	0.77	0.98	0.15	0.11	0.19
chr11:35062282-35062482	5.97	4.24	0.27	0.1	0.18	0.9	0.62	0.12	0	0.09
chr11:35066905-35067105	5.07	6.06	0.14	0.27	0.29	1.8	1.07	0.03	0.11	0.09
chr11:35099646-35099846	8.95	8.48	0.18	0.17	0.04	1.28	0.62	0.09	0.22	0.38
chr11:35187590-35187790	13.43	14.54	0.14	0.03	0.14	2.57	0.89	0.12	0	0
chr11:35352486-35352686	4.48	3.94	0.18	0.13	0.11	4.5	1.78	0	0.22	0.19
chr11:36531759-36531959	3.28	4.54	0.14	0.1	0.11	2.96	0.71	0.06	0.11	0.09
chr11:43333334-43333534	4.48	4.85	0.27	0.17	0.14	1.28	0.62	0.03	0.11	0.09
chr11:43902172-43902372	10.15	12.73	0.32	0.27	0.14	3.21	1.07	0.09	0	0.09
chr11:44590758-44590958	3.88	6.36	0.23	0.17	0.07	0.64	0.8	0.25	0	0.09
chr11:45124435-45124635	4.18	3.64	0.18	0.13	0.11	0.9	0.53	0.19	0.22	0.28
chr11:46142896-46143096	5.07	8.79	0.14	0.07	0.18	1.8	0.71	0.03	0	0.19
chr11:46615548-46615748	17.01	17.88	0.18	0.1	0.11	1.93	0.71	0	0	0
chr11:46638783-46638983	6.27	6.67	0.18	0.07	0.14	0.77	0.71	0.06	0	0.09
chr11:46722238-46722438	13.73	14.85	0.23	0.33	0.25	2.83	1.16	0.03	0.11	0.38
chr11:46958117-46958317	21.19	24.54	0.23	0.3	0.07	3.98	2.14	0.09	0	0.38
chr11:47270306-47270506	14.03	15.45	0.41	0.1	0.25	1.93	1.6	0.03	0.11	0.19
chr11:47416315-47416515	10.44	12.12	0.54	0.1	0.14	3.34	2.23	0.03	0	0.38
chr11:47429866-47430066	5.97	8.79	0.27	0.13	0.07	2.57	0.98	0.03	0	0.19
chr11:47447947-47448147	4.48	7.27	0.32	0.1	0.07	2.57	0.98	0.03	0	0.09
chr11:47600448-47600648	15.22	16.36	0.27	0.23	0.18	2.44	1.87	0.03	0	0.19
chr11:47907762-47907962	5.37	5.15	0.09	0.07	0.11	1.8	0.8	0.03	0	0.28
chr11:48023343-48023543	11.64	11.82	0.05	0.1	0.22	1.16	0.89	0.12	0	0.28
chr11:57092635-57092835	4.48	5.76	0.23	0.13	0.07	1.41	0.45	0.09	0.11	0.09
chr11:57508705-57508905	11.34	15.45	0.59	0.23	0.25	3.47	1.96	0.12	0.11	0.28
chr11:58347068-58347268	7.16	8.18	0.32	0.03	0.36	0.77	0.71	0.06	0	0
chr11:59383121-59383321	3.58	4.24	0.18	0.03	0.04	2.06	0.89	0.09	0	0
chr11:59578220-59578420	9.85	9.7	0.18	0.13	0.18	2.06	1.25	0.06	0.11	0.09
chr11:60609415-60609615	3.58	7.27	0.23	0.23	0.22	1.03	0.45	0.09	0.11	0.57
chr11:60869768-60869968	4.77	6.06	0.32	0.17	0.04	1.54	0.62	0.03	0	0.19
chr11:61348878-61349078	8.95	9.39	0.32	0.07	0.18	1.03	0.62	0.12	0	0.38
chr11:61793134-61793334	5.67	6.36	0.09	0.17	0.39	2.57	1.07	0.06	0.22	0.09
chr11:62359010-62359210	19.99	22.42	0.54	0.27	0.07	4.5	1.96	0.06	0	0.28
chr11:62420752-62420952	20.89	20.91	0.18	0.13	0.29	2.06	1.69	0.12	0.11	0
chr11:62439036-62439236	4.48	5.76	0.18	0.1	0.11	0.77	0.45	0.06	0.11	0
chr11:62572786-62572986	5.67	5.45	0.36	0.23	0.07	0.77	0.53	0.22	0.11	0.09
chr11:62607110-62607310	5.07	5.45	0.32	0.2	0.18	1.03	0.89	0.19	0	0.19
chr11:62609066-62609266	12.53	11.82	0.91	0.8	0.68	4.11	1.87	0.28	0.76	0.09
chr11:63299026-63299226	5.97	5.45	0.23	0.17	0.18	1.03	0.45	0.03	0	0.38
chr11:64037470-64037670	10.15	7.57	0.14	0.23	0.22	1.67	1.25	0.06	0.11	0.09
chr11:64512655-64512855	6.27	10.3	0.14	0.13	0.04	5.53	1.96	0	0	0.09
chr11:64627032-64627232	11.34	10.6	0.23	0.23	0.11	2.57	1.16	0.09	0.22	0.09
chr11:64645989-64646189	2.98	5.76	0.36	0.1	0.18	1.41	0.53	0.09	0.11	0.09
chr11:64863512-64863712	25.07	29.39	0.27	0.33	0.11	3.47	2.41	0.15	0	0.09
chr11:65149932-65150132	9.55	7.88	0.32	0.07	0.14	1.16	0.53	0.09	0.11	0.57
chr11:65187542-65187742	5.97	6.06	0.09	0.07	0.07	3.08	1.07	0.03	0	0.38
chr11:65188771-65188971	5.97	5.15	0.36	0.13	0.18	2.31	0.89	0.09	0.11	0.47
chr11:65189680-65189880	6.57	9.39	0.05	0.13	0.14	2.57	0.62	0	0	0.09
chr11:65190140-65190340	9.85	11.21	0.18	0.27	0.25	3.34	1.96	0.22	0	0.28
chr11:65192774-65192974	9.55	9.7	0.27	0.13	0.25	1.8	2.05	0.19	0.11	0.09
chr11:65265005-65265205	9.25	11.21	0.23	0.03	0	1.93	1.43	0.06	0	0
chr11:65266377-65266577	14.32	17.57	0.27	0.17	0.22	3.21	0.98	0.09	0.11	0.09
chr11:65382706-65382906	17.31	19.09	0.18	0.27	0.14	2.31	0.89	0.12	0.11	0
chr11:65655910-65656110	5.37	8.18	0.5	0.07	0.14	1.41	0.62	0.03	0	0
chr11:65686718-65686918	31.33	42.11	0.23	0.07	0.07	6.04	1.51	0.03	0.22	0.09
chr11:65769624-65769824	11.64	16.66	0.32	0.17	0.39	3.34	0.89	0.12	0	0.09
chr11:65849051-65849251	5.37	3.94	0.18	0.17	0.11	3.08	1.6	0.15	0.22	0.19
chr11:66024633-66024833	4.18	5.76	0.18	0.23	0.18	1.03	0.53	0.03	0	0.09
chr11:66277969-66278169	7.16	8.79	0.18	0.17	0.22	0.64	0.53	0	0.11	0.28
chr11:67044989-67045189	14.32	15.15	0.18	0.03	0.04	6.68	3.56	0.03	0	0.38
chr11:68107896-68108096	4.77	3.33	0.23	0.17	0.07	1.93	0.53	0.15	0.11	0
chr11:68671237-68671437	8.95	16.36	0.32	0.03	0.07	3.98	1.69	0.15	0.11	0.19
chr11:72145582-72145782	5.37	5.15	0.23	0.17	0.04	0.51	0.62	0	0	0.28
chr11:72433214-72433414	4.48	4.85	0.32	0.2	0.14	3.47	1.16	0.03	0.22	0.28
chr11:72681033-72681233	7.76	6.97	0.09	0.13	0.11	0.9	0.45	0.15	0.22	0.19
chr11:72853369-72853569	6.27	9.39	0.27	0.2	0.18	1.67	0.71	0.09	0	0.09
chr11:73077290-73077490	8.65	8.48	0.05	0.1	0.11	1.03	0.45	0.03	0.11	0
chr11:73472284-73472484	4.77	5.76	0.09	0.13	0.04	2.06	1.34	0.03	0	0.38
chr11:73706929-73707129	3.28	3.03	0.09	0.13	0.22	0.77	0.89	0.03	0.11	0.09
chr11:74986693-74986893	4.77	5.45	0.27	0.23	0.22	3.08	1.43	0.03	0.11	0.09
chr11:76092091-76092291	4.48	7.27	0.45	0.13	0.04	2.18	0.62	0.09	0	0.09
chr11:76299512-76299712	10.44	10.3	0.09	0.23	0.11	0.64	0.8	0.22	0	0.28
chr11:77348762-77348962	8.65	10.6	0.18	0.1	0.11	1.93	1.6	0.03	0	0.09
chr11:77531775-77531975	7.76	6.67	0.18	0	0.18	1.93	0.53	0.06	0	0.09
chr11:77705758-77705958	8.65	13.03	0.23	0.1	0.07	1.54	1.87	0.06	0	0.09
chr11:77706028-77706228	12.83	12.12	0.09	0.13	0.18	1.03	0.45	0.06	0	0
chr11:77790896-77791096	8.95	11.21	0.14	0.13	0.14	3.21	2.05	0.09	0.22	0.09
chr11:82671104-82671304	8.36	7.57	0.09	0	0.11	1.28	0.71	0.03	0.11	0.09
chr11:82671596-82671796	6.57	8.48	0.09	0.2	0.04	0.64	0.71	0.12	0.32	0.09
chr11:85463984-85464184	19.99	20	0.14	0.17	0.25	5.4	2.05	0.03	0	0
chr11:85534922-85535122	9.55	10	0.05	0.13	0	1.16	0.71	0.03	0.22	0.19
chr11:85850098-85850298	8.65	8.48	0.09	0.23	0.18	1.93	0.8	0.09	0.11	0.09
chr11:88070836-88071036	5.37	8.79	0.23	0.07	0.18	2.06	1.07	0	0	0.19
chr11:94657891-94658091	8.95	7.27	0.05	0	0.07	0.77	0.62	0.06	0.11	0.09
chr11:95422134-95422334	11.04	9.09	0.05	0.13	0.04	1.93	0.62	0.03	0.11	0
chr11:95522781-95522981	5.07	10.3	0.59	0.13	0.11	1.41	1.07	0.03	0.22	0.19
chr11:95991547-95991747	4.77	8.18	0.18	0.17	0.29	0.64	0.53	0	0	0.09
chr11:102188010-102188210	7.76	10	0.14	0.2	0.36	2.18	1.07	0.09	0	0.38
chr11:102323639-102323839	8.95	8.48	0.14	0.03	0.11	3.85	1.69	0.06	0	0.09
chr11:104576650-104576850	11.64	12.73	0.09	0.03	0.18	3.08	0.62	0.12	0	0.19
chr11:108107418-108107618	17.91	16.36	0.27	0.07	0.22	4.88	0.8	0.09	0.11	0.09
chr11:111317304-111317504	9.55	9.09	0.32	0.2	0.22	3.21	1.43	0.09	0.11	0
chr11:111410176-111410376	5.37	6.97	0.09	0.13	0.11	0.64	0.53	0.06	0	0
chr11:114030800-114031000	6.27	5.76	0.14	0.13	0.11	1.16	0.62	0.03	0	0.19
chr11:114054020-114054220	9.25	9.7	0.23	0.13	0.14	2.57	1.51	0.09	0	0.19
chr11:116643638-116643838	5.67	8.18	0.23	0.17	0.07	1.41	0.98	0.15	0.22	0.09
chr11:116724329-116724529	5.97	6.36	0.09	0.13	0	2.57	0.53	0.03	0	0.28
chr11:117922366-117922566	13.73	15.75	0.18	0.07	0	1.03	0.8	0.15	0	0.19
chr11:118187384-118187584	4.77	4.85	0.27	0.1	0.32	3.47	1.25	0.09	0.11	0.09
chr11:118306958-118307158	5.97	9.09	0.27	0.03	0	3.85	0.8	0.15	0	0
chr11:118309191-118309391	5.07	4.54	0.09	0.17	0.14	0.51	0.53	0.09	0.22	0
chr11:118436690-118436890	5.07	7.57	0.27	0.13	0.14	1.8	0.53	0.06	0.32	0.09
chr11:118570359-118570559	8.95	8.48	0.23	0.13	0.25	0.64	0.62	0.09	0.11	0.19
chr11:118747614-118747814	11.34	12.42	0.27	0.27	0.07	2.31	2.14	0.03	0	0.19
chr11:118763220-118763420	5.67	8.79	0.18	0.1	0.11	4.11	0.98	0.12	0.11	0.28
chr11:118972503-118972703	5.67	7.88	0.14	0.1	0.11	1.8	0.8	0.06	0.11	0.28
chr11:121330326-121330526	4.77	4.85	0.27	0.07	0.18	3.98	1.69	0.09	0.22	0.09
chr11:122567442-122567642	8.06	8.18	0.32	0.17	0.14	3.98	1.6	0.06	0.11	0.09
chr11:122941224-122941424	18.2	17.88	0.09	0.13	0.07	3.6	1.51	0.12	0.32	0.09
chr11:122958482-122958682	11.94	12.42	0.05	0.1	0.04	2.96	1.43	0.06	0.22	0.28
chr11:126350675-126350875	4.48	3.33	0.05	0.23	0.25	1.16	0.45	0.03	0.11	0.09
chr11:127909644-127909844	5.97	5.45	0.45	0.17	0.36	2.06	1.25	0.31	0	0.28
chr11:128160088-128160288	9.25	10	0.05	0.13	0.11	1.54	1.51	0.06	0	0.28
chr11:128172498-128172698	12.24	10.91	0.23	0.17	0.14	6.3	1.87	0.03	0.11	0.19
chr11:128174866-128175066	11.04	13.94	0.18	0.2	0.14	3.73	1.43	0.09	0.32	0.19
chr11:128194602-128194802	9.85	8.48	0.05	0.13	0.18	0.77	0.53	0.12	0.11	0.19
chr11:128345129-128345329	5.07	5.45	0.14	0.03	0.11	0.77	0.45	0.09	0	0
chr11:128346714-128346914	7.76	8.18	0.23	0.13	0.25	2.06	0.89	0.09	0	0.38
chr11:128395514-128395714	11.94	12.42	0.14	0.1	0.11	1.28	0.71	0.06	0.11	0.09
chr11:129723789-129723989	4.77	5.76	0.23	0.27	0.18	1.28	1.25	0.12	0	0.19
chr11:133815204-133815404	4.77	5.76	0.45	0.1	0.18	2.06	1.78	0.09	0	0.09
chr12:498394-498594	8.65	11.51	0.23	0.17	0.18	2.96	1.43	0	0.22	0.47
chr12:498730-498930	7.46	9.09	0.27	0.17	0.04	0.9	0.62	0	0	0.09
chr12:510592-510792	2.98	5.15	0.23	0.17	0.14	1.03	0.45	0.12	0	0
chr12:794605-794805	2.09	3.94	0.27	0.13	0.11	1.28	0.71	0.06	0.22	0.28
chr12:2113622-2113822	11.04	12.12	0.41	0.2	0.07	2.31	0.98	0.09	0.22	0.09
chr12:2922044-2922244	9.25	7.88	0.23	0.17	0.14	1.16	0.8	0.19	0.11	0.19
chr12:4227385-4227585	2.69	3.64	0.18	0.13	0.07	0.77	0.71	0.15	0.32	0.19
chr12:6250276-6250476	3.58	3.64	0.18	0.17	0.14	2.06	0.89	0.06	0.22	0.09
chr12:6444926-6445126	13.43	16.97	0.45	0.2	0.18	6.04	3.3	0.19	0.22	0.38
chr12:6446440-6446640	1.79	6.06	0.23	0.13	0.14	1.8	0.71	0.15	0.11	0.38
chr12:6772289-6772489	10.15	8.79	0.23	0.1	0.11	1.54	0.71	0.12	0	0.19
chr12:6798491-6798691	6.27	9.09	0.36	0.1	0.07	1.8	0.8	0	0	0.09
chr12:6832984-6833184	11.64	10.6	0.14	0.1	0.07	1.67	1.69	0.09	0.11	0.19
chr12:7052957-7053157	10.74	10.3	0.18	0.23	0.11	0.51	0.53	0.03	0.11	0.19
chr12:7079786-7079986	9.25	8.18	0.05	0.1	0.11	1.8	1.78	0.12	0	0.19
chr12:8113360-8113560	14.92	13.03	0.09	0.13	0.22	1.93	1.16	0.09	0	0
chr12:8178865-8179065	9.25	7.88	0.27	0.17	0.18	1.67	0.53	0.06	0.11	0.09
chr12:9803402-9803602	19.7	18.18	0.09	0.33	0.29	5.78	2.32	0.03	0	0.47
chr12:9894432-9894632	25.37	23.94	0.27	0.07	0.14	2.44	0.71	0.03	0.11	0.28
chr12:9917489-9917689	13.43	12.12	0.09	0.2	0.11	1.28	0.89	0.09	0	0.28
chr12:10766081-10766281	4.77	5.15	0.27	0.23	0.18	1.41	0.53	0.09	0	0.38
chr12:12619146-12619346	10.15	10.91	0.18	0.13	0.25	3.34	1.25	0.06	0	0.19
chr12:12628042-12628242	8.65	8.79	0.14	0.1	0.14	1.8	0.71	0.09	0.11	0.28
chr12:12764696-12764896	8.06	9.39	0.14	0.1	0.04	1.93	1.51	0.15	0	0
chr12:12849575-12849775	7.46	9.39	0.23	0.13	0.32	1.93	0.62	0.03	0.11	0.09
chr12:12867743-12867943	14.03	15.15	0.27	0.27	0.36	2.44	1.51	0.15	0.32	0.38
chr12:12870076-12870276	8.36	10.3	0.14	0.1	0.04	2.31	0.62	0.03	0	0
chr12:12878351-12878551	12.53	11.21	0.18	0.13	0.11	3.34	2.05	0.03	0	0
chr12:15105270-15105470	5.37	4.85	0.32	0.2	0.18	1.54	0.8	0.09	0	0.19
chr12:15114541-15114741	6.57	5.45	0.23	0.23	0.18	3.73	0.71	0	0.11	0.38
chr12:15724018-15724218	7.16	8.79	0.09	0.07	0.14	1.16	0.53	0	0	0.09
chr12:22697464-22697664	9.55	14.54	0.32	0.17	0.07	1.93	0.71	0.09	0.11	0
chr12:25205320-25205520	8.65	6.36	0.09	0	0.29	0.77	0.62	0.03	0.11	0
chr12:25403825-25404025	6.86	5.45	0.14	0.1	0.14	0.64	1.51	0.03	0.11	0.19
chr12:25530460-25530660	6.27	5.45	0.18	0.27	0.18	4.75	1.43	0.12	0.11	0.19
chr12:28343234-28343434	8.06	7.88	0.18	0.13	0.07	1.54	0.71	0.09	0	0.09
chr12:29543450-29543650	4.77	5.15	0.18	0.13	0.14	2.18	1.25	0	0.22	0.28
chr12:31902218-31902418	8.65	7.27	0.18	0.03	0	1.03	0.53	0.12	0	0
chr12:32049626-32049826	16.41	11.82	0.09	0.03	0.22	3.6	0.8	0.06	0.22	0.28
chr12:32112068-32112268	8.06	8.48	0.14	0.1	0.07	2.7	1.25	0.06	0.11	0.19
chr12:34175239-34175439	14.03	17.57	0.23	0.13	0.18	4.24	2.85	0.15	0	0.19
chr12:38710414-38710614	20.29	28.18	0.23	0.13	0.11	3.73	1.87	0.09	0	0.28
chr12:40022768-40022968	6.27	6.36	0	0.1	0.18	1.03	0.53	0.12	0.11	0.09
chr12:45241768-45241968	7.16	8.18	0.05	0.1	0.22	1.93	1.07	0.09	0	0.28
chr12:46272526-46272726	8.65	8.79	0.14	0.03	0	2.83	0.62	0.12	0.22	0
chr12:46384367-46384567	7.16	11.82	0.36	0.13	0.18	1.67	0.71	0.06	0.32	0.38
chr12:46611834-46612034	12.53	9.39	0.05	0.1	0.29	1.67	0.98	0.03	0.22	0
chr12:46613739-46613939	10.15	11.51	0.27	0.17	0.22	0.77	0.62	0.06	0.11	0.09
chr12:46766378-46766578	3.88	7.57	0.23	0.07	0.07	0.77	0.62	0.19	0	0.28
chr12:46777001-46777201	1.19	5.76	0.14	0.07	0.14	1.8	0.45	0.06	0	0
chr12:47479676-47479876	5.97	5.76	0.05	0.17	0.07	1.67	0.8	0.03	0	0.19
chr12:47610161-47610361	10.15	10	0.32	0.1	0.14	3.85	2.58	0.06	0	0.19
chr12:47754568-47754768	8.06	11.51	0.18	0.1	0.22	1.8	0.98	0	0	0
chr12:48201874-48202074	6.86	6.67	0.09	0.13	0.07	1.03	0.89	0.03	0.22	0
chr12:48206972-48207172	8.65	9.7	0.09	0.17	0.14	2.31	1.34	0	0	0.19
chr12:48277101-48277301	6.57	7.57	0.09	0.27	0.11	2.96	2.23	0.03	0.11	0.28
chr12:48500038-48500238	12.53	13.94	0.32	0.17	0.11	1.93	1.07	0.12	0.11	0.09
chr12:48551200-48551400	4.77	3.64	0.27	0.17	0.11	0.77	0.8	0.06	0.11	0
chr12:49110524-49110724	9.85	10.91	0.23	0.23	0.07	2.31	1.16	0.12	0.11	0.28
chr12:49454513-49454713	9.85	13.03	0.27	0.23	0.14	1.67	1.25	0.15	0	0.28
chr12:50135032-50135232	7.46	10.91	0.09	0.23	0.11	2.06	0.8	0.09	0	0.28
chr12:50505827-50506027	14.32	14.85	0.14	0.17	0.18	5.14	3.74	0.09	0.11	0.19
chr12:50991387-50991587	2.98	3.64	0.23	0.1	0.22	0.9	0.45	0.15	0.11	0.19
chr12:51720704-51720904	2.98	3.33	0.09	0.13	0	0.9	0.62	0.03	0	0.28
chr12:51762817-51763017	12.24	16.06	0.23	0	0.22	2.31	1.51	0.06	0.11	0
chr12:53574332-53574532	5.97	8.79	0.14	0.07	0.11	2.57	0.8	0.03	0	0.09
chr12:53600928-53601128	3.88	3.03	0.41	0.2	0.14	2.96	1.07	0.19	0.11	0.19
chr12:53845656-53845856	8.06	9.39	0.32	0.1	0.22	2.44	0.71	0.09	0.11	0.38
chr12:54585395-54585595	5.67	6.06	0.09	0.13	0.11	1.16	0.45	0.06	0.11	0.28
chr12:54753044-54753244	4.77	5.76	0.14	0.1	0.25	0.77	0.45	0.03	0.11	0.38
chr12:54807150-54807350	5.67	6.06	0.18	0.13	0.11	1.93	1.43	0.03	0.11	0.09
chr12:55378446-55378646	10.15	10.3	0.14	0.23	0.14	4.63	1.34	0.09	0.22	0.19
chr12:56211481-56211681	4.18	5.45	0.09	0.07	0.11	0.64	0.71	0.03	0	0.09
chr12:56323249-56323449	14.03	15.15	0.14	0.2	0.14	3.08	1.6	0.03	0.11	0.09
chr12:56367469-56367669	8.36	8.48	0.27	0.3	0.14	2.18	1.16	0.09	0	0.28
chr12:56367694-56367894	8.36	9.7	0.32	0.03	0.22	4.24	1.34	0.06	0	0.19
chr12:56435482-56435682	7.46	10	0.14	0.27	0.07	1.93	1.34	0.03	0	0.19
chr12:56435778-56435978	6.86	7.27	0.14	0.17	0.11	0.51	0.45	0.06	0.11	0.38
chr12:56520011-56520211	14.32	15.75	0.36	0.3	0.22	4.63	1.07	0.03	0.11	0.19
chr12:56732531-56732731	6.27	4.54	0.32	0.13	0.07	0.77	0.89	0.15	0.32	0.19
chr12:57024087-57024287	17.01	21.81	0.5	0.1	0.14	2.06	1.25	0.06	0.22	0
chr12:57472755-57472955	6.27	8.18	0.14	0.17	0.14	1.8	0.53	0.09	0.11	0.28
chr12:57505906-57506106	9.25	9.39	0.54	0.23	0.18	3.47	0.8	0.09	0.11	0.09
chr12:58176434-58176634	11.34	18.18	0.18	0.2	0.32	1.93	1.6	0.12	0	0.09
chr12:58240422-58240622	2.98	7.27	0.27	0.03	0.04	1.41	0.8	0.03	0	0
chr12:62400008-62400208	11.64	9.39	0.09	0.03	0.14	3.73	1.07	0.09	0	0
chr12:62653914-62654114	6.86	11.51	0.23	0.2	0.18	1.93	0.71	0.06	0.22	0.19
chr12:62996966-62997166	2.69	3.33	0.41	0.17	0.07	2.31	1.16	0.15	0	0.09
chr12:64798038-64798238	3.28	6.36	0.09	0.13	0.25	0.51	0.53	0.06	0	0.09
chr12:65063146-65063346	6.57	6.36	0.05	0.2	0.14	2.44	0.89	0.03	0.11	0.09
chr12:65068370-65068570	8.95	12.42	0.32	0.1	0.18	7.97	1.96	0.06	0	0
chr12:66563685-66563885	7.76	8.18	0.05	0.07	0.11	2.31	0.89	0.06	0	0.19
chr12:66682004-66682204	9.85	9.7	0.09	0.2	0.07	3.6	1.78	0.06	0	0
chr12:66697408-66697608	4.48	4.85	0.14	0.17	0.04	1.16	0.45	0.06	0	0.09
chr12:67662827-67663027	6.27	9.09	0.23	0.1	0.04	1.03	0.71	0	0.22	0.19
chr12:67909514-67909714	7.46	6.06	0.27	0.13	0.22	1.8	0.89	0.12	0	0.09
chr12:68024612-68024812	10.74	10.3	0.41	0.1	0.11	1.93	1.34	0.03	0	0.19
chr12:68759210-68759410	9.85	10.6	0.09	0.13	0.14	1.67	0.71	0.12	0	0.28
chr12:68768062-68768262	28.05	24.54	0.32	0.13	0.04	1.41	1.6	0.06	0.32	0.19
chr12:69080618-69080818	11.04	10.91	0.27	0.33	0.47	1.03	0.98	0.03	0.11	0.19
chr12:69201549-69201749	9.55	7.88	0.14	0.03	0.04	1.93	0.8	0.09	0.11	0.19
chr12:69723813-69724013	6.86	4.85	0.14	0.07	0.04	1.93	0.45	0.09	0	0.09
chr12:69724874-69725074	7.46	9.7	0.23	0.1	0.22	2.18	1.07	0.09	0	0.28
chr12:72057558-72057758	5.67	5.15	0.09	0	0.14	0.64	0.71	0.06	0	0
chr12:72233401-72233601	11.04	11.21	0.18	0.13	0.04	2.7	0.98	0.06	0.11	0
chr12:75905330-75905530	9.85	10	0.27	0.23	0.36	1.8	0.62	0.09	0.11	0.09
chr12:76371806-76372006	7.16	6.67	0.18	0.2	0.25	1.03	0.98	0.12	0	0.28
chr12:76414106-76414306	5.37	6.06	0.14	0	0.22	0.51	0.53	0.06	0.11	0.09
chr12:76742124-76742324	4.48	5.45	0.09	0.07	0.18	0.77	0.62	0.06	0.11	0.19
chr12:80321981-80322181	4.48	6.06	0.18	0.13	0.29	1.03	0.53	0.12	0.22	0
chr12:82752134-82752334	14.92	17.57	0.27	0.23	0.14	1.8	1.16	0.03	0.11	0.47
chr12:88535533-88535733	3.58	5.45	0.23	0.03	0.11	0.64	0.8	0.15	0.11	0
chr12:89434052-89434252	4.77	5.15	0.18	0.13	0.14	0.51	0.45	0	0	0.19
chr12:89638428-89638628	5.37	6.97	0.18	0.23	0.07	3.21	0.98	0.09	0.22	0.19
chr12:89638992-89639192	5.97	8.18	0.14	0.23	0.22	1.67	1.6	0.09	0.11	0.09
chr12:89919694-89919894	5.37	7.57	0.5	0.1	0.04	5.27	2.14	0.12	0.11	0
chr12:92270900-92271100	19.99	18.78	0.23	0.27	0.29	3.73	2.41	0.15	0.32	0.38
chr12:92424540-92424740	5.67	7.88	0.09	0.13	0.22	3.08	0.89	0.09	0	0.28
chr12:92535402-92535602	7.46	5.45	0.23	0.17	0.22	1.67	0.98	0.19	0.22	0
chr12:92539491-92539691	8.36	7.88	0.32	0.23	0.25	1.67	0.53	0.09	0	0.09
chr12:92539708-92539908	8.06	13.03	0.23	0.07	0.07	1.67	1.16	0.03	0	0.47
chr12:92792419-92792619	6.86	6.06	0.09	0.17	0.07	2.57	0.53	0.06	0.22	0
chr12:92797692-92797892	9.25	10	0.14	0.1	0.18	2.31	0.62	0.12	0.22	0.09
chr12:92987617-92987817	10.44	13.03	0.27	0.1	0.14	1.93	0.8	0.15	0.22	0.28
chr12:93323174-93323374	2.39	6.36	0.5	0.07	0.07	1.67	0.53	0.06	0	0.09
chr12:94071004-94071204	8.06	6.67	0.14	0.2	0.32	1.41	0.45	0.06	0.11	0
chr12:95397430-95397630	7.46	10.3	0.23	0.23	0.14	2.06	0.53	0.03	0	0.09
chr12:96336683-96336883	4.18	6.97	0.14	0.1	0.18	1.8	0.45	0	0	0
chr12:96828042-96828242	8.95	9.09	0.45	0.17	0.29	0.9	0.45	0.06	0.22	0.19
chr12:96839610-96839810	8.06	7.57	0.14	0.27	0.18	1.28	1.34	0.06	0	0.28
chr12:96894896-96895096	3.28	4.54	0.45	0.07	0.07	2.7	1.34	0	0	0.57
chr12:100594476-100594676	12.53	13.63	0.41	0.27	0.18	1.93	0.89	0	0.11	0.28
chr12:102453218-102453418	17.31	15.75	0.05	0.2	0.11	0.64	0.71	0.06	0	0.19
chr12:103835322-103835522	4.77	4.54	0.05	0.13	0.18	0.77	0.62	0.19	0.11	0
chr12:104350890-104351090	8.95	15.75	0.23	0.13	0.18	4.24	1.34	0.03	0	0.09
chr12:104531896-104532096	3.28	5.76	0.23	0.13	0.18	0.9	0.8	0.03	0	0.38
chr12:104682538-104682738	2.09	3.94	0.14	0.1	0.07	2.18	0.89	0.12	0	0.09
chr12:104856784-104856984	5.07	6.36	0.09	0.17	0.11	1.28	0.53	0.06	0.11	0.09
chr12:104998464-104998664	5.37	4.85	0.18	0.03	0.22	0.77	0.45	0.03	0.11	0.09
chr12:105629942-105630142	4.77	10	0.18	0.1	0.07	2.06	0.53	0.03	0	0.19
chr12:105724111-105724311	3.28	4.85	0.18	0.1	0.29	0.64	0.62	0.12	0.11	0.19
chr12:106751458-106751658	13.13	16.66	0.45	0.2	0.32	2.83	1.51	0.12	0.11	0
chr12:108079407-108079607	3.88	5.76	0.18	0.23	0.22	0.77	0.8	0.09	0	0.19
chr12:108962740-108962940	10.74	10.91	0.09	0.1	0.14	0.77	0.8	0.12	0	0
chr12:109027576-109027776	6.86	6.97	0.32	0.23	0.18	3.34	1.69	0.15	0	0.09
chr12:109490234-109490434	14.62	17.57	0.27	0.17	0.11	4.24	1.96	0.03	0	0.19
chr12:110486352-110486552	12.53	10.6	0.27	0.27	0.07	1.16	1.69	0.15	0.11	0.28
chr12:110517510-110517710	8.65	9.7	0.32	0.2	0.07	1.28	1.25	0.25	0	0.09
chr12:110906037-110906237	5.37	5.76	0.05	0.1	0.25	1.28	0.45	0.09	0.11	0.28
chr12:111015564-111015764	6.86	7.88	0	0.2	0.14	0.64	0.45	0.03	0.11	0
chr12:111180812-111181012	5.67	6.97	0.05	0.13	0.07	0.51	0.45	0.09	0	0.28
chr12:111872818-111873018	6.57	6.67	0.36	0.03	0.22	1.16	0.98	0.19	0.22	0.28
chr12:113416120-113416320	6.57	8.48	0.18	0.13	0.14	2.31	0.45	0.09	0	0
chr12:116997701-116997901	6.86	8.18	0.14	0.1	0.11	0.51	0.62	0.12	0	0.19
chr12:117175938-117176138	12.24	15.75	0.09	0.07	0.18	2.44	1.43	0.09	0	0.38
chr12:120451770-120451970	12.53	11.51	0.18	0.27	0.11	2.57	0.45	0.03	0	0.19
chr12:120689891-120690091	7.16	6.06	0.05	0.07	0.22	1.03	0.89	0.06	0	0.09
chr12:120729546-120729746	7.46	9.7	0.14	0.27	0.18	1.28	0.53	0	0.11	0.09
chr12:120763331-120763531	10.44	9.09	0.32	0.17	0.11	1.03	0.8	0.03	0.11	0.09
chr12:120907451-120907651	3.58	6.97	0.23	0.07	0.14	0.51	0.62	0.06	0.22	0.19
chr12:121124540-121124740	4.18	8.18	0.32	0.07	0.18	1.28	0.62	0.03	0	0.19
chr12:121790264-121790464	14.62	16.06	0.23	0.17	0.22	5.14	2.14	0.12	0	0.19
chr12:122028610-122028810	8.95	9.39	0.09	0.07	0.04	1.41	0.45	0.03	0	0.09
chr12:122227844-122228044	2.39	5.76	0.32	0.13	0.18	1.41	0.53	0.09	0	0.19
chr12:122232213-122232413	4.18	6.67	0.27	0.13	0.18	0.9	0.53	0.15	0	0.09
chr12:122239756-122239956	7.46	6.97	0.27	0.03	0.11	1.8	0.71	0.03	0.22	0.09
chr12:122240732-122240932	7.16	4.24	0.23	0.13	0.07	1.03	0.53	0.12	0.11	0.47
chr12:122240938-122241138	7.46	6.67	0.14	0.1	0.04	1.16	0.62	0.03	0	0.09
chr12:123459200-123459400	11.64	12.73	0.36	0.1	0.22	1.03	0.53	0	0.22	0.19
chr12:123707773-123707973	4.18	3.94	0.36	0.1	0.25	1.41	0.53	0.15	0.11	0.09
chr12:123942564-123942764	7.16	6.97	0.23	0.13	0.07	0.77	0.98	0.09	0.11	0
chr12:124086499-124086699	5.07	10.3	0.27	0.13	0.18	2.96	0.8	0	0.22	0.57
chr12:124389927-124390127	4.18	3.94	0.18	0.03	0.11	0.64	0.45	0	0.22	0.09
chr12:124950856-124951056	7.16	6.06	0.36	0.13	0.25	1.41	0.98	0.03	0	0.09
chr12:125399130-125399330	8.65	9.09	0.27	0.03	0.14	1.16	1.25	0.03	0.11	0.19
chr12:125399404-125399604	12.53	15.45	0.32	0.03	0.14	3.34	0.8	0.09	0.11	0.09
chr12:125401720-125401920	17.31	17.88	0.27	0.23	0.29	1.67	1.43	0.15	0.32	0.57
chr12:132628815-132629015	4.48	5.76	0.32	0.2	0.18	1.41	0.45	0	0	0
chr12:133264026-133264226	8.95	12.12	0.32	0	0.04	2.7	0.62	0.09	0	0
chr12:133405397-133405597	7.76	9.39	0.27	0.2	0.22	1.41	0.45	0.06	0	0
chr13:21050092-21050292	7.46	10.91	0.27	0.13	0.25	3.6	0.8	0.03	0.22	0.28
chr13:21050618-21050818	5.37	6.36	0.14	0.07	0.18	0.9	0.71	0.15	0	0.09
chr13:21872085-21872285	5.07	4.24	0.27	0.1	0.14	1.16	0.45	0.15	0.11	0.28
chr13:22245050-22245250	8.06	15.75	0.18	0.03	0	3.08	0.62	0.03	0.11	0.19
chr13:24828388-24828588	6.86	5.45	0.23	0.07	0.11	0.77	1.16	0.03	0.11	0
chr13:26796351-26796551	6.57	12.73	0.23	0.2	0.36	2.31	1.43	0.09	0	0.09
chr13:28021176-28021376	5.37	3.94	0	0.1	0.04	1.28	0.62	0.03	0.11	0.19
chr13:28712216-28712416	7.76	7.57	0.27	0.03	0.11	2.18	0.62	0	0	0.19
chr13:29233126-29233326	5.07	7.88	0.14	0.17	0.14	0.9	0.8	0.06	0	0.38
chr13:30422805-30423005	5.07	4.54	0.14	0.13	0.11	0.9	0.45	0.12	0.11	0.09
chr13:30509836-30510036	7.46	7.88	0.14	0.1	0.25	2.31	1.25	0.09	0.11	0.47
chr13:30722232-30722432	8.65	8.18	0.18	0.23	0.14	2.06	0.98	0	0.11	0
chr13:30951052-30951252	3.28	5.45	0.63	0.2	0.29	1.28	1.34	0.19	0	0.38
chr13:31038321-31038521	9.25	8.18	0.09	0.07	0.07	1.8	0.45	0.06	0.11	0.19
chr13:31191644-31191844	9.85	8.48	0.36	0.13	0	1.28	1.51	0.03	0.11	0.19
chr13:31191902-31192102	12.53	15.75	0.32	0.17	0.25	3.47	1.34	0.06	0	0.28
chr13:31318511-31318711	15.82	20	0.14	0	0.14	1.03	0.53	0.12	0	0.38
chr13:31736492-31736692	5.07	5.76	0.23	0.27	0.18	0.64	0.53	0.09	0	0.47
chr13:33112936-33113136	9.85	7.88	0.32	0.13	0.14	2.31	0.62	0	0.32	0.09
chr13:39612022-39612222	6.57	8.18	0.36	0.13	0.22	1.93	0.45	0.12	0.11	0
chr13:40962888-40963088	12.53	16.66	0.41	0.33	0.14	3.34	1.16	0.19	0	0.09
chr13:41059849-41060049	6.86	7.57	0.09	0.2	0.04	1.67	0.53	0.12	0.22	0
chr13:41345209-41345409	15.82	19.09	0.32	0.27	0.18	4.11	2.14	0.12	0	0.09
chr13:41556984-41557184	12.24	10.91	0.09	0.3	0.11	2.7	0.8	0.12	0	0.09
chr13:41579050-41579250	5.97	5.15	0.23	0.2	0.36	1.28	0.62	0.12	0.11	0.09
chr13:41593364-41593564	4.48	4.24	0.14	0.1	0.11	0.77	0.8	0.06	0	0.09
chr13:42039351-42039551	9.85	11.51	0.14	0.17	0.14	2.96	1.07	0.22	0	0.19
chr13:42535191-42535391	6.27	9.09	0.14	0.03	0.07	2.44	0.89	0	0	0.19
chr13:42967486-42967686	8.06	6.97	0.23	0.17	0.18	1.28	0.53	0.15	0.22	0
chr13:43566466-43566666	5.37	3.94	0.18	0.13	0.11	0.9	0.45	0.06	0.22	0
chr13:46626772-46626972	6.86	8.18	0.14	0.1	0.22	2.57	0.62	0.12	0.22	0.09
chr13:46734688-46734888	5.67	6.36	0.14	0.03	0.11	0.64	0.62	0.09	0.22	0.19
chr13:48760536-48760736	18.5	17.57	0.05	0.1	0.11	2.18	0.53	0.03	0.43	0.28
chr13:49079862-49080062	12.83	14.85	0.14	0.17	0.11	1.67	0.8	0.12	0.11	0.19
chr13:49136490-49136690	17.31	13.94	0.05	0.07	0.22	3.34	1.43	0.09	0.11	0.19
chr13:50510420-50510620	3.28	3.64	0.45	0.13	0.04	1.67	0.89	0.06	0	0.19
chr13:51486220-51486420	5.07	4.85	0.18	0.37	0.29	0.64	0.8	0.12	0	0.19
chr13:52768506-52768706	17.31	17.57	0.18	0.3	0.11	4.88	3.21	0.09	0.11	0.38
chr13:53191492-53191692	16.12	12.73	0.18	0.33	0.14	2.7	2.67	0.03	0.43	0.09
chr13:53226854-53227054	6.86	9.39	0.14	0.13	0.11	3.6	1.43	0.06	0.11	0.38
chr13:59965885-59966085	4.77	5.76	0.23	0.27	0.22	1.16	0.62	0.12	0.11	0.19
chr13:73356142-73356342	5.97	8.18	0.09	0.17	0.11	1.8	1.07	0.09	0	0.09
chr13:74289776-74289976	9.25	8.48	0.18	0.3	0.18	1.28	1.25	0.19	0	0.19
chr13:74339762-74339962	6.86	7.27	0.09	0.03	0.18	2.44	0.71	0.06	0.22	0.09
chr13:74644284-74644484	5.07	5.45	0.23	0.2	0.22	1.28	0.71	0.06	0.11	0.38
chr13:75900842-75901042	6.57	7.27	0.23	0.17	0.11	0.9	0.71	0.12	0	0.38
chr13:77901256-77901456	10.44	9.7	0.18	0.2	0.11	1.54	0.98	0.09	0	0.38
chr13:77903294-77903494	16.71	17.27	0.09	0.27	0.07	1.41	1.51	0.19	0.11	0.19
chr13:80055373-80055573	4.77	5.15	0.23	0.07	0.07	1.41	0.53	0.03	0.11	0.19
chr13:92001238-92001438	5.37	9.09	0.14	0.03	0.11	1.03	0.62	0.15	0	0
chr13:94976038-94976238	5.97	7.57	0	0.23	0.22	0.9	1.07	0.06	0	0.09
chr13:95248355-95248555	3.58	6.36	0.27	0.17	0.04	0.9	0.98	0.28	0	0
chr13:98085452-98085652	10.44	10.91	0.18	0.1	0.07	1.67	0.45	0	0.11	0.38
chr13:99128843-99129043	10.44	12.42	0.32	0.1	0.11	3.85	1.6	0.15	0.32	0.19
chr13:99215500-99215700	4.77	3.94	0.27	0.17	0.07	0.9	0.53	0.06	0	0.09
chr13:100153514-100153714	5.07	10.6	0.32	0.1	0.14	2.44	0.89	0.09	0.11	0.09
chr13:103244946-103245146	3.88	3.64	0.36	0.2	0.18	1.93	0.45	0	0.32	0
chr13:103248570-103248770	17.91	17.57	0.41	0.17	0.22	3.6	1.6	0.06	0.11	0.28
chr13:103498034-103498234	9.85	9.7	0.32	0.2	0.22	1.41	0.53	0.06	0	0.28
chr13:108870705-108870905	6.57	7.57	0.18	0.17	0.11	1.8	0.45	0.03	0	0.09
chr13:110438841-110439041	5.07	6.67	0.23	0.1	0.11	0.64	0.62	0.19	0	0
chr13:113242434-113242634	4.77	6.06	0.18	0.27	0.07	2.06	0.98	0.06	0.11	0
chr13:113862946-113863146	9.85	12.42	0.32	0.1	0.11	3.6	1.34	0.06	0	0.28
chr13:114520027-114520227	4.18	3.94	0.18	0.1	0.11	1.16	0.8	0.15	0.11	0.19
chr13:114876047-114876247	3.58	3.94	0.18	0.1	0.18	3.73	0.62	0.09	0	0.28
chr13:114894406-114894606	7.16	9.39	0.14	0.07	0	2.06	1.07	0.12	0.11	0.47
chr13:114908154-114908354	14.32	17.27	0.27	0.2	0.22	6.94	3.12	0.09	0.22	0.19
chr13:114914128-114914328	13.73	12.12	0.27	0.07	0.22	3.6	1.34	0.09	0	0.09
chr13:115000184-115000384	13.43	16.66	0.09	0.03	0.14	2.7	2.05	0.09	0	0
chr14:20774029-20774229	4.77	5.76	0.18	0.13	0.14	0.9	0.53	0.09	0.22	0.09
chr14:21905409-21905609	3.88	4.54	0.54	0.23	0.18	1.54	0.45	0.09	0	0.28
chr14:21945189-21945389	11.04	6.97	0.27	0.13	0.18	1.03	0.71	0.06	0.11	0.19
chr14:23025262-23025462	15.22	18.78	0.23	0.13	0.07	2.44	0.8	0.06	0.22	0
chr14:23030694-23030894	8.65	10.3	0.05	0.07	0.11	4.24	0.89	0.15	0.11	0.19
chr14:23039132-23039332	8.06	10.6	0	0.13	0.14	1.41	0.8	0.03	0	0.19
chr14:23340418-23340618	8.65	11.51	0.14	0.23	0.11	2.06	0.45	0.03	0.43	0
chr14:23398811-23399011	4.48	5.76	0.32	0.27	0.14	1.8	0.53	0.25	0	0.09
chr14:24578131-24578331	6.27	5.15	0.32	0.2	0.14	0.77	0.45	0.12	0.43	0.28
chr14:24583577-24583777	4.18	3.64	0.09	0.27	0.18	0.77	0.53	0.03	0.32	0
chr14:24630269-24630469	5.37	5.15	0.18	0.07	0.18	1.41	0.45	0.12	0	0.28
chr14:24658054-24658254	19.7	20.91	0.23	0.2	0.18	3.73	1.96	0.03	0	0.38
chr14:24682622-24682822	4.77	5.45	0.41	0.17	0.14	0.9	0.45	0.03	0.22	0.19
chr14:24685205-24685405	4.18	4.24	0.59	0.07	0.04	1.93	0.62	0.15	0.32	0.19
chr14:24740630-24740830	2.98	4.85	0.14	0.13	0.11	2.83	0.89	0.06	0	0.19
chr14:24801430-24801630	7.76	10	0.23	0.23	0.18	1.8	1.16	0.12	0	0.28
chr14:24912046-24912246	6.86	6.67	0.14	0.1	0.14	1.03	0.62	0.09	0	0
chr14:25142817-25143017	4.18	5.45	0.09	0.1	0.14	1.28	1.16	0.03	0	0.19
chr14:31889785-31889985	7.16	7.88	0.27	0.13	0.18	2.96	0.45	0.12	0.11	0.09
chr14:32030498-32030698	6.27	6.67	0.27	0.17	0.25	1.16	0.71	0.12	0	0.28
chr14:35399748-35399948	5.67	7.27	0	0.07	0.11	0.51	0.53	0.06	0.22	0.09
chr14:35400514-35400714	4.77	4.54	0.09	0.17	0.11	0.77	0.45	0.09	0	0.09
chr14:39639532-39639732	7.16	8.48	0	0.1	0.07	1.28	0.53	0.06	0.11	0.09
chr14:39644186-39644386	10.44	8.48	0.23	0.13	0.22	0.51	1.16	0.09	0	0.09
chr14:45431150-45431350	3.88	2.73	0.5	0.2	0.29	1.93	0.71	0.12	0.22	0.57
chr14:45603744-45603944	15.52	14.85	0.09	0.1	0.04	2.7	2.32	0.09	0	0
chr14:45604906-45605106	31.04	33.02	0.14	0.17	0.07	4.11	2.85	0.15	0.11	0.19
chr14:45722246-45722446	4.48	6.36	0.32	0.17	0.11	2.7	0.53	0.06	0	0.28
chr14:50101009-50101209	2.39	4.54	0.36	0.17	0.22	1.28	0.53	0.06	0	0.57
chr14:50234710-50234910	12.24	9.39	0.41	0	0.07	2.44	0.62	0	0	0
chr14:50470153-50470353	3.88	6.67	0.09	0.07	0	1.03	0.62	0.09	0.11	0.09
chr14:50511795-50511995	5.07	5.15	0.14	0.1	0.18	3.73	1.07	0.06	0.22	0.28
chr14:51288416-51288616	2.69	4.54	0.45	0.17	0.18	1.67	0.8	0.06	0.11	0.19
chr14:52314083-52314283	10.44	10.3	0.09	0.07	0.11	1.41	0.8	0.03	0	0.38
chr14:52327208-52327408	3.58	5.76	0.14	0.23	0.07	2.06	0.62	0.15	0.11	0.28
chr14:52456008-52456208	6.86	6.67	0.27	0.17	0.25	1.03	0.62	0.03	0.11	0
chr14:52818982-52819182	11.94	11.82	0	0.17	0.14	1.67	1.16	0	0	0.19
chr14:52819321-52819521	3.58	3.94	0.14	0.13	0.18	3.21	0.53	0.12	0.22	0.38
chr14:55518281-55518481	2.69	6.36	0.32	0.07	0.04	1.93	0.8	0.09	0	0
chr14:55569056-55569256	8.36	8.79	0.18	0.27	0.22	1.41	0.71	0.12	0	0
chr14:55575049-55575249	3.28	3.94	0.05	0.23	0.18	0.64	0.45	0.03	0	0.09
chr14:56273977-56274177	3.88	3.64	0.32	0.03	0.11	3.34	0.62	0.06	0	0.19
chr14:58894190-58894390	31.04	32.72	0.18	0.1	0.25	3.73	0.62	0.09	0.11	0.28
chr14:58894409-58894609	9.25	10.6	0.14	0.2	0	1.41	0.62	0	0	0.47
chr14:59621203-59621403	5.67	5.76	0.09	0	0.07	1.03	0.53	0.12	0	0
chr14:60618498-60618698	4.77	4.85	0.27	0.03	0.22	1.03	1.16	0.19	0	0
chr14:61201338-61201538	5.67	5.45	0.23	0.1	0.11	1.93	1.07	0.09	0.11	0.19
chr14:61804663-61804863	5.97	7.88	0.32	0.13	0.07	2.18	0.98	0.15	0.11	0.47
chr14:61809264-61809464	5.37	8.48	0.23	0.17	0.29	3.73	1.51	0.03	0.11	0
chr14:61919314-61919514	14.03	14.24	0.09	0.3	0.11	3.47	1.87	0.03	0.22	0.09
chr14:61943648-61943848	12.53	11.51	0	0.17	0.22	1.54	0.62	0.06	0.43	0.09
chr14:62129391-62129591	6.86	6.67	0.32	0.23	0.18	0.9	0.45	0	0	0.38
chr14:64331117-64331317	16.12	19.69	0	0.2	0.14	2.83	1.34	0.12	0.22	0.28
chr14:64970654-64970854	9.55	8.79	0.27	0.07	0.11	1.28	0.53	0.06	0	0
chr14:65453443-65453643	10.44	10.6	0.5	0.13	0.25	2.06	0.71	0.03	0	0.19
chr14:66313928-66314128	5.37	8.48	0	0.17	0.29	2.44	0.8	0.22	0.11	0.28
chr14:66314341-66314541	4.48	3.33	0	0.1	0.11	1.93	0.71	0.15	0.22	0
chr14:66317208-66317408	9.25	8.48	0.18	0.1	0.18	1.93	1.07	0.03	0	0
chr14:66394727-66394927	8.06	7.57	0.14	0.1	0.14	2.96	1.78	0.03	0.11	0.19
chr14:67955372-67955572	4.18	5.76	0.14	0.2	0.14	1.03	0.45	0.22	0.22	0.28
chr14:68750198-68750398	7.76	9.39	0.27	0.27	0.22	3.08	0.89	0.15	0	0.28
chr14:68752420-68752620	10.44	10.91	0.09	0.03	0.11	1.67	0.98	0.15	0.22	0.38
chr14:68973618-68973818	3.88	3.03	0.32	0.03	0.18	2.18	0.89	0.09	0.32	0.09
chr14:69152446-69152646	7.76	7.88	0.18	0.1	0.11	3.21	0.71	0.03	0	0.38
chr14:69246864-69247064	5.07	5.15	0.09	0.17	0.29	1.67	0.62	0.06	0.11	0.19
chr14:69260109-69260309	7.16	10.91	0.14	0.03	0.07	1.67	1.34	0.22	0.11	0
chr14:70233698-70233898	6.57	7.57	0.36	0.17	0.32	3.08	1.16	0.06	0.11	0.19
chr14:70826396-70826596	20.89	19.69	0.27	0.23	0.36	2.7	1.69	0.09	0	0.09
chr14:73525027-73525227	9.55	8.48	0.18	0.23	0.22	1.93	0.98	0.12	0.11	0.09
chr14:74296824-74297024	4.77	5.45	0.14	0.13	0.11	1.16	0.62	0.12	0.11	0
chr14:75259447-75259647	4.18	3.94	0.23	0.07	0.29	0.77	0.8	0.06	0.43	0.19
chr14:75988712-75988912	6.57	8.18	0.23	0.37	0.14	0.77	0.89	0.06	0.11	0
chr14:76032755-76032955	4.77	2.73	0.27	0.27	0.29	1.8	0.45	0.09	0.11	0.28
chr14:77279208-77279408	7.46	11.21	0.27	0	0.04	1.67	1.34	0.06	0	0.28
chr14:77428152-77428352	9.25	9.39	0.05	0	0.11	0.9	0.53	0.03	0	0.19
chr14:77564340-77564540	8.65	11.82	0.05	0.17	0.04	2.31	0.8	0.06	0	0.09
chr14:78108326-78108526	3.88	4.54	0.09	0.13	0.04	1.28	1.16	0.06	0	0.28
chr14:81397413-81397613	10.74	10.91	0.27	0.3	0.22	1.28	0.71	0.06	0.11	0.19
chr14:81425842-81426042	12.83	13.63	0.14	0.2	0.22	1.8	0.98	0	0.22	0.19
chr14:88472715-88472915	9.85	10.3	0.36	0.1	0.22	2.06	0.62	0.09	0.22	0.19
chr14:89883470-89883670	9.25	7.88	0	0	0.04	5.27	1.78	0.06	0	0
chr14:90187284-90187484	8.36	10	0.05	0.07	0.11	1.41	0.8	0.06	0	0
chr14:90422052-90422252	15.52	16.97	0.09	0.13	0.04	1.41	0.71	0.09	0	0.09
chr14:90722735-90722935	5.07	6.67	0.14	0.1	0.04	0.51	0.45	0.09	0.11	0.09
chr14:90849660-90849860	11.04	13.33	0.36	0.07	0.22	2.83	1.07	0.09	0.22	0.19
chr14:90863235-90863435	12.53	14.54	0.45	0.17	0.04	3.21	1.51	0.09	0	0.19
chr14:90865990-90866190	3.88	5.76	0.18	0.27	0.14	1.16	0.62	0.15	0	0.19
chr14:91488894-91489094	9.85	8.48	0.14	0.1	0	1.28	0.89	0.09	0	0.09
chr14:91527205-91527405	6.27	5.76	0.36	0.17	0.14	3.08	1.07	0	0.11	0.28
chr14:91544890-91545090	10.74	10.6	0.05	0.1	0.14	1.93	0.53	0.03	0	0.19
chr14:91575384-91575584	7.76	7.57	0.18	0	0.14	1.16	0.71	0.09	0.22	0.19
chr14:91696174-91696374	7.46	8.48	0.14	0.37	0.18	2.83	1.87	0.12	0	0.09
chr14:91709932-91710132	11.94	13.94	0.27	0.13	0.11	1.41	0.53	0.06	0	0.09
chr14:91711454-91711654	10.15	9.09	0.05	0.1	0.22	1.16	0.62	0.06	0.22	0.19
chr14:91718385-91718585	4.18	3.64	0.27	0.17	0.18	0.77	0.71	0.12	0	0.09
chr14:91882386-91882586	5.07	4.85	0.18	0.2	0.14	1.41	0.71	0.22	0	0.47
chr14:92336340-92336540	8.06	5.76	0.18	0.13	0.04	2.06	2.05	0.06	0	0.38
chr14:92339876-92340076	12.24	12.73	0.18	0.23	0.07	4.75	2.23	0.15	0.32	0.19
chr14:92506383-92506583	5.67	4.24	0.36	0.1	0.22	2.18	0.53	0.06	0	0.19
chr14:93081915-93082115	6.57	8.79	0.41	0.17	0.14	2.96	1.16	0.09	0	0.09
chr14:93260526-93260726	3.28	6.97	0.5	0.37	0.22	1.16	0.71	0.09	0.11	0
chr14:93673326-93673526	2.69	5.15	0.23	0.07	0.07	0.77	0.62	0.09	0.11	0.28
chr14:94425831-94426031	8.36	9.39	0.09	0.03	0.07	1.67	0.8	0.06	0	0.09
chr14:94429475-94429675	12.24	13.94	0.23	0.07	0.14	3.73	1.34	0	0.22	0.38
chr14:94444696-94444896	9.85	16.06	0.09	0.13	0.25	2.31	0.62	0.12	0.32	0.09
chr14:95986055-95986255	8.65	6.67	0.05	0.13	0.07	2.44	1.07	0.19	0.11	0.28
chr14:95989605-95989805	12.83	12.12	0.36	0.23	0.14	5.4	2.14	0.12	0.11	0.19
chr14:98069256-98069456	8.65	9.7	0.32	0.27	0.22	4.37	1.07	0.12	0.43	0.47
chr14:98655854-98656054	18.2	17.57	0.05	0.1	0.11	2.44	0.89	0.06	0.22	0.19
chr14:99451097-99451297	3.88	5.15	0.18	0.03	0.14	2.44	0.53	0.12	0.11	0.09
chr14:99728836-99729036	11.64	11.82	0.27	0.33	0.22	1.93	1.25	0.06	0.22	0.38
chr14:99732988-99733188	3.58	5.76	0.41	0.17	0.32	1.28	0.45	0.12	0	0.09
chr14:100070564-100070764	5.67	6.06	0.14	0	0	0.64	0.98	0.09	0	0
chr14:100070812-100071012	11.94	11.82	0.09	0.1	0.07	5.4	2.41	0.06	0	0
chr14:100531551-100531751	17.01	20	0.05	0.17	0.07	3.47	0.53	0.09	0	0.57
chr14:100532682-100532882	8.65	9.09	0.23	0.2	0.22	1.8	0.53	0.06	0	0
chr14:100535136-100535336	13.43	16.66	0.23	0.23	0.11	1.8	0.71	0.06	0	0.19
chr14:100545433-100545633	6.27	7.27	0.09	0.1	0.25	2.31	0.98	0.03	0.11	0
chr14:101106841-101107041	2.39	3.94	0.23	0.1	0.11	2.7	1.25	0	0.11	0.57
chr14:102188257-102188457	6.27	5.76	0.23	0.2	0.22	1.8	0.62	0.15	0.22	0
chr14:102188636-102188836	8.36	8.48	0.36	0.17	0.11	2.44	0.8	0.03	0.11	0.19
chr14:102276011-102276211	8.95	8.48	0.09	0.3	0	1.28	1.07	0.06	0	0.28
chr14:102285990-102286190	7.76	6.06	0.09	0.2	0.29	4.5	2.94	0.15	0.22	0.28
chr14:102290107-102290307	14.32	13.94	0.36	0.1	0.18	1.67	1.16	0	0.11	0.38
chr14:102291422-102291622	9.55	9.7	0.14	0.17	0.11	1.54	0.45	0.09	0.11	0.19
chr14:103058370-103058570	2.69	3.94	0.14	0.1	0	0.64	0.62	0	0	0
chr14:103285642-103285842	5.67	5.76	0.23	0.23	0.18	1.16	0.62	0.19	0.22	0
chr14:104387854-104388054	4.77	5.15	0.14	0.13	0.11	1.67	0.62	0.06	0.11	0.09
chr14:104544396-104544596	6.57	4.85	0.18	0.17	0.22	1.28	0.89	0.15	0.22	0.28
chr14:105282346-105282546	8.65	16.36	0.5	0.1	0.04	2.44	0.89	0.15	0	0.19
chr14:105957243-105957443	9.55	10.6	0.14	0.13	0.11	0.9	0.53	0.03	0.11	0.19
chr15:22448798-22448998	7.76	8.18	0.54	0.17	0.14	2.83	0.53	0.28	0.22	0.28
chr15:22449434-22449634	4.77	4.24	0.86	0.13	0.11	5.14	1.25	0.12	0.11	0.57
chr15:22465952-22466152	6.86	6.06	0.77	0.07	0.18	4.75	0.71	0.28	0.11	0.38
chr15:22509205-22509405	18.2	15.45	0.45	0.1	0.07	4.24	0.89	0.09	0.11	0.09
chr15:22551776-22551976	8.65	9.09	0.73	0.33	0.18	2.31	1.43	0.15	0.43	0.19
chr15:26095949-26096149	6.86	7.57	0.18	0.13	0.22	0.77	0.45	0.03	0	0.38
chr15:31195922-31196122	5.37	6.67	0.27	0.07	0.04	0.9	0.71	0.03	0.11	0.28
chr15:31558662-31558862	8.06	6.97	0.23	0.07	0.29	3.34	0.8	0.06	0.11	0
chr15:31639592-31639792	3.88	5.76	0.18	0.13	0.11	1.03	0.71	0.06	0	0.38
chr15:31653634-31653834	7.16	7.27	0.18	0.2	0.11	4.75	1.34	0.03	0	0.19
chr15:31727172-31727372	12.53	12.73	0.09	0.07	0.14	2.57	1.07	0.09	0.22	0
chr15:31727700-31727900	8.36	11.82	0.14	0.17	0.07	1.67	1.34	0.03	0	0.19
chr15:35261864-35262064	8.95	12.42	0.14	0.23	0.07	1.28	0.89	0.09	0	0.28
chr15:35280452-35280652	10.44	14.85	0.27	0.17	0.22	2.96	1.87	0.15	0	0.09
chr15:38746206-38746406	7.16	12.12	0.14	0.13	0.29	1.8	1.34	0.22	0	0.09
chr15:38856333-38856533	2.09	5.15	0.41	0.13	0.07	0.77	0.62	0.09	0.22	0.19
chr15:38962853-38963053	7.46	7.27	0.32	0.1	0.25	2.06	0.53	0	0.11	0.09
chr15:38991988-38992188	7.16	6.67	0.09	0.2	0.25	0.51	0.53	0.03	0	0.19
chr15:39917050-39917250	8.95	10.3	0.09	0.1	0.14	3.08	1.25	0.09	0	0.38
chr15:40391032-40391232	10.74	12.73	0.27	0.13	0.14	0.9	0.62	0	0.11	0.28
chr15:40675058-40675258	3.58	7.57	0.14	0.13	0.07	1.67	0.62	0.09	0.11	0.28
chr15:41694630-41694830	10.15	13.03	0.32	0.1	0.07	2.31	1.34	0.12	0.22	0.09
chr15:41849885-41850085	5.37	6.67	0.14	0.2	0.11	0.51	0.45	0.15	0.11	0.09
chr15:42228890-42229090	7.16	8.48	0.14	0.1	0.14	1.28	0.45	0.03	0.11	0
chr15:42229440-42229640	5.97	6.67	0.23	0.23	0.14	2.83	0.71	0.19	0.22	0.28
chr15:42565533-42565733	2.39	5.15	0.27	0.17	0.22	0.77	0.62	0.03	0	0.19
chr15:42783313-42783513	10.15	9.39	0.09	0.17	0.29	1.28	0.71	0.06	0	0
chr15:43477509-43477709	7.46	10.3	0.32	0.2	0.11	2.44	0.8	0.06	0	0.28
chr15:44580686-44580886	4.77	6.36	0.14	0.13	0.11	2.83	0.53	0.06	0.32	0.19
chr15:44719587-44719787	3.58	5.45	0.18	0.17	0.14	1.16	0.62	0.06	0	0
chr15:45018914-45019114	14.62	13.33	0.14	0.13	0.22	1.8	1.25	0.12	0	0.28
chr15:45879452-45879652	7.46	11.21	0.18	0.13	0.07	2.06	1.16	0.06	0	0.19
chr15:48623511-48623711	4.18	8.79	0.54	0.1	0.14	1.03	0.62	0.15	0	0.19
chr15:49338662-49338862	5.07	5.15	0.32	0.2	0.07	0.77	0.71	0.06	0	0.09
chr15:49447804-49448004	14.92	16.06	0.18	0.13	0.29	1.67	1.87	0.03	0	0.38
chr15:49913126-49913326	8.65	13.33	0.45	0.13	0.18	3.98	1.78	0.06	0.11	0.19
chr15:50646984-50647184	14.32	18.78	0.14	0.2	0.11	2.31	1.34	0	0	0.09
chr15:50647262-50647462	9.55	12.12	0.14	0.1	0.14	1.54	1.16	0.12	0	0.19
chr15:51200746-51200946	10.74	9.7	0.27	0.07	0	1.8	0.71	0.09	0.11	0.09
chr15:52548665-52548865	6.86	7.27	0.14	0.2	0.14	1.54	0.45	0.12	0	0.28
chr15:53022446-53022646	5.97	7.57	0	0.13	0.11	1.03	0.62	0.22	0	0.28
chr15:55700657-55700857	7.16	7.27	0.14	0.07	0.11	1.03	0.62	0	0	0.19
chr15:56538264-56538464	8.95	7.57	0.09	0.17	0.22	1.41	1.07	0.03	0.11	0.09
chr15:57179438-57179638	6.27	8.18	0.36	0	0	2.18	0.98	0	0	0
chr15:57210736-57210936	6.86	10.6	0.09	0.07	0.11	1.03	0.45	0.03	0.11	0.09
chr15:60095975-60096175	2.98	4.54	0.05	0.13	0.07	2.18	1.16	0.03	0.11	0.09
chr15:60298820-60299020	6.86	7.88	0.27	0.27	0.04	1.16	1.16	0.06	0.22	0
chr15:60691138-60691338	5.07	2.73	0.09	0.1	0.14	1.67	0.71	0.03	0	0.09
chr15:60872899-60873099	4.18	4.24	0.18	0.2	0.18	1.03	0.45	0.15	0	0.09
chr15:60874694-60874894	7.76	7.57	0.14	0.17	0.14	0.9	0.45	0.06	0.22	0
chr15:62352673-62352873	3.88	5.76	0.41	0	0.18	1.03	0.53	0.03	0.11	0.28
chr15:63413832-63414032	6.86	8.79	0.14	0	0.07	0.9	0.62	0.06	0.22	0.28
chr15:63484226-63484426	9.55	9.7	0.18	0.13	0.29	1.54	0.89	0.06	0.11	0.38
chr15:63771982-63772182	6.57	5.76	0.18	0.03	0.14	1.16	0.53	0.12	0	0.28
chr15:63790030-63790230	7.16	7.27	0.54	0.03	0.14	1.28	0.71	0.12	0.22	0.09
chr15:63796646-63796846	13.73	22.12	0.09	0.2	0.11	1.03	1.07	0.03	0	0.09
chr15:64302986-64303186	3.58	6.97	0.14	0.13	0.11	0.64	0.89	0.03	0	0.38
chr15:64388085-64388285	6.57	8.48	0.27	0.07	0.07	1.54	0.8	0.03	0	0.09
chr15:64679887-64680087	12.24	12.42	0.32	0.03	0.29	3.6	1.25	0.03	0	0.09
chr15:64722548-64722748	8.36	7.88	0.14	0.13	0.18	1.67	1.25	0.03	0	0.19
chr15:64752638-64752838	5.97	6.36	0.23	0.13	0.11	0.9	0.62	0.03	0	0
chr15:65903406-65903606	9.85	16.66	0.18	0.1	0.07	3.34	1.43	0.03	0	0
chr15:66084617-66084817	9.25	11.21	0.27	0.03	0.07	1.93	0.62	0.09	0.11	0.19
chr15:67374660-67374860	12.24	14.24	0.09	0.2	0.11	2.06	0.8	0	0.22	0
chr15:67394567-67394767	15.52	20.91	0.27	0.17	0	1.28	0.53	0.09	0	0.19
chr15:67426666-67426866	5.67	5.45	0.09	0.17	0.11	1.03	0.53	0.15	0.11	0.09
chr15:67546954-67547154	7.16	9.39	0.32	0.07	0.18	2.7	0.53	0.06	0.11	0.19
chr15:68569946-68570146	7.46	9.39	0.41	0.13	0.22	1.93	0.62	0.09	0.22	0.09
chr15:69761034-69761234	7.46	6.67	0.09	0.13	0.32	1.67	0.62	0.03	0	0.19
chr15:70006598-70006798	16.12	16.36	0.18	0.17	0.18	0.77	0.53	0.09	0.11	0.09
chr15:70784697-70784897	10.15	9.09	0.05	0.07	0.11	2.44	0.62	0.03	0	0
chr15:70820629-70820829	5.67	5.15	0.23	0.17	0.32	0.9	0.53	0.06	0	0.19
chr15:72523635-72523835	4.77	7.57	0.18	0.07	0	2.06	1.07	0	0.11	0.38
chr15:72565134-72565334	4.77	5.45	0.23	0.07	0.04	0.51	0.53	0.03	0	0.28
chr15:72766491-72766691	5.07	8.18	0.36	0.17	0.07	0.77	0.98	0.03	0.11	0
chr15:73076052-73076252	7.16	10	0.23	0.13	0.11	1.41	1.07	0.06	0	0
chr15:74300238-74300438	7.76	8.79	0.23	0.13	0	1.16	0.98	0.19	0.11	0.09
chr15:74753383-74753583	9.55	9.7	0.23	0.13	0.07	3.08	1.51	0.03	0.22	0.28
chr15:75069754-75069954	4.18	5.45	0.14	0.13	0.07	1.16	0.45	0.12	0	0.09
chr15:75660868-75661068	7.16	9.7	0.23	0.1	0.14	2.57	0.89	0.09	0	0.19
chr15:76578678-76578878	5.07	4.24	0	0.1	0.11	1.03	0.62	0.12	0	0.19
chr15:79053888-79054088	4.77	7.27	0.36	0.23	0.25	2.44	1.07	0.09	0.11	0.28
chr15:81293359-81293559	4.77	6.97	0.18	0.13	0.04	2.96	1.34	0.03	0	0.09
chr15:81586488-81586688	8.36	6.36	0.5	0.07	0.18	1.28	0.62	0.09	0.11	0.19
chr15:81589130-81589330	13.43	15.75	0.59	0.33	0.11	3.85	2.58	0.15	0	0.09
chr15:83680288-83680488	5.07	4.85	0.18	0.17	0.18	0.9	0.89	0.12	0	0.09
chr15:85524517-85524717	12.24	13.33	0.41	0.13	0.11	1.67	0.8	0.03	0	0
chr15:85923460-85923660	3.88	4.85	0.27	0.1	0.07	0.9	0.62	0	0.11	0.19
chr15:86126013-86126213	5.37	6.36	0.05	0.2	0.04	1.03	0.89	0.12	0.11	0.19
chr15:89089876-89090076	5.97	6.67	0.18	0.23	0.18	1.03	0.53	0.03	0	0.19
chr15:89170756-89170956	7.76	6.06	0.09	0.07	0.14	1.28	0.45	0.09	0.22	0.19
chr15:89178720-89178920	11.34	10.91	0.27	0.13	0.29	2.18	0.98	0.09	0.11	0.19
chr15:89447911-89448111	8.06	6.97	0.14	0.2	0.36	1.41	1.25	0.06	0.11	0.38
chr15:89878088-89878288	8.95	15.45	0.27	0.17	0.22	3.08	0.62	0.03	0.11	0.47
chr15:90437177-90437377	11.64	15.75	0.41	0.17	0.14	3.21	1.6	0.12	0	0.19
chr15:90577560-90577760	2.98	3.03	0.14	0.1	0.11	2.44	0.71	0.12	0.22	0
chr15:90920241-90920441	5.37	5.45	0.05	0.17	0.14	1.28	0.71	0.19	0.11	0.09
chr15:91137749-91137949	13.13	13.03	0.14	0.23	0.07	2.31	2.23	0.03	0.11	0.09
chr15:91204634-91204834	6.27	6.97	0.18	0.03	0.07	2.44	0.53	0.03	0.11	0.09
chr15:91229807-91230007	6.57	5.45	0.09	0.23	0.39	1.54	0.8	0.09	0	0.09
chr15:93352533-93352733	7.46	10.6	0.27	0.13	0.04	2.44	1.07	0.03	0	0.28
chr15:93425420-93425620	7.76	5.76	0.27	0.17	0.04	0.9	0.53	0.03	0.32	0.28
chr15:93447388-93447588	10.15	9.39	0.36	0.2	0.14	3.47	2.23	0.03	0.22	0.38
chr15:99396501-99396701	3.28	4.54	0.18	0.07	0.11	0.77	0.8	0.15	0.22	0
chr15:100105998-100106198	6.27	7.57	0	0.13	0.14	1.16	0.53	0.12	0	0.19
chr16:284989-285189	3.58	6.67	0.14	0.13	0.11	0.77	0.62	0.06	0	0
chr16:740337-740537	10.44	14.85	0.14	0.13	0.25	1.8	0.62	0.09	0	0.09
chr16:1358968-1359168	6.27	10	0.23	0.13	0.22	2.31	0.8	0.09	0.11	0.19
chr16:1359276-1359476	4.77	7.27	0.09	0.1	0.11	1.16	0.62	0.09	0	0.19
chr16:1470668-1470868	4.18	6.67	0.09	0.23	0.22	1.03	0.53	0.06	0	0.09
chr16:1823076-1823276	6.57	9.09	0.18	0.17	0.29	2.18	0.53	0.09	0	0.19
chr16:1877070-1877270	5.67	6.06	0.5	0.17	0.11	1.03	0.53	0.03	0.11	0
chr16:2318072-2318272	4.18	6.36	0.32	0.03	0.11	1.93	0.53	0.15	0	0.19
chr16:2653247-2653447	4.48	3.64	0	0.13	0.18	0.9	0.53	0.25	0	0.19
chr16:2732380-2732580	8.36	13.33	0.14	0.03	0.04	1.8	1.51	0.03	0.11	0.19
chr16:2771055-2771255	5.37	9.39	0.18	0.07	0.14	1.41	1.07	0	0	0
chr16:3125082-3125282	10.74	8.18	0.23	0.23	0.22	2.96	1.43	0.25	0.11	0.38
chr16:3156456-3156656	5.67	7.27	0.18	0	0.11	1.54	0.62	0.03	0.11	0.09
chr16:3451121-3451321	4.77	4.24	0.36	0.13	0.32	1.28	0.62	0.06	0.11	0.19
chr16:3550833-3551033	6.27	6.36	0.36	0.17	0.22	1.54	0.53	0.06	0	0.19
chr16:4321848-4322048	6.57	7.27	0.45	0.13	0.18	1.54	0.89	0.03	0	0.09
chr16:4322975-4323175	6.86	9.39	0.05	0.03	0.11	1.03	0.8	0.06	0	0.09
chr16:4464482-4464682	13.73	14.85	0.14	0.1	0.07	1.67	1.25	0.06	0	0.09
chr16:4666153-4666353	6.86	8.79	0.18	0.13	0.07	0.77	0.45	0.09	0	0.09
chr16:4666434-4666634	7.46	8.48	0.09	0.13	0.14	1.41	0.89	0.09	0.11	0
chr16:10423429-10423629	3.28	5.45	0.14	0.13	0.11	1.28	1.34	0.06	0	0.09
chr16:10970868-10971068	7.46	7.27	0.18	0.13	0.07	0.77	0.45	0.06	0.11	0.09
chr16:11327118-11327318	4.18	4.54	0.36	0.13	0.07	1.93	0.98	0.12	0	0
chr16:11654621-11654821	5.67	5.45	0.18	0.17	0.14	2.57	0.62	0.12	0	0.09
chr16:12007652-12007852	3.58	4.54	0.14	0.2	0.14	0.64	0.62	0.12	0	0.09
chr16:12630066-12630266	9.25	10.91	0.27	0.13	0.07	2.06	1.25	0.09	0	0.09
chr16:12897375-12897575	11.04	13.03	0.18	0.07	0.14	1.93	0.89	0.03	0.11	0.28
chr16:15684856-15685056	8.65	9.39	0.27	0.13	0.14	3.98	1.07	0.03	0.32	0.28
chr16:17463603-17463803	7.76	9.09	0.18	0.13	0.22	3.98	1.78	0.03	0	0.19
chr16:18801666-18801866	8.95	10.3	0.27	0.23	0.29	1.03	0.62	0.09	0	0.28
chr16:20753095-20753295	7.76	10.91	0.23	0.13	0.11	1.41	1.34	0.15	0	0.38
chr16:21610740-21610940	9.85	11.82	0.18	0.07	0.14	2.31	1.16	0.15	0	0.28
chr16:21964552-21964752	5.07	4.54	0.32	0.07	0.25	0.77	0.45	0.09	0.22	0
chr16:22308398-22308598	8.95	9.39	0.14	0.1	0.14	1.41	0.89	0.06	0	0.47
chr16:22369483-22369683	5.67	5.45	0.09	0.1	0.07	2.57	0.8	0.15	0.22	0.09
chr16:23607608-23607808	2.98	5.45	0.23	0.1	0	1.93	0.89	0.03	0	0.19
chr16:23652640-23652840	8.06	8.79	0.18	0.4	0.22	1.54	0.8	0.09	0.22	0.09
chr16:23960295-23960495	4.77	3.94	0.18	0.17	0.22	1.54	0.98	0.06	0	0.09
chr16:23961333-23961533	6.27	5.76	0.14	0.1	0.04	1.41	0.71	0	0.22	0
chr16:25977829-25978029	5.07	3.94	0.09	0.03	0	1.54	0.45	0.15	0.11	0
chr16:27214707-27214907	5.67	9.39	0.63	0.17	0.29	2.06	0.62	0.22	0.11	0.28
chr16:27246719-27246919	4.77	3.64	0.32	0.17	0.11	3.34	1.96	0.03	0.11	0.47
chr16:27329760-27329960	5.37	4.85	0.23	0.27	0.11	0.77	1.69	0.15	0.22	0.38
chr16:27378817-27379017	7.16	6.67	0.23	0.07	0.04	0.77	0.45	0.03	0.11	0.09
chr16:28152353-28152553	7.76	8.79	0.09	0.27	0.22	1.67	0.71	0.19	0.32	0.19
chr16:28152609-28152809	4.77	4.24	0.18	0.2	0.14	0.77	0.45	0.22	0.11	0.19
chr16:28153298-28153498	16.41	14.24	0.05	0.13	0.07	2.7	1.34	0.06	0.11	0
chr16:28204560-28204760	5.67	6.06	0.18	0.23	0.14	0.77	0.71	0.09	0	0.09
chr16:28321227-28321427	4.77	5.45	0.27	0.2	0.07	0.77	1.16	0.09	0.11	0.09
chr16:28833852-28834052	10.74	11.51	0.23	0.17	0.25	2.06	1.96	0.12	0	0
chr16:28857610-28857810	5.97	7.27	0.32	0.17	0.18	1.54	0.98	0.09	0	0.38
chr16:28874715-28874915	6.57	8.48	0.27	0.1	0.14	1.54	0.53	0.12	0.32	0
chr16:29757326-29757526	4.48	6.67	0.32	0.2	0.32	3.98	1.69	0.09	0.11	0.19
chr16:29816752-29816952	8.65	11.51	0.18	0.1	0.14	1.8	1.25	0.09	0	0.09
chr16:29874800-29875000	4.77	7.27	0.09	0.2	0.25	1.16	0.8	0.22	0	0.19
chr16:30366547-30366747	2.69	4.85	0.09	0.1	0.22	1.28	0.62	0.12	0	0.09
chr16:30470144-30470344	10.74	11.82	0.14	0.13	0.22	1.93	1.07	0.12	0	0.09
chr16:30483861-30484061	13.13	9.09	0.41	0.13	0.14	3.21	1.6	0.19	0.43	0.19
chr16:30886614-30886814	7.16	5.45	0.45	0.13	0.11	2.44	0.53	0.06	0	0.09
chr16:31085603-31085803	43.27	38.18	0.32	0.1	0.11	9.12	6.24	0.12	0	0
chr16:31880950-31881150	7.76	8.18	0.32	0.1	0.18	1.03	0.53	0.09	0.22	0.28
chr16:47602366-47602566	5.37	6.67	0.14	0.13	0.22	3.08	0.62	0.12	0	0.19
chr16:48278093-48278293	5.37	7.27	0.27	0.1	0.14	0.9	0.62	0.03	0	0.28
chr16:48645786-48645986	10.44	9.7	0.23	0.37	0.18	2.57	1.07	0.06	0.43	0.19
chr16:48647030-48647230	4.77	6.06	0.27	0.2	0.22	2.18	1.25	0.09	0.11	0.09
chr16:50058882-50059082	8.65	11.21	0.05	0.13	0.22	1.67	0.62	0.09	0	0.19
chr16:50775929-50776129	7.16	12.42	0.14	0.03	0	2.18	1.34	0.03	0	0.09
chr16:50781088-50781288	5.67	4.85	0.14	0.27	0.25	2.44	1.07	0.12	0.32	0.19
chr16:53469418-53469618	8.06	10	0.14	0.2	0.11	2.06	1.43	0.15	0.22	0.28
chr16:53490661-53490861	7.16	5.76	0.23	0.17	0.14	2.7	0.8	0.19	0	0.09
chr16:53491675-53491875	21.79	21.51	0.18	0.17	0.25	6.94	3.21	0.12	0	0.38
chr16:56642352-56642552	4.18	4.54	0.14	0.1	0.11	0.77	0.62	0	0.11	0.38
chr16:56763901-56764101	4.18	8.48	0.09	0	0.07	1.54	0.89	0.06	0	0.09
chr16:57048549-57048749	13.13	14.24	0	0.1	0.07	2.18	1.07	0.06	0	0.19
chr16:57844220-57844420	6.27	3.94	0.36	0.17	0.14	1.8	1.51	0.12	0	0.09
chr16:58163192-58163392	9.55	9.7	0.23	0.17	0.04	1.03	0.71	0.12	0	0
chr16:66556174-66556374	5.37	6.67	0.23	0.23	0.07	0.9	0.8	0.09	0	0.09
chr16:66557911-66558111	7.46	6.97	0.09	0.07	0.14	1.8	0.53	0.06	0	0.38
chr16:66637828-66638028	6.57	7.27	0.59	0.2	0.29	3.34	1.43	0.15	0.11	0
chr16:67225864-67226064	4.77	5.45	0.14	0.07	0.14	0.64	0.53	0.12	0.22	0.19
chr16:67906842-67907042	6.57	9.39	0.09	0.13	0.07	1.67	0.53	0	0.11	0
chr16:68039816-68040016	4.18	3.33	0.14	0.1	0.22	2.7	0.45	0	0	0.28
chr16:68113670-68113870	5.97	7.57	0.23	0.1	0.29	2.57	1.25	0.06	0.11	0.28
chr16:68278995-68279195	5.67	9.09	0.05	0.03	0.04	1.41	0.53	0	0.11	0
chr16:68309897-68310097	3.88	3.64	0.14	0.17	0.22	3.47	0.62	0.03	0.11	0.28
chr16:68390396-68390596	2.69	4.24	0.18	0.03	0.07	1.03	0.98	0.03	0	0.38
chr16:68451920-68452120	12.53	11.82	0.18	0.27	0.22	3.34	1.6	0.09	0.22	0.28
chr16:69373437-69373637	9.25	9.39	0.27	0.2	0.14	3.21	1.25	0.28	0.22	0.09
chr16:69599696-69599896	5.37	7.88	0.05	0.1	0.11	2.83	1.16	0.06	0	0.09
chr16:70285792-70285992	7.16	10.3	0.18	0.13	0.22	2.96	1.51	0.09	0	0
chr16:71496075-71496275	5.37	5.15	0.23	0.1	0.07	1.41	0.71	0.22	0.11	0.19
chr16:74330259-74330459	12.83	12.42	0.09	0.07	0.04	0.51	0.53	0.09	0	0.09
chr16:74472414-74472614	5.67	5.15	0.09	0.17	0.11	0.64	0.53	0.03	0.22	0.19
chr16:74700662-74700862	4.18	3.03	0.14	0.1	0.14	1.54	0.45	0	0.11	0.19
chr16:75109192-75109392	8.06	9.39	0.27	0.13	0.18	1.03	1.07	0.09	0	0.19
chr16:75498686-75498886	3.58	7.27	0.09	0.17	0.11	1.16	1.07	0.06	0	0.19
chr16:75682501-75682701	5.37	5.45	0.05	0.13	0.07	1.28	0.8	0.12	0.11	0.28
chr16:78133355-78133555	15.22	19.39	0.18	0.17	0.14	2.96	0.62	0.06	0	0.28
chr16:78776482-78776682	7.16	6.97	0.14	0.17	0.07	1.41	0.8	0	0.32	0.09
chr16:79306333-79306533	5.67	6.06	0.23	0.1	0.14	0.51	0.53	0.19	0.22	0
chr16:80614476-80614676	11.94	10.91	0.05	0.17	0.18	0.9	0.45	0.06	0	0.09
chr16:81040648-81040848	5.07	7.88	0.54	0.1	0.04	1.16	0.53	0.09	0.11	0
chr16:81348337-81348537	5.67	8.18	0.5	0.1	0.07	3.21	0.89	0.03	0	0.38
chr16:81503584-81503784	4.18	3.64	0.09	0.1	0.22	1.16	0.45	0.12	0	0.28
chr16:82689160-82689360	12.53	13.94	0	0.1	0.11	2.44	0.62	0.06	0.32	0
chr16:84582961-84583161	6.27	5.45	0.14	0.27	0.25	1.28	0.98	0	0.22	0.09
chr16:87421940-87422140	6.27	7.57	0.14	0.23	0.14	2.31	0.98	0.12	0.32	0.19
chr16:87526756-87526956	3.58	4.85	0.27	0	0.22	0.9	0.8	0	0	0.09
chr16:87889861-87890061	3.88	5.76	0.36	0.03	0.11	2.31	0.62	0.03	0.11	0.09
chr16:87984434-87984634	9.55	9.39	0.23	0.07	0.14	1.41	0.45	0.03	0	0.28
chr16:89181813-89182013	8.65	9.39	0.32	0.23	0.22	3.21	1.07	0.09	0	0.09
chr16:89425003-89425203	8.65	8.48	0.05	0.07	0.07	2.44	0.8	0	0.22	0
chr16:89787268-89787468	5.37	7.88	0.5	0.13	0.11	1.28	0.71	0.19	0	0.19
chr16:89788518-89788718	4.48	8.48	0.27	0.07	0.07	1.03	0.89	0.06	0.22	0.19
chr17:900234-900434	10.74	12.73	0.41	0.1	0.25	1.8	0.98	0.12	0.11	0.09
chr17:1026350-1026550	3.58	4.24	0.27	0.27	0.18	1.41	0.8	0.09	0	0
chr17:1303391-1303591	3.88	2.12	0.54	0.13	0.04	1.28	0.62	0.09	0.11	0.19
chr17:1620760-1620960	4.48	4.24	0.23	0.17	0.11	1.67	0.62	0.12	0.11	0.38
chr17:1933304-1933504	7.46	7.88	0.14	0.1	0.07	1.03	0.8	0.12	0.11	0.09
chr17:1973833-1974033	8.36	10	0.41	0.1	0.18	0.77	0.71	0.22	0	0
chr17:2304334-2304534	11.94	17.88	0.14	0.1	0.04	1.8	0.45	0.06	0.11	0.09
chr17:2304801-2305001	11.34	10.3	0.14	0.07	0.11	1.54	0.98	0.12	0	0
chr17:2615050-2615250	6.86	9.7	0.32	0.03	0.04	3.08	0.45	0.03	0	0.09
chr17:2717966-2718166	9.25	10.6	0.23	0.17	0.11	2.83	1.69	0.19	0	0.38
chr17:3627050-3627250	20.29	26.06	0.36	0.17	0.29	1.54	1.69	0.03	0.11	0.09
chr17:3749516-3749716	8.06	9.39	0.32	0.07	0.07	1.93	0.71	0.09	0	0
chr17:4468921-4469121	18.8	17.88	0.18	0.03	0.11	4.5	2.49	0.06	0.22	0.38
chr17:4850803-4851003	5.07	4.24	0.18	0	0.04	0.64	0.53	0.06	0	0.19
chr17:5372330-5372530	12.24	16.97	0.05	0.03	0.14	1.54	0.62	0.09	0	0.28
chr17:5487746-5487946	9.85	11.82	0.14	0.27	0.11	1.67	1.25	0.09	0	0.19
chr17:7146234-7146434	8.06	7.88	0.41	0.1	0.22	2.7	0.62	0.03	0.11	0.09
chr17:7210126-7210326	5.37	5.76	0.27	0.23	0.25	1.54	0.62	0.19	0	0.09
chr17:7387560-7387760	6.57	11.21	0.18	0.13	0.36	0.9	0.62	0	0	0.09
chr17:7487333-7487533	6.27	5.45	0.18	0.17	0.25	0.51	0.53	0.12	0.11	0.09
chr17:7589352-7589552	9.25	11.51	0.36	0.13	0.29	1.28	0.8	0.09	0.11	0
chr17:7589870-7590070	9.25	10.6	0.09	0.13	0.04	2.06	0.98	0.06	0	0.09
chr17:8060018-8060218	7.46	9.09	0.27	0.13	0.07	1.41	0.8	0	0.22	0.19
chr17:8802436-8802636	7.76	8.79	0.32	0.3	0.04	2.18	0.45	0.06	0.43	0.09
chr17:8844828-8845028	8.65	8.79	0.27	0.23	0.14	3.08	1.87	0.12	0.11	0.09
chr17:8857700-8857900	10.15	16.06	0.14	0.1	0.11	4.5	2.67	0.06	0.11	0.09
chr17:14331614-14331814	5.67	4.54	0.23	0.23	0.14	2.06	0.8	0.12	0.11	0.19
chr17:16120376-16120576	11.34	12.73	0.14	0.27	0.32	1.54	0.8	0.03	0.11	0.09
chr17:16284239-16284439	11.94	16.66	0.5	0.17	0.18	3.6	1.78	0.06	0.11	0.09
chr17:17082732-17082932	11.64	12.42	0.09	0.13	0.11	1.93	0.53	0.03	0	0.09
chr17:17494919-17495119	11.94	16.36	0.27	0.17	0.11	3.21	1.16	0.03	0	0.19
chr17:17752556-17752756	5.37	7.88	0.32	0.37	0.14	1.67	1.25	0.12	0.11	0.19
chr17:17991083-17991283	11.04	16.97	0.27	0.17	0.07	3.85	2.14	0	0.11	0.19
chr17:18804314-18804514	3.58	3.94	0.27	0.17	0.22	1.16	0.53	0.06	0.11	0.38
chr17:26662438-26662638	11.94	13.94	0.18	0.07	0.14	0.77	1.07	0.15	0	0.28
chr17:27230083-27230283	5.07	5.76	0.45	0.13	0.14	2.57	0.45	0	0.22	0.09
chr17:28033528-28033728	6.27	4.24	0.27	0.33	0.11	0.77	0.45	0.03	0.11	0.09
chr17:28258490-28258690	10.15	10.3	0.09	0.23	0.22	2.44	1.07	0.03	0.11	0.28
chr17:29135986-29136186	7.76	5.76	0.18	0.27	0.14	2.44	0.98	0.15	0.11	0.19
chr17:29158860-29159060	4.48	6.06	0.14	0.07	0.11	1.16	0.71	0.09	0	0.09
chr17:29233224-29233424	8.65	13.33	0.27	0.1	0.14	2.06	0.98	0	0.11	0.19
chr17:29645537-29645737	8.65	8.48	0.23	0.03	0	1.67	0.8	0.09	0	0.09
chr17:29648619-29648819	4.77	5.15	0.05	0.23	0.14	1.03	0.53	0.03	0.22	0.09
chr17:29648991-29649191	4.18	4.54	0.27	0.1	0.25	1.03	0.45	0.06	0.22	0.47
chr17:29821430-29821630	4.77	4.85	0.18	0.07	0.07	1.54	0.8	0.03	0.11	0
chr17:29835720-29835920	3.58	5.15	0.32	0.13	0.11	2.44	0.89	0.09	0.11	0.09
chr17:30669130-30669330	9.25	13.03	0.41	0.13	0.07	2.18	1.87	0.09	0.11	0
chr17:33378296-33378496	13.73	11.82	0.23	0.27	0.18	3.08	1.78	0.12	0.32	0.38
chr17:33390672-33390872	22.68	22.72	0	0.13	0.22	2.18	2.14	0.09	0.32	0.47
chr17:33469265-33469465	5.07	5.15	0.18	0.13	0.07	1.28	0.98	0.03	0.22	0.19
chr17:33541290-33541490	13.13	11.82	0.14	0.17	0.11	1.93	0.71	0.09	0.11	0.09
chr17:33569324-33569524	9.85	13.63	0.09	0.07	0.07	2.44	1.25	0.09	0	0.19
chr17:33569814-33570014	5.37	5.15	0.05	0.13	0.32	1.28	0.45	0.03	0.11	0.09
chr17:33864792-33864992	19.99	18.78	0.05	0.2	0.07	2.57	0.62	0.03	0	0.09
chr17:33905594-33905794	7.16	6.97	0.05	0.13	0.14	0.9	0.45	0.03	0	0.47
chr17:34842332-34842532	10.44	10.6	0.36	0.23	0.25	2.18	1.6	0.09	0.32	0.28
chr17:34901289-34901489	6.57	7.88	0.18	0.07	0.11	1.03	0.62	0	0	0.19
chr17:35446960-35447160	6.86	6.06	0.14	0.1	0.22	1.54	0.62	0.06	0.11	0.19
chr17:36981513-36981713	6.57	5.45	0.23	0.03	0.14	1.16	0.45	0.03	0	0.09
chr17:37947659-37947859	5.37	3.03	0.18	0.2	0.14	1.41	0.71	0.03	0.22	0.09
chr17:37975654-37975854	5.67	2.73	0.09	0.17	0.07	0.51	0.53	0.09	0	0.28
chr17:38082746-38082946	4.77	4.54	0.09	0.07	0.07	1.03	0.45	0.09	0	0.28
chr17:38136902-38137102	13.73	15.75	0.14	0.2	0.36	1.28	1.16	0	0	0.19
chr17:38252244-38252444	7.16	6.67	0.41	0.23	0.14	2.44	0.98	0.03	0.22	0.28
chr17:38264505-38264705	3.28	6.36	0.45	0.1	0.07	3.21	0.71	0.06	0	0
chr17:38269444-38269644	5.07	3.94	0.18	0.13	0.14	0.51	1.07	0.15	0	0.19
chr17:38673082-38673282	12.24	12.12	0.14	0.4	0.25	2.96	0.8	0.09	0.22	0.19
chr17:38689681-38689881	5.67	5.45	0.09	0.17	0.07	1.93	0.45	0	0.22	0.66
chr17:38738678-38738878	3.58	2.73	0.18	0.13	0.11	2.44	1.34	0.09	0.11	0
chr17:40540706-40540906	12.53	16.97	0.18	0.2	0.18	1.93	1.43	0.15	0.32	0.28
chr17:40925330-40925530	7.76	9.09	0.18	0.17	0.18	0.9	0.62	0.15	0.11	0.09
chr17:41150212-41150412	10.15	13.03	0.18	0.13	0.14	2.06	1.07	0.19	0.22	0.19
chr17:41323048-41323248	10.15	7.88	0.27	0.13	0.11	3.08	1.34	0.03	0.11	0
chr17:41438421-41438621	10.15	10.3	0.18	0.3	0.39	1.67	1.25	0.06	0.32	0.09
chr17:41561132-41561332	15.82	22.42	0.09	0.17	0.18	4.11	2.05	0.03	0	0.19
chr17:42092290-42092490	9.25	13.63	0.14	0.3	0.29	1.67	0.62	0.06	0	0
chr17:42200891-42201091	4.77	7.27	0.18	0	0	1.67	0.89	0	0.11	0
chr17:42580966-42581166	5.37	7.57	0.27	0.17	0.29	1.16	0.98	0.12	0.22	0.28
chr17:42785931-42786131	5.67	4.54	0.14	0.13	0.25	0.51	0.45	0	0.11	0
chr17:43225096-43225296	27.16	31.51	0.32	0.13	0.14	5.01	1.78	0.12	0.11	0
chr17:43238813-43239013	7.46	9.09	0.27	0.2	0.18	1.41	0.62	0.03	0.11	0.47
chr17:43303624-43303824	10.15	12.73	0.14	0.1	0.14	2.31	1.16	0.06	0	0.09
chr17:45973209-45973409	14.32	17.27	0.32	0.07	0.25	3.34	1.96	0.06	0.32	0.38
chr17:46048024-46048224	6.57	8.79	0.36	0.17	0.04	0.77	0.45	0.06	0	0.28
chr17:46125056-46125256	3.88	6.06	0.45	0.23	0.11	0.9	0.45	0.12	0.22	0.09
chr17:46125348-46125548	9.85	8.48	0.36	0.1	0.11	1.16	1.16	0.12	0	0.09
chr17:46125591-46125791	7.16	6.36	0.09	0.03	0.04	1.93	0.89	0.06	0.11	0.09
chr17:47755313-47755513	11.34	15.15	0.54	0.07	0.14	3.98	1.25	0.06	0.32	0.38
chr17:47785646-47785846	13.43	14.24	0.32	0.2	0.04	1.28	0.62	0.09	0.22	0.38
chr17:47817104-47817304	11.34	14.24	0.27	0.17	0.11	5.27	2.05	0.09	0.11	0.09
chr17:48172388-48172588	7.16	7.88	0.09	0.07	0.04	1.28	0.62	0.19	0.11	0
chr17:48228398-48228598	7.16	8.48	0.18	0.23	0.04	0.77	0.71	0.15	0	0
chr17:48229404-48229604	6.27	6.67	0.27	0.13	0.18	1.03	0.53	0.09	0.11	0.28
chr17:48785196-48785396	15.52	16.06	0.18	0.03	0.14	2.96	1.07	0.06	0	0
chr17:49022064-49022264	6.86	11.21	0.05	0.1	0.04	5.27	1.43	0.06	0	0
chr17:49230810-49231010	22.08	25.15	0.36	0.3	0.25	3.21	1.16	0.19	0	0.38
chr17:53421859-53422059	4.48	4.54	0.05	0.1	0.11	1.41	0.45	0.03	0	0.47
chr17:55677486-55677686	7.76	6.36	0.14	0.1	0.11	1.54	0.62	0.06	0	0
chr17:55927380-55927580	16.12	20.6	0.41	0.4	0.14	2.83	1.69	0.12	0	0.09
chr17:56230498-56230698	3.58	4.54	0.32	0.33	0.11	3.6	1.43	0.06	0.11	0.19
chr17:56413314-56413514	5.97	6.67	0.05	0.07	0.07	2.7	0.98	0.06	0.11	0.19
chr17:56415387-56415587	5.97	7.88	0.23	0.13	0.22	1.16	0.71	0.06	0	0.28
chr17:56421835-56422035	7.76	6.97	0.09	0.2	0.04	1.03	0.89	0.03	0	0
chr17:56429508-56429708	9.85	12.12	0.14	0.03	0.14	1.03	0.98	0.12	0.11	0
chr17:56736500-56736700	9.25	10.6	0.05	0.17	0.18	0.51	0.53	0.12	0	0.19
chr17:57287250-57287450	14.62	14.24	0.09	0.1	0.22	2.18	1.07	0.06	0	0.19
chr17:57439810-57440010	6.86	6.67	0.14	0.07	0.11	1.03	0.89	0.25	0.11	0.09
chr17:57642838-57643038	11.64	15.45	0.32	0.23	0.07	1.67	1.43	0.06	0	0.19
chr17:57697140-57697340	10.74	14.54	0.23	0.17	0.14	2.44	1.25	0.09	0	0.19
chr17:57784721-57784921	5.37	6.36	0.32	0.33	0.25	1.03	0.62	0.09	0.11	0.09
chr17:57864020-57864220	17.61	16.36	0.14	0.2	0.07	3.47	1.69	0.09	0.11	0.19
chr17:57930656-57930856	6.57	7.88	0.05	0.17	0.25	2.31	0.8	0.12	0.11	0.09
chr17:58155353-58155553	4.77	3.33	0.32	0.2	0.22	0.9	1.07	0.06	0.43	0.28
chr17:58754595-58754795	6.57	8.18	0.23	0.23	0.25	1.54	0.89	0.09	0.11	0.57
chr17:58754943-58755143	3.88	4.54	0.23	0.07	0.18	0.9	0.71	0.12	0.11	0.28
chr17:61678102-61678302	31.04	35.75	0.36	0.33	0.22	7.2	4.1	0.09	0.11	0.09
chr17:61776711-61776911	16.41	21.51	0.23	0.03	0	1.54	1.34	0.09	0	0.19
chr17:61920013-61920213	6.27	10.91	0.14	0.07	0.22	0.51	0.45	0.06	0	0.38
chr17:62097964-62098164	10.15	12.12	0.05	0.07	0.04	2.44	0.89	0.03	0	0.28
chr17:62103140-62103340	9.55	10.3	0.23	0.3	0.25	2.7	1.34	0.03	0.11	0.09
chr17:62128595-62128795	16.71	14.85	0.41	0.13	0.14	5.01	2.76	0.09	0.22	0.28
chr17:62502756-62502956	9.25	10.3	0.32	0.3	0.07	0.64	0.53	0.12	0	0
chr17:62981434-62981634	9.25	10.6	0.18	0.07	0.11	3.47	1.07	0.09	0	0.19
chr17:63035790-63035990	13.73	11.51	0.18	0.27	0.22	1.41	1.16	0.03	0	0
chr17:65374850-65375050	4.18	7.27	0.14	0.03	0.11	1.41	1.43	0	0	0
chr17:65418091-65418291	4.77	3.94	0.14	0.1	0.18	0.64	0.62	0.12	0	0.19
chr17:65437157-65437357	6.27	5.45	0.14	0.07	0.22	3.21	1.25	0.03	0.32	0.19
chr17:65448962-65449162	11.64	10.6	0.05	0.13	0	2.06	0.98	0.15	0.11	0.19
chr17:66288133-66288333	5.37	8.48	0.18	0.1	0.04	1.28	1.43	0.09	0	0.28
chr17:66292800-66293000	5.07	6.06	0.27	0.1	0.18	1.28	1.16	0.15	0.43	0
chr17:66352648-66352848	4.77	6.97	0.18	0.07	0.14	0.77	0.45	0.12	0	0.19
chr17:67411163-67411363	4.18	3.33	0.05	0.17	0.18	0.9	0.45	0.09	0.54	0.19
chr17:71587492-71587692	4.77	3.33	0.23	0.03	0.04	2.96	2.23	0.19	0.11	0.09
chr17:72008648-72008848	6.27	5.76	0.05	0.1	0.11	1.28	0.98	0.06	0.11	0.09
chr17:72199655-72199855	9.25	9.39	0.27	0.1	0.04	1.41	1.07	0.12	0.11	0
chr17:72734390-72734590	6.27	6.06	0.41	0.07	0.22	3.08	0.98	0	0.22	0.09
chr17:73008630-73008830	5.67	6.06	0.09	0.27	0.11	1.8	0.8	0.09	0.11	0.28
chr17:73286247-73286447	6.57	6.97	0.14	0.3	0.04	0.64	0.71	0.12	0	0.09
chr17:73512386-73512586	8.36	13.03	0.18	0.03	0.11	3.85	1.34	0.03	0	0.09
chr17:73775723-73775923	6.86	7.88	0.45	0.3	0.18	0.9	0.8	0.03	0.11	0.19
chr17:73851352-73851552	5.37	6.67	0.14	0.17	0.18	2.18	0.62	0.12	0.11	0.47
chr17:73868906-73869106	3.28	4.54	0.23	0.23	0.18	2.57	1.16	0.12	0.11	0
chr17:74176000-74176200	7.16	7.27	0.09	0.13	0.22	1.03	0.53	0.06	0.32	0.19
chr17:74188086-74188286	14.62	15.15	0	0.07	0.04	3.34	1.43	0.06	0.11	0.19
chr17:74261296-74261496	5.07	11.82	0.27	0.03	0	2.31	1.69	0.06	0	0.09
chr17:74511804-74512004	10.15	9.39	0.18	0.13	0.25	4.75	0.89	0.12	0.22	0
chr17:74733268-74733468	4.18	5.15	0.36	0.07	0.07	1.03	0.62	0.22	0	0.38
chr17:74733523-74733723	5.07	3.94	0.14	0.17	0.04	0.9	0.45	0.03	0	0.09
chr17:74994181-74994381	5.37	4.85	0.09	0.13	0.22	0.51	0.62	0.12	0	0.38
chr17:75401018-75401218	5.07	6.06	0.45	0.37	0.18	1.93	0.71	0.12	0.11	0
chr17:75437472-75437672	6.86	7.27	0.09	0.03	0.14	2.31	1.16	0.03	0	0.09
chr17:75437686-75437886	5.07	7.57	0.05	0.1	0.11	2.18	1.07	0.09	0.11	0.28
chr17:75441570-75441770	13.43	18.18	0.54	0.1	0.29	3.21	1.87	0.19	0.32	0.19
chr17:75442081-75442281	10.15	8.18	0.27	0.33	0.14	2.96	1.6	0.19	0.11	0
chr17:75450016-75450216	4.77	3.94	0.23	0.17	0.14	1.03	0.89	0.12	0	0.28
chr17:75461757-75461957	4.48	5.15	0.09	0.1	0.14	2.57	0.62	0.19	0.11	0.38
chr17:76254745-76254945	2.69	5.76	0.27	0.03	0	2.83	1.16	0.06	0.22	0
chr17:76339858-76340058	4.48	8.48	0.27	0.13	0.18	1.8	1.07	0.09	0.11	0.19
chr17:76352494-76352694	7.16	6.97	0.27	0.13	0.07	1.03	0.71	0.06	0	0.28
chr17:76377952-76378152	2.69	3.94	0.14	0.17	0.25	1.16	0.53	0.06	0	0.09
chr17:76744872-76745072	5.07	5.15	0.23	0.3	0.32	2.83	0.8	0.06	0.22	0.09
chr17:76836892-76837092	4.48	8.79	0.59	0.17	0.14	2.57	0.71	0.15	0.11	0.28
chr17:77971034-77971234	9.25	7.88	0.05	0.17	0.11	1.03	0.89	0.09	0	0.28
chr17:78235308-78235508	3.28	3.64	0.18	0.2	0.22	2.06	0.71	0	0.11	0.09
chr17:78638895-78639095	6.57	6.97	0.18	0.2	0.14	3.21	1.25	0	0	0.09
chr17:78677047-78677247	4.18	4.24	0.27	0.23	0.11	0.64	0.62	0.19	0	0.19
chr17:78806754-78806954	5.37	6.67	0.27	0.07	0.22	0.77	0.45	0.12	0	0
chr17:78830406-78830606	8.06	10.3	0.14	0.07	0.11	1.41	0.71	0.06	0.11	0.28
chr17:78865475-78865675	8.36	10	0.41	0.33	0.32	1.93	0.53	0.22	0	0.19
chr17:78865910-78866110	4.77	6.97	0.23	0.23	0.14	1.16	0.62	0.15	0.11	0.09
chr17:78991992-78992192	4.18	3.94	0.14	0.1	0.32	2.57	1.07	0.15	0	0.09
chr17:79212794-79212994	8.36	16.66	0.09	0.2	0.07	3.98	1.16	0.09	0	0.09
chr17:79604038-79604238	6.86	10	0.45	0	0.11	1.93	1.25	0.09	0	0
chr17:79935352-79935552	6.86	11.82	0	0	0.14	1.8	0.71	0.09	0.11	0.28
chr17:80023617-80023817	8.95	11.51	0.23	0.1	0.14	0.51	1.25	0.06	0	0
chr17:80163854-80164054	3.88	5.76	0.18	0.2	0.11	1.67	0.89	0.06	0.11	0.28
chr17:80170664-80170864	5.97	8.79	0.09	0.07	0	2.06	0.45	0.06	0	0.38
chr17:80376375-80376575	4.18	6.36	0.18	0.1	0.11	1.67	0.89	0.03	0	0.09
chr18:268000-268200	7.46	10	0.23	0.2	0.18	1.28	1.16	0.15	0	0.38
chr18:2636708-2636908	9.85	8.18	0.23	0.07	0.07	2.44	1.07	0.03	0.22	0.09
chr18:3247602-3247802	5.37	7.88	0.18	0.17	0.29	1.54	0.45	0.06	0.11	0
chr18:3248725-3248925	4.48	4.85	0.14	0.1	0.04	0.64	0.71	0.03	0.11	0.19
chr18:3262054-3262254	2.98	6.67	0.32	0.13	0.07	1.93	0.62	0	0.11	0
chr18:3594019-3594219	5.37	7.88	0.09	0.03	0.14	1.03	0.89	0.06	0.11	0.19
chr18:3594354-3594554	5.37	5.45	0.27	0.1	0.11	1.41	0.8	0.03	0	0.09
chr18:9083896-9084096	6.86	6.97	0.18	0.1	0.11	2.44	0.71	0.06	0.32	0.19
chr18:11851250-11851450	8.36	12.12	0.41	0.1	0.14	1.93	0.89	0.03	0.11	0.38
chr18:13464881-13465081	2.69	4.24	0.23	0.27	0.18	3.73	1.78	0	0.54	0.09
chr18:19180578-19180778	4.18	6.06	0.59	0.23	0.22	1.28	0.71	0.19	0.22	0.28
chr18:19192096-19192296	5.37	9.7	0.18	0.13	0.22	2.31	0.62	0.06	0	0.19
chr18:20651414-20651614	7.46	7.88	0.09	0.13	0.25	1.8	0.53	0.15	0.11	0.28
chr18:20811369-20811569	9.55	10	0.23	0.3	0.14	1.41	0.45	0.03	0.11	0.38
chr18:21408486-21408686	3.58	4.85	0.36	0.37	0.11	1.54	0.45	0.06	0.11	0.09
chr18:21599618-21599818	20.29	16.97	0.09	0.03	0.39	2.06	1.34	0.12	0.11	0.19
chr18:22006464-22006664	5.37	5.45	0.45	0	0.07	0.9	0.71	0.03	0	0
chr18:29598660-29598860	7.46	6.97	0.36	0.13	0.14	2.06	1.78	0.06	0	0.28
chr18:32622603-32622803	11.04	9.09	0.09	0.13	0.18	2.57	1.51	0	0	0.28
chr18:33077869-33078069	18.2	20.6	0.09	0.17	0.11	2.57	1.43	0.09	0	0.09
chr18:33552486-33552686	14.92	12.42	0.23	0.07	0.11	1.93	1.16	0.09	0	0.19
chr18:33709310-33709510	9.85	14.24	0.23	0.17	0.29	1.67	0.8	0.19	0	0.09
chr18:33709718-33709918	14.62	18.18	0.5	0.13	0.14	2.44	1.16	0.15	0	0.09
chr18:43266840-43267040	7.76	8.18	0.27	0.03	0.32	1.16	0.53	0	0.11	0
chr18:43735842-43736042	9.85	11.82	0.14	0.2	0.07	2.96	0.98	0.09	0	0.28
chr18:43753860-43754060	7.16	12.12	0.14	0.13	0.07	2.18	0.71	0.06	0.11	0.19
chr18:43830476-43830676	12.83	14.54	0	0.1	0.04	2.44	0.53	0.22	0	0
chr18:46369036-46369236	6.27	6.67	0.14	0.07	0.18	0.77	0.71	0.09	0.22	0
chr18:46467276-46467476	13.43	13.63	0.09	0.17	0.18	2.57	1.34	0.03	0.11	0.09
chr18:46475734-46475934	3.58	3.64	0.05	0.1	0.07	2.18	0.98	0	0	0
chr18:48678623-48678823	3.88	4.54	0.09	0.1	0.07	1.54	0.53	0.06	0.11	0.28
chr18:56283010-56283210	10.74	12.42	0.32	0.1	0.07	0.9	0.45	0.06	0.22	0.19
chr18:60190014-60190214	4.48	10	0.23	0.13	0.18	1.41	0.62	0	0	0.09
chr18:60382368-60382568	6.57	9.09	0.27	0.2	0.14	1.67	1.07	0.09	0.11	0.19
chr18:60819438-60819638	6.27	5.76	0.14	0.07	0.07	2.06	1.6	0.03	0.22	0.19
chr18:60824753-60824953	8.65	7.57	0.09	0.23	0.22	1.03	0.62	0.06	0.11	0.09
chr18:60828958-60829158	9.55	10.6	0.14	0.03	0.32	1.41	0.45	0.15	0	0.19
chr18:60867225-60867425	13.73	14.85	0.27	0.17	0.11	3.73	0.98	0.12	0.11	0.47
chr18:60880682-60880882	15.22	13.94	0.14	0.03	0.29	3.21	0.8	0.03	0	0.19
chr18:60985296-60985496	3.88	6.97	0.27	0.23	0.32	1.16	0.53	0.12	0	0.19
chr18:61089894-61090094	3.88	4.85	0.27	0.2	0.14	0.64	0.62	0.09	0	0.28
chr18:67602711-67602911	4.77	4.24	0.27	0.33	0.07	1.67	0.8	0.19	0.22	0.28
chr18:67872860-67873060	19.1	20.91	0.36	0.17	0.04	2.44	0.8	0.09	0.32	0.38
chr18:67873173-67873373	9.85	16.06	0.05	0.1	0.14	2.83	0.53	0.06	0	0.19
chr18:72922658-72922858	5.67	5.15	0.23	0.2	0.04	1.67	0.53	0.12	0.22	0.09
chr18:74767118-74767318	9.25	10.6	0.14	0.23	0.32	1.54	0.89	0.19	0.43	0.09
chr18:74774565-74774765	15.82	16.66	0.32	0.07	0.07	1.41	0.53	0.03	0.11	0.09
chr18:74775237-74775437	10.15	11.82	0.09	0.13	0.22	0.9	0.45	0.06	0.11	0.09
chr18:74814586-74814786	19.99	24.24	0.09	0.03	0.11	1.67	0.53	0.06	0	0.19
chr19:506768-506968	3.88	4.54	0.23	0.13	0.18	1.54	0.62	0.03	0.11	0.28
chr19:633540-633740	5.07	7.57	0.36	0.2	0.22	2.44	1.34	0.06	0	0.09
chr19:863926-864126	3.28	5.76	0.18	0.1	0.22	0.51	0.53	0.12	0	0.19
chr19:909302-909502	14.32	17.27	0.27	0.23	0.18	6.42	3.3	0.12	0.22	0.09
chr19:1069268-1069468	3.28	3.94	0.27	0.03	0.04	2.57	0.8	0.12	0	0.28
chr19:1383746-1383946	19.1	23.63	0.36	0.23	0.11	4.24	3.12	0.03	0	0.28
chr19:1942064-1942264	4.77	5.76	0.59	0	0.14	4.37	1.69	0.03	0	0.09
chr19:2085366-2085566	12.83	13.03	0.27	0.1	0.07	2.18	0.98	0.06	0	0.38
chr19:2236184-2236384	3.28	5.76	0.18	0.03	0.07	0.51	0.45	0	0	0.19
chr19:2561883-2562083	4.48	3.94	0.09	0.1	0.11	1.54	1.34	0.06	0.22	0
chr19:2740098-2740298	7.76	9.39	0.14	0.13	0.07	0.9	0.53	0.03	0	0.38
chr19:3061338-3061538	5.67	11.82	0.14	0.03	0.07	4.37	0.89	0.03	0	0
chr19:3435274-3435474	6.27	6.36	0.23	0.1	0.07	1.16	0.62	0.09	0.11	0.09
chr19:3721482-3721682	9.25	12.73	0.09	0.1	0	1.41	0.53	0.06	0	0.19
chr19:4104995-4105195	4.48	4.54	0.68	0.1	0.07	2.57	0.8	0.06	0.22	0.09
chr19:4723874-4724074	7.76	9.7	0.27	0.23	0.22	1.54	0.8	0.09	0.11	0.28
chr19:4915288-4915488	6.57	8.48	0.14	0.07	0.07	1.67	0.53	0.09	0	0.28
chr19:5962176-5962376	9.55	11.21	0.14	0.13	0.43	5.65	1.6	0.09	0	0.38
chr19:7410492-7410692	13.73	12.73	0.36	0.07	0.29	4.37	1.51	0.06	0	0.09
chr19:7587258-7587458	8.65	13.63	0.36	0.1	0.25	2.31	0.8	0.06	0	0.28
chr19:7694564-7694764	15.22	15.15	0.09	0.17	0.14	3.08	1.25	0	0.11	0.19
chr19:8582467-8582667	5.37	5.15	0.23	0.07	0.14	2.44	1.69	0.03	0.32	0.28
chr19:8635943-8636143	1.79	4.24	0.23	0.1	0.18	1.93	0.45	0.12	0.11	0.09
chr19:9732033-9732233	7.16	7.88	0.36	0.07	0.04	1.16	0.53	0.06	0	0.28
chr19:9879288-9879488	6.57	7.57	0.14	0.1	0.18	1.54	0.89	0.06	0	0.09
chr19:10215418-10215618	6.57	8.18	0.36	0.17	0.22	1.8	0.53	0.06	0.11	0.28
chr19:10253537-10253737	8.65	8.79	0.18	0.17	0.04	1.41	0.71	0.06	0.32	0.09
chr19:10305609-10305809	7.16	8.79	0.45	0.2	0.22	1.16	0.45	0.06	0.11	0.28
chr19:10538999-10539199	4.18	4.24	0.18	0.1	0.18	1.41	0.45	0.12	0.11	0.19
chr19:10613381-10613581	4.48	6.36	0.23	0.03	0.11	0.77	0.71	0	0	0
chr19:10679640-10679840	4.18	5.45	0.36	0.13	0.04	3.47	1.25	0.12	0	0.19
chr19:10828105-10828305	3.88	4.24	0.09	0.13	0.14	0.64	0.45	0.09	0.22	0.28
chr19:11039314-11039514	5.97	7.27	0.36	0.13	0.11	1.54	0.8	0.03	0.11	0.19
chr19:11205848-11206048	10.44	11.51	0.18	0.2	0.07	1.67	0.53	0.06	0.11	0.09
chr19:12662157-12662357	3.58	6.67	0.27	0.1	0.11	1.16	0.62	0.03	0.11	0.19
chr19:12721472-12721672	7.16	8.79	0.41	0.23	0.07	1.28	0.71	0.22	0.11	0.28
chr19:12780263-12780463	34.02	39.99	0.27	0.23	0.22	8.1	3.47	0.03	0	0
chr19:12845415-12845615	2.98	5.76	0.27	0.1	0.11	1.03	0.62	0.09	0	0.28
chr19:12902036-12902236	4.18	7.57	0.18	0.13	0.07	2.83	1.43	0.09	0.22	0.09
chr19:13263759-13263959	6.57	8.48	0.27	0.13	0.18	1.8	0.62	0.06	0	0.09
chr19:13278543-13278743	5.07	7.88	0.14	0.2	0.07	1.54	0.62	0.03	0.11	0.28
chr19:13858507-13858707	2.69	5.45	0.32	0.07	0.14	3.34	1.16	0.03	0	0.28
chr19:14202399-14202599	10.74	13.03	0.05	0.07	0.14	0.9	0.8	0.03	0	0
chr19:14486054-14486254	4.48	5.15	0	0.07	0.07	0.9	0.53	0.09	0.32	0.28
chr19:14492009-14492209	4.18	5.15	0.18	0.13	0.07	1.67	0.71	0.06	0	0.38
chr19:14632895-14633095	10.74	9.09	0.05	0.17	0.11	3.08	0.89	0	0.11	0.19
chr19:15529648-15529848	5.67	7.27	0.68	0.27	0.18	1.8	0.53	0.06	0	0.09
chr19:15946940-15947140	7.16	6.97	0.14	0.13	0.18	0.77	0.89	0.12	0	0.19
chr19:16377514-16377714	7.76	7.88	0.18	0.13	0.04	1.54	0.89	0.06	0	0.09
chr19:16441268-16441468	8.36	9.39	0.14	0.3	0.07	3.47	0.8	0.09	0.11	0.09
chr19:16477319-16477519	7.16	5.45	0.14	0.23	0.18	1.28	0.8	0.09	0.11	0.09
chr19:16478118-16478318	12.53	13.94	0.05	0.1	0.07	2.7	1.43	0.12	0.11	0
chr19:16480061-16480261	6.27	7.57	0.18	0.07	0.07	2.44	0.98	0.12	0	0
chr19:16482562-16482762	31.93	30.9	0.23	0.07	0.04	5.65	3.92	0.09	0	0
chr19:16560401-16560601	6.86	5.76	0.23	0.2	0.14	0.64	0.8	0.15	0.11	0.47
chr19:16677032-16677232	8.95	11.21	0.23	0.17	0.14	2.18	1.25	0.09	0.22	0.57
chr19:17326019-17326219	12.83	14.54	0.32	0.03	0.04	2.57	1.43	0.03	0	0.19
chr19:17448100-17448300	15.22	13.94	0.23	0.3	0.29	3.47	0.89	0.06	0.11	0.28
chr19:18155877-18156077	6.27	6.36	0.09	0.17	0.22	2.18	0.8	0	0	0.47
chr19:19030396-19030596	6.86	6.97	0.09	0.3	0.04	0.77	0.53	0.15	0.11	0.09
chr19:19302908-19303108	11.94	13.94	0.36	0.03	0.18	1.16	1.07	0.12	0	0.09
chr19:19709577-19709777	4.48	3.33	0.05	0.17	0.07	0.77	0.71	0.03	0	0.09
chr19:19779594-19779794	5.37	8.79	0.32	0.13	0.22	0.77	0.62	0.09	0.11	0.19
chr19:28284797-28284997	2.69	3.94	0.41	0.17	0.14	2.57	0.62	0.15	0	0.47
chr19:30162669-30162869	5.37	6.06	0.45	0.17	0.14	1.8	0.98	0.06	0	0.09
chr19:30163945-30164145	6.27	6.97	0.09	0.17	0.18	2.18	0.89	0.12	0.11	0.19
chr19:33133846-33134046	5.67	5.45	0.23	0.1	0.14	1.54	0.62	0.03	0.11	0
chr19:33285515-33285715	7.76	6.97	0.23	0.03	0.11	2.57	0.53	0.09	0.11	0.19
chr19:33667889-33668089	9.25	9.09	0.27	0.13	0.11	2.44	0.89	0.12	0.11	0.19
chr19:34760906-34761106	13.13	14.85	0	0.23	0.14	2.57	1.16	0.03	0	0.19
chr19:34841247-34841447	3.88	6.06	0.27	0.4	0.29	2.7	1.51	0.12	0.11	0.19
chr19:35168096-35168296	9.55	10.91	0.32	0.23	0.11	1.03	1.16	0.06	0.22	0.09
chr19:35453405-35453605	3.28	3.33	0.05	0.03	0.14	2.31	0.62	0.09	0.11	0
chr19:35697479-35697679	9.55	10	0.14	0.2	0.18	1.8	0.89	0.03	0	0.19
chr19:35701762-35701962	8.65	7.57	0.14	0.17	0.25	2.06	1.25	0.09	0.11	0.19
chr19:35702915-35703115	14.92	17.27	0.14	0.1	0.29	2.57	1.78	0.12	0	0
chr19:35953652-35953852	11.94	10.3	0.23	0.03	0.18	1.28	1.25	0.06	0.11	0.09
chr19:36233310-36233510	8.65	10	0.41	0.3	0.25	1.8	1.51	0.09	0	0.19
chr19:36394608-36394808	3.88	4.54	0.45	0.17	0.22	1.67	1.07	0.06	0	0
chr19:36438382-36438582	6.27	4.85	0.18	0.07	0	0.9	0.62	0.12	0.11	0
chr19:36444188-36444388	4.18	4.24	0.05	0.27	0.22	1.28	0.45	0.09	0.11	0.57
chr19:37157688-37157888	5.97	5.45	0.09	0.03	0.14	1.16	0.8	0.12	0	0.38
chr19:37407162-37407362	2.09	5.76	0.14	0.13	0.11	0.64	0.62	0.12	0.11	0.28
chr19:37958351-37958551	17.61	18.78	0.05	0.23	0.29	3.47	1.16	0.09	0.11	0.09
chr19:38085580-38085780	5.07	5.45	0.27	0.03	0.07	0.9	0.62	0.12	0.22	0.09
chr19:39109715-39109915	3.58	3.94	0.41	0.27	0.11	1.41	0.71	0.09	0.22	0.19
chr19:39826647-39826847	8.65	11.21	0.23	0.17	0.14	2.96	2.14	0.06	0.22	0
chr19:39832568-39832768	6.57	6.06	0.27	0.07	0.07	1.93	0.53	0	0.11	0.28
chr19:40854280-40854480	3.28	6.67	0.36	0.07	0	1.16	0.45	0	0	0.28
chr19:41283430-41283630	4.48	3.94	0.05	0.07	0.14	2.18	0.8	0	0.22	0.09
chr19:41309848-41310048	4.48	4.24	0.05	0.13	0.07	3.47	0.71	0.03	0.11	0.09
chr19:41768296-41768496	6.57	6.97	0.32	0.03	0.14	1.67	0.8	0.09	0.22	0.47
chr19:41816020-41816220	5.37	5.15	0.27	0.2	0.11	1.03	0.45	0.06	0.11	0.09
chr19:41816262-41816462	8.36	7.57	0.5	0.13	0.11	1.8	0.8	0.22	0	0.09
chr19:42379607-42379807	4.18	4.85	0.23	0.13	0.14	2.57	1.16	0.12	0.11	0.19
chr19:42388292-42388492	8.65	11.82	0.09	0.17	0	2.57	1.07	0.06	0.11	0.09
chr19:42391554-42391754	7.46	8.18	0.14	0.17	0.04	2.18	1.6	0.09	0	0.19
chr19:42391936-42392136	2.69	3.33	0.23	0.1	0.22	3.34	0.53	0.15	0	0
chr19:42747247-42747447	3.28	3.94	0.32	0.2	0.29	0.9	0.53	0.03	0.11	0.19
chr19:42772853-42773053	6.57	8.18	0.45	0.17	0.22	1.16	0.8	0.12	0	0.19
chr19:42985040-42985240	2.69	3.33	0.27	0.2	0.14	1.67	1.6	0.03	0.54	0.28
chr19:43943391-43943591	5.67	6.06	0.14	0.1	0.11	1.03	0.62	0.06	0.11	0
chr19:44269712-44269912	5.37	6.06	0.09	0.07	0.04	0.77	0.53	0.12	0	0.19
chr19:45256682-45256882	9.85	9.39	0.32	0.13	0	1.67	0.8	0.15	0.11	0.47
chr19:45594932-45595132	7.46	9.39	0.27	0.13	0.11	0.64	0.89	0	0	0.19
chr19:45596070-45596270	6.57	12.73	0.32	0.13	0.07	0.9	0.89	0.09	0	0.19
chr19:45972515-45972715	2.98	3.33	0.27	0	0.04	2.44	0.71	0.03	0	0.09
chr19:46220718-46220918	12.24	10.3	0.54	0.27	0.11	2.96	1.16	0.12	0	0
chr19:47689786-47689986	5.07	6.36	0.18	0.1	0.25	1.67	0.98	0.06	0.11	0.19
chr19:47733846-47734046	3.28	5.76	0.14	0.1	0.04	1.8	0.62	0	0	0.09
chr19:48753078-48753278	6.57	4.54	0.05	0.03	0.14	1.03	0.53	0.03	0.11	0
chr19:48825316-48825516	5.97	8.48	0.27	0.03	0.22	0.64	0.45	0	0	0
chr19:48833439-48833639	5.37	7.57	0.14	0.13	0.22	1.93	1.43	0	0	0.09
chr19:48972356-48972556	6.57	5.45	0.14	0.13	0.04	2.7	1.87	0.09	0.11	0.47
chr19:49122643-49122843	3.28	5.15	0.36	0.23	0.07	2.18	0.53	0.12	0	0.28
chr19:49141152-49141352	11.34	9.09	0.14	0.3	0.04	1.16	0.53	0.19	0	0.19
chr19:49403392-49403592	3.28	3.03	0.23	0.1	0.07	1.93	0.53	0.09	0	0.28
chr19:49955044-49955244	12.83	13.94	0.27	0.33	0.07	2.31	1.43	0.03	0.43	0.38
chr19:50004365-50004565	8.65	15.15	0.27	0	0.07	4.11	2.23	0.09	0.22	0.19
chr19:50083830-50084030	10.44	11.21	0.18	0.17	0.18	1.67	0.98	0.06	0.32	0.19
chr19:50316772-50316972	7.16	9.7	0.09	0.1	0.14	3.34	1.34	0.06	0.22	0.28
chr19:50380594-50380794	12.83	15.75	0.45	0.1	0.14	3.34	2.49	0.03	0.22	0.38
chr19:50380808-50381008	19.4	23.03	0.09	0.13	0.18	1.41	0.98	0.12	0	0.19
chr19:50528496-50528696	5.37	8.18	0.05	0.17	0.32	1.16	1.07	0.06	0.22	0.19
chr19:50529113-50529313	4.48	7.27	0.18	0.17	0.22	1.03	0.45	0.06	0.11	0.09
chr19:50879512-50879712	12.83	12.12	0.5	0.33	0.18	1.28	0.45	0	0.22	0.28
chr19:51944864-51945064	6.86	7.57	0.27	0.1	0.11	2.31	1.16	0.03	0.11	0.19
chr19:52490051-52490251	4.18	6.06	0.14	0.1	0.07	0.77	0.53	0.03	0	0.19
chr19:54618964-54619164	10.44	10.6	0.23	0.17	0.22	0.9	0.62	0.22	0.22	0.38
chr19:54960070-54960270	7.46	8.79	0.41	0.07	0.07	1.16	0.89	0.03	0	0.57
chr19:55770686-55770886	10.74	10.6	0.14	0.13	0.14	1.41	0.71	0.03	0	0.38
chr19:56110851-56111051	5.07	9.39	0.23	0.07	0.07	0.64	0.45	0.06	0.43	0.28
chr19:56111426-56111626	5.97	8.18	0.54	0.07	0.14	1.28	0.8	0.06	0	0.19
chr19:56146204-56146404	16.12	20.3	0.14	0.23	0.14	2.83	2.05	0.03	0.11	0
chr19:56154842-56155042	6.57	7.88	0.32	0.03	0.18	1.16	0.89	0	0.11	0.09
chr19:56186483-56186683	4.18	6.97	0.27	0.13	0.07	2.96	0.62	0.03	0	0.09
chr19:58011160-58011360	4.48	5.45	0.18	0.23	0.18	1.16	0.62	0.09	0.22	0.19
chr19:58330943-58331143	9.25	6.67	0.23	0.2	0.25	2.18	1.51	0.09	0.11	0.38
chr19:58892026-58892226	5.67	10	0.32	0.03	0.11	2.06	0.53	0.06	0	0
chr19:58898513-58898713	4.48	6.06	0.09	0.07	0.11	0.51	0.71	0.12	0.11	0.09
chr19:59010826-59011026	13.73	13.94	0.41	0.23	0.04	2.44	1.6	0	0	0.09
chr19:59031214-59031414	16.41	20	0.41	0.23	0.14	3.98	3.92	0.06	0	0.28
chr2:33690-33890	9.25	9.09	0.18	0.13	0.18	1.8	1.78	0.09	0	0.19
chr2:429910-430110	6.27	5.45	0.18	0.1	0.29	1.93	0.62	0.15	0.11	0
chr2:438136-438336	10.15	9.39	0.23	0.03	0.11	1.93	1.34	0	0	0.09
chr2:3381480-3381680	4.48	4.85	0.32	0.17	0.18	1.16	0.45	0.09	0.11	0.38
chr2:3622657-3622857	23.58	24.24	0.54	0.33	0.22	3.6	2.41	0.03	0.32	0.38
chr2:7005845-7006045	5.97	6.67	0.23	0.03	0.07	1.41	0.45	0.03	0	0
chr2:8442238-8442438	3.58	6.97	0.05	0.1	0.07	0.9	0.45	0.06	0.22	0
chr2:8443742-8443942	5.97	6.06	0.23	0.13	0.14	1.28	0.45	0.03	0	0.19
chr2:9695824-9696024	3.58	3.33	0.41	0.03	0.04	2.57	0.71	0.15	0	0.19
chr2:9748354-9748554	7.16	8.18	0	0.03	0.14	0.51	0.62	0.15	0	0.09
chr2:12641630-12641830	6.27	6.97	0.23	0.03	0.11	2.7	1.34	0.03	0.11	0.28
chr2:12856732-12856932	13.73	19.69	0.14	0.03	0.07	2.96	1.69	0.03	0	0.09
chr2:12868603-12868803	5.37	6.97	0.14	0.07	0.22	2.44	1.43	0.15	0	0.09
chr2:15701388-15701588	7.46	4.54	0	0.07	0.07	1.16	0.62	0.09	0.11	0.28
chr2:15731848-15732048	8.36	10.6	0.41	0.03	0.25	2.06	0.98	0.12	0.11	0.19
chr2:20101655-20101855	5.07	8.48	0.41	0.1	0.22	1.28	0.98	0.09	0	0
chr2:24150027-24150227	4.48	9.09	0.45	0	0.07	1.54	0.89	0.12	0	0.09
chr2:24299170-24299370	15.52	16.66	0.36	0.27	0.22	2.57	1.16	0.15	0.22	0.09
chr2:25508912-25509112	3.28	4.54	0.36	0.17	0.22	2.18	1.25	0.19	0	0.19
chr2:27712528-27712728	5.97	4.54	0.5	0.27	0.25	1.16	0.62	0.03	0.11	0.38
chr2:27886656-27886856	17.01	17.57	0.45	0.37	0.36	4.5	1.07	0.15	0	0.19
chr2:28582252-28582452	4.18	3.94	0.18	0.1	0.11	1.03	0.53	0.19	0	0.09
chr2:28809884-28810084	3.58	4.24	0.23	0.2	0.07	1.16	0.71	0.03	0	0.19
chr2:28817177-28817377	3.58	4.24	0.09	0.1	0.07	0.77	0.45	0.12	0	0
chr2:29093066-29093266	7.16	9.09	0.18	0.2	0.22	3.85	1.34	0.15	0.11	0
chr2:29339222-29339422	6.57	7.57	0.27	0.2	0.04	0.77	0.62	0.03	0	0.28
chr2:30369224-30369424	8.36	10.3	0.54	0.13	0.29	3.21	1.34	0.15	0.22	0.19
chr2:30448131-30448331	8.06	7.27	0.23	0.23	0.18	3.73	1.6	0.12	0.22	0.19
chr2:32288510-32288710	6.57	10.3	0.32	0.1	0.07	2.31	1.25	0.09	0	0.19
chr2:32502767-32502967	14.62	12.73	0.09	0.1	0.11	1.54	0.8	0.06	0	0
chr2:37193962-37194162	6.86	10.3	0.18	0.17	0.11	1.54	1.34	0.09	0	0.28
chr2:38604360-38604560	9.25	10.3	0.18	0.03	0.14	1.28	0.62	0	0	0.28
chr2:39351460-39351660	8.36	16.06	0.18	0.2	0.04	2.44	1.16	0.09	0	0
chr2:39356090-39356290	16.12	16.06	0.09	0.03	0.07	2.18	0.8	0.09	0.11	0.19
chr2:39444098-39444298	24.77	26.06	0.23	0.23	0.14	7.58	2.14	0.06	0	0
chr2:42333232-42333432	7.76	7.27	0	0.17	0.18	2.44	0.8	0.03	0	0.19
chr2:42360230-42360430	8.95	10.6	0.18	0.2	0.29	1.67	1.25	0.06	0.22	0.09
chr2:43361226-43361426	6.57	6.67	0.41	0.07	0	3.08	0.98	0	0.22	0
chr2:43401610-43401810	14.32	11.51	0.05	0.13	0.14	2.96	0.62	0.03	0	0.09
chr2:43445945-43446145	5.97	5.45	0.27	0.13	0.11	3.6	1.25	0.06	0	0.47
chr2:43446375-43446575	4.18	4.85	0.32	0.17	0.29	2.06	0.62	0.25	0.11	0.28
chr2:43653689-43653889	9.25	6.06	0.05	0.1	0.11	1.28	0.45	0.09	0.11	0.09
chr2:44314446-44314646	7.16	8.48	0.27	0.07	0.14	1.54	0.62	0.03	0	0.38
chr2:44464400-44464600	4.77	4.85	0.23	0.23	0.11	1.16	0.71	0.06	0.22	0.38
chr2:45838322-45838522	5.67	6.06	0.14	0.07	0.11	1.03	1.16	0.06	0	0
chr2:45878128-45878328	8.65	6.36	0.14	0.13	0.22	1.41	0.8	0.06	0	0.19
chr2:46769367-46769567	3.58	4.85	0.14	0.1	0.07	0.51	0.45	0.15	0.11	0.19
chr2:46844274-46844474	5.97	7.57	0.23	0.03	0.25	1.03	0.62	0.09	0	0.47
chr2:47403571-47403771	14.62	20.6	0.27	0.13	0.25	4.37	0.89	0.06	0	0.09
chr2:47403938-47404138	5.07	7.27	0.45	0.2	0.25	4.24	1.69	0.06	0	0.19
chr2:54013985-54014185	8.06	10.91	0.32	0.2	0.07	1.8	0.98	0.09	0	0.28
chr2:54799480-54799680	21.79	20	0.05	0.13	0.07	1.28	1.43	0.03	0.11	0
chr2:54801578-54801778	5.67	3.64	0.18	0.23	0.29	2.06	1.69	0.09	0.22	0.19
chr2:55496283-55496483	6.86	9.39	0.18	0.3	0.11	2.44	0.98	0.03	0.11	0.09
chr2:61244266-61244466	11.64	10.6	0.14	0.13	0.18	3.08	1.43	0.12	0	0.19
chr2:62132674-62132874	3.88	3.94	0.27	0.2	0.22	1.41	0.71	0.19	0	0
chr2:63815847-63816047	8.65	11.21	0.27	0.13	0.22	2.57	0.98	0.12	0.22	0.09
chr2:64440117-64440317	6.57	7.88	0.14	0.07	0.18	0.51	0.53	0.12	0.11	0.38
chr2:64553251-64553451	9.25	8.48	0.09	0.13	0.18	1.8	0.71	0.22	0.22	0.28
chr2:65215456-65215656	7.46	5.15	0.09	0.2	0.07	1.41	1.07	0.06	0.11	0.09
chr2:68478254-68478454	5.37	7.57	0.05	0.23	0.07	1.93	0.62	0.09	0	0
chr2:68480671-68480871	3.58	3.33	0.14	0.03	0.07	1.67	0.53	0.06	0.11	0
chr2:68961818-68962018	10.15	9.39	0.27	0.13	0.18	1.8	0.8	0.15	0.11	0.19
chr2:69001888-69002088	5.37	5.15	0.36	0.2	0.22	1.8	0.53	0.12	0	0
chr2:69135504-69135704	3.58	4.54	0.23	0.23	0.11	0.77	0.62	0.06	0	0.19
chr2:69921322-69921522	5.07	5.15	0.32	0.2	0.11	1.41	0.89	0	0	0
chr2:70120947-70121147	15.82	16.66	0.09	0.07	0.22	2.18	1.6	0.12	0.43	0.09
chr2:70173784-70173984	8.95	9.7	0.45	0.1	0.11	2.31	1.43	0.09	0.43	0.19
chr2:70322402-70322602	6.57	6.97	0.05	0.13	0.11	2.57	0.89	0.03	0.43	0.09
chr2:70335994-70336194	8.65	8.48	0.23	0.03	0.07	1.93	0.45	0.19	0	0.19
chr2:70351223-70351423	2.98	5.15	0.18	0.03	0.11	0.64	1.16	0.09	0	0
chr2:70359678-70359878	4.48	6.36	0.14	0.17	0.25	1.8	0.98	0.15	0.11	0.19
chr2:71357590-71357790	9.55	11.51	0.41	0.17	0.18	1.54	0.45	0.12	0	0.09
chr2:73461253-73461453	6.86	6.06	0.18	0.13	0.22	1.16	0.53	0.12	0	0.38
chr2:74007220-74007420	10.74	15.45	0.32	0.07	0.22	2.57	1.87	0.09	0.11	0.09
chr2:74153829-74154029	5.67	6.97	0.45	0.23	0.32	1.28	0.62	0.19	0	0.28
chr2:74681990-74682190	14.32	14.54	0.18	0.3	0.25	1.16	1.07	0.12	0.32	0.28
chr2:75873778-75873978	8.95	8.18	0.27	0.23	0.22	0.64	0.62	0.12	0.11	0.38
chr2:85073318-85073518	9.55	9.09	0.09	0.2	0.11	2.31	0.45	0.03	0.11	0.09
chr2:85152909-85153109	6.57	6.67	0.5	0.2	0.32	2.06	0.45	0.09	0	0.28
chr2:85766217-85766417	3.28	4.54	0.32	0.07	0.18	1.03	0.62	0.12	0.32	0.28
chr2:86667857-86668057	7.76	7.27	0.41	0.17	0.07	1.67	0.71	0.19	0	0.38
chr2:86668134-86668334	11.94	12.12	0.18	0.07	0.22	1.03	0.53	0.09	0	0.09
chr2:88926327-88926527	2.69	5.76	0.14	0	0	1.41	0.89	0.09	0	0
chr2:95740395-95740595	16.12	22.72	0.14	0.17	0.07	4.24	3.12	0.12	0.32	0.19
chr2:96812179-96812379	6.57	7.57	0.27	0.33	0.11	1.67	1.25	0.06	0.11	0.09
chr2:96971170-96971370	4.18	8.48	0.27	0.03	0.18	1.03	0.8	0.09	0	0.09
chr2:97202791-97202991	9.25	10.3	0.18	0.13	0.11	2.18	0.62	0.09	0	0.19
chr2:97204388-97204588	3.88	6.06	0.09	0.17	0.04	2.96	0.71	0.06	0.11	0.09
chr2:97304046-97304246	14.62	18.48	0.32	0.1	0.11	1.67	0.89	0.09	0	0.19
chr2:97523666-97523866	4.77	10	0.23	0.2	0.11	2.31	0.71	0.09	0	0.19
chr2:97628688-97628888	5.37	5.45	0.27	0.2	0.11	1.54	0.53	0.09	0.11	0.19
chr2:99224946-99225146	6.57	10.6	0.23	0.03	0.14	2.18	0.8	0.19	0	0
chr2:99388174-99388374	4.77	5.76	0.32	0.23	0.25	2.83	1.07	0.06	0.11	0.19
chr2:99771419-99771619	6.27	8.79	0.27	0.2	0.22	1.54	1.07	0.22	0	0.38
chr2:99797512-99797712	18.5	18.18	0.18	0.23	0.22	1.28	1.43	0.19	0.11	0
chr2:99952874-99953074	5.97	6.97	0.18	0.1	0.22	1.16	0.45	0.19	0	0
chr2:99953668-99953868	5.37	7.57	0.59	0.1	0.22	2.44	1.69	0.12	0.11	0.19
chr2:101204626-101204826	5.37	4.85	0.09	0.23	0.18	0.9	0.45	0.15	0	0.09
chr2:101888951-101889151	11.34	11.51	0	0.03	0.04	0.9	0.45	0.12	0.11	0
chr2:102444837-102445037	13.13	10	0.09	0.07	0.18	2.57	0.62	0	0.11	0
chr2:102844207-102844407	15.22	13.94	0.09	0.23	0.22	4.75	1.78	0.06	0.43	0.28
chr2:106370612-106370812	3.58	4.54	0.05	0.23	0.14	0.64	0.89	0.09	0.11	0.09
chr2:106673817-106674017	4.18	3.94	0.09	0.2	0.22	1.93	0.71	0.12	0.11	0.09
chr2:106711080-106711280	4.77	6.36	0.18	0.13	0.11	1.67	0.8	0.09	0	0.28
chr2:106712354-106712554	12.24	12.42	0.23	0.13	0.11	3.73	1.96	0.06	0.11	0.38
chr2:106777392-106777592	6.57	6.67	0.27	0.1	0.11	2.31	0.71	0.09	0	0.28
chr2:109965378-109965578	11.04	9.39	0.23	0.1	0.11	3.08	0.98	0.06	0	0.19
chr2:113032920-113033120	8.06	10.6	0.27	0.13	0.18	2.31	0.89	0.15	0.11	0.28
chr2:113931366-113931566	6.57	5.76	0.54	0.17	0.22	2.96	1.43	0.15	0	0.19
chr2:113932840-113933040	14.62	13.03	0.23	0.23	0.22	2.06	2.05	0.09	0.11	0.38
chr2:114341517-114341717	4.77	10.6	0.82	0.27	0.43	5.65	2.49	0.31	0.32	0.47
chr2:118572074-118572274	13.43	14.24	0.18	0.2	0.18	2.96	1.96	0.09	0.22	0.09
chr2:120687114-120687314	8.36	8.18	0	0.07	0.07	1.93	0.53	0.12	0	0.19
chr2:122288421-122288621	11.04	12.42	0.23	0.03	0.04	0.9	0.45	0.12	0	0.28
chr2:122407240-122407440	6.57	6.67	0.14	0.13	0.14	0.77	0.71	0.19	0.11	0.19
chr2:122407565-122407765	4.77	5.76	0.18	0.17	0.18	0.64	0.8	0.15	0	0.38
chr2:131582230-131582430	12.53	15.45	0	0.03	0.04	2.31	0.71	0.03	0.11	0.09
chr2:134938912-134939112	5.37	6.06	0.23	0.03	0.11	3.47	0.71	0.09	0	0.28
chr2:136887222-136887422	5.97	5.15	0.18	0.23	0.07	1.03	0.62	0.19	0	0.19
chr2:136889154-136889354	8.36	8.18	0.09	0.17	0.22	0.9	0.62	0.19	0.11	0.09
chr2:137085157-137085357	10.74	9.39	0.18	0.2	0.18	1.8	0.8	0.06	0	0.38
chr2:137139929-137140129	9.55	11.51	0.18	0.27	0.11	1.67	0.71	0.09	0.11	0
chr2:143886719-143886919	11.04	11.21	0	0.1	0.14	2.18	0.45	0.06	0	0.38
chr2:144016109-144016309	12.83	12.73	0.05	0.23	0.07	2.7	0.71	0	0	0.28
chr2:148055476-148055676	12.53	12.42	0.18	0.07	0.14	0.77	0.45	0	0.11	0.09
chr2:148778346-148778546	8.06	12.12	0.18	0.03	0.18	1.8	0.71	0.12	0.11	0
chr2:152117507-152117707	5.37	3.33	0.18	0.13	0.14	0.77	0.62	0.09	0	0
chr2:152118144-152118344	5.37	7.57	0.45	0.13	0.11	1.28	0.53	0.09	0	0.19
chr2:152266284-152266484	5.67	6.67	0.41	0.23	0.18	2.96	0.89	0.06	0	0.09
chr2:153574640-153574840	9.55	17.57	0.23	0.07	0.14	1.28	0.8	0.06	0.11	0
chr2:157192177-157192377	5.97	9.09	0.09	0.03	0.14	2.06	0.71	0.03	0.22	0.28
chr2:158261012-158261212	10.74	11.51	0.09	0.2	0.14	1.8	0.71	0.15	0.11	0.09
chr2:158269947-158270147	8.06	8.18	0.18	0.17	0.11	0.9	0.62	0.06	0.11	0.38
chr2:158274914-158275114	6.57	7.27	0.09	0.17	0.11	1.54	0.45	0	0	0.09
chr2:162016795-162016995	6.57	8.48	0.09	0.17	0.07	1.03	0.62	0.06	0.11	0.28
chr2:162813317-162813517	4.48	4.54	0.18	0.17	0.07	1.03	0.45	0.09	0.32	0.19
chr2:162849111-162849311	6.27	6.06	0.23	0.2	0.18	0.77	1.16	0.15	0.11	0
chr2:162868290-162868490	3.28	3.64	0.32	0.2	0.14	2.57	0.62	0.12	0.22	0.47
chr2:170440758-170440958	4.77	5.15	0.09	0.2	0	1.28	0.8	0.06	0.11	0.19
chr2:170655377-170655577	5.37	8.48	0.14	0	0.04	1.54	0.71	0.06	0	0
chr2:171785380-171785580	9.55	11.51	0.18	0.17	0.14	1.16	1.16	0.03	0	0.09
chr2:171786858-171787058	10.15	10.6	0.27	0.23	0.11	1.54	1.07	0	0.11	0.28
chr2:172543859-172544059	5.97	4.54	0.14	0.3	0.22	0.51	0.62	0.19	0	0.09
chr2:173327896-173328096	7.46	10	0.14	0.17	0.18	3.85	1.96	0.06	0.11	0.28
chr2:173330492-173330692	4.48	4.24	0.41	0.07	0.04	1.16	0.45	0.15	0	0
chr2:175260331-175260531	7.16	5.76	0.09	0.2	0.14	1.67	0.89	0.06	0.11	0.28
chr2:175458378-175458578	12.53	10.91	0.14	0.23	0.11	3.47	1.25	0.09	0	0
chr2:175462426-175462626	12.53	17.27	0.23	0.3	0.07	1.41	0.8	0.12	0.11	0.09
chr2:176046431-176046631	10.15	9.39	0.32	0.23	0.11	1.8	0.8	0.06	0	0.09
chr2:178128212-178128412	15.22	22.42	0.36	0.07	0.22	2.83	1.25	0.06	0	0.38
chr2:178977003-178977203	5.37	8.18	0.27	0.07	0.11	2.44	0.89	0.12	0	0.19
chr2:179896520-179896720	7.76	6.36	0.09	0.13	0.18	1.41	0.45	0.06	0	0.09
chr2:181988578-181988778	4.48	2.73	0.18	0.2	0.29	4.11	1.78	0.06	0.11	0.09
chr2:190305710-190305910	6.57	6.67	0.32	0.17	0.22	1.28	0.98	0.12	0	0.19
chr2:190522595-190522795	5.67	5.45	0.18	0	0.32	2.18	0.45	0.09	0.22	0.19
chr2:190525905-190526105	5.97	6.36	0.18	0.17	0.22	1.03	0.45	0.06	0.11	0.09
chr2:190627854-190628054	5.37	8.48	0.09	0.17	0.14	0.51	0.71	0.03	0	0.09
chr2:191398670-191398870	5.07	4.85	0.5	0.23	0.07	1.8	0.8	0.15	0.11	0.19
chr2:191878982-191879182	7.16	10.6	0.23	0.2	0.07	1.28	0.53	0.06	0	0.19
chr2:191884986-191885186	12.24	15.45	0.27	0.17	0.07	2.7	1.78	0.06	0.11	0.19
chr2:191921041-191921241	4.48	3.64	0.14	0.1	0.18	1.16	0.98	0.06	0.11	0
chr2:192540609-192540809	9.25	7.88	0.27	0.13	0.11	1.8	0.8	0.12	0.11	0.09
chr2:196401062-196401262	13.13	12.73	0.18	0.1	0.18	2.7	1.87	0.06	0.11	0.19
chr2:196424470-196424670	18.5	17.27	0.05	0.17	0.11	2.57	1.07	0.09	0	0.09
chr2:196521950-196522150	13.43	20.6	0.27	0.4	0.25	3.47	1.07	0.06	0	0.38
chr2:197040890-197041090	9.25	9.39	0.14	0.1	0.18	1.8	0.89	0.15	0	0.38
chr2:197104992-197105192	17.01	18.48	0.09	0.13	0.14	2.31	1.34	0.06	0	0
chr2:197127872-197128072	4.18	4.24	0.18	0.13	0.11	1.16	0.53	0.03	0.43	0.09
chr2:197664370-197664570	18.2	19.09	0.45	0.07	0	3.85	1.69	0.03	0.22	0.09
chr2:198063710-198063910	9.25	10.6	0.09	0.13	0.22	2.96	1.25	0.06	0.11	0.09
chr2:198070689-198070889	6.27	8.18	0.27	0.2	0.25	1.54	0.8	0.06	0.11	0.38
chr2:198188286-198188486	3.28	3.03	0.14	0.2	0.04	1.03	0.45	0.19	0.11	0.09
chr2:198364664-198364864	6.86	10.3	0.32	0.1	0.14	2.57	1.51	0.06	0	0.28
chr2:198380544-198380744	5.97	8.18	0.63	0.1	0.11	3.6	0.71	0.06	0.22	0.19
chr2:198906896-198907096	6.86	7.57	0.14	0.2	0.25	2.7	0.53	0.09	0.11	0
chr2:200820158-200820358	5.07	8.48	0.32	0.2	0.11	1.54	1.43	0.03	0	0.19
chr2:201333000-201333200	4.48	5.15	0.09	0.1	0.11	1.93	0.8	0	0.11	0.09
chr2:201729277-201729477	5.67	9.09	0.5	0.4	0.11	1.41	1.07	0.06	0.11	0
chr2:201753908-201754108	12.83	11.51	0.27	0.23	0.25	1.28	1.51	0.15	0	0.09
chr2:201936562-201936762	14.32	9.7	0.32	0.27	0.14	1.03	1.25	0.06	0	0.28
chr2:201981336-201981536	20.29	23.33	0.18	0.17	0.07	4.5	3.3	0.06	0.11	0
chr2:201983262-201983462	5.07	5.45	0.18	0.23	0.14	1.16	0.62	0.15	0	0.09
chr2:201990384-201990584	4.48	4.85	0.23	0.1	0.14	1.03	0.71	0.09	0.11	0.28
chr2:201995466-201995666	8.95	10.3	0.05	0.17	0.11	1.16	1.07	0.06	0.11	0.28
chr2:202123065-202123265	14.03	18.18	0.27	0.23	0.07	3.34	2.41	0.12	0.22	0.19
chr2:202125065-202125265	6.27	6.06	0.18	0.13	0.14	1.67	0.62	0.19	0.22	0.19
chr2:203453467-203453667	5.67	6.36	0.18	0.13	0.18	1.67	0.98	0.03	0.11	0.19
chr2:203776287-203776487	4.18	4.54	0.14	0.13	0.14	1.28	0.53	0.06	0	0.09
chr2:203776848-203777048	6.27	5.15	0.05	0.07	0.11	0.77	0.53	0.03	0	0.19
chr2:204103516-204103716	14.32	17.27	0.09	0.1	0.11	1.8	0.89	0.06	0.11	0.09
chr2:204584845-204585045	5.07	4.85	0.09	0.1	0.25	2.7	1.16	0.09	0.22	0
chr2:204605835-204606035	8.06	7.88	0.09	0.07	0.11	1.67	0.62	0.15	0	0.47
chr2:204700737-204700937	5.97	5.45	0.23	0.13	0.07	0.77	1.87	0.09	0	0.09
chr2:204732374-204732574	7.76	7.27	0.09	0.1	0.14	1.03	0.53	0.06	0	0.28
chr2:204736272-204736472	11.94	10.3	0.05	0.07	0.11	0.77	0.8	0.15	0	0.38
chr2:204975038-204975238	5.07	5.45	0.05	0.23	0.14	1.41	1.6	0.19	0.11	0.09
chr2:205832394-205832594	4.77	5.76	0.27	0.17	0.11	4.88	1.51	0.09	0.22	0.09
chr2:208008179-208008379	4.18	3.94	0	0.1	0.14	1.67	0.62	0.03	0.11	0.19
chr2:208890202-208890402	15.82	21.51	0.09	0.13	0.11	7.2	2.76	0.12	0	0.57
chr2:209130807-209131007	8.06	10.6	0.14	0.13	0.04	2.18	0.8	0	0	0.19
chr2:213983799-213983999	11.04	13.03	0.14	0.17	0.04	1.41	0.62	0.06	0.11	0
chr2:214018461-214018661	5.67	3.94	0.14	0.2	0.29	1.03	0.53	0.06	0.32	0.19
chr2:214148870-214149070	3.88	6.36	0.36	0.13	0.22	1.8	0.62	0.06	0.22	0.28
chr2:219081764-219081964	2.39	5.45	0.23	0.1	0.14	0.77	0.53	0	0	0.09
chr2:219260908-219261108	14.32	16.97	0.18	0.1	0.07	2.18	1.25	0	0	0.09
chr2:219264470-219264670	14.03	15.75	0.14	0.1	0.14	1.16	0.98	0	0.11	0
chr2:219271217-219271417	2.09	5.45	0.05	0.07	0.04	1.03	0.45	0.03	0	0
chr2:219757500-219757700	5.37	7.57	0.18	0.13	0	1.03	0.89	0	0.11	0.19
chr2:220042523-220042723	5.07	5.76	0.14	0.07	0.18	2.96	1.51	0.19	0.11	0.19
chr2:220094428-220094628	14.92	20.6	0.41	0.07	0.07	4.5	1.43	0.09	0	0
chr2:220112529-220112729	8.95	6.97	0.41	0.27	0.18	1.8	0.98	0.19	0.22	0.28
chr2:222382556-222382756	14.92	15.75	0.23	0.3	0.07	3.6	1.16	0.25	0.11	0.28
chr2:222383080-222383280	9.55	9.09	0.41	0.23	0.07	2.44	0.98	0.03	0	0.28
chr2:224822040-224822240	18.5	21.81	0.18	0.2	0.25	3.6	1.51	0.06	0.22	0.19
chr2:225792744-225792944	3.58	4.85	0.09	0.1	0.11	1.16	0.98	0.03	0.11	0.38
chr2:225811744-225811944	10.44	8.79	0.14	0.3	0.18	1.03	1.16	0.12	0	0
chr2:225866844-225867044	11.34	10.91	0.14	0.17	0.36	1.93	0.53	0.09	0.11	0.09
chr2:225917483-225917683	8.65	9.09	0	0.1	0.11	3.73	1.51	0.09	0	0
chr2:231183982-231184182	6.86	6.06	0.18	0.27	0.11	1.67	0.89	0.12	0.11	0.28
chr2:231526440-231526640	8.06	6.97	0.09	0.03	0.14	0.64	0.45	0.25	0	0.09
chr2:232410327-232410527	2.98	3.03	0.41	0.33	0.18	1.8	0.62	0.09	0.22	0.28
chr2:232526905-232527105	10.44	15.75	0.23	0.07	0.11	1.54	0.98	0.06	0.11	0
chr2:232527147-232527347	12.83	16.36	0.36	0.17	0.18	2.83	1.07	0.09	0	0.09
chr2:232650986-232651186	11.94	14.54	0.14	0.2	0.04	3.47	0.8	0	0	0.09
chr2:232826279-232826479	2.69	5.45	0.18	0.1	0.22	2.44	0.62	0.09	0	0.28
chr2:233180431-233180631	5.37	3.94	0.27	0.1	0.04	0.9	0.45	0	0	0.19
chr2:233415254-233415454	8.65	9.39	0.32	0.03	0.18	1.8	1.96	0.06	0	0.38
chr2:233924938-233925138	2.98	6.06	0.41	0.27	0.14	0.9	0.53	0.09	0	0
chr2:233949254-233949454	9.85	7.27	0.05	0.37	0.14	1.28	0.62	0.06	0.11	0.47
chr2:234149625-234149825	7.16	8.18	0.14	0.1	0.18	1.41	0.71	0.03	0.22	0.19
chr2:234160076-234160276	5.67	6.97	0.23	0.1	0.11	1.41	0.71	0.06	0	0
chr2:234176596-234176796	8.06	9.39	0.23	0.37	0.07	2.18	1.78	0.15	0.11	0.28
chr2:234179096-234179296	8.06	9.39	0.18	0.3	0.22	1.67	0.71	0.19	0	0.19
chr2:234899260-234899460	5.67	4.24	0.18	0.13	0.22	1.03	0.45	0.03	0.22	0.19
chr2:235201196-235201396	10.44	10.3	0.18	0.2	0.29	1.28	0.8	0.15	0	0
chr2:235334629-235334829	6.27	6.97	0.23	0.27	0.14	1.41	1.51	0.06	0.11	0
chr2:235372649-235372849	13.73	12.42	0.23	0.13	0.18	1.54	0.71	0.12	0.11	0.19
chr2:235397558-235397758	6.27	6.06	0.41	0.13	0.14	1.28	0.98	0.03	0	0.38
chr2:238875482-238875682	6.27	10	0.09	0.07	0	1.8	0.8	0	0	0
chr2:240186954-240187154	5.37	3.94	0.05	0.17	0.14	0.9	0.53	0.06	0.11	0.19
chr2:240189176-240189376	11.94	11.21	0.32	0.1	0.14	2.18	0.98	0.12	0	0
chr2:240197008-240197208	13.43	16.06	0.32	0.17	0.18	0.9	0.45	0	0.11	0.19
chr2:240291472-240291672	7.16	8.18	0.23	0.13	0.18	3.08	1.25	0.06	0.11	0.09
chr2:241075648-241075848	3.28	7.57	0.18	0.07	0	1.16	0.45	0.06	0	0.09
chr2:242041673-242041873	9.85	13.03	0.41	0.07	0.07	4.37	2.76	0.06	0	0.19
chr2:242048265-242048465	5.97	7.57	0.59	0.27	0.22	6.55	1.69	0.09	0.43	0.47
chr20:1447472-1447672	5.67	11.82	0.14	0.13	0.07	2.96	1.43	0.03	0	0
chr20:2451336-2451536	6.86	10.3	0.27	0.07	0.04	3.85	1.43	0.03	0.11	0.19
chr20:4018703-4018903	4.77	7.27	0.36	0.17	0.14	2.57	0.62	0.22	0.43	0.38
chr20:4794898-4795098	5.67	6.06	0.05	0	0.14	1.54	0.89	0.09	0	0
chr20:16710533-16710733	9.55	10.3	0.23	0.17	0.25	2.57	0.98	0.03	0	0.09
chr20:21106505-21106705	3.88	6.36	0.23	0.07	0.04	2.57	0.53	0.09	0	0.19
chr20:21284292-21284492	5.37	6.06	0.23	0.03	0.07	2.7	0.89	0.22	0.22	0.09
chr20:24007972-24008172	4.77	4.24	0.27	0.23	0.14	2.96	2.14	0.19	0.11	0.28
chr20:31097604-31097804	8.36	10	0.41	0.07	0.11	2.18	0.71	0.06	0.11	0.09
chr20:31989228-31989428	6.86	11.51	0.41	0.07	0.11	2.31	1.16	0.12	0	0.38
chr20:34824237-34824437	20.59	19.69	0.14	0.07	0.04	3.6	2.49	0.09	0	0.19
chr20:37075239-37075439	8.95	13.63	0.14	0.23	0.04	2.7	0.53	0.12	0	0.28
chr20:39785858-39786058	11.04	11.51	0.32	0.13	0.14	2.31	0.8	0.12	0	0.19
chr20:40322045-40322245	9.85	12.12	0.41	0.07	0.22	2.18	0.8	0.03	0	0.28
chr20:42578904-42579104	7.76	7.88	0.23	0.13	0.18	2.7	1.34	0.19	0.22	0.09
chr20:47376960-47377160	10.74	11.82	0.09	0.03	0.22	2.57	1.25	0.06	0.11	0.09
chr20:55973563-55973763	11.04	10.6	0.27	0.13	0.18	4.88	0.71	0.03	0	0
chr20:56983774-56983974	5.37	4.54	0.09	0.13	0.11	2.18	1.07	0.06	0	0.09
chr20:57226126-57226326	14.62	20	0.27	0.13	0.29	3.98	1.96	0	0	0.38
chr20:62266749-62266949	8.65	9.7	0.18	0.1	0.14	2.18	1.07	0.19	0.32	0
chr20:62270588-62270788	4.77	6.06	0.09	0.1	0.04	2.83	0.89	0.06	0	0.28
chr20:62362168-62362368	6.86	6.36	0.09	0.1	0.11	1.41	0.45	0.09	0.11	0.28
chr21:26979695-26979895	8.65	7.88	0.5	0.17	0.18	2.7	1.25	0.03	0	0.09
chr21:27107097-27107297	6.86	8.79	0.27	0.17	0.18	1.67	0.98	0.03	0	0.38
chr21:30365170-30365370	8.65	10.6	0.18	0.23	0.14	3.6	0.89	0.03	0.11	0.38
chr21:32505206-32505406	23.58	22.12	0.09	0.33	0.14	3.6	1.51	0.03	0	0.09
chr21:32726971-32727171	8.06	5.76	0.14	0.23	0.18	3.6	3.03	0.03	0.11	0.19
chr21:33984732-33984932	6.86	8.48	0.32	0.13	0.11	1.8	0.71	0.03	0	0.47
chr21:34144306-34144506	10.15	9.39	0.18	0.2	0.11	3.98	1.69	0.15	0.11	0.57
chr21:36399184-36399384	7.46	9.7	0.09	0.13	0.07	3.08	1.78	0.09	0.11	0.19
chr21:38639559-38639759	6.57	4.85	0.09	0.07	0.04	2.18	0.98	0	0.11	0.28
chr21:43482721-43482921	17.61	15.45	0.18	0.07	0.25	5.14	2.41	0.06	0	0.09
chr21:44167080-44167280	3.58	3.64	0.14	0.17	0.07	2.83	0.89	0.03	0	0.09
chr21:44204073-44204273	11.94	10.6	0.5	0.3	0.14	3.6	1.16	0.03	0.11	0
chr21:45663983-45664183	15.82	16.36	0.18	0.23	0.25	5.65	1.87	0.12	0.11	0.09
chr21:47706115-47706315	5.97	7.88	0.27	0.1	0.11	2.44	1.16	0.03	0	0.19
chr22:18560611-18560811	9.25	9.7	0.23	0.1	0.07	3.73	2.14	0.06	0	0.28
chr22:19407468-19407668	3.28	3.33	0.41	0.13	0.11	2.57	1.16	0.06	0.11	0
chr22:19419874-19420074	7.16	7.27	0.41	0.13	0.04	4.37	1.07	0.03	0	0.19
chr22:22337116-22337316	9.85	14.54	0.32	0.13	0.22	4.63	1.51	0.09	0	0
chr22:31674945-31675145	6.27	5.15	0.23	0.13	0.14	3.73	0.89	0.06	0.32	0.09
chr22:31688336-31688536	6.27	10.3	0.23	0.17	0.25	3.98	1.16	0.12	0.11	0.38
chr22:36801893-36802093	2.69	3.94	0.32	0.13	0.14	1.54	0.8	0.15	0.22	0.09
chr22:37283310-37283510	8.06	9.09	0.09	0.07	0.22	3.21	0.98	0.12	0.22	0.47
chr22:37518216-37518416	6.57	5.76	0.59	0.1	0.29	2.06	0.98	0.15	0.11	0.57
chr22:37546050-37546250	7.46	11.82	0.68	0	0.18	3.21	0.89	0.09	0.11	0.19
chr22:37614994-37615194	5.07	4.54	0.36	0.17	0.22	2.18	0.62	0.03	0	0.19
chr22:37703144-37703344	13.73	18.18	0	0.17	0.11	4.5	2.58	0.09	0	0.19
chr22:37880604-37880804	14.92	19.69	0.14	0.1	0.18	5.4	3.65	0.09	0.11	0.28
chr22:39147857-39148057	8.06	6.67	0.14	0	0.18	2.57	0.53	0.09	0.11	0.19
chr22:41865003-41865203	5.37	6.06	0.5	0.03	0.07	1.67	0.45	0	0	0.19
chr22:42228939-42229139	4.48	4.85	0.23	0.17	0.04	3.08	0.71	0.09	0	0.19
chr22:42336208-42336408	10.74	12.12	0.05	0.1	0.18	3.08	0.8	0.06	0	0.19
chr22:45692634-45692834	3.88	3.94	0	0.1	0.22	1.93	0.45	0.12	0.11	0.09
chr22:47010320-47010520	3.28	4.85	0.18	0.17	0.14	3.08	1.34	0.06	0	0.19
chr22:47145216-47145416	2.98	3.64	0.45	0.13	0.14	3.21	1.34	0.12	0.11	0.09
chr22:47187126-47187326	3.88	5.15	0.23	0.2	0.14	3.6	1.16	0.06	0.22	0.57
chr3:3221308-3221508	6.86	8.48	0.23	0.03	0.14	3.85	2.23	0.12	0	0.28
chr3:4872610-4872810	3.58	4.54	0.23	0.17	0.18	1.8	0.45	0.09	0	0.28
chr3:5239146-5239346	24.47	22.12	0.09	0.17	0.18	6.42	1.51	0	0.11	0.09
chr3:9691034-9691234	8.36	10	0.09	0.07	0.14	1.41	0.71	0	0.11	0
chr3:9773100-9773300	6.57	5.45	0.54	0.03	0.04	1.28	0.45	0	0	0.09
chr3:10362753-10362953	8.36	16.06	0.5	0.17	0.07	2.06	1.07	0.06	0	0.19
chr3:10478958-10479158	2.98	3.33	0.18	0.17	0.07	1.93	0.62	0.09	0	0.19
chr3:11888314-11888514	6.27	6.97	0.54	0.23	0.14	3.6	1.34	0.03	0.22	0.19
chr3:12598378-12598578	7.16	13.03	0.32	0.13	0.14	2.06	1.51	0.09	0	0.38
chr3:12705601-12705801	8.36	9.39	0.09	0.1	0.11	1.41	0.71	0.06	0.11	0.19
chr3:14220179-14220379	8.06	9.09	0.09	0.1	0.07	1.41	1.07	0.06	0	0
chr3:15140580-15140780	14.32	16.36	0.45	0.07	0.11	1.41	0.8	0.06	0	0.28
chr3:15313358-15313558	3.28	5.15	0.27	0.27	0.11	2.57	1.6	0.12	0.11	0.09
chr3:15352250-15352450	8.36	8.48	0.18	0.17	0.18	1.16	0.53	0.09	0.22	0.19
chr3:15398287-15398487	3.88	2.73	0.05	0.1	0.14	0.9	0.45	0.06	0	0.19
chr3:15642998-15643198	6.27	6.06	0.32	0.33	0.11	1.28	0.8	0.03	0.32	0.09
chr3:16342620-16342820	6.57	7.57	0.32	0.13	0.32	2.44	0.71	0.12	0	0.57
chr3:16353562-16353762	5.97	4.54	0.23	0.13	0.22	1.54	0.8	0.03	0	0.09
chr3:20082810-20083010	11.94	14.85	0.23	0.13	0.11	2.7	0.89	0.06	0.22	0.28
chr3:20145878-20146078	6.86	6.36	0.14	0.07	0.22	1.16	0.98	0.03	0.22	0.28
chr3:30395659-30395859	8.65	10	0.05	0.07	0.11	1.8	0.53	0.06	0	0.19
chr3:30672816-30673016	6.57	5.76	0.36	0.27	0.18	2.31	0.62	0.09	0.22	0.19
chr3:32953702-32953902	3.88	3.33	0.09	0.13	0.11	1.41	0.62	0.06	0	0.38
chr3:33086274-33086474	9.25	7.57	0.05	0.2	0.14	1.93	0.62	0.06	0.11	0.09
chr3:33089344-33089544	13.13	10.91	0.18	0.27	0.22	0.64	0.62	0.12	0.22	0.28
chr3:39093346-39093546	10.15	10.6	0.36	0.13	0.22	3.6	1.96	0.09	0	0.19
chr3:41240841-41241041	9.85	13.63	0.18	0.1	0.14	2.83	1.87	0.03	0	0.09
chr3:42003556-42003756	10.74	10	0.36	0.1	0.43	0.77	0.62	0.12	0.11	0.19
chr3:42597894-42598094	7.16	6.97	0.18	0.1	0.07	1.54	1.16	0.06	0.11	0.28
chr3:43338254-43338454	4.18	3.03	0.23	0.2	0.18	1.28	0.8	0.06	0.11	0
chr3:43388564-43388764	3.58	3.94	0.09	0.03	0.11	1.28	1.07	0.12	0.22	0.09
chr3:43431281-43431481	7.16	9.39	0	0.1	0.22	2.06	0.89	0.09	0	0.28
chr3:45429953-45430153	5.67	8.79	0.09	0.1	0.04	1.8	0.62	0.06	0	0.28
chr3:45730670-45730870	4.77	4.85	0.27	0.17	0.25	3.47	1.16	0	0	0.09
chr3:46139945-46140145	5.37	5.15	0.09	0.2	0.22	0.77	0.71	0.06	0.22	0.19
chr3:46580706-46580906	4.77	4.54	0.18	0.07	0.25	1.41	0.45	0.12	0	0.19
chr3:46607617-46607817	5.97	6.67	0.18	0.07	0.14	3.08	1.87	0.12	0	0.19
chr3:47029314-47029514	5.67	8.18	0.32	0.17	0.07	2.83	0.71	0.06	0	0.09
chr3:47079448-47079648	7.46	8.79	0.18	0.1	0.25	3.08	0.89	0.12	0.32	0.47
chr3:49131983-49132183	14.03	14.24	0.23	0.13	0.18	2.06	1.43	0.19	0.22	0.47
chr3:49726918-49727118	8.36	12.42	0.18	0.2	0.14	3.85	1.43	0.15	0	0.66
chr3:50264892-50265092	5.07	8.18	0.23	0.13	0.14	0.77	0.53	0.03	0	0.09
chr3:50606774-50606974	11.04	10.91	0.23	0.07	0.07	1.03	0.89	0	0.11	0.28
chr3:50610339-50610539	8.36	9.09	0.32	0.17	0.11	1.41	1.69	0.09	0	0.19
chr3:50628263-50628463	8.95	10.6	0.18	0.2	0.25	0.9	0.53	0.15	0	0.19
chr3:50638635-50638835	8.36	7.88	0.09	0.03	0.07	1.8	1.25	0.15	0.11	0
chr3:51572562-51572762	8.65	11.82	0.27	0.07	0.07	3.21	0.53	0.03	0	0.09
chr3:52029844-52030044	15.82	18.48	0.18	0.13	0.11	2.7	1.43	0.03	0.11	0.38
chr3:52287400-52287600	5.67	7.57	0.32	0.2	0.14	1.16	0.89	0.03	0.43	0.09
chr3:53381577-53381777	10.74	17.88	0.32	0.1	0.18	4.24	1.51	0.15	0	0.47
chr3:56528798-56528998	7.46	6.36	0.18	0.17	0.18	1.54	1.25	0.09	0	0.19
chr3:56591075-56591275	4.77	8.48	0.54	0.13	0.11	2.06	0.98	0.06	0.11	0.09
chr3:56591680-56591880	4.18	3.94	0.18	0.13	0.14	0.51	0.53	0.03	0.11	0.09
chr3:56627630-56627830	7.46	7.88	0.14	0.07	0.04	2.83	0.62	0.09	0.11	0.09
chr3:57583333-57583533	3.58	4.85	0.23	0.3	0.22	0.64	0.45	0.12	0.32	0.57
chr3:57741842-57742042	2.98	6.06	0.23	0.17	0.29	1.16	0.62	0.15	0	0
chr3:58318445-58318645	8.06	16.66	0.36	0.03	0.04	3.34	1.78	0.12	0	0.28
chr3:58457202-58457402	6.86	7.57	0.14	0.03	0.14	1.28	0.45	0.09	0.11	0
chr3:59411644-59411844	4.48	6.36	0	0.03	0.04	0.51	0.45	0.06	0	0.09
chr3:59437223-59437423	10.15	11.21	0.09	0.13	0.29	1.93	0.89	0.06	0.11	0.19
chr3:59996660-59996860	13.13	13.03	0.5	0.2	0.18	4.37	2.49	0.06	0.32	0.47
chr3:63954099-63954299	5.07	4.54	0.14	0.13	0.14	2.31	0.71	0.09	0	0.09
chr3:66352775-66352975	14.03	12.12	0.05	0.07	0.18	2.7	1.16	0.09	0.11	0
chr3:66444544-66444744	5.37	6.06	0.18	0.07	0.18	1.8	1.16	0.09	0.11	0.09
chr3:67164310-67164510	4.48	3.64	0.23	0.23	0.18	1.03	0.71	0.12	0.11	0.28
chr3:69133916-69134116	13.43	13.33	0.14	0.03	0.14	2.7	1.43	0.03	0	0
chr3:69255544-69255744	6.86	7.88	0.05	0.27	0.04	0.64	0.45	0.06	0.32	0.28
chr3:71099802-71100002	12.83	10.3	0.09	0.13	0.22	2.44	0.89	0.06	0	0
chr3:71136548-71136748	22.08	21.51	0.23	0.23	0.18	3.08	0.71	0.09	0.32	0.28
chr3:71179674-71179874	15.52	16.06	0.23	0.2	0.11	3.85	1.51	0.19	0	0.28
chr3:71471236-71471436	5.37	6.36	0.23	0.17	0.07	1.16	0.89	0.06	0.11	0.38
chr3:71493526-71493726	12.24	10.6	0.14	0.07	0.14	3.85	1.25	0.06	0	0.19
chr3:71504251-71504451	3.58	2.73	0.09	0.23	0.11	1.28	0.62	0.09	0.11	0
chr3:71632800-71633000	5.67	7.27	0.36	0	0.04	1.54	1.96	0.03	0	0
chr3:71633134-71633334	11.94	15.15	0	0.03	0	1.41	2.58	0.06	0	0
chr3:72806146-72806346	7.46	7.27	0	0.1	0.18	1.93	0.71	0.06	0	0
chr3:73015012-73015212	7.16	8.18	0.09	0.1	0.07	1.03	0.53	0.15	0.11	0.28
chr3:88198935-88199135	3.88	7.88	0.27	0.23	0.22	1.67	0.98	0.06	0	0.19
chr3:93781672-93781872	6.86	5.76	0.18	0.2	0.14	1.03	0.62	0.06	0.11	0
chr3:97758221-97758421	5.37	4.85	0.05	0.17	0.22	1.03	0.98	0	0.11	0.09
chr3:98275284-98275484	14.03	14.54	0.09	0.23	0.18	2.31	0.53	0.09	0.22	0.19
chr3:101292548-101292748	11.34	10.6	0.09	0.1	0.07	2.57	1.69	0.12	0	0.19
chr3:101292862-101293062	8.06	10.91	0.05	0.1	0.11	1.28	0.45	0.06	0	0.47
chr3:101395886-101396086	6.27	6.97	0.41	0.13	0.07	1.54	0.62	0.06	0	0.19
chr3:101569332-101569532	10.44	10.6	0.18	0.17	0.29	1.41	0.45	0.06	0.22	0.28
chr3:101833188-101833388	6.57	7.57	0.09	0.1	0.18	1.8	1.07	0.12	0	0.09
chr3:105472043-105472243	19.4	16.36	0.05	0.17	0.07	2.18	0.71	0.09	0.22	0
chr3:107241642-107241842	5.07	7.27	0.14	0.07	0.14	2.7	1.51	0.22	0.11	0.57
chr3:107844613-107844813	5.67	5.45	0.45	0.2	0.22	2.18	1.07	0.12	0.22	0.47
chr3:107846206-107846406	19.1	17.57	0.05	0.13	0.07	4.88	2.49	0.12	0.11	0.09
chr3:108525260-108525460	14.62	14.85	0.23	0.23	0.14	2.31	1.51	0.06	0	0.19
chr3:108554011-108554211	9.85	7.88	0.14	0.13	0.18	1.16	0.8	0.15	0.22	0.47
chr3:110910597-110910797	3.88	3.33	0.14	0.07	0.18	1.03	0.45	0.06	0.11	0.09
chr3:111260876-111261076	12.83	12.12	0.18	0.3	0.14	2.96	0.45	0.09	0	0.28
chr3:111267027-111267227	4.77	3.94	0.23	0.23	0.11	1.16	0.45	0.06	0.32	0.28
chr3:111393084-111393284	6.86	7.88	0.27	0.1	0.14	1.8	1.16	0.15	0.32	0.47
chr3:112280662-112280862	5.97	6.67	0.27	0.1	0.14	1.41	0.62	0.09	0.11	0.38
chr3:112395714-112395914	21.19	21.81	0.14	0.3	0.11	2.18	1.07	0.09	0	0
chr3:112709644-112709844	3.58	5.15	0.23	0.27	0.18	2.06	0.89	0.06	0	0.09
chr3:113251263-113251463	3.28	3.64	0.09	0.07	0.14	1.67	0.45	0.12	0.11	0.28
chr3:113940512-113940712	10.44	11.51	0	0.17	0.11	1.41	1.25	0.25	0	0.19
chr3:114009846-114010046	4.18	5.15	0.18	0.3	0.22	0.64	0.89	0.09	0	0.28
chr3:114866168-114866368	8.36	10	0.18	0.07	0.04	1.28	0.98	0.03	0.11	0.19
chr3:119041952-119042152	5.97	10	0.23	0.1	0.11	1.54	1.34	0.09	0	0.09
chr3:119217102-119217302	5.37	6.97	0.23	0.03	0.11	1.41	0.98	0.09	0.32	0.38
chr3:120068090-120068290	1.79	6.67	0.18	0.13	0.07	1.67	0.53	0.09	0.11	0
chr3:120461459-120461659	5.97	5.76	0.09	0.13	0.25	0.9	0.45	0.09	0.22	0.19
chr3:121264789-121264989	4.18	5.45	0.27	0.1	0.07	1.03	0.53	0.09	0.11	0.09
chr3:121265712-121265912	3.88	4.54	0.27	0.03	0.04	0.9	0.8	0.06	0.22	0.09
chr3:121468680-121468880	9.55	8.48	0.09	0.13	0.11	1.67	0.98	0.09	0.11	0.28
chr3:122135205-122135405	5.97	6.36	0.09	0.1	0.11	1.28	1.16	0.12	0.22	0.28
chr3:125094149-125094349	5.67	6.97	0.36	0.2	0	1.67	0.62	0.03	0.32	0.09
chr3:126630396-126630596	4.48	3.64	0.14	0.07	0.11	0.51	0.8	0.06	0	0.09
chr3:127872145-127872345	5.67	7.88	0.27	0.07	0.07	1.93	0.53	0.06	0	0.28
chr3:128399591-128399791	5.97	7.88	0.45	0.23	0.11	1.41	0.89	0.09	0.11	0
chr3:128839367-128839567	9.25	10.91	0.23	0.07	0.18	1.93	0.8	0	0	0
chr3:128879824-128880024	10.44	14.54	0.41	0.13	0.11	1.54	1.07	0.03	0.11	0.38
chr3:128880057-128880257	12.53	11.51	0.05	0.03	0.18	1.67	0.71	0.19	0	0.19
[truncated: 908 more rows]
