# Supplementary material for: Genetic and epigenetic variation in the lineage specification of regulatory T cells
Source: eLife. 2015 Oct 28;4:e07571. doi: 10.7554/eLife.07571 (PMC4623597; doi:10.7554/eLife.07571)
Supplement: Supplementary file 8. — Quantification of mouse Foxp3 ChIP-seq peaks. RPM reads aligned are log2(x + 0.5) transformed and quantile normalized. DOI: http://dx.doi.org/10.7554/eLife.07571.021 [file elife07571s008.txt]

	foxp3.rest.rep1	foxp3.rest.rep2	orig.input	dec.input	foxp3.act.rep1	foxp3.act.rep2	foxp3.act.rep3	foxp3.act.rep4
chr1:6204646-6204846	3.38	1.23	0.15	0.14	5.94	0.55	2.09	0.95
chr1:13579965-13580165	4.6	1.17	0.15	0.14	5.94	1.23	2.42	0.83
chr1:34068222-34068422	3.22	1.69	0.05	0	7.02	3.82	5.72	2.84
chr1:36321018-36321218	4.76	3.68	0.15	0.05	2.97	0.96	0.99	3.79
chr1:36351352-36351552	3.53	1.4	0.25	0.14	2.16	0.41	0.88	2.01
chr1:36364804-36365004	8.9	3.09	0.2	0.09	5.4	1.64	3.08	1.66
chr1:36364906-36365106	7.98	2.45	0.1	0.18	5.94	0.41	2.42	1.07
chr1:36818522-36818722	5.06	2.04	0.3	0.18	6.21	0.41	1.76	2.61
chr1:37947216-37947416	5.98	1.52	0.15	0.09	5.13	2.46	3.85	1.78
chr1:39899090-39899290	5.98	1.28	0.25	0.05	3.24	0.82	1.32	2.37
chr1:40536391-40536591	3.53	1.23	0.05	0.18	1.08	0.68	0.66	1.9
chr1:43619264-43619464	4.45	1.63	0.2	0.14	7.02	0.68	2.75	1.54
chr1:43990382-43990582	5.22	3.91	0.49	0.05	5.13	2.59	3.96	4.27
chr1:51641814-51642014	5.83	2.98	0.3	0.32	3.51	0.96	1.54	3.2
chr1:52068198-52068398	3.84	2.45	0.49	0.05	4.86	1.77	0.55	1.54
chr1:52170612-52170812	4.76	1.17	0.44	0.09	4.59	0.82	2.97	1.19
chr1:52176038-52176238	7.21	1.93	0.15	0.14	7.56	1.36	2.64	1.78
chr1:53830898-53831098	5.52	4.73	0.15	0.18	5.13	1.23	2.2	3.56
chr1:53908270-53908470	4.6	3.33	0.2	0.14	2.7	1.64	1.65	5.93
chr1:54550448-54550648	2.92	1.17	0.1	0.14	0.27	0.55	0.66	0.47
chr1:58854307-58854507	2.92	2.28	0.2	0.14	1.89	1.09	1.21	2.73
chr1:60833869-60834069	3.68	1.23	0.15	0	1.35	0.68	0.33	1.19
chr1:60965823-60966023	3.99	0.99	0.25	0.14	1.35	1.09	0.99	1.07
chr1:64578606-64578806	7.67	3.21	0.25	0.46	9.46	2.87	5.06	2.96
chr1:64578951-64579151	7.36	2.98	0.05	0.05	3.24	0.82	0.99	1.19
chr1:69733660-69733860	2.76	1.28	0.3	0.09	1.89	0.82	1.43	1.78
chr1:69815453-69815653	2.76	2.22	0.25	0	1.35	0.82	1.1	1.42
chr1:72353967-72354167	2.92	1.28	0.59	0.23	2.43	1.5	1.43	0.83
chr1:74282966-74283166	4.14	1.69	0.2	0.14	11.35	0.55	1.87	1.3
chr1:74433482-74433682	4.45	2.57	0.2	0.09	7.56	1.36	3.19	2.13
chr1:74438095-74438295	3.22	1.46	0.35	0.18	3.24	1.23	0.88	0.59
chr1:75188674-75188874	3.99	1.11	0.3	0.09	2.16	0.27	0.77	0.36
chr1:79772564-79772764	3.22	1.23	0.54	0.05	7.29	2.87	4.95	1.54
chr1:80661872-80662072	3.22	2.45	0.35	0.41	1.62	0.82	0.66	1.78
chr1:82828219-82828419	2.76	1.58	0.15	0.09	1.35	0.41	0.77	1.78
chr1:82829164-82829364	3.07	2.04	0.1	0.09	1.08	0.41	0.99	1.9
chr1:82835860-82836060	4.91	0.99	0	0.05	3.78	0.41	1.76	0.47
chr1:88338041-88338241	4.76	1.17	0.1	0.09	4.32	1.23	1.54	1.42
chr1:88384036-88384236	5.06	1.52	0.15	0.09	5.94	1.77	2.75	0.71
chr1:89523040-89523240	4.14	1.05	0.44	0.09	3.51	0.14	1.43	2.01
chr1:89652388-89652588	2.61	1.17	0.1	0.14	2.7	0.55	1.43	0.47
chr1:89726406-89726606	3.84	2.33	0.15	0.14	2.43	1.5	2.42	2.01
chr1:89743665-89743865	3.84	1.81	0.15	0.09	4.32	0.68	2.09	1.78
chr1:89743916-89744116	3.68	2.39	0.05	0.05	3.78	0.41	1.43	3.32
chr1:93146734-93146934	4.45	1.98	0.15	0.23	6.21	1.36	3.19	2.37
chr1:95698418-95698618	3.22	1.4	0.25	0.28	3.51	0.41	1.21	0.59
chr1:95932016-95932216	5.06	2.28	0.25	0.09	4.86	0.82	2.75	1.78
chr1:97564110-97564310	6.6	2.74	0.74	0.23	10.27	2.18	3.08	4.62
chr1:99666612-99666812	6.6	1.81	0.3	0.05	8.1	2.05	4.62	1.9
chr1:127332240-127332440	6.44	1.81	0.35	0	9.73	1.09	4.18	1.07
chr1:129670542-129670742	2.92	1.28	0.1	0	6.48	0.55	1.76	0.59
chr1:133096688-133096888	4.3	2.39	0.2	0.09	7.56	3.14	2.53	1.78
chr1:133534829-133535029	3.84	1.52	0	0.14	2.7	0.14	0.55	2.73
chr1:133904736-133904936	5.06	3.62	0.1	0.18	6.48	1.23	2.2	2.01
chr1:135027717-135027917	3.84	1.11	0.25	0.14	5.13	0.41	2.64	0.24
chr1:135586615-135586815	4.3	2.8	0.1	0	2.7	0.82	1.76	2.37
chr1:135960400-135960600	2.92	1.46	0.15	0.18	3.24	0.41	0.66	1.07
chr1:138242524-138242724	4.91	1.69	0.1	0.09	6.75	0.96	1.21	0.24
chr1:138513996-138514196	3.68	1.4	0.25	0.18	1.62	0.41	0.66	0.83
chr1:138581983-138582183	3.22	1.52	0.1	0.32	1.08	0.41	0.44	1.9
chr1:140033089-140033289	5.52	4.49	0.2	0	3.51	0.55	1.43	2.01
chr1:140088308-140088508	2.61	2.39	0.35	0.14	1.62	0.82	1.21	1.9
chr1:140196166-140196366	3.68	2.28	0.3	0.05	5.13	1.23	2.42	2.37
chr1:140200824-140201024	3.53	2.39	0.25	0.05	2.7	1.36	1.54	2.37
chr1:145853724-145853924	5.83	1.87	0.15	0.14	5.13	1.23	1.87	4.86
chr1:146096182-146096382	3.38	1.98	0.25	0.14	1.89	0.27	0.99	2.73
chr1:146154296-146154496	3.53	3.15	0.25	0.28	5.13	0.55	1.21	1.9
chr1:146177536-146177736	5.22	4.73	0.3	0.18	3.51	1.5	1.43	5.57
chr1:153530121-153530321	7.67	2.69	0.1	0	4.32	0.41	0.22	5.69
chr1:161954505-161954705	3.68	1.58	0.15	0.14	2.43	0.27	0.44	2.61
chr1:161974594-161974794	2.92	1.46	0.2	0.14	2.16	0.55	0.88	0.24
chr1:163696815-163697015	4.6	2.04	0.05	0.09	3.78	0.55	1.32	4.03
chr1:164500616-164500816	5.37	1.11	0.3	0.23	4.86	2.32	1.54	0.59
chr1:166065570-166065770	4.45	2.92	0.05	0	5.4	1.23	1.54	4.74
chr1:166066202-166066402	3.22	1.34	0.15	0.28	1.89	0.55	1.21	3.08
chr1:166890258-166890458	3.38	2.51	0.39	0.18	2.43	1.5	1.21	1.3
chr1:171461586-171461786	3.38	1.63	0.15	0.09	3.24	1.64	2.09	1.9
chr1:173177259-173177459	2.45	1.4	0.3	0.09	2.7	1.77	1.21	1.42
chr1:173318970-173319170	4.3	3.33	0.35	0.32	6.21	1.23	3.52	1.3
chr1:175328858-175329058	3.53	3.39	0.2	0.05	5.67	5.18	3.52	13.04
chr1:181476376-181476576	3.07	1.23	0.1	0.05	3.78	1.91	1.76	0.95
chr1:182260412-182260612	4.45	4.09	0.1	0.09	1.62	0.41	0.88	1.78
chr1:182265825-182266025	4.45	1.34	0.15	0.14	1.62	0.55	0.88	2.96
chr1:182781099-182781299	2.92	1.34	0.3	0.14	4.86	0.96	1.21	0.71
chr1:183074262-183074462	2.61	1.46	0.3	0.09	2.7	1.91	2.2	1.42
chr1:183186876-183187076	3.68	1.4	0.15	0.14	4.05	0.41	0.66	0.95
chr1:183790908-183791108	3.07	2.04	0.1	0.14	2.97	0.96	3.08	2.25
chr1:185829594-185829794	5.98	3.62	0.25	0.09	5.67	1.91	2.53	5.21
chr1:194999792-194999992	6.29	1.93	0.1	0.14	6.21	1.09	1.76	2.25
chr1:195027626-195027826	5.52	3.27	0.1	0.09	3.51	1.23	1.76	2.01
chr10:3365926-3366126	3.99	2.33	0.05	0.05	1.89	0.96	0.66	3.08
chr10:12643032-12643232	4.3	2.28	0.05	0.09	3.78	2.87	2.42	4.39
chr10:13272856-13273056	6.14	2.04	0	0.18	5.67	1.77	3.19	1.19
chr10:13687175-13687375	3.53	1.52	0.2	0.05	1.35	1.36	1.43	1.07
chr10:13687441-13687641	5.98	3.21	0.25	0.23	3.78	1.36	1.76	3.44
chr10:13702766-13702966	12.58	3.62	0.49	0.09	17.02	3.41	6.71	3.91
chr10:13713390-13713590	4.3	2.04	0.2	0.14	3.24	0.82	1.21	2.61
chr10:13764848-13765048	4.3	1.69	0.1	0.18	2.43	0.82	1.32	2.61
chr10:13805726-13805926	3.53	2.69	0.05	0.18	4.32	0.96	0.77	0.95
chr10:13806082-13806282	4.14	2.92	0.2	0.18	3.24	1.23	1.21	3.08
chr10:14425236-14425436	3.84	1.4	0.25	0.14	4.86	1.36	2.09	1.42
chr10:17442072-17442272	4.14	2.28	0.59	0.23	5.13	1.91	3.74	2.01
chr10:17442980-17443180	3.53	1.4	0.05	0.14	3.51	1.36	1.65	0.95
chr10:17492369-17492569	3.38	1.81	0.35	0.09	5.94	0.96	1.98	2.49
chr10:17494995-17495195	3.84	1.52	0.3	0.05	5.94	0.96	2.09	5.21
chr10:17742598-17742798	2.76	1.17	0.2	0.09	2.16	0.27	1.98	0.71
chr10:18735090-18735290	6.14	1.11	0.2	0.14	7.56	1.36	2.75	1.54
chr10:18782346-18782546	6.44	2.04	0.2	0.18	3.51	0.96	0.33	4.03
chr10:18905712-18905912	7.98	1.75	0.05	0.14	3.24	0.68	2.31	4.86
chr10:18908313-18908513	3.53	1.98	0.05	0.09	4.05	0.55	1.1	2.01
chr10:19659159-19659359	2.92	1.46	0.35	0.32	2.97	0.55	0.77	1.3
chr10:21625527-21625727	5.22	2.16	0.25	0.18	4.86	1.09	1.21	7.35
chr10:21628508-21628708	3.22	1.4	0.1	0.23	3.51	1.09	0.44	1.19
chr10:22451138-22451338	4.3	1.75	0.25	0.14	5.94	1.23	1.21	1.19
chr10:24474226-24474426	4.45	1.81	0	0.18	3.78	1.5	1.32	4.5
chr10:26045232-26045432	3.22	2.33	0.1	0.37	1.35	0.68	0.44	1.78
chr10:28313759-28313959	4.6	3.33	0.1	0.23	3.78	2.87	0.88	7.82
chr10:33671008-33671208	3.84	1.98	0.35	0.14	4.59	1.09	1.43	2.13
chr10:33739494-33739694	3.84	1.11	0.25	0.23	4.59	1.77	2.09	0.83
chr10:34001868-34002068	3.07	1.63	0.64	0.05	3.51	1.09	1.76	0.71
chr10:38912594-38912794	4.76	3.44	0.15	0.28	4.05	2.05	2.64	6.52
chr10:41657112-41657312	2.92	1.28	0.39	0.32	4.32	0.41	1.1	2.61
chr10:41997610-41997810	3.07	1.34	0.1	0.05	6.48	0.55	1.54	2.01
chr10:42608183-42608383	3.07	1.63	0.1	0.32	2.7	0.27	0.55	1.66
chr10:42617463-42617663	5.83	3.44	0	0.28	3.51	1.09	2.2	6.04
chr10:44168046-44168246	5.37	2.04	0.2	0.14	2.43	0.82	2.31	5.45
chr10:44168174-44168374	4.3	1.28	0.54	0.14	1.62	0.55	0.88	3.2
chr10:59436959-59437159	5.52	5.66	0.3	0.14	4.86	1.09	1.32	1.19
chr10:59814620-59814820	3.84	1.46	0.2	0.23	4.32	0.82	1.98	2.73
chr10:59843946-59844146	3.38	2.98	0.1	0.28	3.24	1.36	2.2	1.54
chr10:61803242-61803442	3.68	2.16	0.35	0.09	2.16	2.46	1.98	2.73
chr10:67049069-67049269	4.6	1.75	0.15	0.09	4.32	0.68	0.88	2.73
chr10:74783154-74783354	4.91	1.87	0.3	0.05	2.97	1.77	1.98	1.42
chr10:74789329-74789529	3.38	1.34	0.1	0.09	2.43	0	1.1	0.12
chr10:74980580-74980780	4.14	1.58	0.39	0.18	4.05	1.23	3.08	0.71
chr10:75054320-75054520	3.99	2.8	0.2	0.28	2.16	0.96	1.21	3.2
chr10:76985117-76985317	6.6	3.09	0.15	0.05	5.4	1.36	1.87	1.78
chr10:77760908-77761108	3.84	2.69	0.44	0	8.65	1.36	2.86	2.61
chr10:79480244-79480444	7.21	2.74	0.1	0.14	6.21	1.5	1.76	2.01
chr10:79712014-79712214	4.45	1.4	0.2	0.18	4.05	1.23	2.09	1.54
chr10:80140985-80141185	5.68	3.09	0.39	0.23	7.56	1.77	1.76	1.3
chr10:80158054-80158254	4.14	4.09	0.1	0.09	3.51	1.36	2.31	1.54
chr10:80163512-80163712	3.22	2.28	0.15	0.14	1.08	0.41	1.21	2.25
chr10:80783826-80784026	4.91	1.46	0.59	0.05	6.21	0.68	3.19	1.19
chr10:80970812-80971012	4.6	1.4	0.1	0.14	6.48	2.59	2.2	2.01
chr10:80973110-80973310	3.38	1.63	0.1	0.09	3.78	1.09	0.88	2.25
chr10:81023870-81024070	2.45	1.52	0.15	0.09	4.32	0.82	0.88	0.71
chr10:81090228-81090428	3.38	2.16	0.39	0.14	5.94	1.91	2.86	2.01
chr10:84085000-84085200	5.22	2.74	0.44	0.23	7.02	2.05	3.74	3.32
chr10:85379770-85379970	4.3	1.23	0.2	0.09	2.7	0.82	1.87	0.83
chr10:88047272-88047472	3.68	1.34	0.15	0.14	4.59	1.64	2.2	2.96
chr10:89165900-89166100	3.38	1.63	0	0.05	3.24	1.23	2.2	3.32
chr10:90644338-90644538	3.84	1.63	0.3	0.32	4.32	0.68	1.76	1.54
chr10:90644438-90644638	2.76	1.58	0	0.18	2.97	0.68	0.88	0.95
chr10:92587135-92587335	4.45	2.04	0.3	0.14	3.51	1.23	1.54	2.96
chr10:92633996-92634196	4.3	3.21	0.2	0.32	4.59	2.18	1.87	7.11
chr10:92772013-92772213	3.38	1.23	0.15	0	2.16	0.82	0.44	1.78
chr10:94725094-94725294	7.21	1.46	0.35	0.28	6.21	1.23	2.75	1.9
chr10:95833678-95833878	6.29	6.36	0.1	0.14	6.75	2.05	2.75	3.2
chr10:95836996-95837196	3.07	1.34	0.15	0.23	2.7	0.14	0.44	1.07
chr10:95863470-95863670	7.06	3.09	0.64	0.14	3.51	1.23	0.77	4.15
chr10:96079314-96079514	4.76	1.58	0.15	0.28	6.75	2.05	1.98	1.54
chr10:96160588-96160788	3.38	2.33	0.25	0.14	2.97	0.96	1.32	2.25
chr10:96187576-96187776	5.37	1.63	0.25	0.05	3.24	0.68	1.21	1.66
chr10:98340725-98340925	4.14	1.63	0.15	0.14	2.16	0.41	1.32	6.52
chr10:98704530-98704730	3.99	2.33	0.49	0.09	2.43	1.09	1.54	2.84
chr10:98724316-98724516	3.22	1.46	0.15	0.14	4.32	0.68	2.86	0.95
chr10:98725606-98725806	3.68	1.93	0.1	0.18	4.59	0.68	1.32	2.01
chr10:110602544-110602744	3.68	1.28	0.2	0.09	7.02	1.09	1.1	0.83
chr10:114688431-114688631	6.14	1.81	0.3	0.18	10.81	2.05	5.5	2.49
chr10:117385018-117385218	3.99	1.52	0.05	0.14	3.24	1.09	0.88	2.73
chr10:117540282-117540482	3.84	2.04	0.2	0.32	2.97	1.5	2.09	2.25
chr10:117540384-117540584	3.84	1.93	0.35	0.18	4.86	0.82	2.86	2.49
chr10:118319648-118319848	7.06	3.44	0.1	0.32	4.59	1.91	2.53	4.03
chr10:122252224-122252424	5.37	3.04	0.2	0.09	6.48	1.5	1.98	3.08
chr10:126415822-126416022	4.14	1.58	0.1	0.05	4.86	0.55	2.64	0.59
chr10:126573690-126573890	3.38	1.63	0.15	0.18	1.89	0.55	0.33	2.61
chr10:126578668-126578868	6.14	2.51	0.2	0.14	5.67	0.82	2.75	4.39
chr10:126602210-126602410	6.75	2.63	0.25	0.14	8.38	1.64	3.52	1.07
chr10:128063752-128063952	3.22	2.1	0.15	0.23	1.35	0.68	0.55	2.73
chr10:128183354-128183554	4.76	5.55	0.15	0.18	3.51	0.96	1.43	2.61
chr10:129759730-129759930	3.38	2.1	0.3	0.14	2.97	0.82	0.77	3.44
chr11:3232270-3232470	4.45	1.17	0.2	0.14	8.1	0.68	1.21	1.07
chr11:5077236-5077436	3.84	2.1	0.39	0.14	4.59	0.68	1.32	2.49
chr11:11421870-11422070	3.38	1.87	0.39	0.18	3.24	1.5	1.21	1.66
chr11:21074514-21074714	4.6	2.28	0.2	0.28	3.78	1.09	2.31	3.08
chr11:21122966-21123166	3.53	1.17	0.25	0.18	1.89	1.09	0.55	4.5
chr11:30854332-30854532	4.6	1.4	0.39	0.18	5.67	1.23	2.53	1.3
chr11:31961994-31962194	4.76	2.57	0.44	0.23	4.05	0.96	1.87	2.96
chr11:32442728-32442928	6.29	4.9	0.1	0.18	7.56	1.91	1.98	2.13
chr11:32482919-32483119	5.37	4.03	0.05	0.14	3.24	2.46	0.88	4.86
chr11:33946977-33947177	5.83	2.57	0.15	0.05	1.62	0.82	1.32	3.79
chr11:33964131-33964331	4.3	3.5	0.2	0.23	2.97	1.5	0.77	1.9
chr11:34596616-34596816	3.22	2.33	0.2	0.09	4.05	0.68	1.54	2.01
chr11:43172366-43172566	3.84	1.81	0.1	0.09	6.48	3.14	2.53	6.52
chr11:44283926-44284126	4.14	2.74	0.05	0.18	10.27	1.5	2.09	1.42
chr11:44333632-44333832	6.29	2.1	0	0.14	3.78	1.09	1.21	2.73
chr11:44333732-44333932	5.06	3.09	0.1	0.14	4.32	1.23	1.1	3.67
chr11:45608177-45608377	5.22	2.86	0.1	0.18	2.7	1.36	1.43	7.23
chr11:46140326-46140526	4.76	2.04	0.2	0.05	2.97	1.91	0.99	1.54
chr11:46157654-46157854	3.53	1.34	0.3	0.14	0.81	0.55	0.44	1.54
chr11:46157755-46157955	3.53	1.23	0.44	0.09	1.08	0.82	0.44	1.66
chr11:46202998-46203198	4.14	2.57	0.25	0.05	1.35	0.55	0.44	2.49
chr11:46212615-46212815	3.99	1.81	0.2	0.09	2.7	0.68	1.43	2.25
chr11:46250390-46250590	5.68	2.74	0.25	0.14	8.65	0.96	1.87	1.66
chr11:51781038-51781238	5.52	1.58	0.35	0.23	12.7	1.5	4.73	1.78
chr11:51814226-51814426	4.45	1.58	0.59	0.23	3.78	1.09	2.97	0.95
chr11:52079172-52079372	2.92	2.04	0.15	0.23	2.16	0.55	1.1	1.19
chr11:52081976-52082176	3.38	2.74	0.25	0.09	2.97	1.23	2.2	2.37
chr11:52088949-52089149	4.91	1.87	0.2	0.14	7.83	1.5	1.76	3.08
chr11:52127622-52127822	8.13	2.57	0.1	0.18	8.38	0.55	2.31	2.96
chr11:52127760-52127960	6.14	2.39	0.05	0.23	4.05	0.82	0.88	2.37
chr11:52127910-52128110	3.07	1.75	0.2	0.18	0.54	0	0.44	1.3
chr11:52154664-52154864	2.76	0.99	0.15	0.14	0.81	0.55	0.77	1.3
chr11:53114113-53114313	3.99	1.81	0.25	0.14	5.67	0.55	1.54	0.83
chr11:53577372-53577572	4.76	1.52	0.44	0.23	6.75	1.23	1.76	0.36
chr11:54336036-54336236	9.51	5.55	0.1	0.09	11.08	0.68	3.3	4.39
chr11:54621280-54621480	3.53	1.87	0.35	0.14	2.16	0.96	1.65	2.49
chr11:54836619-54836819	3.53	2.63	0.05	0.18	4.05	0.82	1.76	1.9
chr11:61416314-61416514	3.99	2.57	0.44	0.09	5.4	1.77	1.54	1.42
chr11:61466644-61466844	3.22	2.28	0.25	0.23	2.97	0.27	1.32	2.01
chr11:68264845-68265045	6.9	2.45	0.44	0.18	4.86	0.96	2.42	3.44
chr11:68908263-68908463	4.76	1.75	0.25	0.18	5.4	2.05	2.97	2.96
chr11:69484808-69485008	5.52	1.52	0.15	0	8.65	0.82	2.53	1.07
chr11:69572161-69572361	5.22	1.28	0.3	0.18	7.02	0.68	1.76	1.54
chr11:69708297-69708497	3.53	1.75	0.3	0.14	5.94	0.96	2.09	2.01
chr11:69715144-69715344	3.22	1.11	0.25	0.37	2.16	0.27	1.1	0.47
chr11:69809021-69809221	5.06	2.33	0.39	0.28	4.32	1.5	2.42	1.54
chr11:70577892-70578092	7.36	1.75	0.15	0.14	13.24	1.91	4.18	1.19
chr11:74369644-74369844	4.3	1.58	0.25	0.18	10	2.59	4.07	2.25
chr11:74643772-74643972	3.38	1.17	0.2	0.05	4.05	0.41	2.09	0.36
chr11:74644243-74644443	3.53	1.52	0.05	0.14	3.24	0.96	1.98	0.59
chr11:74652057-74652257	3.53	1.23	0.1	0.18	2.97	0.27	1.21	0.71
chr11:75444332-75444532	3.53	1.17	0.44	0.28	2.16	0.96	0.99	0.47
chr11:75790401-75790601	9.05	4.55	0.1	0.05	8.92	1.91	2.31	3.44
chr11:77199718-77199918	5.06	1.87	0.25	0.09	2.16	0.41	0.77	4.03
chr11:77199957-77200157	7.06	4.9	0.2	0.18	3.78	1.77	1.65	5.69
chr11:78349818-78350018	3.07	1.87	0.15	0.14	6.21	1.36	3.19	1.66
chr11:78413644-78413844	3.68	0.88	0.25	0.14	6.21	0.96	1.76	2.49
chr11:82893400-82893600	7.52	2.69	0.05	0.05	4.05	0.96	1.21	3.56
chr11:84642602-84642802	3.99	1.63	0.3	0.14	5.4	1.23	1.65	0.95
chr11:84683517-84683717	3.68	1.34	0.35	0.09	4.59	2.32	2.86	0.71
chr11:86571028-86571228	6.44	2.57	0.25	0.09	12.7	3.96	6.71	2.49
chr11:86806808-86807008	3.22	1.11	0.1	0.09	6.75	2.46	3.08	1.3
chr11:87236369-87236569	3.68	1.28	0.2	0.23	2.7	0.41	1.65	1.54
chr11:87558546-87558746	5.98	4.26	0.25	0.37	5.13	1.5	2.2	3.32
chr11:87563098-87563298	4.76	2.92	0.25	0.05	8.1	0.82	1.54	2.01
chr11:87565202-87565402	8.75	5.49	0.35	0.14	10.81	1.5	3.74	4.86
chr11:87568160-87568360	4.45	3.85	0.25	0.23	6.48	1.64	2.42	2.13
chr11:87573206-87573406	5.06	1.28	0.25	0.18	3.51	1.91	1.54	2.37
chr11:87861050-87861250	2.92	1.23	0.49	0	4.86	0.96	2.31	1.19
chr11:87958817-87959017	5.37	2.28	0.3	0.14	3.78	1.09	1.87	2.49
chr11:90086250-90086450	3.38	1.87	0.15	0.05	1.35	0.82	0.77	2.01
chr11:93829576-93829776	5.83	2.04	0.35	0.05	5.13	3.68	4.51	2.96
chr11:95218091-95218291	6.6	3.44	0.39	0.37	7.83	1.64	3.74	3.56
chr11:96302963-96303163	3.07	4.73	0.3	0.32	3.78	0.68	0.77	2.84
chr11:96328350-96328550	3.07	1.69	0.35	0.28	2.16	1.09	1.43	2.25
chr11:96849261-96849461	2.45	1.28	0.44	0.14	4.59	0.82	0.44	1.07
chr11:98966402-98966602	3.84	2.04	0	0.14	2.43	0.14	1.21	4.27
chr11:99099973-99100173	4.14	1.69	0.3	0.18	6.21	1.09	1.65	2.73
chr11:100675924-100676124	3.68	1.98	0.3	0.14	3.51	1.36	1.65	2.73
chr11:100800921-100801121	3.99	0.99	0.35	0.14	1.62	0.68	1.21	0.36
chr11:101594133-101594333	5.98	2.39	0.2	0.18	8.38	1.91	2.64	2.84
chr11:102091378-102091578	5.83	1.17	0.1	0.14	10.54	2.73	4.07	3.44
chr11:102976809-102977009	3.84	1.69	0.05	0.23	3.51	1.23	1.21	7.35
chr11:102994202-102994402	4.76	1.52	0.2	0.14	6.75	0.96	2.86	3.67
chr11:103036397-103036597	9.05	4.85	0.2	0.28	10.54	2.46	4.4	2.73
chr11:104522438-104522638	3.68	2.63	0.25	0.05	3.24	0.68	0.66	1.78
chr11:106020721-106020921	5.22	3.21	0.2	0.05	7.02	1.23	1.98	2.61
chr11:106397621-106397821	5.22	1.63	0.3	0.09	0.54	0.41	1.1	2.84
chr11:106526706-106526906	3.07	2.1	0.15	0.14	2.43	0.96	1.1	1.07
chr11:106536030-106536230	3.84	1.17	0.1	0	2.16	0.68	0.77	0.95
chr11:106613565-106613765	3.07	1.52	0.35	0.14	3.78	0.68	1.1	1.3
chr11:106640886-106641086	10.43	1.93	0.1	0.14	5.67	2.32	1.32	2.61
chr11:107278648-107278848	3.99	5.37	0.1	0.28	5.4	1.77	1.76	3.08
chr11:107313482-107313682	2.3	1.63	0.1	0.05	2.43	0.41	0.44	1.19
chr11:108772316-108772516	4.91	1.98	0.15	0	3.24	1.23	2.31	2.25
chr11:109281248-109281448	2.45	1.46	0.2	0.05	1.35	1.09	1.32	1.42
chr11:109287312-109287512	11.51	5.78	0.1	0.05	21.07	5.05	8.14	4.03
chr11:109335148-109335348	4.6	1.63	0.15	0.28	7.02	2.05	3.19	1.07
chr11:109721539-109721739	3.99	2.1	0.3	0.09	6.75	1.09	1.43	2.13
chr11:113545355-113545555	3.84	1.81	0.35	0.28	7.29	0.55	1.76	0.59
chr11:116135414-116135614	2.76	1.34	0.49	0.09	4.59	0.82	2.31	0.47
chr11:116238469-116238669	6.29	1.87	0.05	0.14	2.43	1.09	1.54	2.61
chr11:117180818-117181018	4.3	1.69	0	0	3.24	0.82	0.99	1.07
chr11:117188334-117188534	4.6	1.98	0.2	0.14	4.32	2.05	1.65	1.42
chr11:117195514-117195714	6.44	3.15	0.15	0.09	4.32	1.09	1.65	2.13
chr11:117642489-117642689	2.76	1.98	0.2	0.18	1.89	0.68	0.77	0.71
chr11:117643446-117643646	3.22	1.63	0.2	0.23	3.78	0.96	1.21	0.24
chr11:117733328-117733528	6.29	4.2	0.15	0.09	4.59	1.77	3.52	2.96
chr11:118093954-118094154	3.68	1.98	0.2	0.18	2.7	0.82	0.66	2.25
chr11:118151578-118151778	2.92	1.58	0.2	0.18	4.05	0.14	1.43	1.3
chr11:119027357-119027557	3.68	1.63	0.25	0.14	4.05	0.82	1.87	2.73
chr11:121567838-121568038	3.68	1.17	0.25	0.14	3.51	0.96	0.99	4.98
chr12:16140130-16140330	2.45	1.69	0.44	0.18	3.24	0.96	1.87	2.73
chr12:27086642-27086842	3.22	1.81	0.05	0.09	1.89	0.55	1.1	3.79
chr12:32635330-32635530	4.91	1.46	0.2	0.28	3.51	1.09	0.88	5.33
chr12:33639384-33639584	4.6	3.21	0.15	0.23	10	0.96	4.29	1.78
chr12:34000175-34000375	4.91	1.63	0.15	0.18	3.51	1.91	1.21	3.32
chr12:52967426-52967626	5.22	2.63	0.15	0.18	4.05	3.27	2.42	3.79
chr12:55797753-55797953	2.92	1.17	0.1	0.09	2.97	0.27	1.43	0.95
chr12:56592811-56593011	3.22	1.11	0.1	0.05	4.05	0.27	0.99	0.12
chr12:56593481-56593681	2.76	1.28	0.39	0.05	4.32	1.5	2.42	1.3
chr12:66273648-66273848	5.83	1.98	0.15	0.09	4.59	1.5	1.54	1.07
chr12:70358950-70359150	2.92	1.4	0.39	0.18	2.97	0.41	1.32	1.66
chr12:73945217-73945417	5.83	2.1	0.25	0.09	4.05	1.64	0.99	2.37
chr12:73945330-73945530	3.84	1.98	0.3	0.23	4.05	1.36	1.21	2.37
chr12:74685544-74685744	6.14	1.23	0.25	0.14	5.94	0.55	1.54	0.36
chr12:74694410-74694610	3.84	2.8	0.15	0.14	2.97	0.68	1.43	2.96
chr12:74699322-74699522	3.99	2.8	0.35	0.18	2.16	1.09	1.54	0.71
chr12:74705826-74706026	4.76	2.69	0.1	0.28	2.97	0.96	1.76	3.2
chr12:74816986-74817186	5.06	1.69	0.3	0.05	3.24	0.68	0.99	1.78
chr12:74943306-74943506	4.3	1.23	0.1	0.09	1.89	0.55	0.88	2.84
chr12:77187542-77187742	3.99	1.11	0.1	0.23	4.86	0.96	2.31	3.44
chr12:79962559-79962759	3.07	2.57	0.3	0.28	4.32	1.77	2.97	0.71
chr12:80081758-80081958	3.99	1.75	0.49	0.18	3.51	1.23	1.32	1.3
chr12:80747780-80747980	5.22	3.5	0.1	0.23	2.7	0.82	1.65	1.3
chr12:81214206-81214406	8.13	3.85	0.1	0.05	4.59	0.82	2.53	1.3
chr12:81214332-81214532	11.51	2.8	0.2	0	6.75	1.23	2.64	2.37
chr12:81215322-81215522	4.76	1.28	0.15	0.09	2.7	0.55	0.77	0.71
chr12:81216230-81216430	5.98	1.28	0.1	0.09	2.16	0.55	0.99	0.71
chr12:81216674-81216874	6.9	2.28	0.25	0.05	9.19	1.23	2.97	1.54
chr12:81893946-81894146	3.68	2.04	0.3	0.05	2.97	0.96	1.21	2.84
chr12:83451120-83451320	4.76	2.45	0.1	0.28	4.59	0.55	1.43	3.08
chr12:85584088-85584288	4.6	2.04	0.3	0.37	1.89	0.55	0.44	2.73
chr12:86796124-86796324	3.53	1.11	0.25	0.18	4.32	0.82	1.76	0.83
chr12:86796473-86796673	4.14	1.69	0.2	0.23	5.13	1.64	3.52	2.61
chr12:87027470-87027670	5.22	2.92	0.25	0.09	5.13	1.64	2.2	4.74
chr12:88288073-88288273	4.14	1.69	0.3	0.18	5.67	1.36	1.32	0.95
chr12:99485120-99485320	2.76	1.69	0.05	0.28	0.81	0.68	0.22	2.01
chr12:100878720-100878920	3.99	3.44	0.3	0.18	2.43	0.68	1.54	3.67
chr12:102141938-102142138	3.53	1.52	0.2	0.23	3.51	0.68	1.87	1.3
chr12:103866528-103866728	6.29	2.8	0.15	0.09	7.02	3.27	2.53	4.5
chr12:104579509-104579709	3.53	2.86	0.1	0.18	5.4	1.09	2.42	2.01
chr12:104682011-104682211	4.3	1.98	0	0.09	2.16	0.68	0.88	3.67
chr12:106251326-106251526	3.38	2.74	0.1	0.05	3.24	0.55	1.98	1.19
chr12:107248282-107248482	3.99	1.58	0.35	0.14	3.51	1.23	1.76	0.47
chr12:108377224-108377424	6.29	2.92	0.25	0	5.67	3.68	2.97	7.94
chr12:109231390-109231590	4.14	1.69	0.05	0	3.24	1.36	1.87	2.49
chr12:109237026-109237226	2.76	1.75	0.25	0.05	5.13	1.23	2.09	0.95
chr12:109873806-109874006	3.84	2.57	0.15	0.18	3.24	0.82	1.54	1.66
chr12:111733172-111733372	5.83	2.04	0.1	0.14	4.05	1.77	2.31	6.04
chr12:111743204-111743404	4.3	2.33	0.2	0.46	3.24	1.5	0.99	6.04
chr12:112277287-112277487	2.92	1.11	0.15	0.09	2.7	0.27	0.66	0.59
chr12:114093207-114093407	5.37	2.92	0.2	0.09	2.7	0.96	0.99	2.13
chr12:117383770-117383970	3.99	2.92	0.25	0.18	4.32	1.91	2.09	2.61
chr12:119615624-119615824	3.07	2.22	0.1	0.14	2.43	0.41	1.65	1.19
chr13:17787070-17787270	3.38	1.93	0.25	0.05	4.05	2.18	2.86	2.61
chr13:20277014-20277214	3.22	2.28	0.2	0.18	2.16	0.27	1.54	2.61
chr13:24511527-24511727	5.37	1.63	0.05	0.23	5.13	1.64	2.86	4.86
chr13:24691497-24691697	5.68	4.38	0.15	0.09	7.56	1.36	1.87	3.56
chr13:24691775-24691975	4.91	2.16	0.35	0.18	4.32	1.91	1.32	2.49
chr13:24696608-24696808	8.59	5.25	0.25	0.14	11.08	2.73	2.75	3.79
chr13:24705448-24705648	3.53	2.74	0.25	0.18	2.7	1.09	1.87	2.96
chr13:24709736-24709936	6.9	6.25	0.3	0	2.97	2.32	1.43	4.74
chr13:24731765-24731965	3.68	2.04	0.25	0.14	2.7	0.96	0.66	1.78
chr13:28643596-28643796	2.92	2.69	0	0.23	1.62	1.09	0.88	3.79
chr13:30884326-30884526	3.38	1.52	0.39	0.28	2.97	0.55	1.54	2.61
chr13:37633617-37633817	3.07	1.93	0.25	0.14	4.05	1.5	2.2	1.3
chr13:38128973-38129173	4.45	1.34	0.35	0.09	4.59	2.32	2.64	1.78
chr13:41476850-41477050	3.53	1.58	0.2	0.09	1.35	0.55	0.55	2.13
chr13:41582615-41582815	3.38	2.98	0.25	0.09	5.94	1.77	1.98	3.44
chr13:43364429-43364629	3.22	1.34	0.25	0.14	1.08	0.41	0.66	1.07
chr13:44602488-44602688	6.14	1.81	0.3	0.05	5.67	0.82	1.87	5.45
chr13:46831230-46831430	3.84	2.57	0.15	0.18	2.7	0.41	1.32	2.01
chr13:49338226-49338426	6.9	3.62	0.05	0.23	9.46	3.96	3.08	3.44
chr13:51863362-51863562	7.06	3.09	0.15	0.18	5.4	2.18	2.09	3.44
chr13:51888152-51888352	5.83	1.93	0.2	0.09	9.46	2.32	3.3	2.13
chr13:52889023-52889223	3.99	1.05	0.1	0.09	5.4	1.23	1.43	3.56
chr13:54283679-54283879	3.53	1.87	0.25	0	1.62	0.55	1.32	3.32
chr13:54788492-54788692	4.6	1.58	0.2	0.18	6.75	1.5	2.86	2.61
chr13:55533800-55534000	4.76	2.92	0.1	0	3.51	0.82	0.88	3.08
chr13:59924410-59924610	4.76	1.46	0.3	0.23	7.83	2.46	3.41	1.19
chr13:73874468-73874668	3.38	1.63	0.3	0.23	5.67	1.09	0.77	2.96
chr13:81025421-81025621	3.07	1.05	0.1	0.18	8.92	2.18	3.52	2.25
chr13:85428595-85428795	5.22	1.87	0.05	0.18	5.4	0.96	1.43	0.83
chr13:85429002-85429202	5.98	1.93	0.05	0.14	5.13	0.68	0.99	0.71
chr13:85646658-85646858	4.45	2.33	0.25	0.14	4.59	1.23	1.54	3.44
chr13:85647384-85647584	3.53	1.34	0.2	0.14	1.62	0.41	0.33	0.95
chr13:90229064-90229264	3.53	1.46	0.2	0.23	4.86	0.96	0.55	2.73
chr13:91510514-91510714	5.37	1.63	0.2	0.05	4.32	1.77	1.65	0.83
chr13:96145298-96145498	3.99	2.39	0.25	0.23	9.73	3.14	5.06	5.93
chr13:96662054-96662254	4.6	1.69	0.25	0.14	7.29	1.36	1.32	1.54
chr13:96662171-96662371	5.52	1.4	0.2	0.09	3.78	0.96	1.32	2.37
chr13:96734249-96734449	2.92	1.69	0.25	0.14	2.16	0.41	0.33	1.54
chr13:97726529-97726729	5.52	2.63	0.1	0.32	3.78	1.09	1.54	3.32
chr13:102472107-102472307	3.07	2.63	0.15	0.14	1.08	0.68	0.99	1.78
chr13:108680786-108680986	2.92	1.11	0.15	0.18	2.7	0.41	1.21	0.71
chr13:110612705-110612905	4.76	2.8	0.44	0.23	5.13	1.36	2.64	3.91
chr13:110612814-110613014	4.76	1.81	0.2	0.09	3.78	0.55	1.43	2.84
chr13:110627866-110628066	3.38	1.69	0.2	0.05	3.51	1.64	0.88	4.5
chr13:112586748-112586948	3.53	1.28	0.05	0.14	3.78	0.82	2.2	1.78
chr13:113217691-113217891	5.68	1.58	0.15	0.09	7.83	2.18	0.77	1.66
chr13:114660688-114660888	3.53	1.52	0.3	0.23	3.24	0.68	1.76	3.08
chr13:117813118-117813318	3.22	1.23	0.49	0.14	2.97	0.96	0.88	0.95
chr13:118004950-118005150	5.83	2.63	0.35	0.14	4.86	1.09	1.32	4.62
chr14:11286083-11286283	7.52	2.45	0.1	0.14	1.62	0.55	0.88	1.54
chr14:20806048-20806248	3.07	1.34	0.35	0.14	5.4	1.64	0.88	1.07
chr14:21704521-21704721	3.07	1.87	0.25	0.18	3.24	1.23	0.66	1.66
chr14:26336816-26337016	3.22	1.81	0.3	0.05	5.67	1.23	1.54	3.32
chr14:27489098-27489298	4.6	1.23	0.2	0.05	1.08	1.36	1.43	1.19
chr14:28218704-28218904	3.53	2.39	0.2	0.18	4.05	2.46	1.43	4.5
chr14:31292644-31292844	3.53	1.34	0.25	0.09	2.97	0.68	1.65	0.36
chr14:47441794-47441994	5.98	2.69	0.1	0.09	7.02	0.82	4.4	1.54
chr14:52877380-52877580	5.22	1.58	0.35	0.09	4.86	1.5	3.08	1.07
chr14:54847118-54847318	16.11	10.39	0.1	0.32	18.1	3.96	3.85	11.02
chr14:54853077-54853277	10.89	7.06	0.3	0.14	11.35	2.05	3.74	6.16
chr14:55045602-55045802	3.99	1.17	0.2	0.09	3.78	1.23	1.43	0.83
chr14:55137545-55137745	4.14	3.33	0.1	0.09	3.24	0.68	1.21	3.67
chr14:55137652-55137852	3.53	2.8	0.15	0.09	4.86	1.23	0.99	2.25
chr14:61355695-61355895	4.6	2.33	0.15	0.23	5.13	1.64	1.87	2.01
chr14:63559647-63559847	4.6	3.27	0.3	0.09	8.92	1.77	4.07	4.15
chr14:65962758-65962958	7.06	1.34	0.15	0.18	10.54	2.32	3.85	2.49
chr14:66818690-66818890	4.45	4.44	0.2	0.18	3.24	1.23	1.87	2.96
chr14:70456824-70457024	4.14	2.39	0.05	0.14	2.16	1.91	0.99	1.9
chr14:70559502-70559702	4.6	1.63	0.49	0.28	8.65	1.23	1.32	1.78
chr14:73516888-73517088	5.22	4.85	0.2	0.18	5.94	1.09	1.87	3.2
chr14:75247505-75247705	5.22	2.04	0.15	0.05	4.59	2.18	0.88	3.67
chr14:75579170-75579370	5.22	3.79	0.1	0.05	6.21	0.96	0.99	2.01
chr14:75845467-75845667	3.22	1.34	0.3	0.23	4.05	0.82	1.1	1.78
chr14:78706790-78706990	3.38	1.98	0.05	0	6.21	1.91	2.53	1.78
chr14:79937282-79937482	4.14	2.63	0.59	0.05	2.7	1.09	1.43	2.49
chr14:103498866-103499066	5.52	1.46	0.2	0.32	5.67	1.64	1.98	1.42
chr14:103748774-103748974	4.91	1.81	0.44	0.14	5.94	0.96	2.64	1.3
chr14:104049294-104049494	2.76	1.11	0.35	0.23	4.86	1.64	1.76	0.47
chr14:119329096-119329296	4.6	3.04	0.05	0.18	1.89	0.41	1.32	2.13
chr14:121765392-121765592	4.3	2.39	0.2	0.05	3.78	0.96	1.54	1.19
chr14:122350700-122350900	4.14	1.46	0.3	0.18	2.7	0.55	0.77	4.27
chr14:122353928-122354128	3.38	1.28	0.25	0.28	4.05	1.09	1.1	3.08
chr14:122452167-122452367	3.53	1.75	0.05	0.28	1.08	0.41	0.66	1.07
chr15:5058420-5058620	5.68	2.63	0.05	0.09	6.21	0.96	1.54	4.62
chr15:5066391-5066591	4.91	1.75	0.2	0.23	8.38	1.09	2.2	1.54
chr15:8394554-8394754	3.38	1.81	0.15	0.05	4.32	0.82	1.21	0.83
chr15:27526666-27526866	4.14	3.56	0.1	0.23	3.24	1.77	1.98	7.23
chr15:36326020-36326220	3.84	1.75	0.35	0.28	2.43	0.68	1.43	1.78
chr15:55660652-55660852	3.99	1.87	0.2	0.05	1.62	0.82	0.33	2.61
chr15:55676375-55676575	4.14	2.92	0.05	0.18	2.16	0.68	1.21	2.73
chr15:55686246-55686446	4.3	2.16	0.35	0.18	5.4	1.77	1.54	2.84
chr15:57604370-57604570	4.3	2.16	0.15	0.32	1.89	1.36	1.1	2.25
chr15:61996430-61996630	6.9	2.86	0.35	0.18	5.13	1.64	1.43	6.16
chr15:62001276-62001476	4.45	2.51	0.15	0.28	3.24	0.41	0.99	3.44
chr15:64017452-64017652	4.45	1.93	0.3	0.28	3.78	1.5	2.53	3.44
chr15:66276942-66277142	8.59	4.03	0.2	0.09	8.38	3.27	3.19	7.82
chr15:66339453-66339653	3.68	1.17	0.1	0.18	2.16	0.14	0.33	1.9
chr15:66392534-66392734	5.37	1.4	0.2	0.14	2.7	1.77	0.77	4.03
chr15:72891505-72891705	6.14	1.58	0.39	0.28	5.94	1.91	1.87	1.78
chr15:72980153-72980353	3.68	0.93	0.15	0.14	5.94	1.77	2.75	3.91
chr15:72992474-72992674	2.76	2.16	0.2	0.09	1.62	0.68	1.32	2.01
chr15:75771314-75771514	3.38	1.23	0.2	0.09	5.94	0.55	2.53	0.59
chr15:75900158-75900358	6.14	1.63	0.44	0.05	8.65	2.05	4.84	0.83
chr15:76342356-76342556	2.61	1.17	0.2	0.09	4.86	1.77	1.76	0.24
chr15:77563838-77564038	6.44	2.51	0.1	0	8.92	0.96	2.31	2.01
chr15:78306067-78306267	3.84	2.39	0.39	0.14	4.59	1.23	1.43	0.47
chr15:78325526-78325726	3.22	3.15	0.25	0.14	7.02	2.73	3.52	2.96
chr15:78394467-78394667	5.06	3.27	0	0.09	4.32	2.18	1.21	1.66
chr15:78445024-78445224	4.14	2.45	0.25	0.14	2.7	0.55	0.77	1.42
chr15:79758167-79758367	6.14	1.58	0.25	0.18	4.32	2.87	2.64	1.3
chr15:80402780-80402980	4.6	4.61	0.25	0.18	6.21	1.91	3.41	1.42
chr15:80541389-80541589	3.22	1.17	0.15	0.23	2.16	0.55	0.77	0.71
chr15:81131709-81131909	4.76	1.81	0.44	0.14	3.24	0.41	1.54	1.9
chr15:81230436-81230636	3.53	1.69	0.35	0.18	2.97	1.36	1.21	0.59
chr15:81688686-81688886	3.99	1.75	0.25	0.18	3.24	1.64	3.52	1.42
chr15:89140360-89140560	4.45	2.33	0.3	0.18	6.21	1.77	1.87	2.25
chr15:89140704-89140904	3.99	1.46	0.25	0.14	3.78	1.23	0.44	0.71
chr15:97204374-97204574	3.68	1.28	0.15	0.18	2.7	0.82	1.76	2.61
chr15:97300429-97300629	7.06	2.63	0.35	0.09	6.75	2.73	3.63	6.76
chr15:97655710-97655910	7.21	2.39	0.15	0.14	11.35	3.27	4.4	2.84
chr15:97667048-97667248	4.14	1.75	0.35	0.05	2.97	0.96	1.87	1.3
chr15:97923651-97923851	4.45	1.34	0.35	0.14	3.78	0.27	1.87	0.83
chr15:100499860-100500060	4.3	2.63	0.25	0.32	6.75	2.87	2.09	1.07
chr15:100536746-100536946	3.99	3.79	0.3	0.18	4.32	1.64	2.31	2.61
chr15:100675764-100675964	3.68	1.52	0.15	0.09	5.13	1.23	1.21	3.32
chr15:101076894-101077094	5.83	1.28	0.15	0	11.62	1.77	2.2	2.01
chr15:101088840-101089040	3.22	1.11	0.15	0	4.86	0.68	1.43	0.59
chr15:102055646-102055846	4.3	2.45	0.1	0.09	6.75	1.64	2.53	1.54
chr15:102289343-102289543	6.6	1.63	0.35	0.14	6.48	1.5	2.75	4.39
chr15:102300764-102300964	4.91	1.05	0.44	0	5.94	0.27	1.76	1.78
chr15:102348714-102348914	3.07	1.58	0.1	0.09	2.7	0.82	1.1	0
chr16:4880639-4880839	5.52	1.75	0	0.05	6.21	1.77	2.64	2.96
chr16:10772328-10772528	3.07	1.52	0.1	0.23	2.7	0.55	0.77	0.24
chr16:10785448-10785648	6.44	2.16	0.2	0.14	10	1.36	3.74	1.07
chr16:10844166-10844366	3.07	2.39	0.25	0.37	2.97	0.41	0.99	1.9
chr16:18075439-18075639	3.53	1.4	0.1	0.09	2.97	1.36	1.32	2.96
chr16:20097556-20097756	6.14	2.22	0.2	0.14	10	4.5	5.39	2.73
chr16:20098002-20098202	6.14	1.75	0.15	0	9.19	2.46	5.06	1.42
chr16:22466532-22466732	2.92	2.04	0.15	0.09	2.97	0.55	1.43	2.25
chr16:23107459-23107659	5.22	1.81	0.39	0	6.21	2.18	3.19	2.37
chr16:23144459-23144659	3.99	1.98	0.2	0.14	2.43	1.36	0.88	3.79
chr16:23175069-23175269	2.92	2.22	0.3	0.14	2.16	0.82	0.99	1.66
chr16:23280070-23280270	3.68	2.1	0.3	0.28	2.43	0.41	0.99	1.54
chr16:23328289-23328489	3.68	1.58	0.15	0	5.67	0.68	1.43	3.91
chr16:32651156-32651356	3.68	2.92	0.44	0.23	2.16	0.68	0.99	2.01
chr16:33380746-33380946	4.76	1.4	0.2	0.32	8.1	1.36	2.42	1.54
chr16:33708225-33708425	3.38	1.28	0.2	0.37	12.97	3.14	3.63	6.28
chr16:33751768-33751968	4.3	1.11	0.39	0.23	8.65	1.23	2.42	0.59
chr16:38562806-38563006	2.61	1.23	0.15	0.18	5.13	0.41	0.88	0.71
chr16:43664306-43664506	5.83	1.23	0.15	0.09	3.51	1.09	1.32	4.62
chr16:49839914-49840114	5.37	2.57	0.39	0.09	7.02	1.77	1.87	3.44
chr16:52061134-52061334	4.91	1.28	0.1	0.14	3.51	0.96	0.77	3.2
chr16:52147500-52147700	3.84	1.69	0.35	0.18	2.7	1.23	0.99	1.54
chr16:55821050-55821250	2.61	2.51	0.2	0.23	2.16	0.82	0.99	1.9
chr16:55822228-55822428	4.76	1.63	0.35	0.09	5.94	2.05	2.42	0.83
chr16:55822416-55822616	3.07	1.4	0.1	0.23	3.78	1.23	1.21	0.36
chr16:55948230-55948430	3.38	1.34	0.15	0.18	2.43	0.55	1.32	2.37
chr16:55949129-55949329	7.06	3.62	0.2	0.14	5.67	1.64	2.2	2.73
chr16:75909442-75909642	3.38	1.52	0.35	0.23	2.97	1.23	0.66	2.61
chr16:84735438-84735638	5.52	1.46	0.2	0.23	4.86	2.05	1.87	1.9
chr16:87496034-87496234	3.68	1.23	0.1	0.14	4.59	1.23	2.64	0.83
chr16:91044892-91045092	4.6	1.46	0.35	0.23	4.05	1.23	2.86	2.73
chr16:91056758-91056958	4.14	2.33	0	0.05	3.51	1.77	1.98	0.95
chr16:91445953-91446153	5.06	1.58	0.35	0.32	2.43	1.09	1.43	1.9
chr16:91458510-91458710	3.84	1.75	0.3	0.14	4.32	0.68	1.1	0.83
chr16:91485208-91485408	6.29	1.81	0.39	0.18	4.86	0.55	1.43	1.19
chr16:91533865-91534065	3.99	1.46	0.15	0.14	2.7	0.82	0.88	1.54
chr16:91534190-91534390	4.3	1.69	0.49	0.05	2.7	0.82	0.99	2.01
chr16:91826155-91826355	3.68	1.87	0.1	0.14	2.97	0.55	1.65	2.96
chr16:92801919-92802119	5.68	2.22	0.3	0.14	9.46	0.68	3.19	4.03
chr16:92818868-92819068	3.53	1.46	0.25	0.14	1.62	0.41	1.54	1.54
chr16:94748126-94748326	4.76	1.4	0.1	0	4.86	1.23	3.08	1.19
chr16:94748384-94748584	5.52	2.1	0.15	0.05	4.32	0.82	2.31	0.95
chr16:95971964-95972164	3.68	1.23	0.2	0.05	2.43	1.23	0.33	0.59
chr17:3114940-3115140	7.06	2.1	0.3	0.05	10.27	3.55	4.73	2.49
chr17:5804467-5804667	3.07	1.34	0.15	0.28	3.24	0.55	0.44	4.5
chr17:15636724-15636924	6.75	1.52	0.44	0.09	8.38	3	4.51	1.66
chr17:17761479-17761679	3.99	2.16	0.2	0.14	9.73	1.77	3.63	0.83
chr17:17762268-17762468	7.21	4.14	0.25	0.28	10.54	2.73	4.18	1.66
chr17:23735929-23736129	3.84	3.27	0.15	0.23	5.67	0.96	2.31	1.54
chr17:24300666-24300866	3.53	2.51	0.15	0.09	7.29	1.5	6.05	0.12
chr17:26645526-26645726	4.14	1.28	0.3	0.05	4.59	1.5	1.98	1.19
chr17:27976882-27977082	4.14	1.28	0.35	0.14	1.62	1.91	1.87	0.83
chr17:28344623-28344823	4.14	1.46	0.44	0.23	8.92	1.5	4.62	1.66
chr17:28354793-28354993	3.53	1.4	0.3	0.14	1.08	0.14	0.77	0.95
chr17:28660056-28660256	3.99	1.34	0.15	0	6.75	0.96	1.98	1.3
chr17:28834294-28834494	3.22	1.17	0.2	0.05	1.62	1.36	1.65	1.54
chr17:29530650-29530850	4.76	1.58	0.3	0.09	7.56	1.09	1.65	2.37
chr17:29531098-29531298	5.22	2.16	0.15	0.14	3.78	1.09	1.32	3.56
chr17:29532484-29532684	3.53	1.58	0.15	0.18	4.59	1.23	2.09	1.19
chr17:29629818-29630018	3.22	1.23	0.05	0.05	1.35	0.41	0.88	1.66
chr17:31360926-31361126	3.99	2.69	0.3	0.18	4.32	0.96	1.54	1.78
chr17:32539770-32539970	3.68	2.51	0.35	0.32	7.56	0.82	1.54	1.78
chr17:34118162-34118362	2.76	1.4	0.15	0.14	4.05	1.91	1.87	2.37
chr17:35331222-35331422	6.75	2.57	0.25	0.09	8.65	0.68	1.21	2.13
chr17:35372723-35372923	2.76	1.58	0.15	0.05	4.59	0.96	1.21	0.47
chr17:35395259-35395459	4.91	1.46	0.15	0.23	9.46	1.23	2.97	2.25
chr17:36007228-36007428	4.6	1.81	0.1	0.18	4.86	0.96	1.54	1.66
chr17:36007336-36007536	4.14	1.28	0.2	0.32	3.78	0.68	0.66	0.71
chr17:36157688-36157888	2.76	1.23	0.2	0.32	1.62	0.14	0.88	0.71
chr17:37088598-37088798	3.38	1.52	0.25	0.18	4.86	0.68	2.09	1.66
chr17:41071428-41071628	4.6	1.34	0.05	0.09	2.97	0.68	1.21	1.78
chr17:47641926-47642126	6.9	1.87	0.3	0	10.27	0.68	1.43	1.66
chr17:47644972-47645172	7.82	6.6	0.15	0.05	4.86	0.68	0.99	2.84
chr17:47658576-47658776	4.3	1.58	0.15	0.23	3.78	0.68	1.43	0.83
chr17:47668518-47668718	6.14	2.98	0.25	0.23	6.75	2.46	2.97	6.4
chr17:50275376-50275576	3.22	1.87	0.35	0.23	4.86	0.82	2.42	2.25
chr17:51547768-51547968	5.37	4.49	0.2	0.09	7.83	3	0.99	6.64
chr17:51972490-51972690	3.07	1.58	0.35	0.05	4.86	0.68	0.88	0.95
chr17:52288506-52288706	3.68	1.4	0.3	0.18	1.35	0.96	0.99	4.86
chr17:52302051-52302251	4.3	2.98	0.44	0.09	2.16	0.68	1.32	3.2
chr17:52302361-52302561	3.38	1.28	0.1	0.05	1.35	0.41	0.55	2.13
chr17:66426355-66426555	3.22	0.99	0.1	0.14	6.48	0.82	1.76	0.24
chr17:71201662-71201862	5.06	1.28	0.15	0.18	2.7	0.41	1.43	2.49
chr17:71835174-71835374	5.22	2.63	0.2	0.28	3.24	0.41	0.77	2.84
chr17:73266822-73267022	3.84	2.86	0.35	0.14	5.4	1.23	2.2	2.96
chr17:74927678-74927878	3.84	1.28	0.25	0.09	11.35	1.23	2.97	1.42
chr17:84054080-84054280	3.53	1.28	0.35	0.05	5.4	1.09	1.54	2.25
chr17:84515686-84515886	5.22	1.58	0.3	0.09	7.02	0.68	2.2	2.49
chr17:84515956-84516156	4.76	3.09	0.25	0.14	4.59	1.09	2.09	1.66
chr17:84518992-84519192	9.05	4.26	0.1	0.23	7.83	2.05	2.75	2.96
chr17:84580240-84580440	4.76	1.98	0.1	0.14	2.97	1.36	1.54	0.95
chr17:84705580-84705780	3.68	3.09	0.15	0.32	2.43	0.41	1.43	2.25
chr17:84712977-84713177	5.37	3.5	0.15	0.09	4.05	0.96	2.09	4.15
chr17:84729999-84730199	5.52	2.8	0.1	0.18	1.89	0.55	0.66	2.73
chr17:84732366-84732566	5.83	2.22	0.44	0.32	6.21	1.36	2.2	3.56
chr17:85244344-85244544	3.84	3.27	0.39	0.09	5.94	0.96	3.52	2.01
chr17:87846108-87846308	3.53	1.17	0.2	0.18	2.7	1.23	1.32	0.71
chr17:88374036-88374236	7.82	3.68	0.2	0.14	17.83	3.27	5.39	1.54
chr17:88465520-88465720	2.45	1.98	0.2	0.14	1.35	0.55	0.55	0.47
chr17:88839768-88839968	3.68	1.34	0.1	0.14	5.94	0.82	1.98	0.83
chr18:6490035-6490235	3.68	0.99	0.3	0.14	3.51	0.96	2.42	0.71
chr18:6764808-6765008	4.91	2.16	0.25	0.23	7.56	3.96	4.07	5.33
chr18:10610038-10610238	5.37	1.28	0.39	0.09	6.48	1.09	2.42	0.47
chr18:21054843-21055043	3.68	1.46	0.25	0.18	5.67	1.64	1.76	0.71
chr18:21104915-21105115	3.38	1.87	0.15	0.23	1.08	0.41	1.21	1.07
chr18:21121128-21121328	3.99	1.11	0.05	0.14	1.35	1.23	0.66	2.84
chr18:32399756-32399956	6.44	1.87	0.25	0.32	5.67	1.23	2.97	5.81
chr18:33130038-33130238	4.45	2.28	0.44	0.23	4.86	0.68	0.66	2.61
chr18:34490692-34490892	3.99	1.52	0.3	0.05	5.67	1.64	3.41	1.3
chr18:38095140-38095340	3.53	1.05	0.1	0.14	2.97	1.5	1.32	1.42
chr18:38791316-38791516	5.83	2.86	0.15	0.14	11.08	0.68	1.87	2.84
chr18:53337075-53337275	4.45	2.86	0.15	0.23	4.32	0.41	1.21	2.73
chr18:53904214-53904414	5.52	1.81	0.05	0.14	4.59	1.23	2.2	1.78
chr18:55060056-55060256	4.14	1.58	0	0.09	4.05	0.82	1.87	3.91
chr18:61336614-61336814	2.92	1.23	0.2	0.14	3.78	1.09	1.43	0.12
chr18:65472082-65472282	3.07	1.87	0.3	0.14	2.7	0.96	1.32	2.01
chr18:65541504-65541704	4.45	1.17	0.49	0.14	4.86	0.82	1.98	3.2
chr18:68387304-68387504	8.28	3.44	0.3	0.14	7.83	1.77	2.53	6.76
chr18:69504008-69504208	4.3	1.46	0.1	0.32	5.13	2.32	2.09	1.66
chr18:75526654-75526854	6.29	1.4	0.2	0.05	7.29	2.59	3.96	3.67
chr18:75537166-75537366	5.22	4.61	0.2	0.14	4.05	0.41	1.54	2.13
chr18:75547120-75547320	4.3	1.17	0.3	0.09	1.62	0.68	0.99	0.59
chr18:75638506-75638706	4.6	1.69	0.1	0.18	0.81	0.41	0.77	0.83
chr18:81597013-81597213	3.38	2.57	0.15	0.23	5.67	1.36	1.98	2.37
chr18:82673331-82673531	3.22	1.63	0.15	0.09	0.81	0.68	1.76	2.25
chr19:4059440-4059640	5.06	2.8	0.2	0.09	5.94	1.09	1.98	2.25
chr19:4119794-4119994	3.84	2.51	0.44	0.18	2.97	1.23	0.44	1.3
chr19:4185047-4185247	6.14	3.44	0.49	0.14	6.75	2.59	3.08	3.79
chr19:4294484-4294684	4.76	1.23	0.1	0.09	5.13	0.82	1.76	2.01
chr19:4302338-4302538	2.76	2.45	0.05	0.09	3.51	1.23	1.1	0.47
chr19:5803572-5803772	2.45	0.99	0.25	0.14	6.21	0.68	1.87	0.95
chr19:5845436-5845636	2.92	1.28	0.3	0.28	2.16	0.82	1.32	1.9
chr19:5845740-5845940	3.38	1.23	0.35	0	2.43	0.14	1.21	0.12
chr19:6363198-6363398	4.45	1.75	0.1	0.09	4.59	1.77	2.31	4.86
chr19:6399460-6399660	7.98	3.74	0.3	0.14	11.62	1.23	4.51	2.61
chr19:11430348-11430548	3.07	2.51	0.2	0.41	2.43	0.68	0.66	1.78
chr19:11591451-11591651	5.06	1.93	0	0.23	2.7	0.68	0.88	1.9
chr19:12871208-12871408	5.98	2.33	0.3	0.18	3.78	0.82	2.31	3.44
chr19:29505546-29505746	3.84	2.63	0	0.23	2.16	0.96	1.21	2.61
chr19:30104870-30105070	5.22	1.46	0.35	0.14	4.32	1.64	2.53	0.83
chr19:32350146-32350346	3.38	1.75	0	0.14	0.81	0.68	0.99	2.37
chr19:36907950-36908150	2.92	1.28	0.1	0.23	1.08	0.68	0.44	4.15
chr19:36909404-36909604	4.45	1.17	0.15	0.05	1.62	1.23	1.76	4.98
chr19:38298588-38298788	3.84	1.23	0.25	0	4.59	3.27	2.75	0.83
chr19:45857940-45858140	4.6	1.81	0.39	0.14	4.59	1.36	1.76	1.54
chr19:45858212-45858412	2.76	0.82	0.05	0.28	3.24	0.41	0.22	0.95
chr19:46687709-46687909	3.07	1.58	0.15	0.09	2.16	0.41	0.55	1.9
chr19:46694488-46694688	5.37	1.58	0.1	0.05	4.05	0.68	0.66	1.66
chr19:47805667-47805867	3.99	2.98	0.2	0.18	5.67	0.96	1.76	0.59
chr19:53260104-53260304	3.38	1.63	0.05	0.28	3.78	1.09	2.31	1.9
chr19:53268754-53268954	3.38	2.51	0.15	0.05	1.35	0.55	1.21	2.37
chr19:53497875-53498075	3.38	1.17	0.39	0.05	3.51	0.68	1.43	0.71
chr19:53499193-53499393	5.06	1.46	0.3	0.28	5.4	1.64	1.54	2.73
chr19:53517901-53518101	3.38	1.23	0.2	0.09	2.16	0.82	0.77	1.66
chr19:53539238-53539438	6.29	3.15	0.25	0.32	9.46	1.09	2.86	5.69
chr19:53965494-53965694	3.22	1.81	0.3	0.05	1.62	0.68	1.54	1.66
chr19:57205923-57206123	4.91	1.23	0.25	0.32	4.05	1.5	2.09	1.9
chr19:57430198-57430398	10.89	4.85	0	0.09	13.51	3.41	5.39	7.47
chr19:60832636-60832836	5.22	1.23	0.2	0.14	12.97	4.78	6.05	2.13
chr2:3575356-3575556	3.38	1.23	0.1	0.14	5.94	0.41	2.09	2.49
chr2:3635204-3635404	5.68	2.63	0.05	0.05	2.7	1.09	1.32	2.13
chr2:3644960-3645160	2.92	1.46	0.05	0.28	0.54	0.27	0.88	1.9
chr2:3648650-3648850	3.84	2.33	0.15	0.05	3.78	1.09	1.65	2.13
chr2:4573075-4573275	2.92	1.81	0.25	0.5	5.94	1.5	2.53	3.08
chr2:9515713-9515913	7.06	2.74	0.15	0.28	8.1	2.32	3.41	3.44
chr2:11114939-11115139	8.75	4.73	0.2	0.14	5.4	2.18	1.87	5.21
chr2:11139880-11140080	4.76	4.26	0.15	0.23	6.75	2.87	2.53	8.53
chr2:11210137-11210337	3.38	1.34	0.2	0.18	1.62	1.5	2.09	2.37
chr2:11575072-11575272	4.6	3.04	0.25	0.09	4.05	0.96	0.99	3.08
chr2:13335225-13335425	3.84	3.79	0.2	0.09	1.89	1.09	0.77	2.13
chr2:13496581-13496781	3.22	1.34	0.1	0.05	3.51	1.23	1.87	0.83
chr2:13679158-13679358	4.6	3.79	0.2	0.14	5.13	2.32	1.32	4.03
chr2:19579234-19579434	6.44	1.52	0.2	0.23	15.4	2.73	5.06	2.37
chr2:22639794-22639994	3.22	3.21	0.1	0.18	3.24	0.55	1.43	3.56
chr2:22661146-22661346	3.53	2.16	0.2	0.14	2.43	0.96	1.1	1.66
chr2:24831494-24831694	4.91	1.23	0.05	0.28	3.24	1.36	1.21	1.66
chr2:25110826-25111026	7.67	3.56	0.2	0.09	12.43	3.14	5.28	2.25
chr2:26349027-26349227	3.38	0.99	0.35	0.09	2.16	0.55	0.44	0.47
chr2:27395642-27395842	3.68	1.75	0.25	0.09	2.16	0.96	0.99	0.59
chr2:28980498-28980698	5.83	2.33	0.39	0.14	7.02	2.05	2.2	0.71
chr2:29979966-29980166	4.3	1.46	0.44	0.05	9.46	3.14	2.86	2.96
chr2:30916746-30916946	4.45	1.98	0.25	0.18	6.75	1.36	1.98	1.3
chr2:30917086-30917286	5.22	1.58	0.2	0.14	1.35	0.41	0.55	0.95
chr2:30917901-30918101	3.38	1.75	0.1	0.09	2.16	0.68	0.33	1.42
chr2:32348840-32349040	5.22	1.28	0.2	0.14	4.05	0.96	1.21	1.66
chr2:32349046-32349246	3.53	3.56	0.3	0.28	10.81	1.5	4.07	2.84
chr2:32350802-32351002	7.98	4.49	0.05	0.09	6.48	2.05	3.3	4.39
chr2:32690013-32690213	3.07	1.69	0	0.09	3.78	1.5	2.09	4.03
chr2:43594438-43594638	2.76	1.63	0.1	0.09	1.35	0.82	0.44	2.25
chr2:43604158-43604358	3.53	1.75	0.2	0.23	2.43	0.41	1.21	2.25
chr2:48804821-48805021	3.68	2.28	0.3	0.18	6.21	1.09	0.88	0.47
chr2:52427152-52427352	3.22	1.46	0.1	0.05	2.7	1.23	1.32	2.25
chr2:53050868-53051068	5.37	1.46	0.15	0.09	14.32	3.14	4.73	2.37
chr2:57090674-57090874	4.14	1.23	0.15	0.23	1.89	1.09	0.99	0.12
chr2:58009476-58009676	5.22	1.46	0.49	0.09	1.89	0.82	1.43	2.61
chr2:65027465-65027665	5.37	1.87	0.1	0.14	4.86	1.09	1.76	2.73
chr2:68268614-68268814	2.76	1.4	0.3	0.23	4.32	1.5	1.43	2.49
chr2:70499394-70499594	4.14	1.52	0.25	0.18	6.48	1.5	2.31	0.83
chr2:71652154-71652354	6.9	3.39	0.05	0.18	7.29	2.73	2.86	6.04
chr2:72676174-72676374	2.92	0.93	0.15	0.09	1.62	0.41	0.88	3.2
chr2:73288160-73288360	3.68	1.87	0.2	0.28	0	0.27	0.77	2.01
chr2:73302000-73302200	3.38	1.11	0.54	0.09	2.16	0.68	0.88	1.66
chr2:73749332-73749532	3.22	1.11	0.3	0.18	3.78	2.05	2.64	0.95
chr2:75521028-75521228	4.14	2.39	0.2	0.23	3.78	0.82	1.43	3.44
chr2:75541474-75541674	3.07	1.11	0.2	0.14	4.05	1.64	1.65	2.01
chr2:76207951-76208151	4.45	2.28	0.25	0.23	4.86	1.64	1.65	1.42
chr2:83484517-83484717	4.76	1.34	0.39	0.18	7.56	0.68	1.21	1.07
chr2:90910474-90910674	5.37	2.1	0.15	0.14	7.29	1.23	2.97	0.95
chr2:91024044-91024244	3.84	1.58	0.25	0.18	1.89	0.41	1.76	2.37
chr2:91284782-91284982	5.52	1.75	0.15	0.05	2.97	1.5	1.87	3.08
chr2:91490196-91490396	5.37	1.93	0.25	0.46	1.89	1.23	2.64	2.37
chr2:91550865-91551065	4.6	2.04	0.64	0.37	8.38	2.05	2.75	3.56
chr2:93264888-93265088	4.3	1.46	0.3	0	3.24	0.14	1.54	0.71
chr2:93294518-93294718	5.06	1.63	0.25	0.09	6.21	0.96	1.87	3.08
chr2:93299166-93299366	2.76	1.11	0.39	0.18	2.97	1.09	1.87	1.66
chr2:103522622-103522822	3.84	2.63	0.05	0.14	2.16	0.96	0.66	1.78
chr2:112105687-112105887	2.61	1.05	0.1	0.14	4.05	1.23	1.32	0.71
chr2:118872568-118872768	4.3	2.74	0.25	0.09	9.19	2.73	4.4	8.42
chr2:122478209-122478409	2.61	1.98	0.1	0.23	4.59	1.36	2.42	3.44
chr2:126500898-126501098	3.99	2.45	0.15	0.09	5.67	0.55	2.64	1.9
chr2:126501170-126501370	5.37	3.5	0.2	0.14	7.29	1.23	2.64	1.78
chr2:126701902-126702102	2.92	1.23	0.49	0.09	3.78	1.09	2.97	0.59
chr2:126834368-126834568	3.53	1.23	0.3	0.05	2.16	1.77	1.54	1.19
chr2:127140280-127140480	4.14	3.44	0.25	0.14	4.59	0.68	2.09	2.01
chr2:128203540-128203740	2.92	1.87	0.15	0.18	2.43	0.27	0.77	4.5
chr2:146681507-146681707	5.98	1.34	0.15	0.28	9.46	2.32	3.52	2.13
chr2:151368126-151368326	4.14	1.75	0.05	0.14	5.4	0.96	2.31	1.19
chr2:151566971-151567171	11.2	5.78	0.05	0.37	9.73	8.19	8.03	6.76
chr2:156005891-156006091	6.44	2.69	0.15	0.05	6.48	2.18	4.73	2.49
chr2:156712904-156713104	2.76	1.17	0.44	0.14	2.43	0.14	0.22	0.24
chr2:156944901-156945101	3.22	1.75	0.05	0.09	0	0.55	0.22	1.07
chr2:158544982-158545182	7.36	5.02	0.44	0.09	11.89	2.73	3.08	5.1
chr2:158549042-158549242	4.91	2.33	0.15	0.09	2.7	0.55	0.99	1.54
chr2:162929034-162929234	3.22	1.93	0.2	0.18	4.05	0.41	1.65	4.74
chr2:162929141-162929341	3.22	1.28	0.35	0.18	3.51	0.27	1.76	3.56
chr2:163054915-163055115	5.83	2.1	0.2	0.18	8.1	2.46	2.2	2.84
chr2:163468522-163468722	4.45	1.63	0.25	0.14	3.24	1.09	0.66	1.19
chr2:163905356-163905556	3.07	3.39	0.25	0.14	1.35	1.09	1.32	1.42
chr2:164347476-164347676	4.14	2.16	0.1	0.23	2.16	0.68	0.66	1.78
chr2:164737124-164737324	3.84	1.28	0.54	0.09	1.62	1.36	2.31	0.71
chr2:164768476-164768676	5.37	3.21	0	0.18	2.16	0.82	0.88	1.07
chr2:165780374-165780574	3.07	1.75	0.25	0.18	2.7	0.68	1.32	1.42
chr2:166446105-166446305	3.84	2.92	0.15	0.23	2.7	1.5	1.87	2.37
chr2:167194044-167194244	4.3	2.45	0.25	0	5.94	1.64	2.64	1.54
chr2:167768371-167768571	3.38	1.87	0.25	0.18	3.78	1.09	1.32	2.37
chr2:168032851-168033051	6.75	1.34	0.1	0.09	13.78	4.09	3.3	2.73
chr2:168298482-168298682	4.3	1.34	0.2	0	4.86	1.23	1.21	1.66
chr2:170144766-170144966	6.44	1.98	0.3	0.18	6.21	1.36	2.2	1.54
chr2:172909380-172909580	3.38	1.52	0.05	0.18	2.97	0.96	0.66	1.66
chr2:173235094-173235294	3.84	2.69	0.2	0.14	4.05	0.96	0.88	1.66
chr2:174427874-174428074	4.3	3.33	0.05	0.18	5.13	1.64	1.98	2.13
chr2:179906068-179906268	6.29	1.28	0.3	0.14	5.94	0.68	2.31	0.95
chr2:181572514-181572714	4.6	1.58	0.49	0.14	5.67	1.77	3.41	2.37
chr3:9865845-9866045	5.06	3.27	0.15	0.18	10.27	0.82	3.52	2.13
chr3:19158606-19158806	6.14	6.07	0.2	0.18	8.92	1.5	1.21	10.43
chr3:19158712-19158912	4.6	4.44	0.25	0.14	7.29	1.23	1.1	4.98
chr3:21834952-21835152	6.9	3.62	0.25	0.09	11.08	1.5	3.08	1.07
chr3:21851901-21852101	2.45	1.34	0.25	0.18	2.43	0.14	0.66	1.42
chr3:21975537-21975737	3.99	1.17	0.2	0.05	7.56	0.68	2.75	1.3
chr3:27052923-27053123	10.13	3.91	0.25	0.05	8.38	5.59	7.15	8.89
chr3:27081722-27081922	4.76	2.16	0.35	0.14	8.92	1.23	2.31	1.42
chr3:28163221-28163421	3.53	2.1	0.3	0.09	2.97	1.23	1.98	1.19
chr3:30864660-30864860	3.07	2.1	0.39	0.05	9.19	2.59	3.19	2.37
chr3:32295934-32296134	6.14	1.28	0.1	0.05	3.51	1.77	2.75	2.01
chr3:36753102-36753302	4.76	3.09	0.35	0.18	2.16	1.36	0.99	5.57
chr3:37657160-37657360	3.99	1.23	0.15	0.18	2.97	0.96	1.65	1.78
chr3:41370018-41370218	5.37	1.23	0.15	0.09	6.21	2.18	3.85	2.96
chr3:51079956-51080156	3.53	2.33	0.05	0.23	6.48	0.96	1.98	1.07
chr3:51081332-51081532	3.68	1.58	0.2	0.05	4.32	0.68	1.87	0.47
chr3:51287876-51288076	4.91	1.58	0.35	0.05	3.78	1.36	2.86	0.47
chr3:51908836-51909036	3.22	1.28	0.1	0	6.21	1.5	3.3	1.54
chr3:52200331-52200531	2.92	1.87	0.35	0.05	2.7	0.68	0.66	1.07
chr3:52359032-52359232	5.68	2.51	0.39	0.09	4.86	0.82	2.31	1.54
chr3:52644226-52644426	3.99	2.04	0.44	0.18	2.7	0.68	1.43	1.07
chr3:52682286-52682486	5.52	2.86	0.2	0.09	1.89	0.41	0.99	2.13
chr3:53267502-53267702	4.14	1.87	0.1	0	5.94	0.96	2.2	0.59
chr3:60320298-60320498	4.3	1.75	0.25	0.09	6.75	0.82	2.31	4.15
chr3:63768536-63768736	3.22	1.69	0.35	0.18	4.05	1.64	2.53	0.95
chr3:65762098-65762298	3.68	1.34	0.15	0.09	7.83	1.77	2.64	1.19
chr3:68963526-68963726	3.53	1.58	0.3	0.09	4.59	0.82	1.1	3.2
chr3:84470092-84470292	3.22	1.28	0.35	0.05	3.24	0.96	1.1	0.71
chr3:84485739-84485939	4.14	2.28	0.2	0.05	8.92	1.64	1.54	2.25
chr3:87569096-87569296	2.92	1.81	0.15	0.14	6.21	0.82	2.86	1.07
chr3:87650504-87650704	2.61	1.28	0.15	0.32	2.7	1.23	0.88	3.67
chr3:87689638-87689838	4.6	2.92	0.15	0.05	2.16	1.09	1.43	4.74
chr3:87942626-87942826	4.3	1.4	0.25	0.14	4.32	0.55	0.33	0.71
chr3:87946148-87946348	2.92	1.17	0.2	0.14	2.43	0.55	1.76	0.36
chr3:88257970-88258170	3.99	1.69	0.1	0.05	2.7	1.23	0.77	3.67
chr3:88314102-88314302	4.6	3.21	0.35	0.18	7.29	1.23	1.76	1.42
chr3:89577172-89577372	4.3	1.11	0.2	0.18	7.02	1.91	3.74	0.59
chr3:89676227-89676427	6.6	3.39	0.25	0.14	5.94	2.18	3.3	2.84
chr3:89884153-89884353	3.99	2.45	0.2	0.09	3.78	1.23	1.54	0.36
chr3:90069608-90069808	4.3	1.28	0.35	0.09	5.4	0.55	1.32	0.36
chr3:90237474-90237674	3.22	1.11	0.1	0.23	4.59	0.41	1.1	1.3
chr3:90390897-90391097	3.07	1.11	0.35	0.14	7.83	1.09	2.09	1.42
chr3:93310360-93310560	3.68	1.46	0.25	0.23	5.94	1.77	2.31	3.44
chr3:93353978-93354178	5.37	3.21	0.35	0.14	2.7	0.96	2.97	2.96
chr3:94945511-94945711	2.3	2.04	0.25	0.18	3.51	1.09	1.1	0.59
chr3:95462485-95462685	2.92	1.05	0.05	0.09	5.4	0.68	2.42	0.59
chr3:95476462-95476662	5.68	2.04	0.39	0.23	4.86	1.09	1.43	2.25
chr3:95526438-95526638	4.45	1.11	0.3	0.14	2.97	1.09	1.65	4.39
chr3:95836303-95836503	5.52	2.1	0.1	0	4.32	1.36	1.65	2.49
chr3:96361686-96361886	3.53	1.81	0.64	0.18	5.13	1.23	2.75	1.66
chr3:97736152-97736352	3.07	1.75	0.44	0.05	2.7	0.41	1.32	2.49
chr3:101078798-101078998	3.53	3.15	0.3	0.28	2.16	1.23	0.77	0.83
chr3:101084390-101084590	3.22	1.58	0.1	0.14	1.35	0.68	0.77	3.2
chr3:103664032-103664232	6.29	3.91	0.2	0.09	3.24	2.05	2.2	3.79
chr3:105490347-105490547	6.29	2.04	0.15	0.23	6.75	1.5	3.08	1.19
chr3:105695458-105695658	4.6	1.58	0.3	0.05	4.86	0.96	2.75	2.73
chr3:105695578-105695778	3.07	1.46	0.2	0	3.51	0.41	1.98	1.9
chr3:106591522-106591722	4.14	4.09	0.3	0.09	2.43	0.27	1.43	4.15
chr3:106635174-106635374	3.53	2.63	0.39	0.09	4.05	1.77	2.09	3.91
chr3:107649174-107649374	3.99	1.69	0.15	0.37	2.43	0.27	1.32	2.61
chr3:108192190-108192390	7.82	3.68	0.25	0.05	13.24	4.5	5.72	8.65
chr3:108357635-108357835	6.75	1.87	0.25	0.18	2.7	1.91	1.87	2.61
chr3:108365337-108365537	3.07	1.52	0.15	0.05	3.24	0.68	1.65	1.42
chr3:115376728-115376928	2.76	2.16	0.35	0.23	3.51	0.82	0.55	2.73
chr3:115385684-115385884	5.83	2.8	0.05	0.28	7.56	2.05	2.31	2.96
chr3:115461501-115461701	3.22	1.4	0.15	0	4.05	0.68	0.77	1.9
chr3:115504538-115504738	3.84	1.52	0.1	0.09	2.7	0.55	0.55	2.49
chr3:115518584-115518784	3.99	2.92	0.2	0.14	4.32	0.82	2.2	1.9
chr3:129256232-129256432	3.22	1.58	0.15	0.09	3.78	0.82	1.54	1.42
chr3:130650238-130650438	3.53	1.98	0.35	0.18	4.59	1.09	1.65	3.32
chr3:130814854-130815054	3.53	2.45	0.15	0.05	8.38	1.36	3.19	0.95
chr3:130815246-130815446	5.98	2.69	0.3	0.09	5.67	1.5	2.86	0.83
chr3:130860441-130860641	7.36	3.33	0.1	0.18	12.43	2.46	4.73	5.69
chr3:130911511-130911711	7.36	4.2	0.39	0.28	5.67	1.77	2.64	4.27
chr3:132346958-132347158	3.99	1.75	0.15	0.14	7.02	0.96	2.31	0.47
chr3:132754766-132754966	2.92	0.99	0.1	0.14	1.89	1.23	1.76	0.95
chr3:135101197-135101397	3.07	2.33	0.15	0.14	3.24	1.77	3.74	0.36
chr3:135102274-135102474	3.68	1.17	0.3	0	3.78	0.82	1.32	0.95
chr3:135103234-135103434	3.99	0.99	0.25	0.23	3.24	1.23	1.87	3.56
chr3:142156594-142156794	4.91	1.4	0.1	0.23	0.81	1.09	0.88	1.3
chr3:142160364-142160564	3.99	1.98	0.05	0.05	1.89	1.77	1.65	3.79
chr3:152591662-152591862	2.92	1.28	0.15	0	1.35	0.55	0.33	2.37
chr3:152604762-152604962	3.68	2.22	0.1	0.09	5.67	1.64	2.75	3.56
chr4:6372368-6372568	3.99	2.74	0.15	0.28	9.19	1.64	3.3	4.86
chr4:6829346-6829546	4.3	1.81	0.25	0.23	1.08	0.14	0.33	3.32
chr4:6917718-6917918	4.14	2.28	0.05	0.05	1.35	0.68	0.44	2.25
chr4:8733123-8733323	3.53	1.23	0.2	0.05	4.05	0.41	0.77	1.66
chr4:8840449-8840649	3.68	1.81	0.05	0.09	3.78	0.96	0.66	4.39
chr4:11083520-11083720	4.6	1.28	0.44	0.14	8.38	0.68	1.98	0.59
chr4:11412966-11413166	4.76	2.04	0.2	0.23	3.78	0.82	1.21	2.84
chr4:14753656-14753856	2.61	1.63	0.3	0.09	8.1	1.64	2.53	0.95
chr4:22284724-22284924	4.3	1.98	0.3	0.18	5.13	0.82	1.32	0.59
chr4:25208890-25209090	3.99	1.28	0.39	0.09	5.13	0.82	1.65	0.47
chr4:32251203-32251403	2.76	1.34	0.2	0.09	0.81	0.55	0.55	0.12
chr4:32337356-32337556	6.29	1.23	0.44	0.18	2.43	0.82	0.88	5.69
chr4:32345174-32345374	6.6	2.51	0.1	0.05	3.78	0.96	1.98	1.54
chr4:32422674-32422874	4.6	1.63	0.44	0.09	0.54	0.55	1.43	0.95
chr4:33334798-33334998	6.44	1.81	0.25	0.28	9.46	1.36	3.3	0.95
chr4:34634512-34634712	4.45	1.58	0	0.05	5.4	1.36	3.74	1.42
chr4:40728324-40728524	5.37	2.33	0.44	0.28	3.78	1.09	1.87	4.5
chr4:40786390-40786590	4.6	0.99	0.44	0.18	3.24	0.96	0.77	1.9
chr4:40800862-40801062	2.92	1.05	0.1	0	6.48	0.96	1.65	1.19
chr4:40895404-40895604	3.53	2.04	0.49	0.05	4.05	0.27	1.76	1.19
chr4:44085500-44085700	6.6	1.28	0.15	0.09	8.38	3	2.53	0.95
chr4:44284058-44284258	3.53	2.1	0.1	0.28	3.51	0.68	1.21	1.78
chr4:45025300-45025500	7.06	1.4	0.1	0.14	5.67	0.55	1.54	8.06
chr4:46209184-46209384	3.53	1.52	0.39	0.18	6.21	1.23	1.76	2.25
chr4:46548119-46548319	4.91	1.46	0.2	0.09	3.51	2.73	2.31	4.15
chr4:59344668-59344868	4.6	2.45	0.35	0.14	4.32	1.23	1.98	1.9
chr4:62254942-62255142	3.68	1.58	0.15	0.09	8.65	0.96	2.31	0.47
chr4:62346248-62346448	2.76	1.69	0.2	0.09	2.43	1.09	0.88	0.47
chr4:63046929-63047129	4.3	1.98	0.3	0.23	2.43	0.82	0.55	1.54
chr4:63060396-63060596	2.76	2.28	0.15	0.09	4.59	1.36	1.1	1.42
chr4:63064372-63064572	3.68	1.58	0.2	0.09	2.7	0.55	1.76	0.95
chr4:63065394-63065594	3.22	2.1	0.3	0.14	5.4	1.09	1.65	2.25
chr4:94645658-94645858	2.76	1.17	0.3	0.05	4.32	0.82	2.09	0.83
chr4:100860026-100860226	3.84	3.39	0.25	0.23	1.62	0.82	1.54	3.56
chr4:102179610-102179810	5.37	3.44	0.2	0.09	4.86	0.96	1.32	6.04
chr4:102241731-102241931	3.53	3.39	0.1	0.28	1.35	0.96	0.99	5.21
chr4:102242504-102242704	2.61	1.28	0.25	0.14	1.89	0.55	1.32	2.13
chr4:106500468-106500668	2.92	1.75	0.2	0.09	3.78	0.96	1.54	0.59
chr4:106582794-106582994	2.61	1.75	0.1	0.09	1.35	0.41	0.44	2.96
chr4:107991388-107991588	5.22	1.87	0.15	0.23	3.78	1.91	1.54	5.93
chr4:108133308-108133508	5.83	1.4	0.3	0.18	5.4	1.09	2.53	2.25
chr4:108520354-108520554	4.6	2.16	0.25	0.28	5.4	1.77	2.09	2.84
chr4:109349070-109349270	2.92	1.11	0.3	0.09	4.86	0.41	1.87	0.36
chr4:115682909-115683109	4.91	1.28	0.2	0	1.62	1.77	1.76	3.08
chr4:120887700-120887900	5.52	1.63	0.2	0.05	12.16	3.68	3.96	2.84
chr4:122563111-122563311	3.99	2.39	0.25	0.14	4.86	1.5	2.64	1.78
chr4:124802114-124802314	6.9	1.58	0.2	0.14	3.24	0.55	1.65	0.71
chr4:126754486-126754686	2.61	1.98	0.2	0.28	9.19	1.91	6.6	0.71
chr4:129252538-129252738	3.38	2.28	0.2	0	4.32	0.41	1.1	1.19
chr4:129488200-129488400	4.76	2.69	0.25	0.23	6.75	0.68	1.54	1.42
chr4:129488303-129488503	3.84	2.69	0.25	0.18	6.21	0.82	1.98	1.54
chr4:130455828-130456028	2.92	0.99	0.44	0.05	3.78	1.77	1.87	2.01
chr4:131596275-131596475	5.83	1.63	0	0.23	1.35	0.41	1.21	6.04
chr4:132399032-132399232	4.76	1.4	0.3	0.28	9.19	2.59	3.52	2.13
chr4:133181538-133181738	2.76	2.28	0.25	0.18	3.78	1.5	0.55	1.07
chr4:133181788-133181988	3.07	1.52	0.05	0.14	3.78	0.96	1.1	2.01
chr4:133262936-133263136	5.37	2.45	0.25	0.14	7.56	1.64	1.43	2.49
chr4:133310217-133310417	3.68	1.58	0.15	0.05	4.59	1.77	2.97	0.59
chr4:133310322-133310522	3.68	1.28	0.2	0.09	3.78	1.23	2.42	0.47
chr4:133312708-133312908	3.53	1.23	0.2	0.18	4.86	1.64	1.87	0.59
chr4:133369676-133369876	3.53	1.11	0.2	0.09	2.16	1.23	1.43	0.95
chr4:133369937-133370137	3.84	1.34	0	0.09	4.59	1.36	2.2	0.47
chr4:133654628-133654828	2.92	1.63	0.39	0.28	6.48	0.41	1.98	2.25
chr4:133672955-133673155	3.99	3.5	0.54	0.23	3.78	1.23	1.87	1.54
chr4:134470772-134470972	2.92	1.11	0.2	0.18	3.24	0.55	1.1	0.95
chr4:134474354-134474554	4.6	2.1	0.2	0.09	2.7	1.36	2.31	3.91
chr4:134762248-134762448	4.76	1.58	0.1	0.23	5.94	1.09	1.65	1.19
chr4:135519450-135519650	3.22	1.17	0.25	0.18	2.97	0.55	1.87	0.59
chr4:135637688-135637888	6.6	3.74	0.1	0.14	8.65	0.55	2.75	1.78
chr4:135656360-135656560	2.3	1.34	0.05	0.14	1.35	0.82	1.21	1.3
chr4:135700606-135700806	3.07	1.4	0.25	0.09	2.7	0.14	0.77	0.24
chr4:135733628-135733828	4.6	2.33	0.1	0.05	4.59	0.96	1.43	0.71
chr4:142809374-142809574	3.53	1.87	0.1	0.32	1.89	0.27	1.76	1.66
chr4:143002648-143002848	5.22	1.87	0.15	0.18	10.54	1.77	2.86	3.91
chr4:144844418-144844618	3.84	1.28	0.39	0.09	3.51	0.82	0.55	0.71
chr4:144890183-144890383	3.07	1.28	0.1	0.05	2.16	0	0.99	1.66
chr4:148843696-148843896	2.45	1.98	0.25	0.14	3.24	0.96	1.21	1.9
chr4:149032258-149032458	6.75	4.32	0.54	0.23	7.29	1.5	1.98	3.44
chr4:149071993-149072193	6.75	4.09	0	0.23	6.75	1.5	2.53	3.08
chr4:149072708-149072908	4.91	1.75	0.1	0.14	2.43	0.96	1.1	0.95
chr4:149076898-149077098	2.61	1.23	0.3	0.09	2.97	0.55	0.77	1.19
chr4:149230614-149230814	5.37	3.44	0.25	0.14	5.94	1.91	1.87	0.83
chr4:149919126-149919326	4.76	1.46	0.25	0.23	10.54	1.91	1.32	6.64
chr4:149940312-149940512	5.68	4.55	0.25	0.23	4.32	1.64	1.43	3.2
chr4:149943911-149944111	5.83	1.93	0.1	0.14	5.13	0.82	2.42	2.25
chr4:149944134-149944334	3.38	2.69	0.05	0	4.86	0.14	1.98	2.13
chr4:151494658-151494858	5.06	1.63	0.25	0.05	2.43	0.55	0.99	1.78
chr4:151571760-151571960	3.84	1.28	0.25	0.09	4.05	2.46	0.99	2.37
chr4:153534919-153535119	7.06	1.81	0.15	0.18	9.73	2.18	4.95	5.1
chr4:154310756-154310956	3.99	3.04	0.15	0.18	4.05	1.09	0.88	2.25
chr4:154937442-154937642	3.84	1.4	0.2	0	5.13	1.09	0.55	0.59
chr4:155205480-155205680	3.22	2.45	0.15	0.14	10.81	3.82	4.29	2.84
chr4_random:110708-110908	3.07	1.17	0.2	0	2.7	1.09	1.1	0.59
chr5:20917235-20917435	3.99	4.79	0.2	0.14	2.43	0.41	0.66	4.98
chr5:22892718-22892918	5.22	2.22	0.25	0.28	1.35	0.68	1.32	2.01
chr5:22924298-22924498	8.13	2.04	0.49	0.14	6.48	1.91	2.97	1.78
chr5:22938703-22938903	5.06	2.16	0.25	0.14	7.83	0.96	1.21	2.01
chr5:28642172-28642372	2.92	1.81	0.25	0.14	1.62	1.09	0.55	2.73
chr5:28643586-28643786	3.99	1.63	0.25	0.05	4.86	0.55	2.53	0.47
chr5:29895550-29895750	3.68	1.4	0.25	0.05	5.4	0.68	2.2	1.3
chr5:30481652-30481852	3.22	1.28	0.25	0.14	2.16	0.55	0.55	0.36
chr5:31482336-31482536	3.38	1.46	0.15	0.09	4.32	0.27	1.98	0.95
chr5:31829220-31829420	2.92	1.58	0.44	0.28	1.08	2.05	2.64	1.54
chr5:34539177-34539377	7.52	3.62	0.3	0.18	13.51	2.73	4.18	6.76
chr5:37442733-37442933	3.53	1.23	0.15	0.28	2.43	0.27	0.99	2.61
chr5:37458518-37458718	7.06	3.91	0.3	0.23	5.4	3.14	2.64	4.74
chr5:42235505-42235705	4.6	1.69	0.05	0.05	8.92	1.91	2.97	1.42
chr5:46060860-46061060	2.61	1.81	0.35	0.18	7.29	2.87	3.41	1.07
chr5:63249470-63249670	3.99	2.63	0.15	0.18	1.35	0.55	0.44	3.56
chr5:64879192-64879392	3.84	3.44	0.15	0.23	2.16	0.41	0.66	2.96
chr5:64879432-64879632	3.68	1.34	0.1	0.18	2.43	1.77	1.43	1.78
chr5:65197384-65197584	6.14	1.23	0.1	0.28	2.16	0.82	0.77	1.66
chr5:65884105-65884305	3.22	1.63	0.1	0.05	6.21	2.18	1.54	0.83
chr5:66242182-66242382	3.22	1.63	0.1	0.09	1.89	0.41	1.1	1.3
chr5:66320476-66320676	3.22	3.39	0.1	0.18	2.7	0.68	1.1	2.13
chr5:66347271-66347471	3.22	1.23	0.15	0.05	2.43	0.68	1.21	1.3
chr5:73027394-73027594	6.6	2.33	0.1	0.05	6.75	2.46	2.64	7.11
chr5:77559496-77559696	4.3	1.17	0.2	0.37	2.16	1.09	1.54	0.95
chr5:87233178-87233378	4.6	2.28	0.1	0.14	7.02	1.09	2.2	1.78
chr5:88983160-88983360	4.76	2.57	0.25	0.18	7.83	2.59	3.3	2.61
chr5:92864096-92864296	3.38	1.52	0.25	0.18	3.24	1.36	2.64	1.66
chr5:93635666-93635866	9.82	4.49	0.1	0.05	4.86	2.59	4.4	6.76
chr5:96593140-96593340	4.14	2.28	0.3	0.14	5.4	0.55	0.66	4.5
chr5:96638992-96639192	3.07	1.52	0.39	0.05	2.97	1.23	1.98	2.01
chr5:97426007-97426207	4.91	2.33	0.2	0.14	7.29	1.64	3.74	3.91
chr5:101014318-101014518	5.06	1.87	0.15	0.09	2.97	0.82	0.66	2.84
chr5:104475470-104475670	3.07	1.93	0.39	0.09	4.59	2.46	2.97	2.73
chr5:105543798-105543998	3.53	2.22	0.44	0.18	2.16	0.68	0.77	4.03
chr5:106077786-106077986	3.22	1.58	0.35	0.09	5.67	1.09	1.1	1.07
chr5:108494566-108494766	4.45	1.52	0.3	0.18	3.51	2.32	4.29	1.54
chr5:111024500-111024700	3.38	2.04	0.25	0	6.48	1.91	2.53	3.79
chr5:112700396-112700596	8.44	2.04	0.2	0.05	11.89	3.41	3.52	2.01
chr5:112703216-112703416	3.99	1.81	0.15	0.09	5.4	0.96	1.1	5.81
chr5:114275660-114275860	4.3	1.75	0.35	0.09	1.08	1.64	1.21	2.25
chr5:114280384-114280584	3.07	1.69	0.2	0.23	2.97	0.82	1.32	0.83
chr5:118479564-118479764	5.22	1.63	0.25	0	7.83	1.09	1.76	0.95
chr5:118532066-118532266	3.38	2.74	0.05	0	7.83	0.27	1.76	1.9
chr5:122822382-122822582	4.14	1.93	0.54	0.18	4.86	0.68	1.87	0.71
chr5:123271352-123271552	4.3	1.69	0.3	0.18	3.51	0.96	0.77	2.37
chr5:123440594-123440794	2.61	1.46	0.2	0.09	1.89	0.41	0.44	0.59
chr5:123578557-123578757	3.84	1.81	0.2	0.32	2.97	0.82	1.21	0.47
chr5:123579003-123579203	3.68	2.63	0.25	0.18	1.62	1.36	1.87	0.83
chr5:124022954-124023154	3.38	1.11	0.3	0.18	4.86	1.23	2.64	0.47
chr5:124484562-124484762	5.06	2.8	0.05	0.18	1.08	0.96	0.55	1.78
chr5:124524925-124525125	2.92	1.58	0.25	0.09	2.43	0.41	0.44	0.71
chr5:124525179-124525379	5.37	1.28	0.15	0.23	2.43	1.77	0.99	1.9
chr5:124933077-124933277	4.14	2.69	0.15	0.32	5.94	1.77	4.95	6.04
chr5:125946174-125946374	4.45	0.88	0.35	0.14	6.75	0.82	2.53	1.9
chr5:134745766-134745966	3.84	1.28	0.35	0.18	3.24	0.68	0.88	1.3
chr5:134808758-134808958	3.53	1.05	0.1	0.23	4.59	0.68	1.54	1.07
chr5:136438356-136438556	3.07	1.28	0.3	0.09	6.21	0.55	1.87	1.3
chr5:138187022-138187222	3.22	1.58	0.35	0.18	9.46	0.96	2.09	0.95
chr5:138596900-138597100	4.3	2.33	0.2	0	2.97	1.5	2.42	2.96
chr5:138612278-138612478	5.68	1.75	0.25	0.05	3.24	2.32	2.42	2.37
chr5:139858270-139858470	5.22	2.69	0.35	0.09	5.4	1.23	1.76	3.08
chr5:141043374-141043574	3.22	1.81	0.25	0.18	3.24	1.09	0.88	0.71
chr5:141072534-141072734	3.68	1.69	0.1	0.05	2.43	1.23	1.65	1.42
chr5:141072850-141073050	4.91	2.92	0.3	0.05	4.05	1.91	1.98	2.01
chr5:141093780-141093980	3.22	2.74	0.35	0.09	1.35	1.64	2.42	1.54
chr5:141112698-141112898	7.52	2.74	0.15	0.14	10.54	3.14	3.63	7.11
chr5:142916427-142916627	4.76	1.28	0.1	0.14	3.51	0.96	1.1	1.54
chr5:143682450-143682650	3.53	2.74	0.44	0	8.65	1.64	2.53	1.78
chr5:144982270-144982470	4.3	2.33	0.54	0.18	4.86	2.32	1.1	4.86
chr5:148241616-148241816	2.92	1.34	0.1	0.05	5.4	1.36	1.54	0.36
chr5:149306816-149307016	4.91	1.87	0.2	0.14	4.05	0.27	0.55	2.37
chr5:149678218-149678418	3.99	1.87	0.2	0.32	5.4	0.96	2.09	2.37
chr5:149996081-149996281	3.84	1.63	0.25	0.09	5.67	0.82	2.64	1.19
chr5:150057731-150057931	4.45	2.28	0.25	0.18	5.67	1.23	2.86	1.66
chr5:151414425-151414625	3.53	1.58	0.25	0.14	4.86	0.68	1.87	2.13
chr5:152171107-152171307	4.3	1.4	0.3	0.09	4.86	0.96	2.42	0.47
chr6:8435534-8435734	3.68	3.04	0.1	0.18	5.94	2.32	1.76	2.84
chr6:13019716-13019916	4.3	1.58	0.35	0.09	5.13	2.59	2.75	1.42
chr6:17015532-17015732	5.98	3.74	0.15	0.18	6.21	1.64	1.87	2.73
chr6:21899250-21899450	4.3	1.98	0.25	0.09	4.05	1.36	2.86	2.84
chr6:21899356-21899556	3.84	1.93	0.3	0.05	4.05	1.23	1.76	1.54
chr6:22306078-22306278	7.82	1.75	0.25	0.09	11.08	1.09	3.63	0.95
chr6:25759200-25759400	3.68	2.28	0.2	0.09	4.59	2.32	3.74	2.61
chr6:29559792-29559992	3.84	2.22	0.35	0.14	2.43	1.64	1.54	0.71
chr6:31076594-31076794	4.14	1.28	0.2	0.09	2.97	1.5	1.1	2.49
chr6:31134708-31134908	4.14	1.98	0.2	0.23	1.89	0.68	0.77	1.9
chr6:31166529-31166729	5.37	1.46	0.39	0.14	6.48	2.18	2.97	1.19
chr6:31168370-31168570	2.92	1.52	0.15	0.09	3.78	2.05	2.97	1.42
chr6:34812935-34813135	7.06	2.1	0.54	0.14	5.4	5.05	5.06	6.99
chr6:38304160-38304360	3.38	1.23	0.2	0.05	3.24	0.68	2.2	0.59
chr6:38304520-38304720	5.52	3.44	0.1	0.14	6.21	1.64	1.54	1.19
chr6:38739509-38739709	4.3	1.46	0.15	0.05	2.16	0.55	1.43	2.37
chr6:39155312-39155512	2.76	1.75	0.25	0.05	4.05	0.68	0.77	1.3
chr6:39370224-39370424	4.76	1.23	0.3	0.09	6.75	1.5	3.08	2.25
chr6:40421258-40421458	4.6	1.93	0.15	0.23	5.13	1.23	3.3	2.37
chr6:41504396-41504596	9.21	8.58	0.25	0.28	9.73	3.14	2.64	7.59
chr6:48504670-48504870	6.75	2.92	0.3	0.23	8.92	3.14	5.17	6.16
chr6:48630547-48630747	4.14	1.63	0.39	0.18	2.43	0.82	1.43	2.25
chr6:48668562-48668762	2.92	1.87	0.15	0.18	2.16	0.27	1.1	0.83
chr6:48683023-48683223	9.36	8	0.2	0.18	6.48	1.77	1.98	6.87
chr6:48695993-48696193	2.92	1.87	0.25	0.09	1.08	0.55	0.88	1.3
chr6:50327882-50328082	3.84	1.81	0.15	0.14	3.78	1.36	1.87	2.01
chr6:50366961-50367161	3.22	2.1	0.2	0.05	4.59	0.96	2.42	2.61
chr6:52590434-52590634	4.91	2.1	0.25	0.05	6.21	1.77	3.3	3.32
chr6:58794396-58794596	3.38	1.58	0.1	0.05	4.05	2.32	1.87	2.96
chr6:59362496-59362696	5.68	2.04	0.3	0.18	2.7	0.82	1.98	3.79
chr6:70775078-70775278	6.14	2.16	0.2	0.09	2.97	0.82	1.87	3.2
chr6:71390694-71390894	4.45	1.28	0.15	0.14	8.1	1.09	1.65	2.73
chr6:71583276-71583476	3.84	2.1	0.35	0.18	4.32	2.18	1.87	1.42
chr6:72502882-72503082	2.76	1.28	0.15	0.23	1.62	0.96	0.55	0.71
chr6:72904787-72904987	4.3	1.63	0.15	0.14	3.24	1.36	0.77	2.73
chr6:73160571-73160771	3.68	1.81	0.1	0.05	0.54	0.55	1.43	2.61
chr6:83004521-83004721	6.14	2.16	0.3	0.14	7.29	1.77	3.41	0.95
chr6:83046038-83046238	3.38	1.11	0.2	0.14	2.16	0.68	1.1	1.42
chr6:85401384-85401584	2.45	1.34	0.15	0.18	5.13	1.23	1.76	0.71
chr6:86388552-86388752	3.53	1.4	0.44	0.05	3.78	1.36	1.76	0.71
chr6:86800664-86800864	4.14	2.57	0.2	0.23	2.16	0.55	0.88	3.44
chr6:87452956-87453156	2.92	1.87	0.2	0.09	2.43	1.23	1.32	5.45
chr6:87453930-87454130	7.98	2.22	0.15	0.18	6.21	2.87	2.86	6.04
chr6:87491190-87491390	3.68	1.81	0.15	0.28	3.78	1.09	1.1	1.19
chr6:87492081-87492281	5.06	2.28	0.3	0.23	7.02	1.36	1.1	2.49
chr6:87788772-87788972	4.6	1.46	0.15	0.09	4.32	0.41	1.32	2.01
chr6:87788875-87789075	3.38	1.34	0.44	0.18	4.05	0.68	0.44	3.56
chr6:88025054-88025254	4.91	1.34	0.35	0.23	5.4	2.46	2.31	3.67
chr6:91629135-91629335	2.76	2.86	0.25	0.41	5.4	0.68	2.53	1.66
chr6:94631518-94631718	5.22	3.5	0.1	0.14	0.81	0.41	1.43	3.91
chr6:97260892-97261092	3.84	2.33	0.25	0.09	0.81	0.68	0.99	5.1
chr6:98942864-98943064	3.07	1.63	0.2	0.32	2.7	0.27	0.22	2.13
chr6:99046179-99046379	3.53	1.05	0.05	0.09	2.97	1.09	1.32	2.73
chr6:99472860-99473060	12.43	2.28	0.15	0.05	17.29	3.41	5.94	6.04
chr6:106749982-106750182	4.3	1.98	0.35	0.23	9.46	2.87	4.07	2.01
chr6:108499486-108499686	8.13	2.39	0.39	0.28	4.59	1.5	1.1	3.67
chr6:108499606-108499806	6.14	2.04	0.3	0.32	2.16	0.68	0.66	4.86
chr6:108503716-108503916	4.3	1.28	0.15	0.05	2.97	2.05	1.21	2.01
chr6:113187646-113187846	4.6	1.34	0.39	0.18	10.81	1.77	3.41	2.01
chr6:113256487-113256687	4.14	2.51	0.15	0.14	7.29	1.5	1.32	1.07
chr6:113256914-113257114	3.84	1.87	0.2	0.14	3.51	1.77	2.53	1.3
chr6:113646774-113646974	2.61	2.22	0.1	0.14	4.32	0.82	2.09	1.19
chr6:114871730-114871930	3.07	1.58	0.44	0.09	4.32	0.68	1.21	1.19
chr6:117850242-117850442	6.29	4.26	0.3	0.23	7.83	1.5	1.76	2.49
chr6:117856796-117856996	5.37	2.22	0.25	0.14	6.75	1.77	3.3	1.19
chr6:117866848-117867048	2.76	1.87	0.3	0.14	3.51	0.96	1.65	0.83
chr6:120314292-120314492	4.6	2.16	0.1	0.23	6.75	2.32	3.3	3.79
chr6:120416714-120416914	4.14	2.8	0.25	0.32	5.13	1.5	1.87	1.9
chr6:122477684-122477884	4.3	1.69	0.2	0.14	6.21	2.05	2.75	2.49
chr6:122692601-122692801	3.68	1.87	0.05	0.05	5.4	1.36	0.88	2.01
chr6:122760663-122760863	3.84	1.93	0.15	0.23	1.08	0.82	1.1	1.54
chr6:124835228-124835428	2.76	1.4	0.1	0.23	4.05	0.55	2.2	2.25
chr6:125172278-125172478	3.68	3.21	0.69	0.09	1.35	0.82	0.77	1.9
chr6:125191671-125191871	5.83	2.33	0.2	0.09	4.05	0.96	1.43	2.01
chr6:125215290-125215490	4.45	1.46	0.1	0.14	2.97	0.96	1.54	0.71
chr6:125523270-125523470	3.38	1.63	0.3	0.28	1.89	4.23	2.86	5.45
chr6:127101800-127102000	3.99	1.05	0.3	0.14	1.89	0.96	0.66	0.95
chr6:127532537-127532737	3.22	1.17	0.3	0.09	5.67	0.68	1.43	2.13
chr6:129130422-129130622	3.68	2.28	0.2	0.28	2.16	1.23	0.55	2.01
chr6:129160524-129160724	4.3	2.57	0.25	0.14	2.43	0.68	1.21	3.91
chr6:129182920-129183120	3.84	2.8	0.2	0.23	1.89	0.27	0.88	2.01
chr6:129184551-129184751	3.68	1.46	0.25	0.14	0.81	0.82	0.99	1.54
chr6:129234532-129234732	3.53	3.27	0.15	0.37	2.7	1.64	0.99	2.49
chr6:134779964-134780164	4.6	1.46	0.05	0.28	3.24	1.09	0.99	1.78
chr6:134848233-134848433	3.68	2.22	0.3	0.05	3.78	0.55	1.98	1.42
chr6:136412100-136412300	5.37	1.17	0.1	0.05	3.78	0.55	1.65	2.84
chr6:136879348-136879548	2.61	1.17	0.2	0.05	4.05	1.5	1.43	1.3
chr6:140571771-140571971	6.29	1.63	0.3	0.14	4.05	1.09	1.43	2.01
chr6:146029685-146029885	5.06	1.93	0.2	0.14	1.89	1.64	0.66	2.49
chr6:148779993-148780193	4.6	2.04	0.3	0.23	2.97	1.23	1.32	1.07
chr6:149142168-149142368	3.22	1.17	0.25	0.37	2.16	0.55	0.77	2.25
chr6:149257820-149258020	4.6	1.52	0.25	0.09	5.67	0.68	2.2	1.19
chr6:149258160-149258360	3.07	1.4	0.15	0.18	3.78	0.68	2.09	1.54
chr7:4088432-4088632	6.44	2.33	0.25	0.18	12.97	5.18	5.39	4.74
chr7:4636685-4636885	6.14	1.75	0.15	0.05	9.19	3.14	4.62	4.27
chr7:7252168-7252368	2.76	1.11	0.25	0.28	3.24	0.41	1.87	1.42
chr7:16631471-16631671	3.38	1.98	0.05	0.14	1.62	1.91	2.75	3.2
chr7:16895344-16895544	6.44	1.4	0.15	0.14	8.65	2.59	2.97	1.9
chr7:17429315-17429515	2.92	1.63	0.25	0.05	2.97	0.96	1.76	0.71
chr7:17509442-17509642	6.44	1.87	0.25	0.14	7.29	2.46	4.51	2.01
chr7:20402836-20403036	5.98	1.98	0.35	0.14	8.92	1.77	2.86	2.37
chr7:25154918-25155118	3.68	2.74	0.2	0.09	8.92	1.64	2.97	3.67
chr7:25242821-25243021	3.68	2.33	0.25	0.23	1.35	1.09	1.21	1.9
chr7:25687936-25688136	6.9	2.16	0.05	0.09	3.51	1.09	0.77	0.36
chr7:25689242-25689442	3.99	1.4	0.15	0.09	6.75	1.5	1.98	0.59
chr7:25692208-25692408	4.6	3.97	0.05	0.14	4.59	1.5	2.75	3.2
chr7:25990432-25990632	3.53	2.92	0.2	0.05	2.43	0.96	1.65	1.54
chr7:26052484-26052684	9.05	4.03	0.2	0.18	20.53	5.87	7.92	5.93
chr7:29166026-29166226	5.98	1.23	0.3	0.14	5.4	0.82	2.31	0.47
chr7:29167189-29167389	7.52	1.93	0.1	0.05	8.65	1.64	4.29	1.07
chr7:29168098-29168298	3.07	0.99	0.2	0.05	2.97	1.5	1.87	1.66
chr7:29225839-29226039	3.53	1.4	0.2	0.23	2.97	1.36	1.54	4.03
chr7:30884485-30884685	3.07	1.46	0.2	0.23	3.51	1.09	1.1	2.49
chr7:31179532-31179732	3.68	1.75	0.15	0.23	3.51	1.64	1.98	2.25
chr7:31787758-31787958	6.44	3.44	0.25	0.41	8.92	2.18	3.96	5.45
chr7:31936441-31936641	3.38	1.52	0.15	0.09	1.35	0.68	1.1	1.3
chr7:31938688-31938888	3.68	2.28	0.15	0	1.62	0.55	0.55	3.44
chr7:31941411-31941611	4.45	2.04	0.15	0.14	3.78	0.41	0.77	1.78
chr7:52104304-52104504	4.14	1.75	0.3	0.28	3.24	2.32	2.53	4.5
chr7:52376905-52377105	2.61	2.45	0.25	0.14	4.86	0.68	1.65	1.07
chr7:52722118-52722318	3.68	1.11	0.1	0.28	5.67	1.64	2.42	0.71
chr7:52988915-52989115	3.99	1.58	0.2	0.14	4.05	0.41	1.98	1.54
chr7:53178378-53178578	7.82	3.56	0.05	0.18	11.08	1.91	4.4	2.37
chr7:54263588-54263788	8.44	2.16	0.05	0.14	12.16	3.14	4.4	2.25
chr7:65704068-65704268	2.92	1.93	0.25	0.05	0.81	0.27	0.66	1.54
chr7:71394748-71394948	2.92	1.46	0.1	0.23	1.89	0	0.77	2.25
chr7:75420682-75420882	4.76	1.63	0.1	0.05	4.86	1.36	1.1	1.07
chr7:75420802-75421002	3.22	1.17	0.2	0.05	5.13	1.5	0.88	0.47
chr7:75468038-75468238	3.22	1.63	0.59	0.09	2.97	0.55	0.55	0.47
chr7:80682734-80682934	4.76	1.69	0.15	0.28	6.48	1.23	2.53	1.54
chr7:80682842-80683042	5.06	1.52	0.3	0.18	5.13	0.96	1.65	2.01
chr7:80703270-80703470	5.22	1.58	0.15	0.23	16.48	3.55	4.18	1.19
chr7:80763438-80763638	3.53	1.05	0.3	0.14	4.86	1.64	2.31	1.19
chr7:82516974-82517174	3.68	2.22	0.35	0.14	3.24	1.23	0.99	2.13
chr7:82600121-82600321	3.07	2.45	0.39	0.18	6.21	1.77	0.99	0.95
chr7:82717168-82717368	2.76	1.69	0.1	0.18	1.62	0.82	0.33	1.54
chr7:82745302-82745502	4.14	1.17	0.25	0.18	1.62	0.82	0.66	2.96
chr7:82801364-82801564	3.38	1.4	0.2	0.14	1.08	0.55	0.88	2.61
chr7:82847324-82847524	3.68	1.58	0.15	0	4.32	0.68	0.99	2.01
chr7:82941482-82941682	3.84	1.75	0.05	0.14	4.05	0.27	1.54	0.71
chr7:86610940-86611140	5.06	1.93	0.35	0.09	12.97	0.82	3.63	2.25
chr7:88009800-88010000	3.07	2.51	0.25	0.37	2.43	1.36	1.1	1.42
chr7:88092792-88092992	4.6	1.4	0.15	0.14	3.24	2.87	1.87	2.01
chr7:88357934-88358134	3.53	1.34	0.15	0.05	3.51	1.23	1.98	0.59
chr7:90014608-90014808	3.68	1.34	0.05	0.09	4.86	0.82	2.42	0.71
chr7:90803840-90804040	5.52	2.92	0.1	0.14	5.94	1.5	3.63	4.5
chr7:97208376-97208576	7.06	1.46	0.3	0.18	2.43	0.96	1.65	1.42
chr7:104728074-104728274	2.76	1.28	0.25	0	3.24	1.09	0.99	0.59
chr7:105713230-105713430	3.07	1.63	0.15	0.05	1.89	0.82	1.43	1.42
chr7:105728968-105729168	3.22	1.4	0.1	0.14	3.51	0.82	1.76	4.27
chr7:108526478-108526678	3.84	1.4	0.25	0.05	1.62	1.09	0.33	1.66
chr7:108614814-108615014	3.68	1.87	0.39	0.23	6.75	1.36	2.31	2.73
chr7:108729446-108729646	5.68	2.33	0.05	0.14	7.29	0.68	1.32	2.96
chr7:109054184-109054384	3.84	2.1	0.15	0.28	6.21	1.64	5.17	1.9
chr7:109399144-109399344	5.22	1.11	0.25	0.05	6.21	1.23	0.77	0.71
chr7:109486538-109486738	3.22	1.75	0.25	0.09	2.7	0.55	0.55	3.32
chr7:121460988-121461188	4.45	2.04	0.1	0.05	4.59	1.77	2.42	4.74
chr7:121623354-121623554	4.3	1.63	0.2	0.14	1.35	0.82	0.55	4.5
chr7:124757350-124757550	2.61	2.51	0.35	0.05	1.62	0.27	0.88	2.37
chr7:132615681-132615881	3.22	1.4	0.05	0.23	0.27	0	0.22	1.19
chr7:132630780-132630980	4.14	1.23	0.1	0.09	2.16	0.14	0.88	0.83
chr7:132632371-132632571	6.14	3.09	0.2	0.05	4.32	0.55	1.1	3.32
chr7:132634959-132635159	5.98	3.27	0.44	0.23	8.38	1.36	2.09	1.3
chr7:132732333-132732533	3.22	2.86	0.1	0.14	3.24	0.82	1.87	1.19
chr7:132750958-132751158	3.22	1.46	0.2	0	2.43	0.41	0.55	1.9
chr7:132779032-132779232	4.45	1.63	0.2	0.28	4.05	0.27	1.32	0.24
chr7:133513028-133513228	3.68	2.45	0.2	0.09	7.29	1.77	1.32	2.01
chr7:134119499-134119699	3.07	1.58	0.3	0.05	3.51	1.77	1.54	1.19
chr7:134170940-134171140	4.6	1.4	0.39	0.09	4.05	0.82	0.33	1.9
chr7:134234682-134234882	3.38	3.56	0.2	0.18	3.24	0.68	2.64	0.71
chr7:134439651-134439851	3.53	1.98	0.15	0.14	1.35	0.82	1.54	1.3
chr7:134920392-134920592	2.92	1.46	0.3	0.18	5.4	1.64	2.64	2.13
chr7:135020268-135020468	4.3	1.93	0.15	0.18	2.97	1.77	2.86	1.3
chr7:135527341-135527541	3.84	1.52	0.25	0.05	1.62	0.82	0.88	2.73
chr7:139926954-139927154	3.22	1.75	0.44	0.09	5.67	0.68	1.1	0.83
chr7:148258318-148258518	2.76	1.28	0.05	0	4.59	0.27	0.66	1.19
chr7:150190764-150190964	3.38	2.69	0.15	0.14	5.67	1.23	1.76	1.78
chr7:150194580-150194780	3.22	1.4	0.05	0.28	2.7	1.36	0.88	1.3
chr8:3279523-3279723	3.99	1.23	0.15	0.14	4.86	1.23	1.87	0.95
chr8:3355674-3355874	4.45	2.69	0.2	0.18	1.89	1.77	0.99	3.44
chr8:9977626-9977826	3.07	1.11	0.05	0.05	5.13	3.55	3.41	1.54
chr8:13159092-13159292	3.22	2.63	0	0.14	4.32	4.37	4.95	0.12
chr8:13213556-13213756	2.76	4.09	0.2	0.14	3.51	1.91	2.64	2.49
chr8:13594935-13595135	2.76	2.74	0.2	0	3.78	1.23	1.65	1.9
chr8:13600200-13600400	4.45	2.98	0.05	0.05	6.75	1.09	2.09	3.08
chr8:13601274-13601474	6.6	3.15	0.25	0.14	10	1.23	1.43	4.15
chr8:13686522-13686722	5.22	2.57	0.39	0.23	6.21	0.55	1.87	2.49
chr8:14961426-14961626	3.68	0.99	0.25	0.09	1.35	0.82	1.21	2.25
chr8:14985616-14985816	2.92	1.81	0.15	0.18	1.89	0.55	2.75	1.3
chr8:14994483-14994683	3.84	1.63	0.3	0.09	4.32	1.5	0.99	1.07
chr8:15018230-15018430	4.3	2.86	0.15	0.09	2.97	1.23	1.43	2.84
chr8:26213462-26213662	3.22	2.51	0.25	0.09	7.83	0.27	2.31	0.95
chr8:26384802-26385002	4.45	1.69	0.49	0.23	3.78	2.46	1.65	4.74
chr8:26707434-26707634	5.68	2.51	0.1	0	6.75	1.77	2.31	1.78
chr8:26711874-26712074	4.14	1.75	0.15	0.09	2.97	0.82	2.31	1.19
chr8:26712024-26712224	4.45	1.69	0.25	0.14	4.32	1.64	2.42	1.07
chr8:26712408-26712608	3.22	1.34	0.35	0.14	5.94	1.09	1.21	0.47
chr8:26735857-26736057	4.76	2.39	0.1	0.09	1.62	0.14	0.55	2.73
chr8:35279126-35279326	3.38	1.98	0.05	0.23	0.54	0.41	1.98	2.49
chr8:42502380-42502580	8.13	2.98	0.25	0.18	11.08	2.87	4.29	4.15
chr8:47637152-47637352	4.45	1.46	0.35	0.28	2.16	1.91	3.3	2.13
chr8:47824824-47825024	4.45	2.8	0.15	0.18	5.94	1.5	1.87	0.47
chr8:47930392-47930592	3.53	1.87	0.25	0.37	3.24	0.68	0.99	2.73
chr8:48026764-48026964	4.6	2.86	0.25	0.14	4.32	0.55	0.99	3.67
chr8:48799596-48799796	3.68	1.46	0.15	0.14	5.13	1.23	2.31	1.3
chr8:71317638-71317838	3.99	1.34	0.35	0.28	4.86	3.41	3.41	1.42
chr8:73133346-73133546	6.44	1.28	0	0.18	4.05	0.96	2.42	0.83
chr8:73133470-73133670	7.67	1.52	0.15	0.23	5.94	1.09	1.76	0.59
chr8:73219299-73219499	9.05	2.98	0.25	0.05	10	1.23	4.51	2.25
chr8:73986726-73986926	3.84	3.56	0.35	0.14	5.4	3.14	2.31	1.54
chr8:74660634-74660834	2.45	1.93	0.25	0.09	1.35	0.41	0.44	1.66
chr8:74684566-74684766	4.14	0.99	0.25	0.23	6.21	1.23	2.09	0.95
chr8:74796416-74796616	3.07	1.17	0.25	0.23	1.89	0.41	0.44	0.83
chr8:74801250-74801450	7.82	3.44	0.35	0.09	4.86	1.23	1.54	3.67
chr8:74803152-74803352	3.84	1.87	0.1	0.18	6.21	0.82	2.75	1.54
chr8:74842772-74842972	4.3	1.46	0.2	0.09	7.29	1.77	2.2	0.47
chr8:74842884-74843084	3.38	1.05	0.15	0.18	4.05	1.64	2.64	0.47
chr8:74874734-74874934	6.14	4.32	0.25	0.23	9.19	2.59	3.85	3.79
chr8:74875552-74875752	3.22	1.58	0.15	0.09	3.51	0.96	1.21	2.01
chr8:74878362-74878562	6.44	5.95	0.05	0.09	7.83	1.64	3.52	6.16
chr8:81818588-81818788	2.92	1.23	0.05	0.09	10.27	1.64	2.31	1.19
chr8:84160222-84160422	3.22	1.17	0.25	0.18	1.62	0.68	0.66	1.66
chr8:84292190-84292390	2.61	1.81	0.15	0.14	4.86	2.59	2.42	2.49
chr8:86651200-86651400	5.52	2.16	0.25	0	8.38	1.09	4.18	2.73
chr8:87185523-87185723	5.37	1.52	0.1	0.18	4.05	1.5	1.65	1.66
chr8:87500401-87500601	5.06	1.05	0.3	0.05	5.4	0.55	1.43	0.36
chr8:87502660-87502860	10.13	2.22	0.35	0.28	6.21	1.23	2.86	2.25
chr8:87509810-87510010	4.91	1.4	0.25	0.09	2.43	0.96	1.54	0.71
chr8:87509916-87510116	5.37	1.34	0.2	0.05	2.7	0.27	1.54	0.47
chr8:89231867-89232067	3.07	3.68	0.25	0.05	2.7	1.23	1.65	3.44
chr8:97125485-97125685	3.07	1.28	0.25	0.28	2.16	0.82	1.32	1.78
chr8:97958797-97958997	2.92	1.11	0.25	0.05	5.13	1.23	2.86	1.78
chr8:107165550-107165750	3.84	1.52	0.49	0.18	4.86	0.96	1.1	0.59
chr8:108147077-108147277	5.37	3.62	0.25	0.23	6.48	1.64	1.98	1.9
chr8:108209980-108210180	2.45	1.28	0.1	0.14	5.4	0.55	0.55	0.24
chr8:108578181-108578381	6.44	4.61	0.3	0.14	7.83	2.73	4.84	3.79
chr8:109817181-109817381	4.45	1.28	0.3	0.09	7.56	0.96	2.42	1.07
chr8:112089638-112089838	4.6	1.75	0.25	0.05	3.78	1.91	3.19	4.15
chr8:112132452-112132652	3.84	1.17	0.05	0.32	4.05	0.96	0.88	2.01
chr8:112217146-112217346	4.14	1.23	0.1	0.18	4.86	3.55	2.64	1.78
chr8:114119760-114119960	13.96	5.6	0.49	0.14	20.53	4.91	5.72	9.24
chr8:114345202-114345402	5.98	2.98	0.15	0.14	7.56	0.68	1.87	2.49
chr8:117713792-117713992	5.52	2.22	0.1	0.09	4.86	0.68	1.98	1.9
chr8:121947802-121948002	6.44	4.32	0.1	0.23	5.67	2.18	2.09	3.32
chr8:123013266-123013466	5.52	2.39	0.1	0.05	10.54	1.36	2.86	1.07
chr8:125524408-125524608	5.22	2.8	0.25	0.14	2.7	0.41	0.55	3.91
chr8:125556738-125556938	3.99	2.16	0.44	0.05	3.24	0.41	0.88	1.9
chr8:125558158-125558358	3.84	2.28	0.25	0.14	1.35	0.27	0.88	2.84
chr8:125566324-125566524	4.14	1.58	0.59	0.23	6.75	1.64	1.65	1.66
chr8:126799734-126799934	3.84	1.23	0.05	0.18	5.4	0.68	1.43	5.21
chr8:127224946-127225146	2.92	1.93	0.25	0.14	3.24	1.77	1.98	2.96
chr8:129109448-129109648	4.3	2.45	0.2	0.28	5.4	0.68	2.53	4.03
chr8:129186859-129187059	4.45	2.69	0.3	0.09	3.78	0.68	0.33	2.25
chr8:129356588-129356788	6.29	5.37	0.15	0.23	5.13	1.23	1.98	2.61
chr8:129371576-129371776	3.99	1.75	0.25	0.14	9.73	1.36	3.85	2.37
chr8:129379850-129380050	4.45	2.16	0	0.18	3.51	1.36	1.32	2.01
chr8:131073750-131073950	4.6	2.8	0.05	0.09	5.67	2.73	3.96	6.16
chr9:7836953-7837153	7.67	1.69	0.35	0	9.46	3.68	4.84	1.42
chr9:7872718-7872918	3.68	1.4	0.2	0.05	5.94	0.82	1.87	1.07
chr9:7872859-7873059	4.3	1.81	0.25	0.14	5.13	0.68	1.98	1.42
chr9:13269720-13269920	6.14	4.44	0.35	0.14	7.56	2.32	2.53	8.18
chr9:14712532-14712732	3.68	2.28	0.1	0.23	0.27	0.55	0.66	1.66
chr9:14822622-14822822	3.68	1.93	0.25	0.14	4.59	0.55	0.77	1.54
chr9:14849844-14850044	3.84	1.28	0.15	0.14	3.51	1.64	2.09	1.9
chr9:15084270-15084470	3.53	1.17	0.54	0.09	5.67	0.82	2.31	1.07
chr9:18096526-18096726	5.22	1.52	0.3	0.09	7.02	2.05	4.18	2.61
chr9:20569878-20570078	5.06	2.1	0.1	0.09	5.94	1.5	1.54	2.25
chr9:21171956-21172156	3.38	2.86	0.1	0.09	7.02	2.32	2.86	2.61
chr9:31108710-31108910	4.91	1.4	0.15	0.09	2.7	0.55	0.77	5.1
chr9:32307142-32307342	5.06	1.81	0.3	0.09	3.78	1.5	2.53	4.03
chr9:32326038-32326238	3.07	1.58	0.1	0.18	2.43	0.27	1.1	1.07
chr9:32346848-32347048	3.07	1.23	0.25	0.14	3.24	0.68	1.54	1.9
chr9:32348952-32349152	3.07	1.58	0.15	0.05	1.89	1.23	1.1	1.66
chr9:32423535-32423735	5.83	1.4	0.25	0.14	8.1	1.36	1.98	3.67
chr9:32513842-32514042	4.6	1.81	0.39	0	1.62	0.41	1.1	1.42
chr9:32539500-32539700	3.99	3.09	0.15	0.14	1.35	0.55	0.77	2.25
chr9:32718395-32718595	4.14	1.58	0.1	0.28	2.7	0.55	0.99	2.84
chr9:32733912-32734112	5.22	3.62	0.35	0.14	2.16	1.64	1.43	3.44
chr9:32736039-32736239	4.76	3.44	0.39	0.14	2.16	0.82	0.44	5.81
chr9:32736247-32736447	5.52	5.55	0.1	0.14	3.51	1.23	1.1	5.81
chr9:40926248-40926448	4.45	1.75	0.25	0.14	5.13	1.91	2.31	2.49
chr9:42904500-42904700	3.68	2.74	0.1	0.23	3.78	1.23	1.21	4.03
chr9:43839332-43839532	3.68	2.63	0.15	0.09	7.56	1.91	1.32	2.61
chr9:44113790-44113990	2.92	1.23	0.25	0.14	2.7	1.23	1.1	0.59
chr9:44323620-44323820	7.21	3.91	0.15	0.14	6.75	1.77	1.32	1.54
chr9:44341316-44341516	2.92	2.39	0.3	0.23	3.24	0.82	1.1	2.01
chr9:44580886-44581086	8.13	1.93	0.44	0.23	6.48	1.64	1.98	1.9
chr9:44788466-44788666	5.98	1.34	0.39	0.32	5.67	0.68	1.54	3.2
chr9:44794671-44794871	8.28	5.37	0.05	0.37	7.29	2.46	3.96	5.21
chr9:45100012-45100212	3.84	1.34	0	0.05	3.78	1.23	1.43	3.2
chr9:45763246-45763446	7.52	1.23	0.25	0.09	7.83	0.96	2.64	2.61
chr9:45983580-45983780	3.84	2.22	0.05	0.14	2.16	1.5	0.88	4.15
chr9:45984168-45984368	3.22	3.44	0.2	0.14	2.7	1.09	1.32	2.73
chr9:50576190-50576390	4.45	1.93	0.2	0.14	3.78	1.36	2.09	3.44
chr9:56266838-56267038	3.53	1.98	0.15	0.18	2.97	1.36	1.21	1.54
chr9:56313117-56313317	3.22	1.46	0.1	0.14	2.7	0.96	0.99	3.32
chr9:57187707-57187907	4.14	1.4	0.2	0.23	6.21	1.64	2.97	5.1
chr9:57488338-57488538	6.6	4.85	0.35	0.23	7.56	1.64	3.3	2.73
chr9:57495422-57495622	5.37	2.04	0.2	0.28	2.97	2.05	0.66	1.54
chr9:57495529-57495729	5.06	1.63	0.2	0.09	3.24	2.05	0.66	2.49
chr9:57758713-57758913	3.53	1.23	0.15	0.09	4.05	1.91	2.53	1.19
chr9:58100840-58101040	4.76	1.34	0.2	0.09	5.13	0.82	1.21	0.47
chr9:59334526-59334726	6.75	2.51	0.44	0.14	8.1	1.77	2.97	0.59
chr9:61517719-61517919	5.68	3.44	0.05	0.14	6.21	2.18	1.54	2.13
chr9:61527529-61527729	6.44	5.37	0.15	0.09	7.02	2.59	2.97	6.87
chr9:61528856-61529056	2.3	1.93	0.39	0.14	3.51	0.27	0.88	1.42
chr9:61550502-61550702	3.38	3.21	0.25	0.18	2.16	0.27	1.54	1.54
chr9:61555824-61556024	7.67	4.03	0.25	0.05	11.89	3.27	4.07	8.53
chr9:63554278-63554478	5.06	1.87	0.15	0.09	8.65	1.64	1.76	1.54
chr9:63568704-63568904	4.76	3.56	0.2	0.23	7.02	1.23	2.42	3.08
chr9:63569644-63569844	5.06	1.34	0.05	0.09	4.05	1.36	1.54	1.19
chr9:63588422-63588622	5.37	1.4	0.2	0.05	3.78	2.05	2.64	2.01
chr9:66129370-66129570	3.22	1.75	0.15	0.23	1.89	0.27	0.55	0.95
chr9:66440791-66440991	3.22	1.4	0.15	0.09	4.86	0.68	1.87	1.07
chr9:66730296-66730496	3.68	1.81	0.25	0.41	2.43	0.41	0.99	1.19
chr9:68882223-68882423	4.45	1.4	0.2	0.18	3.78	1.5	0.66	3.67
chr9:68882445-68882645	3.68	2.57	0.25	0.28	4.05	1.5	2.31	3.56
chr9:69137543-69137743	4.91	1.58	0.2	0.09	7.02	0.96	2.97	1.54
chr9:72833202-72833402	9.05	2.33	0.3	0.23	11.35	2.05	3.41	4.03
chr9:79641283-79641483	3.22	1.52	0.15	0.14	5.67	1.36	2.53	0.47
chr9:82868962-82869162	4.76	1.52	0.1	0.09	6.75	2.73	2.97	1.3
chr9:96295410-96295610	3.22	2.22	0.1	0.23	2.16	1.23	0.77	1.07
chr9:100543618-100543818	3.07	1.4	0.05	0.09	6.48	0.82	2.31	0.36
chr9:100978016-100978216	3.07	1.11	0.25	0.09	7.02	0.55	1.76	0.36
chr9:107198964-107199164	5.37	2.51	0.35	0.18	3.24	0.55	1.32	0.95
chr9:107215290-107215490	3.22	2.74	0.15	0	2.43	1.23	1.1	0.95
chr9:107535652-107535852	3.07	1.28	0.1	0.05	4.32	0.68	1.21	0.12
chr9:107981576-107981776	6.6	1.17	0.25	0.09	6.48	1.36	2.09	1.54
chr9:108953496-108953696	5.22	1.75	0.05	0.23	1.89	0.41	0.55	1.9
chr9:110547839-110548039	3.68	1.81	0.3	0.14	7.83	0.41	2.31	2.25
chr9:114330997-114331197	3.68	1.11	0.1	0.05	2.97	0.41	0.88	2.25
chr9:114349837-114350037	3.68	1.81	0.1	0.23	2.97	1.09	2.2	2.25
chr9:114662005-114662205	3.99	1.23	0.05	0	4.59	2.05	1.87	0.95
chr9:114662114-114662314	3.99	1.23	0.35	0	7.56	1.5	1.98	1.3
chr9:116247536-116247736	4.6	3.27	0.2	0.14	5.13	0.96	1.1	6.87
chr9:116275460-116275660	3.68	3.21	0.2	0.18	2.97	0.14	0.99	3.08
chr9:119653126-119653326	3.53	2.39	0.3	0.09	7.02	1.09	1.98	2.13
chr9:120492161-120492361	6.29	1.87	0.2	0.05	9.73	2.73	2.75	1.9
chr9:123626612-123626812	13.81	2.39	0.39	0.09	12.16	3.55	6.16	6.4
chr9_random:55584-55784	2.61	1.52	0.2	0.28	2.7	0.55	2.09	0.47
chrX:7147984-7148184	3.53	1.23	0	0.05	1.35	0.41	0.22	1.19
chrX:7161104-7161304	3.99	2.1	0.1	0.14	2.7	0.68	2.2	3.67
chrX:7298916-7299116	4.14	1.34	0.2	0.05	1.89	1.77	1.65	4.39
chrX:39855652-39855852	6.6	2.63	0	0.09	8.65	3.68	2.2	7.35
chrX:45496757-45496957	2.76	1.4	0.05	0.09	3.78	1.36	1.32	1.07
chrX:67638920-67639120	4.3	1.63	0.15	0.09	5.67	1.77	2.31	8.3
chrX:74754583-74754783	5.22	1.93	0.2	0.14	6.21	0.96	1.87	1.78
chrX:98835215-98835415	5.22	1.17	0	0.14	2.16	0.82	1.43	2.13
