# Supplementary material for: Genetic and epigenetic variation in the lineage specification of regulatory T cells
Source: eLife. 2015 Oct 28;4:e07571. doi: 10.7554/eLife.07571 (PMC4623597; doi:10.7554/eLife.07571)
Supplement: Supplementary file 9. — Orthologous regions are determined for the union of all human and mouse Foxp3 peaks. Values are averages across indicated cell populations after quantile normalization. DOI: http://dx.doi.org/10.7554/eLife.07571.022 [file elife07571s009.txt]

human	foxp3.human.treg.rep3	foxp3.human.treg.rep4	FOXP3_TregRA+_S30b	FOXP3_TregRA+_A	FOXP3_Tconv_S30b	FOXP3_Tconv_F	mouse	foxp3.rest.rep1	foxp3.rest.rep2	orig.input	dec.input	foxp3.act.rep1	foxp3.act.rep2	foxp3.act.rep3	foxp3.act.rep4
chr1:1310534-1310834	11.04	13.63	3.21	0.89	0.36	0.29	chr4:155205526-155205826	3.53	2.8	0.64	0.18	12.97	4.64	5.39	3.08
chr1:1510151-1510451	16.12	23.33	3.85	2.05	0.49	0	chr4:155079047-155079347	2.61	0.93	0.54	0.18	4.32	2.18	1.65	0.24
chr1:1624474-1624774	7.16	9.39	1.93	0.98	0.24	0.2	chr4:154975627-154975927	3.22	0.64	0.15	0.18	4.05	0.27	2.2	0.36
chr1:2222173-2222473	6.57	6.97	2.06	0.98	0	0.2	chr4:154547762-154548062	0.46	0.18	0.59	0.28	0	0.14	0.55	0
chr1:2322925-2323225	5.37	12.73	2.06	1.51	0.49	0.1	chr4:154460479-154460779	3.22	0.99	0.3	0.18	5.13	1.36	1.87	0.24
chr1:3541194-3541494	9.25	9.7	3.08	1.16	0.36	0	chr4:153535005-153535305	5.37	2.1	0.44	0.23	7.83	1.5	4.84	4.98
chr1:6259616-6259916	19.7	20.91	1.93	1.07	0.61	0.39	chr4:151699709-151700009	2.92	0.64	0.59	0.32	2.16	1.77	2.31	1.54
chr1:6520532-6520832	8.95	10	4.75	2.05	0.12	0.2	chr4:151494592-151494892	6.9	2.63	0.3	0.05	3.51	0.96	1.76	2.25
chr1:6761750-6762050	5.07	7.27	1.54	0.98	0.36	0	chr4:151307671-151307971	3.99	0.93	0.2	0.14	9.46	0.96	1.76	1.3
chr1:8021480-8021780	10.15	15.15	1.93	1.6	0.36	0.29	chr4:150283945-150284245	1.99	0.41	0.35	0.18	1.62	0.68	0.22	0.36
chr1:8229778-8230078	11.04	11.21	1.67	1.34	0	0.2	chr4:150120289-150120589	0.31	0.18	0.2	0.09	0.27	0.14	0.22	0.95
chr1:8482930-8483230	0.3	0.91	0.51	0.36	0.12	0.2	chr4:149943888-149944188	8.28	3.44	0.15	0.18	8.38	0.82	3.63	3.08
chr1:8487640-8487940	4.18	3.03	1.54	0.45	0.12	0	chr4:149940262-149940562	6.29	5.31	0.35	0.28	5.13	1.77	1.65	3.91
chr1:8516404-8516704	0	0	0.13	0.27	0.12	0.1	chr4:149919076-149919376	5.52	1.75	0.25	0.23	11.62	2.18	1.98	9.24
chr1:8761330-8761630	8.36	7.88	1.41	1.16	0.12	0.1	chr4:149747713-149748013	0.15	0.12	0.44	0.23	0.54	0	0	0.24
chr1:9486431-9486731	5.97	6.97	1.54	1.25	0.12	0.29	chr4:149230564-149230864	5.98	5.08	0.25	0.18	7.29	2.46	2.53	1.19
chr1:9704056-9704356	0	0.61	0.39	0.27	0.12	0.29	chr4:149076848-149077148	3.53	1.58	0.49	0.14	4.05	0.55	1.32	1.42
chr1:9711538-9711838	2.39	2.73	1.16	0.89	0.24	0	chr4:149072658-149072958	6.29	2.1	0.25	0.23	3.24	1.5	1.98	1.19
chr1:9712448-9712748	11.64	12.12	2.83	1.16	0.36	0.2	chr4:149071924-149072224	8.28	4.96	0	0.28	7.29	1.64	2.75	3.91
chr1:9777631-9777931	18.8	24.24	6.68	3.65	0.12	0.49	chr4:149032235-149032535	7.98	5.31	0.64	0.28	9.73	1.91	2.64	4.03
chr1:10003320-10003620	7.76	11.51	2.96	0.89	0.49	0.2	chr4:148859169-148859469	1.53	0.41	0.2	0.5	3.24	1.09	1.76	1.19
chr1:10040933-10041233	0.6	0.61	0.39	0.71	0.85	0.39	chr4:148843747-148844047	2.45	2.16	0.39	0.14	4.05	0.82	1.21	1.78
chr1:12147854-12148154	2.09	3.33	0.64	0.36	0	0	chr4:144890133-144890433	3.38	1.63	0.3	0.18	2.97	0	1.1	1.66
chr1:12210516-12210816	6.27	6.97	2.96	1.69	0.24	0	chr4:144851402-144851702	0.15	0.12	0.3	0.09	0	0.27	0.22	0
chr1:12217465-12217765	5.37	6.67	0.26	0.45	0	0.2	chr4:144844368-144844668	4.6	1.81	0.44	0.14	4.32	1.09	0.88	1.54
chr1:12446284-12446584	8.36	6.97	2.18	1.16	0	0.1	chr4:144652366-144652666	0.46	0.29	0.15	0.14	0	0.27	0.33	0
chr1:12509550-12509850	20.89	19.69	1.8	0.8	0.24	0.29	chr4:144615561-144615861	0.15	0.35	0.05	0.18	0	0.14	0	0.12
chr1:14020162-14020462	0	0	0	0	0	0.1	chr4:142809324-142809624	3.99	2.45	0.2	0.46	2.7	0.27	1.87	2.13
chr1:15853041-15853341	8.36	10.91	1.8	1.07	0.12	0.2	chr4:141346607-141346907	2.76	1.28	0.39	0.41	4.86	1.36	1.21	0.71
chr1:19789755-19790055	13.43	12.12	3.34	1.6	0.36	0.1	chr4:138766635-138766935	0.15	0.06	0.25	0.09	0.27	0.41	0.11	0.24
chr1:21620906-21621206	13.73	16.66	3.85	1.43	0	0.2	chr4:137464257-137464557	0.31	0.18	0.25	0.05	0.54	0.27	0.33	0.12
chr1:22778261-22778561	11.94	10.91	3.47	1.6	0.12	0	chr4:136604496-136604796	1.84	1.75	0.25	0.28	3.78	1.77	2.09	0.71
chr1:23345706-23346006	6.57	8.79	2.96	1.07	0.12	0.2	chr4:136158578-136158878	3.99	0.64	0.25	0.32	4.05	1.64	2.09	1.19
chr1:23851627-23851927	1.19	0.61	0.77	0.18	0.24	0.1	chr4:135733578-135733878	5.52	2.74	0.35	0.14	5.4	0.96	1.98	1.3
chr1:23884844-23885144	1.49	1.82	0.64	0.53	0.49	0	chr4:135700556-135700856	3.07	1.63	0.39	0.14	2.97	0.14	0.88	0.36
chr1:23928712-23929012	1.19	1.21	0.51	0.27	0	0.1	chr4:135656310-135656610	3.38	1.58	0.1	0.14	1.62	0.96	1.76	1.42
chr1:23946154-23946454	10.74	15.45	4.24	1.6	0.24	0.2	chr4:135637610-135637910	7.67	4.55	0.2	0.18	9.73	0.68	3.3	2.25
chr1:24127218-24127518	8.36	9.09	1.54	0.8	1.34	0.2	chr4:135519400-135519700	3.53	1.34	0.35	0.23	3.51	1.36	2.2	0.83
chr1:25174525-25174825	3.58	3.64	2.18	1.07	0	0	chr4:134762198-134762498	5.22	2.28	0.15	0.28	7.02	1.23	2.09	1.54
chr1:25251655-25251955	8.65	8.48	1.16	0.71	0.24	0.1	chr4:134713292-134713592	1.38	0.58	0.54	0.37	1.08	1.09	0.22	0.36
chr1:25348838-25349138	11.04	13.94	2.44	1.78	0.24	0	chr4:134636319-134636619	3.99	0.23	0.39	0.09	5.94	1.64	1.43	1.07
chr1:25664712-25665012	0.9	1.82	1.41	0.36	0.61	0.1	chr4:134470722-134471022	4.3	1.46	0.44	0.32	5.94	0.68	1.65	1.3
chr1:26324699-26324999	13.43	16.66	2.31	0.71	0	0.68	chr4:133951870-133952170	1.84	0.64	0.2	0.09	2.97	1.36	1.65	1.07
chr1:26613954-26614254	17.01	20	4.63	3.74	0.73	0.1	chr4:133677565-133677865	0.46	0.93	0.44	0.09	3.51	0.96	0.99	0.59
chr1:26619529-26619829	0	0	0	0	0	0	chr4:133672905-133673205	4.6	4.2	0.79	0.32	4.32	1.77	2.31	2.13
chr1:26868366-26868666	8.65	7.88	2.44	1.43	0.24	0.39	chr4:133431350-133431650	0	0.12	0.2	0.14	0	0.14	0.44	0.47
chr1:26947160-26947460	13.43	14.24	1.54	1.87	0.49	0.29	chr4:133369620-133369920	4.3	1.63	0.25	0.14	3.51	1.64	2.42	1.07
chr1:27019478-27019778	22.68	24.84	2.31	1.78	0.49	0.68	chr4:133312633-133312933	4.3	1.63	0.2	0.28	5.4	1.77	2.31	0.83
chr1:27021940-27022240	16.12	23.63	4.75	2.41	0.85	0	chr4:133310217-133310517	4.91	2.22	0.35	0.14	5.67	2.18	3.85	0.83
chr1:27070610-27070910	19.1	20.6	4.37	2.14	0.49	0.39	chr4:133262884-133263184	5.68	3.09	0.35	0.32	8.92	2.05	1.87	3.08
chr1:27126676-27126976	6.27	7.27	0.9	1.43	0.24	0	chr4:133215770-133216070	0.15	0.41	0.3	0.09	0.54	0.14	0.22	0
chr1:27160126-27160426	5.37	6.06	1.28	0.53	0.36	0.1	chr4:133181651-133181951	4.45	2.74	0.15	0.23	5.4	1.23	1.32	1.78
chr1:27648514-27648814	11.34	16.06	2.83	1.34	0.36	0.29	chr4:132833513-132833813	3.84	2.92	0.39	0.09	7.56	2.05	4.07	3.2
chr1:27816688-27816988	14.92	16.66	2.83	2.05	0.24	0.2	chr4:132686147-132686447	2.92	0.88	0.2	0.23	2.7	0.41	0.77	1.07
chr1:28157092-28157392	2.39	2.42	0.64	0.45	0.24	0	chr4:132398982-132399282	6.29	2.22	0.44	0.32	10.27	3.27	3.96	2.84
chr1:28526475-28526775	9.85	8.79	1.16	0.98	0	0.1	chr4:132109997-132110297	0.15	0.06	0.2	0.32	0.27	0	0	0.24
chr1:28975018-28975318	16.12	16.97	1.16	1.25	0.12	0.49	chr4:131825921-131826221	1.69	1.11	0.05	0.23	2.16	0.41	1.65	0.71
chr1:29253416-29253716	19.1	22.12	5.4	1.43	0.12	0.29	chr4:131596210-131596510	6.6	2.1	0	0.37	1.62	0.41	1.32	7.59
chr1:31216547-31216847	7.16	7.88	1.67	0.8	0.36	0.1	chr4:130480610-130480910	0	0.18	0.2	0.05	0	0.14	0.77	0
chr1:31247641-31247941	0	0	0	0	0.24	0	chr4:130455778-130456078	3.53	1.4	0.49	0.05	4.59	2.05	2.53	3.2
chr1:32409882-32410182	1.49	1.51	0.77	0.45	0.12	0.1	chr4:129488251-129488551	5.68	3.62	0.3	0.18	7.29	0.96	2.42	2.37
chr1:32715602-32715902	7.46	7.57	3.47	1.16	0.24	0.2	chr4:129252536-129252836	4.14	3.33	0.2	0.05	4.86	0.41	1.21	1.66
chr1:33282880-33283180	22.08	23.03	3.08	2.14	1.09	0.2	chr4:128866913-128867213	3.22	0.88	0.39	0.23	3.78	2.05	1.43	1.9
chr1:33446809-33447109	7.46	6.36	1.93	1.16	0.73	0.1	chr4:128721332-128721632	0.46	0.35	0.2	0.37	0	0	0.11	0.12
chr1:33592743-33593043	9.25	10.3	1.8	1.34	0.24	0.2	chr4:128602307-128602607	1.69	0.23	0.05	0.32	0.54	0.41	0.22	0.24
chr1:35497126-35497426	5.37	5.45	0.26	0.36	0.12	0.39	chr4:126754530-126754830	2.61	1.98	0.2	0.32	8.1	2.18	5.83	0.47
chr1:36396632-36396932	8.95	9.09	3.21	1.16	0.12	0.29	chr4:126106543-126106843	2.76	0.93	0.44	0.14	3.51	0.96	1.98	0.47
chr1:36929850-36930150	12.24	14.85	1.67	1.87	0.85	0	chr4:125724042-125724342	1.38	0.53	0.25	0.23	1.62	0.14	0.99	0.24
chr1:37942866-37943166	1.19	1.21	0.64	0.27	0	0.2	chr4:124802064-124802364	9.05	2.04	0.39	0.18	4.86	0.82	2.09	1.07
chr1:38455582-38455882	23.87	22.42	4.88	3.3	0.61	0.59	chr4:124391894-124392194	3.07	1.23	0.49	0.41	4.32	2.32	3.08	1.07
chr1:39025216-39025516	7.16	7.27	3.6	2.05	0.49	0	chr4:123876388-123876688	0	0.18	0.1	0.23	0	0.14	0.11	0
chr1:40506164-40506464	4.77	5.76	0.9	0.8	0.24	0.2	chr4:122563061-122563361	5.06	3.15	0.35	0.14	7.02	1.77	3.52	2.73
chr1:40626803-40627103	7.16	7.88	1.8	0.89	0.12	0.2	chr4:120887642-120887942	6.6	1.98	0.2	0.23	13.24	4.37	4.4	3.32
chr1:40723588-40723888	18.8	30	6.17	3.12	0.12	0.49	chr4:120770646-120770946	2.3	0.64	0.35	0.09	2.43	0.82	1.21	2.73
chr1:41174792-41175092	11.94	9.09	2.31	1.34	0	0.1	chr4:120488263-120488563	1.07	0.53	0.25	0.41	0.81	0.41	0.11	1.66
chr1:42380236-42380536	5.97	6.06	2.96	1.87	0.36	0.1	chr4:119492442-119492742	0.31	0.06	0.3	0.32	0	0.14	0.11	0.12
chr1:42800870-42801170	13.73	21.21	4.11	1.34	0.61	0.29	chr4:119212012-119212312	5.52	0.82	0.2	0.09	9.46	2.46	2.2	0.95
chr1:43123912-43124212	7.76	9.09	1.67	0.8	0.12	0.2	chr4:118992968-118993268	1.38	0.7	0.2	0.23	2.97	0.41	1.21	0.36
chr1:44678900-44679200	20.29	22.42	3.08	1.78	0.49	0.68	chr4:117354783-117355083	2.45	1.52	0.25	0.28	3.24	2.87	2.86	2.01
chr1:45273378-45273678	6.86	7.88	3.85	1.6	0.24	0.1	chr4:116798741-116799041	1.23	0.58	0.25	0.28	1.35	0.27	0.22	0.95
chr1:45452162-45452462	9.25	11.21	1.41	1.25	0.73	0.2	chr4:116691835-116692135	4.45	1.05	0.39	0.18	5.94	1.09	2.2	0.24
chr1:46806292-46806592	7.16	10.91	1.93	0.98	0.24	0.2	chr4:115726286-115726586	2.92	1.11	0.25	0.28	2.16	0.55	1.87	1.66
chr1:46867079-46867379	0	0	0.13	0.36	0.49	0.59	chr4:115682860-115683160	5.37	1.69	0.44	0	2.43	2.32	2.2	3.44
chr1:51425808-51426108	8.06	10.91	1.41	0.89	0.49	0	chr4:109349020-109349320	3.53	1.52	0.44	0.14	6.21	0.82	1.98	0.71
chr1:52499324-52499624	3.28	4.54	0.9	0.53	0.24	0.1	chr4:108520304-108520604	5.68	2.69	0.35	0.41	7.02	2.32	3.19	3.56
chr1:52889542-52889842	8.65	9.39	1.93	1.07	0.12	0.1	chr4:108231154-108231454	0	0.12	0.1	0.18	0	0.14	0.55	0.24
chr1:53017842-53018142	5.67	4.24	1.16	1.07	0.12	0	chr4:108133258-108133558	7.06	1.98	0.39	0.37	6.48	1.23	3.85	2.96
chr1:53480429-53480729	12.83	12.42	1.8	1.34	0.12	0.49	chr4:107743847-107744147	1.99	1.17	0.35	0.18	8.38	3.55	2.64	2.84
chr1:53878942-53879242	10.44	9.7	3.98	1.51	0.24	0	chr4:107392740-107393040	0.31	0.12	0.15	0.18	1.35	0.14	0	0
chr1:54873308-54873608	12.83	14.54	1.67	0.71	0.12	0.29	chr4:106582744-106583044	3.84	2.28	0.2	0.14	1.35	0.41	0.44	3.2
chr1:54965126-54965426	0	0.91	0.26	0.18	0	0.1	chr4:106500418-106500718	3.53	2.22	0.3	0.14	5.13	1.09	2.09	0.95
chr1:55181331-55181631	6.27	11.51	2.7	1.34	0.12	0	chr4:106351417-106351717	2.92	0.7	0.39	0.09	4.59	1.23	3.3	0.59
chr1:59165576-59165876	3.58	3.94	0.39	0.45	0.36	0.29	chr4:94645608-94645908	3.22	1.23	0.39	0.14	5.67	1.5	2.42	0.95
chr1:62248397-62248697	18.8	18.48	1.03	1.43	0.12	0.2	NA:0-0	0	0	0	0	0	0	0	0
chr1:63988817-63989117	12.83	18.48	2.31	1.69	0.12	0.49	chr4:99495763-99496063	2.45	1.52	0.3	0.37	5.13	1.23	1.87	2.13
chr1:65342849-65343149	7.76	6.67	1.54	0.27	0.12	0.2	chr4:100859976-100860276	3.99	4.2	0.39	0.32	3.24	1.36	1.98	4.74
chr1:65431556-65431856	9.55	12.12	3.6	0.98	0.49	0.1	chr4:100937401-100937701	2.92	0.41	0.2	0.14	7.02	0.68	2.09	0.83
chr1:66732872-66733172	0	0	0.13	0.09	0	0	chr4:102179560-102179860	6.29	4.44	0.25	0.14	6.21	1.23	1.43	7.47
chr1:66796475-66796775	18.5	15.45	2.7	0.36	0	0.39	chr4:102241681-102241981	4.91	3.97	0.1	0.32	2.43	1.23	1.21	6.52
chr1:66797242-66797542	1.19	1.82	0.51	0.27	0.12	0.2	chr4:102242454-102242754	3.68	1.52	0.35	0.23	1.89	0.68	1.32	2.49
chr1:66801504-66801804	14.62	14.54	3.6	1.43	0.24	0.59	chr4:102246718-102247018	1.53	1.17	0.2	0.05	1.35	0.55	0.33	1.42
chr1:77386185-77386485	0	0	0.26	0.18	0.12	0	chr3:152604712-152605012	4.14	2.8	0.15	0.18	7.02	2.32	2.86	4.27
chr1:77400121-77400421	0	0	0.13	0.09	0	0.2	chr3:152591612-152591912	4.14	1.58	0.2	0.05	1.35	0.68	0.44	2.61
chr1:78445084-78445384	5.67	8.18	2.18	1.16	0	0	chr3:151872882-151873182	0.61	0.41	0.15	0.09	1.08	0.55	0.99	0.12
chr1:86862019-86862319	9.85	10.6	1.54	1.78	0.12	0	chr3:144781239-144781539	0.31	0.47	0.15	0.28	0.27	0.27	0.55	0.36
chr1:89357074-89357374	15.22	19.69	2.7	1.25	0.73	0.2	chr3:142428062-142428362	2.76	1.17	0.35	0.28	4.32	2.18	2.86	1.42
chr1:89737408-89737708	1.49	0.91	0.26	0.09	0	0.29	chr3:142160478-142160778	2.3	1.46	0.15	0.32	2.43	1.77	1.21	2.84
chr1:90223172-90223472	3.58	2.73	1.16	0.89	0.24	0.49	chr5:106077736-106078036	4.45	2.1	0.44	0.18	7.29	1.64	1.98	1.42
chr1:93544596-93544896	17.31	21.21	4.37	1.6	0.12	0.59	chr5:108494491-108494791	5.83	1.87	0.44	0.28	4.05	2.73	4.84	2.37
chr1:93811230-93811530	6.86	9.39	2.57	1.43	0.12	0.2	chr5:108697702-108698002	2.3	1.34	0.25	0.28	4.05	0.55	0.88	0.36
chr1:94883552-94883852	6.57	7.27	1.8	0.89	0.24	0.29	chr3:121518208-121518508	0.31	0.47	0.2	0.28	2.43	0.55	0.55	0.12
chr1:100435392-100435692	7.16	10.3	1.93	1.43	0.49	0.2	chr3:116415026-116415326	0.31	0.47	0.15	0.28	2.43	0.27	1.43	0.24
chr1:100905730-100906030	9.85	6.97	2.31	1.16	0.36	0.2	chr3:116053615-116053915	0	0.35	0.05	0.23	0.27	0	0.22	0
chr1:101415094-101415394	7.46	6.97	2.57	1.6	0.36	0.49	NA:0-0	0	0	0	0	0	0	0	0
chr1:101547122-101547422	9.25	7.27	1.41	1.07	0	0.1	chr3:115548168-115548468	0	0.12	0.15	0.37	0.81	0.14	0.11	0.12
chr1:101577588-101577888	8.65	6.97	2.83	1.16	0	0.2	chr3:115518534-115518834	5.52	3.68	0.59	0.23	5.94	0.96	2.86	3.2
chr1:101593785-101594085	3.58	2.42	2.57	0.53	0.24	0.39	chr3:115504488-115504788	4.76	1.98	0.2	0.18	3.24	0.55	0.99	2.96
chr1:101647505-101647805	0.3	0.91	0.13	0.36	0	0	chr3:115461451-115461751	4.45	1.58	0.3	0.09	5.13	0.96	0.88	2.25
chr1:101702087-101702387	7.16	5.45	1.67	1.07	0.24	0.1	chr3:115417887-115418187	1.23	0.76	0.15	0.18	1.89	0.68	1.1	1.07
chr1:101730334-101730634	5.67	3.64	1.54	0.45	0.36	0.29	chr3:115385634-115385934	7.52	3.74	0.15	0.32	9.46	2.59	2.42	3.67
chr1:101744472-101744772	0	0.3	2.18	0.8	0	0.39	chr3:115376678-115376978	3.99	2.57	0.44	0.23	4.86	1.77	0.77	3.2
chr1:109189519-109189819	17.91	19.39	2.96	1.87	0.12	0.2	chr3:108764107-108764407	0.15	0.18	0.15	0.32	0	0.14	0.44	0.36
chr1:109633154-109633454	19.7	21.21	2.7	1.87	0.24	0.39	chr3:108365264-108365564	4.3	1.75	0.25	0.18	3.78	1.09	2.53	1.66
chr1:109642618-109642918	9.55	15.45	1.67	1.16	0	0.39	chr3:108357469-108357769	6.14	1.98	0.44	0.28	4.05	2.46	2.09	2.13
chr1:109820078-109820378	0.6	0.91	0.39	0.45	0.12	0.1	chr3:108192240-108192540	7.98	3.68	0.35	0.18	12.16	4.5	6.16	8.06
chr1:110026724-110027024	24.77	32.72	3.98	1.96	2.92	1.66	chr3:108012942-108013242	2.45	0.41	0.2	0.14	1.62	1.09	1.32	0.83
chr1:110344908-110345208	13.13	13.03	1.16	1.16	0.12	0.1	chr3:107649136-107649436	4.3	2.1	0.15	0.37	3.51	0.41	1.76	3.2
chr1:110950232-110950532	10.44	10	1.54	0.98	0.24	0.49	chr3:107081706-107082006	2.45	0.99	0.35	0.28	3.51	1.09	1.43	0.47
chr1:111174003-111174303	12.53	15.15	1.54	1.34	0.36	0.2	chr3:106883577-106883877	1.53	0.99	0.15	0.23	0.81	0.41	0	1.07
chr1:111215299-111215599	15.82	13.63	4.63	0.98	0.12	0	chr3:106841023-106841323	1.84	3.15	0.2	0.09	1.62	0.55	0.55	3.32
chr1:111417163-111417463	3.58	2.73	0.77	0.27	0	0.1	chr3:106591472-106591772	5.52	5.08	0.3	0.09	2.43	0.41	1.54	6.28
chr1:111746467-111746767	6.86	6.97	2.7	1.6	0.36	0	chr3:106285740-106286040	0	0.47	0.25	0.14	0.27	0.41	0.55	0.59
chr1:111758596-111758896	18.8	20.91	6.3	1.96	0.12	0.29	chr3:106264904-106265204	2.92	2.63	0.39	0.41	0.81	0.55	0.55	2.73
chr1:112058082-112058382	0	0.61	0.13	0.09	0.12	0.1	chr3:105695466-105695766	5.22	2.33	0.3	0.05	6.21	1.09	3.41	3.44
chr1:112135473-112135773	18.5	20.6	5.53	1.78	0.61	0.29	chr3:105628515-105628815	1.53	0.7	0.2	0.14	1.89	1.23	0.99	0.83
chr1:112146567-112146867	7.16	8.48	2.18	1.34	0.24	0.2	chr3:105618313-105618613	1.84	1.58	0.59	0.09	2.7	1.23	0.88	0.83
chr1:112298295-112298595	7.76	8.18	0.9	0.53	0	0.39	chr3:105490297-105490597	7.36	2.69	0.2	0.23	8.1	2.46	4.29	1.3
chr1:114414288-114414588	13.43	13.33	1.67	1.07	0.12	0.88	chr3:103663989-103664289	7.98	5.25	0.35	0.18	4.59	2.59	2.64	4.62
chr1:114447758-114448058	12.24	12.42	1.67	0.98	0.36	0.29	chr3:103613181-103613481	3.53	0.82	0.15	0.09	4.05	0.41	0.88	0.71
chr1:114472032-114472332	9.85	9.7	1.8	1.07	0.36	0	chr3:103595137-103595437	2.3	0.99	0.35	0.23	3.24	0.68	1.87	0.24
chr1:114889175-114889475	5.67	6.67	2.18	0.98	0.24	0.2	chr3:103187156-103187456	2.3	0.76	0.2	0.32	1.08	1.23	1.1	1.07
chr1:115605333-115605633	28.95	30	2.31	2.58	0.12	0	chr3:102559648-102559948	1.69	0.41	0.39	0.23	2.97	0.82	0.99	1.3
chr1:117306028-117306328	5.37	3.94	0.13	0.45	0.12	0.1	chr3:101084340-101084640	4.14	1.98	0.2	0.14	2.16	1.5	1.1	4.27
chr1:117312352-117312652	11.94	10.6	2.18	1.34	0.61	0.2	chr3:101078719-101079019	3.84	3.74	0.35	0.37	2.97	1.5	1.1	1.3
chr1:118198836-118199136	11.34	10.3	3.73	2.76	0.12	0.39	NA:0-0	0	0	0	0	0	0	0	0
chr1:118201321-118201621	8.36	10	1.54	1.51	0.49	0.2	chr3:100243501-100243801	0.46	0.12	0.1	0.09	0	0.14	0.33	0
chr1:120685438-120685738	0.9	1.21	1.93	1.96	0.36	0.1	chr3:97736102-97736402	3.53	2.22	0.59	0.14	2.97	0.55	1.76	3.32
chr1:144935404-144935704	9.85	8.48	3.6	0.89	0.61	0.98	chr3:97574371-97574671	0	0.06	0.05	0.09	0	0.14	0.11	0.12
chr1:145096212-145096512	15.52	20	1.28	0.89	0.24	0.2	chr3:97704949-97705249	2.92	1.11	0.2	0.14	1.89	0.68	1.43	0.95
chr1:145437520-145437820	18.5	20.91	5.01	2.67	0.12	0.49	chr3:96360940-96361240	2.3	1.87	0.35	0.28	2.43	0.96	1.1	2.37
chr1:145438243-145438543	5.37	10.3	3.47	1.16	0	0.2	chr3:96361636-96361936	4.45	2.39	0.84	0.28	6.48	2.05	3.41	2.25
chr1:146643952-146644252	8.65	9.7	3.08	1.07	0.49	0.1	chr3:97462047-97462347	1.99	0.99	0.39	0.09	2.7	0.55	2.09	0.95
chr1:147016832-147017132	12.83	10.6	1.67	1.43	0.24	0.2	chr3:97098299-97098599	0.15	0.29	0.54	0.09	0	0.41	0	0.24
chr1:148241428-148241728	16.12	13.33	1.54	2.14	0.36	0.2	NA:0-0	0	0	0	0	0	0	0	0
chr1:150064524-150064824	0.6	0.3	0.39	0.18	0	0.1	chr3:95836434-95836734	3.07	1.23	0.25	0.23	1.35	0.68	0.88	0.95
chr1:150459579-150459879	8.65	7.88	1.41	1.96	0.24	0.39	chr3:95558801-95559101	1.84	1.05	0.59	0.14	1.89	0.27	0.99	0.83
chr1:150535263-150535563	9.85	10.91	1.8	1.34	0.12	0.39	chr3:95477396-95477696	1.23	0.88	0.3	0.37	0	0.41	0.44	0.83
chr1:150535918-150536218	10.44	13.03	1.67	1.51	0.24	0.2	chr3:95476796-95477096	3.07	1.05	0.54	0.18	2.97	0.96	0.77	1.42
chr1:150536709-150537009	11.34	9.39	2.83	0.98	0.24	0.49	NA:0-0	0	0	0	0	0	0	0	0
chr1:150539800-150540100	27.46	28.48	3.98	1.69	0	0	chr3:95472992-95473292	4.14	2.16	0.3	0.28	2.7	0.96	0.99	1.9
chr1:150551981-150552281	5.97	7.88	0.9	0.36	0.12	0	chr3:95462516-95462816	4.14	1.75	0.3	0.14	7.83	1.77	3.85	0.71
chr1:151129673-151129973	0.6	3.64	1.67	0.53	0.36	0.1	chr3:94945461-94945761	2.76	2.39	0.25	0.23	4.05	1.23	1.54	0.71
chr1:151162551-151162851	13.43	19.39	1.93	0.98	0.24	0.29	chr3:94914762-94915062	2.3	0.82	0.49	0.14	1.89	1.36	2.42	0.83
chr1:151971987-151972287	0	0	0	0.09	0.12	0	chr3:93354116-93354416	2.3	1.23	0.39	0.32	1.08	0.55	1.43	2.01
chr1:152020590-152020890	6.86	6.67	2.57	1.34	0.12	0.1	NA:0-0	0	0	0	0	0	0	0	0
chr1:153539046-153539346	2.39	2.42	0.9	0.27	0	0	chr3:90390847-90391147	3.68	1.46	0.35	0.18	10	1.64	3.52	2.01
chr1:153700356-153700656	1.79	2.12	1.28	0.36	0.24	0.1	chr3:90237277-90237577	2.76	1.4	0.44	0.28	5.13	1.5	2.31	1.66
chr1:153918384-153918684	1.49	0.91	1.28	0.36	0.24	0	chr3:90069558-90069858	5.22	1.46	0.35	0.18	5.94	0.68	1.76	0.36
chr1:154154806-154155106	0.6	1.82	0.64	0.71	0	0	chr3:89884103-89884403	5.37	2.98	0.25	0.18	4.32	1.36	2.09	0.47
chr1:154436178-154436478	4.48	3.94	0.51	0.45	0	0.1	chr3:89676177-89676477	7.67	4.03	0.35	0.23	8.1	2.59	4.18	3.08
chr1:154531271-154531571	3.58	8.18	2.06	0.8	0.12	0.59	chr3:89577122-89577422	4.6	1.52	0.25	0.18	9.73	2.59	5.28	0.95
chr1:154580612-154580912	6.27	8.48	1.93	0.89	0.24	0	chr3:89534584-89534884	0.77	0.88	0.35	0.14	1.35	0.27	0.55	0.71
chr1:155057250-155057550	8.65	9.7	2.18	0.98	0.61	0.88	chr3:89120721-89121021	0.15	0.18	0.3	0.46	0.27	0.14	0.22	0.12
chr1:155214469-155214769	8.95	11.51	5.4	1.51	0.49	0.68	chr3:89000411-89000711	0.92	0.18	0.25	0.18	0.54	0.41	0.22	0
chr1:155505893-155506193	10.15	11.82	1.41	1.07	0.24	0.39	NA:0-0	0	0	0	0	0	0	0	0
chr1:156075987-156076287	3.88	3.94	0.39	0.89	0.61	0.2	chr3:88314052-88314352	5.98	4.2	0.39	0.32	10.27	1.36	2.42	1.9
chr1:156124943-156125243	0	0	0	0.18	0	0.2	chr3:88257920-88258220	4.3	2.04	0.2	0.14	2.97	1.36	0.99	4.27
chr1:156470493-156470793	3.88	6.06	0.51	0.8	0.24	0.1	chr3:87946098-87946398	4.3	1.75	0.35	0.14	5.4	0.96	2.42	0.47
chr1:156474789-156475089	12.24	12.42	1.8	1.43	0.73	0.39	chr3:87942509-87942809	4.6	1.98	0.25	0.23	5.4	0.68	0.55	0.71
chr1:156736953-156737253	3.58	3.64	1.41	1.07	0.12	0.2	chr3:87689588-87689888	5.68	3.85	0.3	0.18	2.7	1.36	1.87	5.93
chr1:156786845-156787145	1.79	1.82	0.51	0.18	0.36	0.1	chr3:87650554-87650854	3.84	1.93	0.25	0.32	4.05	2.05	1.76	5.21
chr1:156868015-156868315	0	0	0.64	0.09	0	0.1	chr3:87569046-87569346	3.68	2.33	0.2	0.23	7.02	0.96	3.08	1.54
chr1:159102096-159102396	1.49	0.91	0.51	0	0.12	0.29	chr1:175328808-175329108	3.99	3.97	0.25	0.09	6.21	5.87	3.74	15.41
chr1:160312968-160313268	7.16	6.97	1.8	1.07	0.36	0.1	chr1:174012731-174013031	2.76	0.76	0.44	0.28	2.97	1.09	1.87	0.83
chr1:160510076-160510376	6.27	6.67	1.8	1.34	0.73	0.29	chr1:173840146-173840446	0.61	0.12	0.35	0.18	0.27	0	0	0.36
chr1:160765706-160766006	37	32.12	4.88	2.76	0.12	0.1	chr1:173537444-173537744	2.92	1.69	0.39	0.37	1.62	0.68	1.87	1.19
chr1:160807316-160807616	9.55	10	2.96	1.16	0.73	0.1	NA:0-0	0	0	0	0	0	0	0	0
chr1:161039569-161039869	6.86	10.3	3.85	1.87	0	0.29	chr1:173318953-173319253	4.91	3.79	0.49	0.37	8.38	1.36	4.29	1.54
chr1:161135669-161135969	12.53	17.88	3.08	1.69	0.61	0.59	chr1:173211581-173211881	2.15	0.53	0.49	0.28	0.81	0.14	0.99	0.47
chr1:161171886-161172186	5.97	5.76	1.41	0.62	0.24	0.29	chr1:173177209-173177509	3.07	1.63	0.3	0.09	2.97	1.91	1.54	1.54
chr1:163291450-163291750	29.25	34.54	5.91	2.05	0.73	0.39	chr1:171461545-171461845	4.6	2.22	0.25	0.23	3.24	2.18	2.64	2.25
chr1:165738050-165738350	8.36	7.57	1.28	0.98	0.12	0.29	chr1:169238635-169238935	1.84	0.58	0.39	0.37	2.43	0.55	1.43	0.71
chr1:167597303-167597603	12.24	11.51	3.98	1.43	0	0.2	chr1:167639822-167640122	2.61	1.63	0.39	0.23	4.32	0.96	1.43	1.3
chr1:168147936-168148236	15.52	19.39	2.83	0.98	0	0.1	chr1:167167018-167167318	2.45	0.18	0.3	0.18	1.89	0.96	0.88	0.24
chr1:168504871-168505171	3.58	2.73	1.16	0.62	0.36	0.29	chr1:166890208-166890508	4.14	3.21	0.44	0.41	2.7	1.64	1.32	2.37
chr1:169013631-169013931	6.27	6.97	4.24	1.16	0	0.49	chr1:166445206-166445506	0	0.23	0.15	0.41	0	0	0.22	0
chr1:169574075-169574375	3.28	4.54	0.64	0.45	0.24	0.29	chr1:166065520-166065820	5.52	3.56	0.2	0.09	7.02	1.77	1.98	6.04
chr1:169661945-169662245	17.91	16.66	1.8	0.8	0	0.1	chr1:166008597-166008897	3.53	3.09	0.35	0.32	2.7	0.68	0.44	3.08
chr1:169862966-169863266	11.94	13.03	2.18	0.98	0.24	0.29	chr1:165860008-165860308	2.61	0.23	0.3	0.14	2.7	0.55	1.32	0.47
chr1:171711083-171711383	8.06	10.6	2.06	0.89	0.12	0.2	chr1:164500579-164500879	5.83	1.4	0.44	0.28	5.4	2.73	1.76	0.95
chr1:172501579-172501879	8.06	8.18	1.03	0.89	0.12	0.2	chr1:163807182-163807482	0.77	0.64	0.2	0.14	1.08	0	0	0.36
chr1:172668406-172668706	6.27	5.45	1.67	0.53	0	0.2	chr1:163696765-163697065	5.83	2.74	0.2	0.28	5.13	1.36	1.87	4.5
chr1:173683882-173684182	16.12	17.88	2.83	0.98	0.12	0.2	chr1:163061519-163061819	1.99	2.39	0.2	0.18	3.24	1.09	1.87	1.66
chr1:174992404-174992704	15.82	18.18	2.7	2.14	0.12	0	chr1:162125152-162125452	0.92	0.58	0.35	0.32	1.62	0.55	0.55	0.36
chr1:175161873-175162173	0.6	0.91	0.9	0.45	0	0	chr1:161974544-161974844	3.84	1.75	0.25	0.14	3.24	0.96	1.43	0.59
chr1:175178258-175178558	14.32	12.12	2.06	1.25	0	0.2	chr1:161954453-161954753	4.76	1.98	0.15	0.28	2.97	0.55	0.66	3.2
chr1:179851710-179852010	20.29	21.81	3.21	1.96	0.61	0.2	chr1:157882992-157883292	4.6	1.23	0.15	0.32	4.32	2.18	2.75	0.83
chr1:180471852-180472152	11.94	12.42	3.6	2.23	0.49	0.1	chr1:157405078-157405378	1.53	1.17	0.15	0.05	2.43	1.36	1.21	1.07
chr1:181057738-181058038	7.16	11.21	1.67	0.98	0.24	0.39	chr1:156946566-156946866	2.3	0.82	0.35	0.28	1.89	1.64	1.1	0.36
chr1:183441023-183441323	17.01	18.78	3.98	1.6	0.12	0.39	chr1:154750123-154750423	3.38	1.17	0.05	0.18	4.59	1.77	1.21	0.83
chr1:183925826-183926126	14.92	16.06	5.27	1.25	0	0.1	NA:0-0	0	0	0	0	0	0	0	0
chr1:184020664-184020964	8.36	10.3	4.11	2.14	0	0.2	chr1:154233637-154233937	2.15	0.35	0.25	0.18	2.43	0.55	0.88	0.36
chr1:184809648-184809948	8.95	9.39	0.51	0.27	0.49	0	chr1:153530071-153530371	8.44	3.27	0.1	0.09	5.67	0.41	0.33	6.52
chr1:184836124-184836424	22.68	21.51	2.31	1.25	0.12	0.1	chr1:153509778-153510078	0.15	0.18	0.35	0.14	0.27	0.27	0.33	0.24
chr1:192486028-192486328	16.12	18.18	1.54	0.8	0.12	0.29	chr1:146177479-146177779	6.75	6.07	0.3	0.37	4.05	1.91	1.98	7.7
chr1:192508083-192508383	15.82	15.75	1.16	0.89	0	0	chr1:146154234-146154534	3.53	3.62	0.35	0.37	5.4	0.55	1.21	3.08
chr1:192544661-192544961	22.68	22.72	2.7	0.45	0.12	0.1	chr1:146096132-146096432	4.45	2.39	0.3	0.18	2.43	0.27	1.21	3.2
chr1:192775048-192775348	8.65	9.09	0.64	0.62	0.12	0.39	chr1:145853674-145853974	7.36	2.39	0.25	0.18	5.67	1.23	2.2	6.28
chr1:193028468-193028768	9.25	10.91	3.47	1.87	0.12	0.39	chr1:145624146-145624446	5.98	0.64	0.2	0.23	9.73	1.5	2.64	1.19
chr1:193448422-193448722	39.39	40.3	6.55	2.67	0.36	0.2	NA:0-0	0	0	0	0	0	0	0	0
chr1:198460735-198461035	0	0	0.13	0.27	0.24	0.1	chr1:140200774-140201074	4.3	2.92	0.54	0.32	3.51	1.64	1.65	2.73
chr1:198526072-198526372	6.57	7.57	2.18	1.43	0.61	0.2	chr1:140144672-140144972	1.23	1.34	0.3	0.18	1.62	0.55	0.55	1.19
chr1:198588642-198588942	6.86	6.67	1.93	0.71	0.24	0	chr1:140091851-140092151	0.61	0.12	0.3	0.18	0.27	0.41	0	0.36
chr1:198590622-198590922	1.49	2.73	0.9	0.62	0.12	0.1	chr1:140088258-140088558	3.99	3.39	0.44	0.37	2.7	0.96	1.54	2.25
chr1:198650964-198651264	18.8	19.39	1.8	0.62	0.12	0.2	chr1:140033039-140033339	7.06	5.72	0.2	0.09	3.51	0.96	1.54	3.2
chr1:200321245-200321545	2.98	2.42	0.51	0.36	0.24	0.49	chr1:138581933-138582233	5.06	1.87	0.1	0.41	1.08	0.82	0.44	2.84
chr1:200390185-200390485	0.3	0.3	0	0	0	0	chr1:138513946-138514246	4.3	1.87	0.35	0.23	2.43	0.82	0.77	1.07
chr1:200707949-200708249	0.3	0	0.39	0.18	0	0	chr1:138242474-138242774	6.14	1.81	0.15	0.09	7.29	1.09	1.43	0.47
chr1:202777461-202777761	9.85	10.91	2.31	1.34	0.24	0	chr1:136456587-136456887	3.07	0.93	0.15	0.5	2.97	0.96	2.53	1.07
chr1:202779786-202780086	9.55	15.15	4.75	1.78	0	0.39	chr1:136453572-136453872	2.61	1.17	0.2	0.18	1.35	0.96	0.77	1.07
chr1:203258717-203259017	11.04	13.33	1.54	0.98	0	0	chr1:135990375-135990675	1.38	0.93	0.35	0.14	2.97	0.55	0.77	0.83
chr1:203293389-203293689	2.98	2.42	0.77	0.71	0.12	0.2	chr1:135960350-135960650	3.68	1.87	0.25	0.23	3.78	0.41	1.1	2.01
chr1:203576356-203576656	10.44	9.39	3.47	0.89	0	0.29	chr1:135712366-135712666	2.3	0.58	0.1	0.09	1.89	0.96	0.88	1.07
chr1:203651896-203652196	7.76	9.39	1.16	0.8	0.12	0.1	chr1:135649999-135650299	0.15	0.06	0.15	0.05	0	0.14	0	0.47
chr1:203734084-203734384	8.36	8.18	1.03	0.53	0.12	0.1	chr1:135586565-135586865	4.91	3.27	0.2	0.05	3.51	0.82	2.09	3.2
chr1:203830522-203830822	8.06	8.79	1.54	1.25	0.61	0	chr1:135506761-135507061	1.99	1.11	0.44	0.41	2.97	0.96	0.55	0.83
chr1:204380901-204381201	4.48	6.97	1.41	0.45	0.61	0.39	chr1:135027667-135027967	4.45	1.4	0.49	0.18	6.75	0.82	3.08	0.47
chr1:204485371-204485671	8.65	13.94	2.06	0.98	0.36	0.59	chr1:134921784-134922084	1.84	0.7	0.35	0.14	5.13	0.55	1.32	1.42
chr1:205091272-205091572	29.54	32.12	3.98	2.14	0.49	0.2	chr1:134373516-134373816	3.53	1.46	0.2	0.18	3.24	1.5	2.09	1.78
chr1:205180555-205180855	8.36	8.18	2.7	0.71	0.36	0.2	chr1:134313996-134314296	0.46	1.28	0.3	0.18	2.16	0.68	0.66	0.36
chr1:205257422-205257722	20.89	22.42	4.63	2.41	0.36	0.39	chr1:134238284-134238584	1.23	0.93	0.25	0.46	0.27	0.14	0.66	0.59
chr1:205600323-205600623	5.67	7.57	1.54	0.45	0.36	0.2	chr1:133904686-133904986	5.52	4.38	0.1	0.23	8.65	1.64	3.41	2.61
chr1:206294420-206294720	0	0.3	0.13	0.18	0.12	0.1	chr1:133534779-133535079	4.76	2.04	0	0.23	3.24	0.55	0.99	3.91
chr1:206730428-206730728	6.86	7.27	3.21	0.71	0.24	0.1	chr1:133096638-133096938	5.06	3.39	0.39	0.28	9.19	3.55	3.19	2.49
chr1:206748540-206748840	6.86	6.36	2.7	1.6	0	0.1	chr1:133085462-133085762	0.61	0.29	0.39	0.18	1.08	0.27	0.11	0.47
chr1:206785692-206785992	10.74	17.27	2.7	1.07	0.49	0.1	chr1:133049793-133050093	0.46	0.35	0.35	0.41	0.54	0.27	0.33	0.36
chr1:206976696-206976996	19.7	20.6	2.57	1.87	0.24	0	chr1:132890236-132890536	5.22	1.28	0.59	0.05	3.24	0.68	1.21	1.54
chr1:207095246-207095546	8.95	7.27	2.83	1.25	0	0.29	chr1:132762111-132762411	0.31	0.18	0.3	0.14	0.27	0	0.11	0.24
chr1:207096446-207096746	10.44	13.63	2.96	1.69	0.49	0.49	chr1:132760913-132761213	0.92	0.47	0.69	0.18	1.08	0	0.22	0.36
chr1:207494720-207495020	14.92	15.75	4.37	1.69	0.12	0	chr1:132359172-132359472	1.69	0.29	0.39	0.18	2.7	0.68	0.44	0.47
chr1:207997198-207997498	16.41	16.36	4.11	1.78	0.49	0.29	chr1:196843230-196843530	0.31	0.12	0.15	0.09	0.27	0	0.22	0
chr1:209929247-209929547	8.65	8.18	1.93	0.36	0.24	0.49	chr1:195027576-195027876	6.14	4.49	0.15	0.28	4.05	1.77	2.09	2.25
chr1:209942797-209943097	9.25	11.21	3.08	1.51	0.24	0.1	chr1:195015288-195015588	1.69	1.28	0.15	0.05	1.35	0.68	0.33	1.3
chr1:209957596-209957896	0.6	0.91	0.51	0.62	0.12	0.1	chr1:194999742-195000042	7.82	2.45	0.3	0.28	7.02	1.36	2.86	2.73
chr1:210001183-210001483	17.61	15.75	2.7	1.43	0.24	0.1	chr1:194956269-194956569	3.22	1.34	0.49	0.23	3.24	0.68	1.43	0.83
chr1:214601239-214601539	7.46	6.06	2.44	1.07	0.12	0.1	NA:0-0	0	0	0	0	0	0	0	0
chr1:218458414-218458714	16.12	17.88	4.24	2.23	0	0.29	chr1:188573031-188573331	1.99	0.93	0.64	0.23	2.7	1.77	1.98	2.13
chr1:221886508-221886808	11.94	10	1.93	1.34	0.12	0	NA:0-0	0	0	0	0	0	0	0	0
chr1:221915605-221915905	19.7	21.81	3.08	2.41	0.12	0.29	chr1:185857860-185858160	2.92	0.88	0.05	0.28	6.21	0.55	1.76	0.71
chr1:221951160-221951460	7.46	6.36	0.51	0.62	0	0.1	chr1:185829544-185829844	6.75	4.32	0.25	0.09	6.75	2.32	2.53	6.99
chr1:222817411-222817711	6.57	9.7	1.8	1.07	0.61	0	chr1_random:318766-319066	1.69	0.41	0.2	0.23	2.16	0.41	0	0.36
chr1:222828247-222828547	5.37	9.09	1.16	0.8	0.12	0.2	NA:0-0	0	0	0	0	0	0	0	0
chr1:222886556-222886856	18.8	20.6	4.11	1.78	0.85	0	chr1_random:269766-270066	2.61	0.41	0.25	0.05	5.94	1.36	1.76	1.3
chr1:224517813-224518113	3.58	5.15	0.77	0.62	0.49	0.1	chr1:183074212-183074512	3.84	1.93	0.39	0.14	3.24	2.32	3.3	1.78
chr1:224690501-224690801	0.3	0.3	0.13	0.09	0.24	0.1	chr1:183186826-183187126	4.3	1.75	0.3	0.28	4.59	0.68	0.99	1.54
chr1:225632684-225632984	10.74	12.73	2.83	1.34	0.36	0.29	chr1:183790934-183791234	3.53	2.22	0.25	0.14	3.78	0.68	3.3	2.61
chr1:225654821-225655121	8.06	8.79	1.54	1.07	0.12	0.2	NA:0-0	0	0	0	0	0	0	0	0
chr1:226084916-226085216	14.32	13.33	5.01	2.32	0.24	0.2	chr1:182856528-182856828	1.69	0.35	0.35	0.37	1.35	0.41	0.44	1.9
chr1:226186963-226187263	7.76	8.18	1.28	1.07	0	0.1	chr1:182781049-182781349	3.99	1.93	0.54	0.18	6.21	1.5	1.65	1.07
chr1:226850713-226851013	27.16	29.09	1.93	1.69	0.36	0.29	chr1:182333754-182334054	3.53	1.4	0.2	0.23	5.67	0.68	1.43	2.96
chr1:226862762-226863062	14.62	15.15	3.6	1.16	0	0.1	chr1:182323253-182323553	1.69	0.93	0.44	0.18	2.7	0.68	1.21	0.83
chr1:226921381-226921681	0.6	0	0.39	0.09	0.24	0.1	chr1:182265775-182266075	5.52	1.75	0.2	0.18	1.89	0.68	1.21	3.44
chr1:226927002-226927302	12.83	14.54	3.08	0.27	0.36	0.68	chr1:182260362-182260662	5.37	5.02	0.25	0.23	3.24	0.41	1.76	2.25
chr1:227922888-227923188	8.36	12.73	3.34	1.6	0.61	0.1	chr11:59263483-59263783	1.53	0.47	0.44	0.23	1.62	0.27	0.99	0.12
chr1:230265607-230265907	0.3	0.3	0	0.18	0.12	0.1	chr8:126799684-126799984	4.45	1.52	0.25	0.23	6.48	1.09	1.87	6.64
chr1:231108470-231108770	5.07	6.67	1.16	1.07	0.24	0.1	NA:0-0	0	0	0	0	0	0	0	0
chr1:231113182-231113482	7.16	7.88	2.44	1.25	0.12	0.29	chr8:127244907-127245207	0.15	0.18	0.25	0.28	0.27	0.14	0.22	0.12
chr1:234509311-234509611	9.55	10.6	3.21	1.07	0.73	0.1	NA:0-0	0	0	0	0	0	0	0	0
chr1:234737047-234737347	1.19	0.91	0.26	0.09	0.12	0.1	chr8:129109398-129109698	4.91	2.63	0.3	0.28	7.29	0.96	3.08	4.86
chr1:234856916-234857216	0	0.3	0	0.09	0.12	0.1	chr8:129186809-129187109	5.22	3.27	0.3	0.14	4.59	0.96	0.66	2.37
chr1:235099018-235099318	6.57	8.18	1.8	1.16	0.24	0.29	chr8:129356571-129356871	6.75	6.07	0.2	0.28	5.13	1.23	2.09	3.79
chr1:235114231-235114531	0.9	0.61	0	0.18	0	0.1	chr8:129371526-129371826	5.37	2.39	0.35	0.18	11.35	2.05	4.29	2.96
chr1:235147696-235147996	15.82	15.45	2.96	1.78	0	0.88	chr8:129391711-129392011	4.14	1.28	0.35	0.23	1.89	1.09	0.66	0.59
chr1:236162794-236163094	13.73	12.42	1.28	1.16	0.12	0.29	chr13:13587175-13587475	0	0.18	0.1	0.23	0	0.14	0.33	0.12
chr1:236767694-236767994	5.67	7.88	1.8	0.89	0.24	0	chr13:12487473-12487773	1.23	0.47	0.49	0.14	1.35	0.82	0.77	0.12
chr1:246119624-246119924	5.67	7.88	1.54	0.8	0.24	0.1	chr1:181041594-181041894	0.31	0.06	0.2	0.18	0.54	0	0.22	0.24
chr1:246729530-246729830	5.97	5.15	1.67	1.34	0.24	0.29	chr1:181476326-181476626	3.68	1.69	0.15	0.05	4.59	2.05	1.87	1.07
chr1:249120380-249120680	5.67	6.67	1.93	1.25	0.24	0	chr11:58143617-58143917	0.15	0.29	0.3	0.05	1.08	0.41	0.33	0.24
chr10:3847400-3847700	21.49	19.39	3.34	1.07	0	0.2	chr13:5844957-5845257	3.07	2.45	0.3	0.23	1.89	0.27	0.77	4.03
chr10:3852286-3852586	9.25	8.18	1.93	1.25	0.24	0.1	chr13:5840768-5841068	0.61	0.35	0.25	0.14	0.27	0	0	0
chr10:6093036-6093336	24.47	21.21	3.08	1.87	0.24	0	chr2:11575057-11575357	5.83	3.27	0.35	0.14	4.05	1.09	1.65	3.44
chr10:6128373-6128673	11.64	12.73	4.88	2.14	0.24	0	chr2:11527680-11527980	0	0.12	0.25	0.09	0	0	0.11	0.12
chr10:6205770-6206070	8.95	14.85	3.85	1.87	0.24	0	chr2:11456892-11457192	0.15	0.47	0.35	0.09	1.62	0.14	0.44	0.12
chr10:6390124-6390424	9.85	11.21	1.67	0.89	0	0.29	chr2:11296619-11296919	1.53	0.99	0.2	0.23	1.62	0.55	0.11	2.84
chr10:6487621-6487921	5.67	4.54	0.64	0.71	0.24	0	chr2:11210202-11210502	2.92	1.46	0.25	0.32	1.89	1.36	2.31	1.78
chr10:6572180-6572480	9.25	8.79	3.47	1.96	0.24	0.1	chr2:11139826-11140126	5.83	5.6	0.44	0.32	8.92	3.68	2.86	10.31
chr10:6585048-6585348	8.65	7.27	2.44	2.05	0.12	0.2	chr2:11125897-11126197	2.3	2.74	0.39	0.32	2.97	0.68	1.21	1.9
chr10:6600284-6600584	21.19	16.97	2.7	0.8	0.12	0.29	chr2:11114919-11115219	9.82	5.55	0.25	0.23	5.4	2.73	1.87	6.4
chr10:6625327-6625627	9.55	9.39	2.7	1.6	0.24	0	chr2:11091697-11091997	2.76	2.63	0.35	0.23	1.62	0.55	0.55	2.49
chr10:8102052-8102352	9.55	8.79	1.16	0.98	0.24	0.1	chr2:9794460-9794760	2.61	2.1	0.15	0.05	2.16	0.82	1.21	2.01
chr10:8374313-8374613	8.06	10.3	4.24	2.14	0.49	0	chr2:9515653-9515953	8.59	3.15	0.35	0.32	9.73	3	4.07	4.15
chr10:11205163-11205463	15.22	14.85	3.98	1.96	0.12	0.39	chr2:6644666-6644966	2.15	1.23	0.35	0.18	1.62	1.23	0.55	3.08
chr10:11445203-11445503	12.53	13.03	2.83	0.98	0.36	0.29	chr2:6405010-6405310	0.15	0.12	0.39	0.05	0	0.27	0	0.12
chr10:12110558-12110858	18.2	20	3.98	2.94	0.36	0.1	chr2:5863712-5864012	0.77	0	0.25	0.14	0.27	0.27	0.33	0.12
chr10:12223421-12223721	8.95	12.42	4.24	1.87	0.24	0.29	NA:0-0	0	0	0	0	0	0	0	0
chr10:12238034-12238334	11.04	12.73	2.18	1.16	0.61	0.49	chr2:5765867-5766167	1.99	1.34	0.54	0.28	2.43	0.55	1.54	1.54
chr10:13628786-13629086	10.74	16.66	3.73	1.25	0.49	0.29	chr2:4573033-4573333	4.14	2.04	0.3	0.55	7.56	1.91	3.08	3.56
chr10:14625292-14625592	6.57	7.27	1.28	0.8	0.12	0.59	chr2:3648612-3648912	5.06	3.04	0.2	0.18	4.05	1.23	1.87	2.37
chr10:14629555-14629855	1.49	1.82	0.51	0.45	0.12	0	chr2:3644910-3645210	3.99	1.87	0.1	0.32	0.54	0.27	0.99	2.25
chr10:14640447-14640747	0.6	0.3	0.13	0.09	0.24	0	chr2:3635154-3635454	6.29	3.21	0.1	0.14	2.97	1.09	1.65	2.61
chr10:14644086-14644386	5.67	6.06	1.28	0.89	0.36	0.2	chr2:3632725-3633025	0.77	0.41	0.35	0.18	0.27	0.14	0.22	0.36
chr10:14701591-14701891	3.88	4.24	0.77	0.27	0.36	0.2	chr2:3575306-3575606	4.45	1.75	0.2	0.23	8.1	0.82	3.08	2.96
chr10:17071570-17071870	5.37	5.76	0.77	0.98	0	0.2	chr2:13335175-13335475	4.6	4.2	0.25	0.18	1.89	1.36	0.99	2.61
chr10:17243559-17243859	7.76	11.51	3.6	0.98	0.36	0.39	chr2:13466190-13466490	2.3	0.64	0.54	0.23	1.08	0.82	1.98	0.95
chr10:17271910-17272210	3.58	4.54	2.57	0.98	0.12	0.1	chr2:13496529-13496829	3.53	1.58	0.35	0.14	4.86	1.64	2.42	1.07
chr10:17470833-17471133	9.85	10	2.7	1.43	0.36	0	chr2:13679125-13679425	5.06	4.67	0.25	0.28	5.4	2.46	1.65	4.74
chr10:17688040-17688340	11.34	11.51	1.93	1.25	0.24	0.29	chr2:13997410-13997710	0.31	0.06	0.2	0.14	0	0.14	0.22	0.12
chr10:22725798-22726098	8.36	11.51	1.54	1.07	0.24	0	chr2:18688603-18688903	1.99	0.35	0.35	0.23	2.43	0.96	1.1	0.71
chr10:22955383-22955683	11.64	13.33	2.44	1.6	0.61	0.29	chr2:18874029-18874329	1.69	1.11	0.25	0.37	0	0	0.11	0.71
chr10:22971126-22971426	5.97	5.45	1.28	0.8	0	0.1	chr2:18884390-18884690	0.15	0.06	0.3	0.28	0.54	0.55	0	0.12
chr10:23727818-23728118	7.76	12.12	2.96	2.41	0	0.29	chr2:19579173-19579473	7.36	1.93	0.39	0.32	18.64	2.87	5.61	2.49
chr10:26737660-26737960	5.97	5.76	2.18	1.07	0.24	0.49	chr2:22639744-22640044	3.84	3.5	0.1	0.28	3.24	0.55	1.43	4.39
chr10:26768661-26768961	2.69	1.21	1.16	0.62	0.12	0.29	chr2:22661096-22661396	3.99	2.74	0.2	0.14	2.7	1.23	1.65	2.49
chr10:27792884-27793184	7.16	9.7	1.54	0.71	0	0.2	chr18:6764858-6765158	6.6	2.51	0.64	0.32	13.24	3.96	6.16	6.4
chr10:32635218-32635518	6.27	6.36	1.28	0.36	0.12	0	chr18:6489985-6490285	4.3	1.52	0.44	0.14	6.21	0.96	2.75	0.71
chr10:33406729-33407029	11.04	12.73	0.26	0.27	0.12	0	chr8:131073700-131074000	5.98	3.62	0.05	0.14	6.75	3.14	4.73	7.59
chr10:43782788-43783088	8.06	11.51	2.83	1.87	0.12	0.49	chr6:117940738-117941038	0	0	0.1	0.05	0	0.27	0	0
chr10:43892644-43892944	2.98	5.15	1.54	0.36	0.12	0.1	chr6:117866798-117867098	3.22	2.16	0.44	0.14	5.4	0.96	2.31	0.83
chr10:43904388-43904688	4.18	6.67	0.9	0.36	0.12	0.1	chr6:117856746-117857046	6.75	2.98	0.49	0.18	8.92	2.18	4.73	1.54
chr10:43916674-43916974	0	0.3	0.13	0.09	0.12	0.1	chr6:117849649-117849949	0.31	0.35	0.39	0	0.81	0	0.11	0.12
chr10:46090180-46090480	5.37	10.3	2.7	1.25	0.24	0	chr6:116287914-116288214	0.92	0.41	0.2	0.14	2.97	0.41	1.32	0.24
chr10:46168147-46168447	6.57	10.6	3.34	1.25	0.97	0	chr6:116214010-116214310	1.69	0.23	0.15	0.05	2.7	0.27	0.77	0.24
chr10:52267069-52267369	0.6	0	0.13	0.27	0	0.1	chr19:32350096-32350396	4.3	2.57	0.1	0.18	1.62	0.82	1.32	3.08
chr10:64515383-64515683	0.6	0.3	0	0	0.12	0.1	chr10:67049019-67049319	5.22	1.98	0.35	0.23	4.32	0.68	1.1	2.84
chr10:71077956-71078256	0.3	1.21	0.13	0.62	0.12	0.1	chr10:61803192-61803492	4.91	2.63	0.59	0.09	2.7	3	2.64	3.32
chr10:73496003-73496303	1.19	0.91	1.54	0.62	0.12	0.1	chr10:59843896-59844196	4.45	3.56	0.1	0.37	3.78	1.77	2.75	1.54
chr10:73526923-73527223	2.09	2.73	0.77	0.09	0.24	0.1	chr10:59814570-59814870	4.45	2.04	0.35	0.28	4.86	1.36	2.86	3.79
chr10:73846866-73847166	6.86	12.73	5.01	1.96	0.24	0	chr10:59570183-59570483	0.77	0.12	0.15	0.18	0.81	0	0.33	0
chr10:74008598-74008898	10.74	8.18	2.44	0.89	0.12	0.59	chr10:59436876-59437176	6.29	7	0.49	0.14	6.21	1.77	2.09	1.19
chr10:74056910-74057210	12.83	13.63	1.8	1.43	0.12	0.2	chr10:59395344-59395644	1.23	0.35	0.1	0.14	1.08	0.55	0.44	0.47
chr10:74114683-74114983	6.27	6.97	2.06	1.16	0	0.1	chr10:59342087-59342387	3.07	1.4	0.25	0.32	7.56	0.68	3.3	1.54
chr10:75490176-75490476	7.16	11.51	1.67	0.98	0	0.2	chr6:118369362-118369662	2.15	0.93	0.54	0.28	1.35	0.55	1.21	0.59
chr10:75716432-75716732	1.49	1.82	0.39	0.27	0	0.29	chr14:21704471-21704771	3.68	2.45	0.25	0.28	3.51	1.5	1.1	2.25
chr10:76782051-76782351	6.27	5.45	1.16	0.89	0	0	chr14:22481692-22481992	0.46	0.23	0.25	0.32	1.08	0.14	0.33	0.12
chr10:80897634-80897934	0.9	1.51	0.77	0.45	0	0	chr14:26336766-26337066	3.84	2.16	0.44	0.05	7.83	1.77	1.87	3.44
chr10:81077457-81077757	21.79	20.91	3.21	1.25	0.97	0.2	chr14:26487548-26487848	0.31	0.23	0.2	0.05	0	0	0.33	0.24
chr10:81947202-81947502	18.5	20.3	6.17	2.67	0	0.2	chr14:26678261-26678561	0	0.35	0.39	0.18	0	0	0.11	0
chr10:89622051-89622351	10.74	14.24	2.83	1.6	0.36	0.29	chr19:32830955-32831255	1.23	1.28	0.35	0.32	0.81	0.41	0.99	0.36
chr10:90585041-90585341	18.5	18.18	2.7	1.43	0.24	0	chr19:34199084-34199384	0.15	0.18	0.05	0.23	0	0.14	0.22	0.71
chr10:93557311-93557611	0.6	0.3	0.39	0.18	0	0.2	chr19:36907900-36908200	3.99	1.81	0.3	0.37	1.62	0.96	0.99	5.33
chr10:93558781-93559081	5.37	3.03	0.64	0.18	0.24	0.29	chr19:36909354-36909654	5.52	1.69	0.25	0.14	2.97	1.5	2.97	6.52
chr10:94351376-94351676	10.74	14.85	2.96	1.34	0	0.1	NA:0-0	0	0	0	0	0	0	0	0
chr10:95462253-95462553	16.41	19.39	5.01	2.23	0.85	0.68	chr19:38298548-38298848	4.91	1.58	0.49	0.05	6.21	3.55	3.08	1.07
chr10:97889609-97889909	8.95	8.79	1.54	0.8	0.49	0.29	chr19:40969014-40969314	2.45	0.82	0.3	0.23	3.78	1.36	1.65	0.83
chr10:99078818-99079118	12.24	16.36	3.6	1.78	0.12	0	chr19:41904285-41904585	3.07	1.4	0.1	0	4.59	2.18	1.98	0.95
chr10:102133030-102133330	5.97	6.97	2.31	0.98	0.12	0.49	chr19:44388960-44389260	0	0.35	0.3	0.18	0.27	0.27	0.11	0.24
chr10:103578194-103578494	21.19	20.6	2.18	1.16	0.85	0.49	chr19:45858027-45858327	5.37	2.69	0.35	0.32	5.94	1.5	1.43	1.66
chr10:104180742-104181042	13.43	18.18	2.06	1.07	0.24	0.29	chr19:46402819-46403119	2.61	0.64	0.44	0.28	1.62	0.55	0.55	0.36
chr10:104522233-104522533	0	0	0	0	0	0.2	chr19:46687659-46687959	3.38	2.1	0.25	0.23	2.7	0.68	0.66	2.84
chr10:104530773-104531073	0	0	0	0	0	0	chr19:46694438-46694738	6.44	2.1	0.1	0.09	5.4	0.82	0.99	2.01
chr10:105881085-105881385	8.06	8.18	1.16	0.36	0.24	0.39	chr19:47805666-47805966	5.52	4.09	0.2	0.18	8.38	0.96	2.31	0.71
chr10:111827774-111828074	1.19	2.12	0.51	0.62	0	0.1	chr19:53260054-53260354	3.99	2.1	0.2	0.28	3.78	1.36	2.31	2.25
chr10:111836638-111836938	4.48	4.85	1.41	0.62	0.12	0.2	chr19:53268704-53269004	4.45	3.21	0.35	0.05	2.43	0.82	1.21	2.96
chr10:112114864-112115164	1.49	1.21	0	0	0.24	0.49	chr19:53497825-53498125	4.91	1.69	0.44	0.05	4.59	0.82	1.54	0.83
chr10:112116359-112116659	12.24	13.33	0.9	0.89	0	0.2	chr19:53499143-53499443	6.44	1.98	0.44	0.32	5.94	1.91	2.42	2.84
chr10:112147779-112148079	0.6	1.21	0.39	0.18	0.12	0	chr19:53517851-53518151	3.84	1.75	0.3	0.23	2.97	0.96	1.21	2.01
chr10:112174218-112174518	13.43	12.12	0.9	1.51	0.24	0.29	chr19:53539188-53539488	6.9	3.79	0.35	0.37	11.35	1.09	3.3	7.23
chr10:112262840-112263140	15.52	18.18	2.18	2.94	0	0.39	chr19:53608627-53608927	1.53	0.53	0.2	0.14	1.35	0.41	0	1.3
chr10:112263790-112264090	20.59	16.06	2.44	1.78	0.24	0.2	chr19:53609780-53610080	1.69	0.18	0.3	0.09	0.81	0.14	0.66	0.47
chr10:112617417-112617717	0.9	0.91	0.39	0.53	0.24	0.1	chr19:53965444-53965744	3.99	2.1	0.39	0.18	2.43	0.96	1.76	1.9
chr10:112624445-112624745	27.46	27.57	4.75	1.78	0.12	0.1	chr19:53972556-53972856	0	0.23	0.2	0.09	0	0.14	0	0
chr10:116286488-116286788	11.64	13.33	2.18	1.6	0.49	0.29	chr19:57193299-57193599	1.69	1.58	0.3	0.23	1.89	0.82	1.32	0.83
chr10:116303021-116303321	0	0	0	0.27	0.24	0.1	chr19:57205873-57206173	6.44	1.63	0.44	0.32	4.59	1.64	2.42	2.37
chr10:116576042-116576342	0.3	0.3	0.13	0.09	0.24	0	NA:0-0	0	0	0	0	0	0	0	0
chr10:120789806-120790106	1.19	2.73	0.64	0.62	0.36	0.1	chr19:60832586-60832886	6.44	1.4	0.25	0.23	13.78	5.87	7.15	2.73
chr10:121065696-121065996	19.7	21.81	3.6	3.65	0.24	0	NA:0-0	0	0	0	0	0	0	0	0
chr10:121261868-121262168	6.86	7.88	2.18	1.51	0.12	0.1	chr7:135519664-135519964	2.15	1.75	0.2	0.23	1.08	0.55	0.66	0.59
chr10:121272374-121272674	0	0	0	0.18	0	0.1	chr7:135527291-135527591	5.06	2.1	0.39	0.18	2.43	1.23	1.54	3.79
chr10:122610738-122611038	11.04	18.78	4.88	2.41	0	0.2	chr7:136735303-136735603	1.84	1.28	0.3	0.05	1.89	1.09	1.1	0.59
chr10:124713599-124713899	6.27	10	2.96	1.34	0.36	0.1	chr7:138506085-138506385	2.45	1.05	0.15	0.23	2.7	1.77	1.54	1.9
chr10:124768239-124768539	6.27	11.21	2.7	1.87	0.36	0	chr7:138553937-138554237	3.53	0.82	0.3	0.18	6.48	1.23	1.54	0.59
chr10:126107336-126107636	8.06	9.7	2.31	1.16	0.49	0.2	chr7:139767873-139768173	1.84	0.18	0.54	0.18	2.16	1.09	1.21	0.12
chr10:126336380-126336680	14.92	13.33	4.24	2.76	0.12	0.2	chr7:139926911-139927211	3.38	2.1	0.59	0.14	6.21	0.96	1.43	0.83
chr10:129861330-129861630	8.36	8.48	1.93	1.16	0.36	0.2	chr7:142856651-142856951	0.15	0.23	0.2	0.23	0.27	0.27	0.11	0
chr10:130833763-130834063	12.53	14.85	6.04	1.07	0.36	0.2	chr7:143684626-143684926	0.15	0.12	0.1	0.23	0	0.68	0	0
chr11:382115-382415	0	0	0.13	0	0.24	0	chr7:148258268-148258568	3.38	1.58	0.15	0	5.4	0.41	0.77	1.9
chr11:1874124-1874424	11.94	12.12	3.73	1.07	0.24	0.1	chr7:149646571-149646871	2.45	1.23	0.15	0.18	2.97	0.27	0.99	1.9
chr11:2323132-2323432	2.39	3.94	2.44	0.8	0.24	0.1	chr7:150190714-150191014	4.45	2.86	0.15	0.23	7.83	1.77	2.09	2.01
chr11:2327336-2327636	0	0.3	0.51	0.27	0.12	0.2	chr7:150194530-150194830	4.14	2.04	0.05	0.37	2.97	1.64	0.99	2.01
chr11:3862603-3862903	6.27	7.88	1.41	0.98	0.36	0.29	chr7:109399094-109399394	7.36	1.98	0.3	0.09	7.83	1.36	1.21	1.19
chr11:3968320-3968620	11.64	13.03	5.27	2.23	0	0.29	chr7:109486482-109486782	3.53	2.1	0.35	0.32	2.7	0.55	0.77	3.91
chr11:6624723-6625023	6.57	6.67	2.06	1.43	0.36	0	chr7:112884901-112885201	4.3	0.76	0.15	0	4.59	0.55	1.54	0.36
chr11:8008546-8008846	20.59	22.42	3.73	1.51	0.24	0.59	chr7:116077611-116077911	2.92	1.93	0.2	0.41	2.97	1.5	2.31	3.91
chr11:9482100-9482400	11.34	13.63	1.54	1.43	0.61	0.39	chr7:117204767-117205067	1.69	1.46	0.54	0.09	1.62	0.82	1.21	0.83
chr11:10772556-10772856	5.97	8.48	1.28	1.25	0	0.1	chr7:118172269-118172569	1.07	0.41	0.25	0.18	3.24	0.82	1.1	0.71
chr11:14541804-14542104	16.71	21.21	4.11	1.51	0.12	0.2	chr7:121419467-121419767	2.15	0.88	0.39	0.18	2.16	0.68	0.66	0.59
chr11:14600090-14600390	14.62	13.94	1.54	1.51	0	0.2	chr7:121460939-121461239	4.76	2.51	0.15	0.09	6.21	2.18	3.19	5.69
chr11:14786676-14786976	18.5	17.88	2.06	0.18	0	0.29	chr7:121623304-121623604	4.91	2.33	0.39	0.28	1.35	0.82	0.77	6.76
chr11:17307332-17307632	15.52	13.94	1.41	1.25	0.12	0.39	NA:0-0	0	0	0	0	0	0	0	0
chr11:18548316-18548616	9.25	14.24	1.67	1.78	0.12	0.2	chr7:54175176-54175476	2.3	0.64	0.35	0.28	3.24	0.96	1.87	1.19
chr11:18655783-18656083	5.67	6.36	1.16	0.71	0.36	0	chr7:54263490-54263790	8.9	2.45	0.2	0.18	12.7	3.41	4.95	2.37
chr11:28131654-28131954	8.06	6.97	2.31	1.51	0.36	0.68	chr2:109118328-109118628	0.61	0.35	0.25	0.09	0.81	0.68	0.44	1.19
chr11:30344430-30344730	9.25	11.21	2.44	0.8	0.12	0.2	chr2:106814471-106814771	2.15	0.76	0.35	0.05	1.35	1.5	0.99	0.71
chr11:31391194-31391494	11.34	14.54	4.37	1.69	0.12	0.29	chr2:105843324-105843624	1.69	0.99	0.3	0.28	3.78	1.23	1.54	0.95
chr11:32605174-32605474	13.13	13.33	5.27	2.41	0.49	0.2	chr2:104857100-104857400	1.99	0.82	0.3	0.14	4.59	0.68	1.21	0.83
chr11:34220178-34220478	0	0	0.77	0.36	0.24	0	chr2:103522572-103522872	5.37	3.68	0.1	0.23	4.32	1.23	1.65	2.25
chr11:35066855-35067155	6.27	6.97	2.18	1.16	0.49	0.2	chr2:102815742-102816042	0.61	0.23	0.3	0.23	0.54	0.14	0.55	0.12
chr11:35187540-35187840	16.71	17.88	2.83	1.16	0.36	0.1	chr2:102714135-102714435	3.68	1.11	0.3	0.41	4.05	1.23	0.88	4.98
chr11:43902122-43902422	10.44	13.03	3.73	1.34	0.73	0.39	chr2:93850871-93851171	2.15	1.4	0.44	0.37	4.05	1.64	2.64	0.95
chr11:44590497-44590797	1.79	2.73	0.26	0.36	0	0.1	chr2:93299116-93299416	3.68	1.52	0.54	0.28	3.78	1.09	2.31	2.01
chr11:44594924-44595224	0	0.61	0.13	0	0.24	0.29	chr2:93294468-93294768	5.98	2.28	0.25	0.14	6.75	1.09	2.09	4.39
chr11:44633249-44633549	0.6	0.91	0.13	0.09	0	0.2	chr2:93264838-93265138	5.52	2.1	0.54	0	4.05	0.41	2.31	1.07
chr11:46142846-46143146	5.37	9.39	1.8	0.8	0.36	0.1	chr2:92023828-92024128	1.69	0.53	0.2	0.09	2.16	0.82	0.66	0.24
chr11:46615498-46615798	19.1	20.6	2.06	0.71	0.36	0.2	chr2:91570114-91570414	3.53	0.82	0.3	0.23	2.43	2.18	3.3	2.73
chr11:46638690-46638990	8.95	8.79	1.41	1.07	0.12	0.29	chr2:91550815-91551115	5.37	3.09	0.64	0.46	9.19	2.18	3.08	4.98
chr11:46722125-46722425	16.12	18.18	3.85	1.69	0.36	0.2	chr2:91490073-91490373	5.68	2.45	0.44	0.41	2.7	1.77	2.64	2.49
chr11:46958080-46958380	22.98	26.06	4.5	2.58	0.49	0.1	chr2:91284746-91285046	6.14	2.04	0.15	0.09	3.51	1.64	2.09	3.32
chr11:47270256-47270556	14.92	17.57	2.44	1.6	0.24	0.29	chr2:91042877-91043177	2.76	0.58	0.39	0.37	2.43	2.05	1.43	0.95
chr11:47290447-47290747	5.07	6.36	0.77	0.89	0.12	0	chr2:91023994-91024294	4.45	1.75	0.44	0.23	3.51	0.82	2.31	2.96
chr11:47416265-47416565	11.64	15.15	4.11	2.49	0.12	0.2	chr2:90923128-90923428	4.45	0.99	0.3	0.09	6.75	1.77	2.09	1.42
chr11:47429814-47430114	8.95	13.94	3.08	1.6	0	0.1	chr2:90910423-90910723	6.9	2.45	0.25	0.23	10	1.5	3.74	1.07
chr11:47447897-47448197	7.76	10.91	2.96	1.51	0.36	0	chr2:90894053-90894353	3.38	1.11	0.39	0.23	1.08	0.41	0.99	0.59
chr11:47600398-47600698	16.71	17.88	2.96	1.96	0.24	0	chr2:90744749-90745049	2.76	0.35	0.15	0.05	4.05	2.59	2.31	1.42
chr11:47907712-47908012	6.27	5.45	2.06	1.07	0.24	0.29	chr2:90495633-90495933	0	0.29	0.39	0.18	0	0.27	0.11	0.24
chr11:48023293-48023593	14.32	14.24	2.06	1.07	0.12	0	NA:0-0	0	0	0	0	0	0	0	0
chr11:57508655-57508955	13.13	16.97	3.85	2.41	0.12	0.2	chr2:84510844-84511144	1.07	0.41	0.25	0.32	0.81	0.27	1.1	0.24
chr11:58345002-58345302	10.44	8.18	0.39	0.45	0.12	0.29	chr19:12871158-12871458	7.36	2.74	0.74	0.23	4.86	0.82	2.75	4.62
chr11:59578170-59578470	10.44	10.3	2.57	1.6	0.24	0.1	chr19:11844558-11844858	0.46	0.58	0.35	0.37	0	0.55	0.22	0.47
chr11:61793084-61793384	7.76	8.79	3.6	1.16	0	0	chr19:10013370-10013670	2.15	0.7	0.39	0.14	0.54	0.82	1.21	1.66
chr11:62358960-62359260	22.68	26.66	5.78	2.41	0.12	0.1	chr19:9028124-9028424	2.15	0.88	0.49	0.18	2.43	0.55	0.11	1.07
chr11:62420702-62421002	22.38	22.42	2.44	2.05	0.24	0.2	chr19:8967276-8967576	2.76	0.58	0.1	0.28	2.97	1.23	1.65	0.59
chr11:62607060-62607360	6.27	6.06	2.06	0.89	0	0.2	chr19:8809834-8810134	0.31	0.23	0.35	0.23	0	0.14	0.11	0.12
chr11:62609016-62609316	20.59	18.78	5.53	3.56	2.31	1.76	NA:0-0	0	0	0	0	0	0	0	0
chr11:64037420-64037720	11.94	10	2.06	1.6	0.36	0.49	chr19:7025967-7026267	2.15	0.82	0.25	0.32	1.62	0.96	1.21	0
chr11:64512580-64512880	7.46	13.33	6.68	2.58	0.12	0.2	chr19:6399383-6399683	10.28	4.9	0.35	0.18	14.05	1.5	5.28	3.32
chr11:64546562-64546862	6.57	5.76	0.9	0.09	0.12	0.39	chr19:6363148-6363448	5.37	2.04	0.3	0.14	5.13	2.05	2.97	5.33
chr11:64626982-64627282	13.13	12.42	3.21	1.51	0.36	0.39	chr19:6294808-6295108	0.31	0.12	0.25	0.23	0	0.27	0	0
chr11:64863462-64863762	28.05	32.42	3.47	3.47	0.24	0.1	chr19:6077126-6077426	1.99	1.05	0.39	0.32	1.89	0.68	1.32	1.42
chr11:65187492-65187792	7.16	6.97	3.85	1.25	0.24	0	chr19:5847500-5847800	0.77	0.18	0.3	0.18	0.54	0.68	0.44	0.12
chr11:65188721-65189021	7.46	6.36	2.57	1.16	0.24	0.39	chr19:5846545-5846845	4.45	0.82	0.2	0.09	1.08	0.27	1.1	0.71
chr11:65189914-65190214	7.16	8.48	2.18	1.34	0.49	0.2	chr19:5845542-5845842	3.84	1.69	0.39	0.37	2.16	0.55	1.43	1.07
chr11:65192724-65193024	11.64	13.33	2.31	2.49	0.24	0.1	chr19:5842930-5843230	1.23	0.18	0.49	0.23	0.27	0	0.22	0.36
chr11:65264930-65265230	11.64	15.75	2.44	2.05	0.12	0.2	chr19:5803484-5803784	3.84	1.63	0.3	0.14	6.75	0.82	2.64	1.3
chr11:65266327-65266627	15.82	20.3	3.6	0.98	0.49	0.1	chr19:5802559-5802859	1.53	0.99	0.69	0.28	3.24	0.82	2.2	1.9
chr11:65382656-65382956	21.49	24.24	2.83	0.98	0.24	0.29	chr19:5688802-5689102	1.07	1.34	0.44	0.23	0.54	0.27	0.77	0.83
chr11:65686668-65686968	34.02	47.26	6.04	1.87	4.74	1.76	chr19:5424728-5425028	1.07	0.29	0.05	0.09	0.54	0.55	0.11	0.12
chr11:65769574-65769874	14.92	19.39	4.11	1.16	0.12	0.1	chr19:5366738-5367038	2.76	1.58	0.2	0.14	2.43	1.09	1.98	2.13
chr11:67037748-67038048	0.9	1.21	0.51	0.18	0.36	0	chr19:4302288-4302588	3.99	2.92	0.05	0.14	4.86	1.23	1.21	0.59
chr11:67044944-67045244	15.82	19.69	8.48	4.37	0.85	0.2	chr19:4294440-4294740	5.83	1.58	0.3	0.14	6.48	1.09	2.42	2.49
chr11:67176571-67176871	3.58	7.27	1.03	1.25	0.49	0.1	chr19:4185096-4185396	6.29	4.14	0.49	0.09	6.75	2.59	2.86	3.08
chr11:67251812-67252112	3.88	3.64	0.77	0.18	0.12	0.2	chr19:4119744-4120044	4.14	2.86	0.54	0.28	3.24	1.23	0.44	1.9
chr11:68671187-68671487	10.74	18.78	4.24	1.87	0.85	0.2	chr19:3282859-3283159	2.3	1.11	0.25	0.18	3.51	0.96	0.66	1.54
chr11:71814356-71814656	5.67	3.64	0.39	0.18	0.24	0	chr7:109054134-109054434	4.6	2.98	0.2	0.5	7.02	1.64	5.83	2.49
chr11:72230993-72231293	0.9	0.61	1.16	0.36	0.12	0.2	chr7:108729396-108729696	6.75	2.8	0.05	0.14	8.65	0.96	1.65	3.44
chr11:72335942-72336242	0	0	0.26	0.45	0	0.29	chr7:108614764-108615064	4.3	2.28	0.39	0.23	7.56	1.77	2.53	3.2
chr11:72433272-72433572	5.37	6.67	3.21	1.07	0.12	0.39	chr7:108526428-108526728	4.14	1.75	0.3	0.14	1.62	1.09	0.66	2.01
chr11:72853319-72853619	7.46	10.91	1.67	0.89	0	0	chr7:108256820-108257120	5.37	1.23	0.25	0	5.13	1.36	2.2	0.71
chr11:73472234-73472534	5.67	7.57	2.57	1.51	0.36	0	chr7:107755868-107756168	3.22	1.34	0.05	0.09	4.32	1.36	1.43	1.42
chr11:74986643-74986943	6.86	8.48	3.34	1.87	0.12	0.2	chr7:106741937-106742237	0.46	0.29	0.1	0.18	0	0	0.11	0
chr11:76271421-76271721	5.37	5.45	0.26	0.27	0	0	chr7:105728918-105729218	4.45	1.98	0.1	0.18	4.59	1.09	1.98	5.81
chr11:76299544-76299844	9.85	10.3	0.9	1.25	0.24	0	chr7:105713180-105713480	3.84	2.1	0.2	0.14	2.16	0.96	1.76	1.54
chr11:77348712-77349012	10.15	13.03	2.57	2.32	0.24	0.2	chr7:104844998-104845298	1.69	0.76	0.44	0.28	2.97	0.96	1.54	1.3
chr11:77531848-77532148	8.65	11.51	2.57	1.25	0.24	0.29	chr7:104728024-104728324	3.84	1.46	0.25	0.05	3.78	1.23	0.99	0.83
chr11:77705708-77706008	12.83	16.06	1.8	2.32	0	0	chr7:104629318-104629618	3.38	1.46	0.39	0.32	2.7	1.36	1.21	1.3
chr11:77790846-77791146	11.04	14.24	3.6	2.32	0.12	0.59	chr7:104548353-104548653	1.99	0.53	0.1	0.23	4.32	2.73	1.65	1.42
chr11:82671054-82671354	10.44	9.7	1.28	0.71	0.24	0.1	NA:0-0	0	0	0	0	0	0	0	0
chr11:85463934-85464234	26.26	26.97	6.68	2.67	0.12	0.49	chr7:97502450-97502750	2.15	1.4	0.2	0.32	4.32	1.09	1.1	4.15
chr11:85534872-85535172	13.43	12.12	1.8	0.89	0.24	0.39	chr7:97437811-97438111	0	0.06	0.39	0.23	0.27	0.41	0.22	0
chr11:85850048-85850348	10.15	10.91	2.18	0.8	0.12	0.29	chr7:97219989-97220289	0	0.18	0.15	0.09	0	0	0	0.36
chr11:85863018-85863318	0.6	0.3	0.51	0.09	0	0	chr7:97208326-97208626	8.28	1.63	0.49	0.37	4.05	0.96	2.2	2.37
chr11:88070786-88071086	5.67	9.7	2.44	1.16	0.49	0	chr7:95426462-95426762	1.84	1.69	0.35	0.18	4.86	0.82	0.88	0.83
chr11:89956207-89956507	5.37	4.24	1.16	0.45	0.24	0	chr9:18096397-18096697	6.44	1.63	0.39	0.28	7.83	1.77	4.4	3.67
chr11:93861847-93862147	3.58	6.06	2.31	0.36	0	0.1	chr9:14849794-14850094	5.06	1.93	0.2	0.14	5.13	1.77	3.96	2.49
chr11:94032803-94033103	0	0	0.26	0.09	0.12	0.29	chr9:14712386-14712686	3.53	2.69	0.2	0.37	0.81	0.55	0.99	1.9
chr11:95522731-95523031	6.57	12.12	1.54	1.07	0.36	0.39	chr9:13632084-13632384	1.69	0.58	0.1	0.37	2.7	0.14	1.32	0.83
chr11:95991465-95991765	6.57	10.3	1.16	0.53	0	0.1	chr9:13269670-13269970	6.6	5.08	0.44	0.23	9.19	2.46	3.08	9.24
chr11:102188084-102188384	9.25	10.6	2.7	1.34	0.36	0	chr9:7872735-7873035	6.6	2.39	0.39	0.18	7.29	1.36	2.64	2.01
chr11:102323589-102323889	11.34	12.42	4.63	2.23	0	0.1	NA:0-0	0	0	0	0	0	0	0	0
chr11:108107368-108107668	21.19	19.39	5.01	1.16	0.61	0	NA:0-0	0	0	0	0	0	0	0	0
chr11:111317254-111317554	10.15	10.6	3.47	1.6	0.24	0.2	chr9:50969959-50970259	0.92	0.35	0.3	0.14	0.27	0	0.33	0.24
chr11:111749793-111750093	3.58	3.33	1.28	0.62	0.12	0	chr9:50576140-50576440	5.52	2.39	0.3	0.14	5.67	1.77	2.42	3.67
chr11:114053970-114054270	12.83	13.03	2.96	1.96	0.36	0.39	chr9:48528247-48528547	0.15	0.29	0.1	0	0.27	0.14	0.11	0.12
chr11:116643588-116643888	6.27	8.79	1.93	1.07	0.49	0.1	chr9:46090905-46091205	1.69	0.76	0.15	0.32	2.16	0.27	0.55	0.47
chr11:116771197-116771497	0.3	0	0.26	0.09	0.12	0.1	chr9:45984118-45984418	3.99	4.32	0.25	0.18	2.7	1.09	1.54	3.79
chr11:116772066-116772366	0	0	0.13	0.09	0.12	0.29	chr9:45983530-45983830	4.14	2.86	0.15	0.18	3.24	1.91	1.43	5.21
chr11:117049278-117049578	3.58	5.76	1.67	0.71	0.49	0.29	chr9:45763196-45763496	7.98	1.4	0.39	0.18	9.46	1.09	3.08	2.61
chr11:117922316-117922616	17.01	18.48	2.06	1.16	0.24	0	chr9:45032239-45032539	0	0.12	0.35	0.18	0	0.27	0.11	0
chr11:118209351-118209651	4.48	7.57	0.9	0.18	0	0.1	chr9:44794621-44794921	11.66	7.24	0.35	0.46	10.27	3.68	5.72	7.59
chr11:118214835-118215135	0.9	1.82	1.54	0.89	0	0.29	chr9:44788416-44788716	7.36	1.87	0.39	0.37	6.21	0.96	1.65	3.79
chr11:118306908-118307208	7.76	10.91	4.11	1.16	0.36	0.1	chr9:44689377-44689677	4.91	0.93	0.2	0.14	7.56	2.32	3.3	0.71
chr11:118436614-118436914	5.67	7.88	1.93	0.62	0.24	0.1	chr9:44580836-44581136	8.59	2.1	0.54	0.37	6.75	1.64	2.2	2.13
chr11:118747548-118747848	12.53	14.54	2.7	2.32	0.24	0.49	chr9:44341250-44341550	3.38	2.86	0.59	0.23	3.78	0.96	1.32	2.25
chr11:118763199-118763499	7.46	10.91	4.88	1.25	0	0	chr9:44323599-44323899	8.44	4.79	0.2	0.18	7.83	2.18	1.76	2.01
chr11:118972453-118972753	5.97	8.79	2.06	0.98	0.36	0.29	chr9:44134732-44135032	1.99	0.99	0.25	0.28	1.62	0.82	1.54	0.95
chr11:118992008-118992308	1.79	1.51	1.16	0.27	0.12	0.2	chr9:44113740-44114040	3.68	1.58	0.49	0.37	3.51	1.77	1.32	0.59
chr11:119302728-119303028	0	0	0	0	0.12	0.1	chr9:43839282-43839582	4.3	3.62	0.25	0.14	8.92	2.18	1.54	3.44
chr11:120215087-120215387	2.98	3.03	1.54	0.27	0.12	0.1	chr9:42904450-42904750	4.6	3.15	0.1	0.23	4.05	1.36	1.43	4.62
chr11:122567390-122567690	9.85	11.21	5.14	1.78	0.49	0.29	chr9:40926196-40926496	5.68	2.22	0.39	0.14	5.94	2.05	2.64	2.96
chr11:122941174-122941474	21.19	21.21	4.24	1.51	0.12	0.39	chr9:40592711-40593011	0	0.29	0.3	0.09	0	0	0.22	0.24
chr11:122958432-122958732	14.32	13.94	3.08	1.69	0.12	0.1	NA:0-0	0	0	0	0	0	0	0	0
chr11:127909594-127909894	7.16	6.06	2.96	1.51	0.24	0.1	chr9:33048497-33048797	0.15	0.06	0.1	0.05	0.27	0.14	0.22	0
chr11:128160038-128160338	11.94	12.42	1.67	1.78	0.49	0.29	chr9:32748095-32748395	1.69	1.05	0.25	0.28	1.08	0.41	0.55	0.95
chr11:128172560-128172860	13.43	13.03	5.4	1.25	0.49	0.29	chr9:32736101-32736401	8.75	7.3	0.3	0.14	4.59	1.09	1.21	8.89
chr11:128174814-128175114	14.62	16.36	4.75	1.78	0.12	0.29	chr9:32733763-32734063	6.14	4.14	0.25	0.32	3.78	1.23	1.76	4.03
chr11:128194598-128194898	12.83	10.6	1.03	0.71	0.12	0.1	chr9:32718345-32718645	6.14	2.28	0.15	0.46	4.59	1.09	1.76	4.15
chr11:128346664-128346964	10.44	11.82	2.18	1.25	0.12	0.29	chr9:32548631-32548931	1.53	1.87	0.44	0.37	1.08	0.82	0.66	1.19
chr11:128356824-128357124	0.3	0.91	0	0.27	0.24	0.1	chr9:32539450-32539750	4.45	4.26	0.25	0.18	1.89	0.68	1.21	3.08
chr11:128382282-128382582	1.49	1.82	1.67	0.8	0.12	0.2	chr9:32513792-32514092	5.22	2.04	0.49	0.14	2.16	0.55	1.65	1.9
chr11:128395464-128395764	17.31	16.36	1.41	0.8	0	0.29	chr9:32500424-32500724	1.23	0.35	0.15	0.32	0.81	0.27	0.22	1.42
chr11:128477813-128478113	0.3	0	0.13	0.09	0.36	0.1	chr9:32423485-32423785	5.98	1.58	0.3	0.28	9.73	1.5	2.31	4.39
chr11:128563744-128564044	4.77	3.64	2.83	1.25	0.24	0.2	chr9:32348902-32349202	4.14	1.93	0.2	0.18	3.24	1.36	1.21	2.01
chr11:128565820-128566120	2.39	3.03	0.9	0.98	0.24	0.29	chr9:32346798-32347098	3.38	1.52	0.3	0.23	4.05	1.09	1.87	2.13
chr11:128586822-128587122	2.69	4.85	1.16	0.71	0.12	0.1	chr9:32325988-32326288	3.68	2.04	0.1	0.23	2.43	0.55	1.1	1.19
chr11:128605869-128606169	0.9	0.3	0.64	0.18	0.12	0.2	chr9:32307092-32307392	5.52	2.04	0.39	0.18	4.32	1.77	2.97	5.45
chr11:129723739-129724039	5.67	7.27	1.41	1.34	0.24	0.39	chr9:31237309-31237609	0	0.12	0.2	0.09	0.27	0	0.11	0.12
chr11:129849603-129849903	0	0	0	0	0	0.1	chr9:31108727-31109027	5.52	1.81	0.3	0.18	2.97	0.82	1.21	5.33
chr11:133815154-133815454	5.37	6.06	2.31	1.96	0	0.29	chr9:27117771-27118071	0.15	0.12	0.05	0.05	0	0	0	0
chr12:498340-498640	9.25	12.42	3.21	1.78	0.24	0	chr6:120314238-120314538	5.68	2.92	0.1	0.46	7.83	2.46	3.63	4.74
chr12:2113572-2113872	12.53	15.15	2.57	1.25	0.36	0.39	chr6:119125068-119125368	0.92	0.53	0.3	0.05	1.89	0.68	0.88	0.83
chr12:2921994-2922294	9.55	9.09	1.67	1.07	0.36	0.1	chr6:128374477-128374777	1.23	0.47	0.39	0.18	1.89	0.41	0.44	0.47
chr12:3837378-3837678	0.6	0.61	0	0.18	0.12	0.2	chr6:127532487-127532787	4.3	1.34	0.39	0.09	7.02	0.82	2.31	2.61
chr12:4381893-4382193	2.09	2.42	1.03	0.53	0.12	0.2	chr6:127101750-127102050	5.22	1.75	0.35	0.14	3.51	1.09	0.99	1.07
chr12:6198335-6198635	0	0	0	0.18	0	0	chr6:125523220-125523520	4.14	2.22	0.54	0.41	2.43	4.37	3.19	6.4
chr12:6444876-6445176	15.52	18.48	7.07	4.01	0.12	0.29	chr6:125305153-125305453	0.46	0.29	0.39	0.18	0.81	0.41	0.22	0
chr12:6536212-6536512	4.48	4.85	0.77	0.53	0	0.29	chr6:125215240-125215540	5.52	1.75	0.39	0.28	4.05	1.23	1.76	0.95
chr12:6571044-6571344	4.77	6.67	1.54	1.16	0	0.29	chr6:125172228-125172528	4.3	4.44	0.94	0.18	1.35	0.96	1.21	2.96
chr12:6772239-6772539	13.73	11.51	2.31	0.71	0.24	0.1	chr6:124989552-124989852	2.15	1.11	0.3	0.28	1.89	0.41	1.1	1.19
chr12:6798441-6798741	9.85	11.82	2.31	1.07	0.12	0.39	chr6:124959049-124959349	0.46	0.58	0	0.05	0.54	0	0.22	0.24
chr12:6832934-6833234	16.12	15.45	2.7	2.58	0.36	0	chr6:124915404-124915704	3.22	1.4	0.44	0.23	4.86	1.09	1.54	0.36
chr12:6902118-6902418	0.9	1.21	0.9	0.45	0.24	0.29	chr6:124835178-124835478	3.07	1.63	0.15	0.28	4.59	0.82	2.86	3.08
chr12:7079736-7080036	11.64	10.3	2.18	1.87	0	0.2	chr6:124662115-124662415	1.53	0.7	0.25	0.14	3.51	0.55	1.32	0.24
chr12:8088809-8089109	10.44	10.91	0.9	0.18	0	0.29	chr6:122692551-122692851	3.99	2.28	0.05	0.14	5.94	1.5	0.88	2.25
chr12:8113310-8113610	17.61	16.06	1.93	1.16	0.36	0	chr6:122711050-122711350	0.46	0.99	0.25	0.32	0.27	0.96	0.55	0.12
chr12:8178870-8179170	14.32	12.12	2.44	0.53	0.49	0.2	chr6:122760613-122760913	5.22	2.69	0.15	0.28	1.08	0.96	1.32	2.13
chr12:8801226-8801526	5.97	6.06	0	0.18	0.12	0.2	chr6:122477634-122477934	5.68	2.28	0.3	0.23	8.1	2.73	3.74	4.5
chr12:9803352-9803652	24.77	22.42	6.68	2.76	0.61	0.2	NA:0-0	0	0	0	0	0	0	0	0
chr12:9894382-9894682	30.44	29.69	2.83	0.8	0	0.39	NA:0-0	0	0	0	0	0	0	0	0
chr12:9917428-9917728	16.12	15.45	1.54	1.07	0.24	0.1	chr6:129234493-129234793	4.6	3.85	0.15	0.37	3.51	1.64	1.1	3.32
chr12:12619096-12619396	11.64	12.12	3.73	1.51	0	0.1	chr6:134660528-134660828	0.15	0.18	0.39	0.09	0.27	0.27	0	0
chr12:12627992-12628292	11.64	12.42	2.18	0.8	0.36	0	chr6:134666261-134666561	0.61	0.18	0.2	0.18	0	0.55	0	0
chr12:12764606-12764906	9.55	11.21	2.18	1.69	0.49	0.2	chr6:134779954-134780254	6.29	1.81	0.05	0.32	5.67	1.77	1.76	2.49
chr12:12849471-12849771	8.95	11.82	2.06	0.8	0.12	0	chr6:134848190-134848490	5.37	2.69	0.35	0.09	6.21	0.68	2.64	1.54
chr12:12867693-12867993	19.4	21.21	2.7	2.23	0	0.2	chr6:134867158-134867458	2.3	1.34	0.15	0.28	2.16	0.41	1.65	1.3
chr12:12878301-12878601	17.61	16.66	4.63	2.05	0.73	0.49	chr6:134878566-134878866	2.61	1.11	0.1	0.18	2.43	0.55	1.21	0.47
chr12:15101704-15102004	3.28	3.64	0.26	0.27	0.36	0.2	chr6:136879298-136879598	3.22	1.52	0.25	0.23	5.94	1.64	1.87	1.42
chr12:15105220-15105520	6.86	6.36	2.06	0.89	0	0.29	chr6:136883771-136884071	0.77	0.35	0.3	0.14	0.81	0.27	0.22	0.36
chr12:15114491-15114791	8.36	7.57	4.37	0.89	0.12	0.29	chr6:136890232-136890532	4.76	2.57	0.54	0.14	4.86	0.96	1.21	4.03
chr12:19592124-19592424	2.39	1.82	0.26	0.45	0.49	0	chr6:140571721-140572021	7.82	2.1	0.39	0.18	5.67	1.23	1.87	2.61
chr12:22697414-22697714	11.04	17.88	2.31	0.8	0.61	0.88	chr6:143048598-143048898	2.45	0.53	0.64	0.18	1.89	0.55	0.99	0.95
chr12:25530410-25530710	7.16	6.97	5.27	1.6	0	0.29	NA:0-0	0	0	0	0	0	0	0	0
chr12:26474349-26474649	0	0	0	0	0	0.2	chr6:146030139-146030439	0.77	0.47	0.3	0.37	1.89	0.14	0.22	0.59
chr12:28343184-28343484	9.85	10.3	2.18	1.07	0.36	0.29	chr6:147424218-147424518	1.38	0.41	0.3	0.14	2.16	0.55	0.99	0.12
chr12:30848820-30849120	3.88	4.85	1.16	0.89	0.12	0.2	chr6:148780013-148780313	5.52	2.16	0.39	0.41	3.24	1.5	1.43	1.66
chr12:32049576-32049876	21.49	15.75	4.11	1.16	0.12	0.29	chr6:149182424-149182724	0.15	0.41	0.15	0.32	0.54	0	0.22	0.24
chr12:32112018-32112318	10.15	10.3	3.34	1.69	0.61	0.2	NA:0-0	0	0	0	0	0	0	0	0
chr12:34175189-34175489	16.71	21.81	4.75	3.47	0.97	0.68	chr15:90054515-90054815	1.84	0.82	0.39	0.09	4.86	1.5	2.42	0.59
chr12:38710364-38710664	22.38	29.69	4.37	2.14	0.36	0.29	chr15:90054529-90054829	1.69	0.76	0.39	0.09	4.86	1.64	2.42	0.47
chr12:45241718-45242018	9.25	9.39	2.57	1.07	0.36	0.29	chr15:95338664-95338964	0	0.29	0.25	0.05	0	0.14	0.44	0
chr12:46384317-46384617	8.65	13.94	2.44	1.25	0.36	0.2	chr15:96291221-96291521	1.53	0.47	0.15	0.23	4.05	0.68	1.76	0.47
chr12:46611784-46612084	14.92	11.51	2.18	1.07	0.24	0.2	chr15:96429337-96429637	3.53	1.28	0.1	0.18	0.81	0.55	0.33	0.59
chr12:47479626-47479926	7.46	7.57	1.8	0.8	0.12	0.29	chr15:97085664-97085964	0.31	0.35	0.39	0.23	0.27	0.27	0.11	0.36
chr12:47610158-47610458	12.24	12.12	4.37	3.12	0.24	0.59	chr15:97204276-97204576	4.91	1.69	0.2	0.28	2.97	1.23	2.09	3.44
chr12:47754518-47754818	10.74	13.63	2.31	1.25	0	0	chr15:97288982-97289282	1.38	0.53	0.1	0.09	1.35	0.27	0.22	0.36
chr12:48201824-48202124	8.36	8.79	1.54	1.16	0	0.1	chr15:97651645-97651945	3.53	0.93	0	0.18	5.67	0.41	0.44	1.3
chr12:48206902-48207202	9.25	13.94	2.83	1.51	0.24	0	chr15:97655677-97655977	9.51	2.98	0.25	0.14	14.59	4.23	5.06	3.91
chr12:48218005-48218305	2.98	3.94	1.41	0.53	0.12	0.49	chr15:97666998-97667298	5.22	2.04	0.39	0.14	4.32	0.96	2.2	1.78
chr12:48277051-48277351	7.46	7.57	3.47	2.67	0.36	0.1	chr15:97719414-97719714	0.15	0.06	0.35	0.05	0	0.14	0.11	0.12
chr12:48499843-48500143	8.95	10	2.83	1.51	0.49	0	chr15:97923748-97924048	4.3	1.4	0.3	0.18	6.21	1.09	1.87	1.66
chr12:49110474-49110774	14.62	13.63	3.08	1.78	0.24	0.1	chr15:98398085-98398385	1.69	0.7	0.35	0.09	3.78	0.96	1.65	0.71
chr12:49454463-49454763	10.74	14.24	1.93	1.43	0.24	0	chr15:98702528-98702828	4.45	0.99	0.59	0.28	2.7	1.5	2.64	2.13
chr12:50134982-50135282	10.15	13.63	3.6	1.6	0.12	0.39	chr15:99223055-99223355	0.92	0.64	0.39	0.28	1.62	0.27	0.11	0.36
chr12:50505777-50506077	17.01	19.69	5.91	4.63	0.36	0.1	chr15:99556013-99556313	1.53	0.76	0.2	0.09	2.16	1.36	1.87	0.59
chr12:51717783-51718083	2.98	5.15	3.47	0.53	0.24	0.1	chr15:100499810-100500110	4.91	2.74	0.44	0.37	7.29	3	2.53	1.3
chr12:51762743-51763043	15.22	19.09	3.08	2.05	0.49	0.29	chr15:100536718-100537018	4.6	4.55	0.44	0.37	6.48	1.77	2.75	3.2
chr12:51936249-51936549	0	0	0.26	0.09	0.12	0	chr15:100675714-100676014	3.84	2.04	0.2	0.09	5.94	1.77	1.32	4.15
chr12:52426816-52427116	1.49	3.33	1.03	0.45	0.36	0	chr15:101076844-101077144	8.13	1.63	0.2	0.09	12.97	2.18	3.3	2.49
chr12:52435633-52435933	2.98	3.03	0.26	0.18	0	0.1	chr15:101088790-101089090	4.14	1.75	0.25	0.05	5.4	0.68	1.65	1.07
chr12:53574282-53574582	8.06	11.51	3.21	1.07	0.49	0.2	chr15:102033892-102034192	3.84	1.17	0.25	0.32	5.67	0.68	2.42	0.95
chr12:53592533-53592833	0.6	0.3	0.13	0.8	0	0	chr15:102055596-102055896	4.76	2.86	0.2	0.14	7.83	3	2.97	1.9
chr12:53835215-53835515	1.19	3.03	0.51	0	0.49	0	chr15:102289293-102289593	7.98	2.1	0.35	0.18	7.56	1.5	2.97	5.69
chr12:53845618-53845918	9.85	10.6	2.7	0.89	0.36	0.49	chr15:102300702-102301002	6.44	1.17	0.49	0.09	7.56	0.41	2.31	2.49
chr12:53894876-53895176	1.49	4.54	0.9	0.18	0	0.1	chr15:102348664-102348964	3.84	1.87	0.44	0.14	4.05	1.09	2.09	0.12
chr12:54807100-54807400	6.57	7.57	2.18	1.87	0.49	0.29	chr15:103191749-103192049	0.15	0.12	0.15	0.14	0	0.55	0.11	0
chr12:55378422-55378722	13.13	13.33	5.14	1.96	0.24	0.39	chr10:129759708-129760008	3.99	3.04	0.39	0.28	2.97	0.96	0.77	4.03
chr12:56323202-56323502	15.52	17.27	3.73	1.96	0.12	0.29	chr10:128183308-128183608	5.52	6.48	0.2	0.23	4.59	1.09	1.65	3.32
chr12:56367532-56367832	11.64	14.85	4.75	2.05	0.24	0.39	chr10:128133337-128133637	1.69	0.76	0.35	0.18	2.97	0.55	0.44	1.3
chr12:56435448-56435748	9.25	13.63	2.31	1.87	0.12	0	chr10:128063719-128064019	3.84	2.57	0.3	0.32	1.89	0.68	0.66	3.79
chr12:56519961-56520261	15.82	18.48	4.88	1.43	0.12	0.29	chr10:127973282-127973582	0.61	0.93	0.15	0.18	1.35	0.96	0.66	0.59
chr12:57024037-57024337	17.91	24.54	2.06	1.69	1.95	1.17	chr10:127533700-127534000	1.84	0.93	0.25	0.14	4.86	1.77	1.21	0.83
chr12:57505856-57506156	12.24	11.21	4.5	1.07	0.12	0.1	chr10:127079116-127079416	1.53	0.88	0.2	0.37	2.43	0.68	1.32	2.37
chr12:58026704-58027004	0.3	2.12	0.26	0.36	0.12	0	chr10:126602160-126602460	8.13	3.39	0.35	0.14	11.08	1.91	4.62	1.54
chr12:58176384-58176684	16.41	22.42	2.31	1.87	0.73	0.29	chr10:126467745-126468045	3.38	1.11	0.35	0.14	4.05	0.96	1.98	1.07
chr12:58240402-58240702	3.28	8.48	2.31	1.25	0	0	chr10:126415803-126416103	6.29	1.87	0.15	0.09	5.13	0.82	2.97	0.71
chr12:62399958-62400258	13.13	10.6	3.98	1.25	0	0.29	chr10:122893896-122894196	0.15	0.12	0.05	0.28	0	0.41	0	0.12
chr12:62653864-62654164	9.25	13.94	2.7	1.07	0.24	0.29	chr10:122633996-122634296	0.92	0.53	0.2	0.18	3.24	0	0.99	0
chr12:63177941-63178241	0	0	0.13	0.18	0.12	0	chr10:122252174-122252474	6.6	3.44	0.25	0.09	6.48	1.64	2.53	3.79
chr12:65063096-65063396	7.46	7.27	2.83	1.25	0.85	0.39	chr10:120867340-120867640	0.15	0.35	0.3	0.23	1.08	0.41	0.22	0.12
chr12:65068320-65068620	11.34	15.45	9.51	2.14	0.12	0.59	chr10:120862138-120862438	0.77	0.12	0.25	0.18	1.08	0.14	0.55	0.36
chr12:66563635-66563935	10.44	10.3	3.08	0.98	0	0.29	chr10:119645680-119645980	1.99	0.53	0.59	0.18	4.32	1.36	1.1	1.07
chr12:66681954-66682254	11.34	11.51	3.98	2.14	0.12	0.2	NA:0-0	0	0	0	0	0	0	0	0
chr12:67662777-67663077	7.76	11.51	1.28	0.8	0.24	0.2	chr10:118677185-118677485	1.53	0.35	0.3	0.09	1.35	0.14	0.99	0
chr12:67909464-67909764	9.85	8.48	2.06	0.89	0.61	0	chr10:118448131-118448431	1.23	0.64	0.1	0.28	0.81	0.96	0.55	0.36
chr12:68024564-68024864	11.94	11.51	2.83	1.51	0.49	0.2	chr10:118319599-118319899	9.82	4.26	0.1	0.55	5.4	2.32	2.75	5.69
chr12:68759042-68759342	11.94	13.63	1.93	1.07	0.12	0.2	chr10:117540211-117540511	5.22	2.8	0.44	0.32	4.05	2.18	3.19	2.73
chr12:68768012-68768312	34.92	32.72	1.93	1.87	0.12	0.2	chr10:117530156-117530456	0.31	0.23	0.15	0.18	0	0.27	0.11	0.24
chr12:68883241-68883541	0.3	0	0.13	0.18	0.12	0.39	chr10:117384968-117385268	4.45	1.98	0.39	0.14	3.51	1.09	0.88	3.79
chr12:69080568-69080868	12.53	13.33	1.16	1.07	0.24	0.39	chr10:117229550-117229850	2.15	0.23	0.64	0.18	1.89	0.55	0.99	0.95
chr12:69201499-69201799	10.74	11.21	2.7	1.16	0.36	0.29	chr10:117147838-117148138	5.52	1.28	0.15	0.05	7.56	0.41	3.19	4.15
chr12:69724824-69725124	8.06	11.51	2.31	1.16	0	0.2	NA:0-0	0	0	0	0	0	0	0	0
chr12:72233350-72233650	12.53	12.42	3.21	1.25	0	0	chr10:114688379-114688679	7.21	2.1	0.44	0.23	12.7	2.32	6.05	3.2
chr12:76371756-76372056	8.65	8.79	1.16	1.16	0.24	0.2	chr10:110981061-110981361	0	0.12	0.15	0.05	1.62	0	0.22	0.36
chr12:76952646-76952946	2.69	4.85	1.8	0.89	0.24	0.1	chr10:110602494-110602794	4.6	1.63	0.35	0.14	8.38	1.36	1.43	1.07
chr12:82752084-82752384	19.1	21.81	2.18	1.43	0.36	0	chr10:105278330-105278630	5.68	0.93	0.39	0.05	3.24	1.5	2.31	0.47
chr12:89638660-89638960	1.79	2.12	1.28	0.62	0.12	0.1	chr10:98841304-98841604	0.31	0.06	0.15	0.09	0	0.27	0	0.12
chr12:89746286-89746586	3.58	4.85	2.31	1.34	0.24	0.1	chr10:98725556-98725856	4.45	2.04	0.15	0.28	5.67	1.23	1.65	2.01
chr12:89747668-89747968	0.9	1.21	1.41	0.53	0.73	0	chr10:98724266-98724566	4.45	2.39	0.15	0.14	6.21	0.96	3.3	1.19
chr12:89764970-89765270	0.6	0.3	0	0.09	0	0.2	chr10:98704480-98704780	4.6	2.98	0.59	0.14	2.7	1.23	2.31	3.32
chr12:89919644-89919944	6.27	10	5.65	2.23	0.49	0.49	chr10:98569589-98569889	1.84	0.41	0.25	0.09	0.81	0.41	0.77	0.36
chr12:90154473-90154773	2.39	1.21	0.51	0.09	0	0	chr10:98340780-98341080	3.22	1.81	0.15	0.23	2.16	0.41	1.32	5.21
chr12:92270850-92271150	24.17	23.94	4.88	3.03	0.12	0.29	chr10:96334116-96334416	0.31	0.53	0.15	0.32	0.81	0	0.66	0.71
chr12:92424466-92424766	7.16	9.39	3.73	1.07	0	0	chr10:96187513-96187813	5.68	2.28	0.39	0.14	3.24	0.82	1.65	1.66
chr12:92453441-92453741	0	0.3	0.64	0.27	0.12	0.1	chr10:96160538-96160838	3.84	2.69	0.44	0.23	3.24	0.96	1.43	2.73
chr12:92535352-92535652	8.36	7.27	1.93	1.16	0	0	chr10:96083565-96083865	2.45	2.04	0.44	0.32	2.16	0	0.55	2.25
chr12:92539676-92539976	10.44	15.15	2.57	1.6	0.24	0.29	chr10:96079285-96079585	5.98	1.81	0.25	0.37	8.1	2.73	2.2	2.13
chr12:92755117-92755417	0.6	0.3	0.13	0	0.12	0.1	chr10:95863420-95863720	9.21	3.74	0.74	0.23	4.32	1.5	1.43	6.16
chr12:92793157-92793457	0.3	0.3	0.64	0.18	0.24	0	chr10:95836946-95837246	3.99	1.69	0.25	0.28	2.97	0.27	0.55	1.66
chr12:92797616-92797916	11.04	11.51	2.7	1.07	0.24	0.49	chr10:95833628-95833928	8.59	7.59	0.15	0.14	8.1	2.46	3.08	4.74
chr12:92987567-92987867	12.24	15.15	2.18	1.43	0	0.1	chr10:95644217-95644517	0.92	0.99	0.2	0.18	1.62	0.68	0.22	1.78
chr12:94137994-94138294	0.9	0.3	1.03	0.27	0	0.39	chr10:94725044-94725344	7.98	1.81	0.39	0.37	7.02	1.5	3.3	2.01
chr12:96589750-96590050	1.79	1.21	0.13	0.09	0	0	chr10:92771963-92772263	3.38	1.46	0.2	0	2.43	0.96	0.55	1.9
chr12:96839566-96839866	9.85	8.79	1.41	1.6	0.73	0.1	chr10:92587090-92587390	5.22	2.63	0.44	0.18	4.32	1.64	1.87	3.67
chr12:98897588-98897888	5.67	7.27	1.54	0.27	0.12	0.29	chr10:90644341-90644641	5.06	2.39	0.25	0.5	5.4	0.96	2.09	1.9
chr12:100594426-100594726	15.52	16.97	2.31	0.89	0.24	0.29	chr10:89194892-89195192	1.69	1.05	0.3	0.41	2.43	0.55	0.33	0.36
chr12:100634215-100634515	0.3	0.3	0.13	0.18	0	0	chr10:89165850-89166150	3.84	2.1	0	0.14	3.24	1.36	2.42	3.56
chr12:102009208-102009508	0	0	0	0.09	0	0	chr10:88047222-88047522	4.3	1.69	0.2	0.14	6.21	2.05	2.64	3.56
chr12:104350840-104351140	10.74	17.88	4.75	1.78	0.24	0.2	chr10:86148122-86148422	3.53	0.88	0.05	0.05	4.05	0.68	2.86	1.66
chr12:106751400-106751700	15.82	20.6	3.08	1.87	0.73	0.49	chr10:84084959-84085259	6.6	3.62	0.49	0.23	7.83	2.18	4.62	4.27
chr12:108154909-108155209	2.69	1.82	1.8	0.18	0.85	0.2	chr10:85379720-85380020	5.22	1.46	0.35	0.18	3.51	1.23	2.09	1.07
chr12:109027520-109027820	9.55	10	4.37	2.76	0.12	0.2	chr5:114280341-114280641	4.14	2.1	0.35	0.32	2.97	0.96	1.87	0.95
chr12:109490184-109490484	15.82	20	4.5	2.32	0.49	0.2	chr5:114550136-114550436	2.15	0.82	0.15	0.14	1.08	0.82	2.2	0.59
chr12:110486302-110486602	15.52	13.03	1.67	2.14	0.24	0.59	chr5:115263970-115264270	0	0.06	0	0	0.27	0.14	0	0
chr12:110517460-110517760	9.55	10.6	2.06	1.6	0.36	0	chr5:123088171-123088471	0.31	0.29	0.2	0.23	0	0.14	0.33	0.12
chr12:110905976-110906276	6.27	6.06	1.54	0.45	0	0.2	chr5:122822332-122822632	5.22	2.57	0.54	0.23	6.21	0.82	2.31	1.78
chr12:111872768-111873068	8.95	8.48	1.8	1.34	0.12	0.29	NA:0-0	0	0	0	0	0	0	0	0
chr12:117175888-117176188	13.43	17.27	2.7	1.78	0.85	0.49	chr5:118694943-118695243	2.45	1.4	0.39	0.32	6.21	0.82	3.08	0.59
chr12:117442704-117443004	0.3	0.3	0	0.09	0.12	0	chr5:118532016-118532316	4.45	3.62	0.1	0	8.65	0.82	2.2	2.49
chr12:117535075-117535375	0	0	0.13	0.09	0.36	0	chr5:118479514-118479814	5.98	1.98	0.35	0.05	8.65	1.36	2.2	1.3
chr12:120689841-120690141	7.46	6.36	1.16	1.07	0.36	0	chr5:115967560-115967860	0.77	0.35	0.35	0.32	2.7	0.27	0.66	0.24
chr12:120763281-120763581	11.94	10	1.16	0.89	0	0.29	chr5:115921202-115921502	0	0.18	0.3	0.28	0.81	0	0.11	0.71
chr12:121790218-121790518	18.8	20	6.3	2.41	0.24	0.39	chr5:123271297-123271597	4.6	2.04	0.54	0.18	4.32	1.23	1.21	2.73
chr12:122019707-122020007	0.6	0.3	0.51	0.18	0	0.2	chr5:123440544-123440844	4.76	2.1	0.35	0.14	2.43	0.68	1.43	1.07
chr12:122227498-122227798	2.09	1.51	0.13	0.53	0.12	0.1	chr5:123578738-123579038	4.3	2.45	0.3	0.23	1.89	2.18	1.1	0.71
chr12:122239706-122240006	11.64	11.21	3.08	0.71	0.12	0.1	chr5:123589972-123590272	1.53	0.7	0.35	0.23	0.81	0	0.33	0.59
chr12:122750919-122751219	6.86	7.88	1.41	0.18	0.24	0.39	chr5:124022922-124023222	3.53	1.11	0.35	0.23	5.13	1.5	3.08	0.47
chr12:123383087-123383387	4.77	5.76	1.16	0.18	0	0.1	chr5:124484512-124484812	6.6	3.79	0.25	0.28	1.62	1.5	0.99	2.61
chr12:123942547-123942847	8.65	10.3	1.28	1.16	0.12	0.29	chr5:124933027-124933327	4.6	3.04	0.25	0.41	7.02	2.18	5.61	7.35
chr12:124086449-124086749	6.57	10.91	3.47	1.07	0.24	0.29	chr5:125002692-125002992	2.76	0.76	0.59	0.28	6.21	1.36	3.19	0.83
chr12:124950806-124951106	7.76	6.97	1.8	1.25	0.36	0.1	chr5:125586625-125586925	1.23	0.53	0.2	0.28	1.62	0.68	0.77	0.95
chr12:125399217-125399517	14.92	17.57	3.34	1.78	0.36	0.2	chr5:125870151-125870451	4.14	1.52	0.44	0.23	2.43	2.05	2.64	2.73
chr12:125401670-125401970	18.8	20.3	1.93	1.78	0.49	0.2	chr5:125873319-125873619	1.69	1.46	0.25	0.28	1.35	1.09	1.1	1.19
chr12:125534203-125534503	2.09	4.24	0.51	0.18	0.24	0.39	chr5:125946124-125946424	5.52	1.28	0.44	0.28	7.56	1.09	2.86	2.73
chr12:132834880-132835180	0	0	0	0.27	0.36	0	chr5:111024450-111024750	3.84	2.45	0.35	0.05	8.1	2.18	3.19	4.27
chr13:21050305-21050605	2.98	3.33	1.93	0.27	0.24	0	NA:0-0	0	0	0	0	0	0	0	0
chr13:24848903-24849203	0.3	1.21	0.39	0.18	0.12	0.29	chr14:61355645-61355945	5.68	3.09	0.25	0.41	6.21	1.91	2.31	3.2
chr13:26796301-26796601	8.06	14.24	2.83	1.78	0.36	0.59	chr5:147032863-147033163	2.15	0.23	0.44	0.14	1.35	1.09	0.99	0.12
chr13:28712148-28712448	9.55	9.09	2.83	0.62	0.12	0	chr5:148241566-148241866	3.53	1.87	0.15	0.09	7.83	1.77	2.09	0.36
chr13:29233076-29233376	5.67	9.09	1.41	0.89	0.24	0	chr5:148672008-148672308	1.84	1.05	0.25	0.14	2.16	1.09	1.65	1.42
chr13:30320047-30320347	0	0	0	0	0.36	0.1	chr5:149306766-149307066	5.83	2.1	0.3	0.14	5.67	0.82	0.88	2.84
chr13:30509786-30510086	9.85	10.91	2.83	1.43	0.24	0.39	NA:0-0	0	0	0	0	0	0	0	0
chr13:30722182-30722482	10.74	9.7	2.7	0.98	0.36	0.49	chr5:149633243-149633543	0.46	0.12	0.2	0.18	0.54	0.14	0	0.24
chr13:30773403-30773703	0	0	0.13	0.18	0.24	0.29	chr5:149678170-149678470	5.06	2.22	0.49	0.37	7.02	1.09	2.75	3.56
chr13:31191725-31192025	16.12	16.06	3.73	1.96	0.12	0	chr5:149995900-149996200	3.22	1.4	0.3	0.14	5.4	1.09	1.76	0.59
chr13:33022463-33022763	0.3	0.3	0	0.09	0	0.1	chr5:151414379-151414679	4.3	1.81	0.35	0.14	5.4	0.82	2.09	2.96
chr13:34116648-34116948	5.37	9.09	1.8	1.16	0.24	0.29	chr5:152171057-152171357	5.83	1.58	0.35	0.14	5.94	1.36	3.08	0.83
chr13:39611978-39612278	8.36	10.3	2.31	0.8	0.49	0.2	chr3:53267452-53267752	4.76	2.28	0.2	0.09	7.02	1.36	2.42	0.71
chr13:40467027-40467327	0.6	0.3	0	0.27	0.12	0.1	chr3:52682236-52682536	6.9	3.33	0.25	0.14	2.16	0.41	1.87	2.61
chr13:40526788-40527088	0.6	0.61	0.39	0.27	0.24	0.2	chr3:52644074-52644374	3.84	2.28	0.49	0.32	2.97	1.23	1.43	0.95
chr13:40889591-40889891	0.9	0.91	0.77	0.18	0.24	0	chr3:52358982-52359282	6.6	3.15	0.49	0.23	5.13	0.96	2.53	2.61
chr13:40962838-40963138	14.92	18.18	3.98	1.51	0.12	0.39	chr3:52303899-52304199	0.61	0.35	0.25	0.28	0.27	0.41	0.33	0.12
chr13:41059793-41060093	9.85	10	1.93	0.8	0.12	0.1	chr3:52200281-52200581	3.99	2.33	0.44	0.32	3.24	0.96	0.88	1.07
chr13:41345159-41345459	19.99	23.63	4.24	2.67	0.61	0.49	chr8:23521720-23522020	2.15	0.93	0.35	0.09	2.7	0.96	1.65	1.78
chr13:41554685-41554985	7.76	6.67	1.67	0.27	0.24	0.29	chr14:79937232-79937532	4.91	2.92	0.69	0.14	3.24	1.23	1.98	2.96
chr13:41556934-41557234	13.73	11.51	2.83	0.8	0	0.39	chr14:79935163-79935463	2.3	0.47	0.2	0.09	2.16	0.14	0.55	0.95
chr13:42039301-42039601	11.94	14.54	3.85	1.34	0.36	0.2	chr14:79693252-79693552	2.45	1.11	0.2	0.18	6.21	0.82	1.32	2.01
chr13:42535141-42535441	6.86	10.3	2.57	0.89	0.12	0.2	chr14:79248808-79249108	1.53	0.41	0.44	0.23	3.24	0.82	1.32	0.24
chr13:43149203-43149503	0.3	0.3	0.13	0.18	0	0.39	chr14:78706740-78707040	3.68	2.28	0.15	0.05	6.48	1.91	3.08	2.01
chr13:46438123-46438423	0.3	0.3	0	0.36	0	0	chr14:75845417-75845717	3.99	1.81	0.3	0.28	4.05	1.09	1.54	2.37
chr13:46753738-46754038	3.88	4.54	0.26	0.53	0.24	0.1	chr14:75579120-75579420	6.14	4.2	0.15	0.05	7.02	1.23	1.1	3.32
chr13:49079812-49080112	14.92	17.57	1.8	1.07	0.12	0.39	chr14:73571394-73571694	0	0.18	0.05	0.09	0	0.14	0	0.12
chr13:49136440-49136740	23.58	19.69	4.37	1.43	0.12	0.49	chr14:73523595-73523895	1.07	1.11	0.1	0.28	1.08	0.55	0.55	1.9
chr13:49145599-49145899	0.3	0.3	0	0.27	0	0.2	chr14:73516838-73517138	5.52	6.25	0.3	0.32	7.29	1.5	2.42	3.79
chr13:52311824-52312124	0.3	0.3	0.13	0.09	0.24	0.1	chr14:63559597-63559897	4.76	4.26	0.35	0.14	8.92	1.91	4.29	4.86
chr13:52768456-52768756	20.59	22.72	5.91	3.65	0.49	0.88	chr8:23521669-23521969	1.99	0.99	0.35	0.09	2.16	0.96	1.65	1.9
chr13:53191442-53191742	17.61	15.15	3.73	3.12	0.12	0.29	chr8:23521661-23521961	1.99	0.93	0.35	0.09	2.16	0.96	1.65	1.9
chr13:53226804-53227104	8.36	11.51	4.24	1.78	0.24	0.59	chr14:79987383-79987683	2.45	0.88	0.54	0.32	1.35	0.55	0.99	1.07
chr13:73356092-73356392	8.06	10.3	2.31	1.43	0	0.49	chr14:99498956-99499256	2.15	0.82	0.39	0.18	1.08	0.14	1.1	0.12
chr13:74289726-74290026	10.74	9.7	1.28	1.69	0.12	0.2	chr14:100299506-100299806	0	0.18	0.1	0.14	0	0	0.44	0
chr13:74339712-74340012	8.95	9.7	2.83	0.8	0	0.39	chr14:100341859-100342159	0.15	0.06	0.3	0.28	0.27	0.27	0.33	0.47
chr13:74644234-74644534	6.86	6.36	1.93	0.8	0.12	0.39	NA:0-0	0	0	0	0	0	0	0	0
chr13:75900792-75901092	7.46	8.18	1.54	0.89	0	0.1	chr14:101876560-101876860	1.99	1.52	0.15	0.14	1.08	0.55	0.88	1.78
chr13:77601441-77601741	3.28	3.94	0.64	0.36	0.12	0.1	chr14:103498816-103499116	6.29	1.63	0.25	0.37	6.48	2.05	2.97	1.9
chr13:77901206-77901506	11.94	11.82	1.54	0.98	1.09	0.59	chr14:103746015-103746315	2.3	1.34	0.3	0.18	5.13	1.23	2.31	1.19
chr13:77903298-77903598	19.4	20.3	2.31	2.14	0.49	0.49	chr14:103748679-103748979	5.37	2.16	0.49	0.23	6.48	1.23	3.08	1.78
chr13:78271616-78271916	6.27	10.3	0.64	0.36	0.24	0	chr14:104049244-104049544	3.99	1.46	0.39	0.28	5.4	1.77	2.42	0.71
chr13:94975988-94976288	6.57	7.88	1.03	1.07	0.12	0.39	chr14:118301775-118302075	0	0.12	0.2	0.05	0	0.27	0.22	0
chr13:99128793-99129093	12.53	13.94	4.24	1.87	0.24	0.59	NA:0-0	0	0	0	0	0	0	0	0
chr13:99215343-99215643	5.07	3.94	0.9	0.8	0.36	0.2	chr14:121765342-121765642	5.06	2.92	0.44	0.09	4.05	1.23	1.87	1.9
chr13:99945030-99945330	0	0	0.26	0	0.12	0.1	chr14:122350650-122350950	5.22	1.75	0.3	0.23	3.51	0.68	0.99	4.86
chr13:99947936-99948236	0.3	0.3	0.13	0.09	0.12	0.2	chr14:122353878-122354178	3.53	1.58	0.39	0.46	4.59	1.36	1.21	4.39
chr13:100077853-100078153	1.19	1.51	1.16	0.18	0.12	0.1	chr14:122452095-122452395	3.53	2.51	0.3	0.32	1.08	0.55	0.99	1.19
chr13:100153464-100153764	5.97	12.12	2.7	1.25	0.36	0.1	chr14:122506096-122506396	3.68	0.99	0.44	0.09	6.21	2.18	2.75	0.83
chr13:103248552-103248852	20.29	22.42	4.63	2.14	0.12	0.39	chr1:43990382-43990682	7.36	4.96	0.69	0.09	7.02	3.14	5.17	5.1
chr13:108870578-108870878	7.16	8.18	1.8	0.53	0.49	0.2	chr8:9977576-9977876	3.84	1.46	0.1	0.18	7.29	4.64	4.29	2.49
chr13:113242384-113242684	5.37	6.67	2.44	1.07	0.36	0.1	chr8:12672090-12672390	1.38	0.29	0.54	0.14	1.35	0.68	0.99	0.12
chr13:113862896-113863196	11.04	13.63	3.6	1.43	0.24	0.39	chr8:13104718-13105018	3.07	1.17	0.39	0.28	4.59	1.5	2.09	0.47
chr13:113951342-113951642	5.07	3.94	1.28	1.43	0.36	0	chr8:13159042-13159342	3.53	2.69	0.05	0.18	4.59	4.64	5.06	0.12
chr13:114792305-114792605	0	0	0.26	0.18	0.12	0	chr8:13594885-13595185	4.6	3.39	0.3	0.18	4.59	1.23	2.42	2.37
chr13:114894356-114894656	8.65	11.82	2.7	1.16	0.24	0	chr8:13674178-13674478	0.15	0.23	0.2	0.23	0.27	0.14	0.66	0.36
chr13:114908104-114908404	17.01	19.69	8.1	3.56	0.24	0	NA:0-0	0	0	0	0	0	0	0	0
chr13:114914078-114914378	17.61	17.88	4.63	1.69	0.24	0.39	NA:0-0	0	0	0	0	0	0	0	0
chr13:115000134-115000434	16.12	19.39	2.83	2.32	0.12	0.2	chr8:13757465-13757765	2.15	0.64	0.35	0.18	2.97	0.68	1.54	0.59
chr14:21924167-21924467	3.88	7.27	1.41	0.36	0.12	0.2	chr14:52877381-52877681	7.36	2.45	0.39	0.09	7.29	2.18	3.96	1.3
chr14:21945139-21945439	12.53	7.88	1.28	0.71	0.49	0.2	chr14:52899007-52899307	3.07	1.28	0.39	0.32	4.59	2.59	2.86	1.3
chr14:23025237-23025537	22.38	24.84	4.88	0.98	0.24	0.49	chr14:54847043-54847343	21.02	13.66	0.15	0.41	23.23	5.59	5.94	14.46
chr14:23030637-23030937	10.44	12.12	5.65	1.16	0.36	0.29	chr14:54853033-54853333	12.43	9.05	0.35	0.14	12.97	2.87	5.61	7.7
chr14:23039082-23039382	11.04	12.42	1.8	0.98	0.24	0.1	chr14:54858573-54858873	1.38	0.35	0.2	0.09	0	0.27	0.22	0.12
chr14:23298895-23299195	1.49	3.03	0.9	0.45	0.12	0.2	chr14:55045552-55045852	5.06	1.81	0.25	0.18	4.59	1.36	1.98	1.07
chr14:23399724-23400024	1.49	1.21	0.39	0.18	0	0	chr14:55137495-55137795	5.52	4.38	0.25	0.18	5.13	0.96	1.65	4.27
chr14:23400760-23401060	0	0.3	0	0	0.12	0.2	chr14:55137602-55137902	5.37	3.91	0.15	0.14	5.94	1.64	1.32	3.67
chr14:24658004-24658304	20.89	22.72	3.98	1.96	0	0.2	chr14:56254479-56254779	1.38	0.58	0.25	0.23	2.16	0.14	0.66	0.59
chr14:24801380-24801680	9.25	11.21	2.06	1.34	0.24	0.39	chr14:56400072-56400372	0.46	0.29	0.2	0.14	0.81	0.14	0.55	0.24
chr14:31734875-31735175	1.19	0.61	0.64	0.53	0.36	0	chr12:52967376-52967676	5.68	3.33	0.2	0.32	4.05	4.23	2.53	4.98
chr14:32030448-32030748	7.46	8.79	1.41	0.89	0.12	0.1	chr12:53198573-53198873	0.92	0.7	0.15	0.09	1.08	0.82	0.99	0.59
chr14:35872986-35873286	3.28	5.45	0.9	0.62	0.12	0.2	chr12:56592761-56593061	3.53	1.23	0.1	0.05	4.05	0.27	0.99	0.36
chr14:35873804-35874104	5.37	5.45	1.16	0.98	0.36	0.1	chr12:56593431-56593731	3.38	1.81	0.54	0.05	5.94	1.64	2.97	1.3
chr14:45603694-45603994	17.61	18.78	3.21	2.41	0.24	0	chr12:66175107-66175407	0.77	0.41	0.15	0.32	0.81	0	0.55	0.71
chr14:45604856-45605156	36.41	39.69	4.88	3.03	0.24	0.1	chr12:66176324-66176624	0.77	0.47	0.39	0.32	1.89	0	1.1	0.47
chr14:45722458-45722758	6.86	10.6	1.93	0.36	0.36	0.29	chr12:66273598-66273898	7.36	2.69	0.15	0.18	5.94	1.91	1.98	1.54
chr14:50195534-50195834	0.3	0	0	0.18	0.12	0.1	chr12:70358900-70359200	3.53	1.75	0.44	0.28	3.51	0.68	1.65	2.13
chr14:50511745-50512045	6.27	6.36	3.73	1.43	0.12	0.2	chr12:70622553-70622853	0	0.12	0.15	0.14	0	0	0.22	0.12
chr14:52313914-52314214	11.64	10.91	1.93	0.8	0.12	0.49	chr14:20805909-20806209	3.22	1.63	0.35	0.28	5.94	0.96	1.1	1.42
chr14:52818932-52819232	13.43	13.33	2.7	1.16	0.36	0.1	chr14:45670575-45670875	0.46	0.35	0.39	0.05	0.27	0.27	0.22	0
chr14:54955602-54955902	3.88	5.76	1.8	0.98	0	0.2	chr14:47441744-47442044	7.36	2.86	0.1	0.14	8.92	1.64	5.17	1.54
chr14:55569006-55569306	9.25	9.39	1.8	0.89	0.36	0	chr14:47971970-47972270	0	0	0.15	0.14	0.27	0.41	0.11	0
chr14:60813612-60813912	0.3	0.3	0.26	0.18	0	0.2	chr12:73945223-73945523	7.06	2.98	0.35	0.28	5.67	2.18	1.65	3.2
chr14:61201288-61201588	6.57	6.67	2.18	1.16	0.36	0.1	chr12:74224524-74224824	1.99	0.82	0.35	0.28	0.81	0.96	0.99	0.71
chr14:61788158-61788458	4.48	4.24	1.67	0.53	0.12	0.2	chr12:74685494-74685794	7.21	1.75	0.39	0.18	10	0.82	2.09	0.47
chr14:61795759-61796059	0.9	0.91	0.26	0	0	0.1	chr12:74694360-74694660	4.91	3.39	0.2	0.28	4.32	0.68	1.65	3.79
chr14:61801833-61802133	1.19	0.91	0.39	0.27	0.12	0.29	chr12:74699272-74699572	5.83	3.5	0.49	0.18	3.24	1.23	2.31	1.42
chr14:61804613-61804913	7.46	8.79	2.96	1.34	0.49	0.1	chr12:74701537-74701837	0	0.29	0.54	0.18	0.81	0.27	0.44	0.24
chr14:61809237-61809537	5.67	8.79	3.85	1.69	0.12	0.68	chr12:74705753-74706053	5.22	2.92	0.2	0.28	4.05	1.23	1.87	3.79
chr14:61919264-61919564	16.71	17.27	3.98	2.23	0.36	0.1	chr12:74800513-74800813	2.76	3.04	0.35	0.14	1.08	0.96	0.77	1.54
chr14:61943622-61943922	15.52	14.54	2.06	0.62	0.12	0.2	chr12:74816936-74817236	5.83	2.04	0.35	0.18	4.32	1.09	1.32	3.08
chr14:62087225-62087525	0	0	0.13	0.18	0.24	0.1	chr12:74943256-74943556	6.29	1.52	0.2	0.23	3.24	0.96	1.1	3.32
chr14:64331067-64331367	20.29	23.63	3.34	1.51	0.12	0	chr12:76928808-76929108	0	0.23	0.2	0.09	0.27	0.14	0	0
chr14:64668257-64668557	0.6	0.61	0	0.27	0	0.59	chr12:77187492-77187792	4.45	1.46	0.15	0.23	5.67	1.09	2.75	4.74
chr14:65453393-65453693	12.53	13.03	2.57	0.8	0.12	0.29	chr12:77938216-77938516	1.07	1.17	0.3	0.23	0.81	0.41	0.88	0.71
chr14:66313878-66314178	7.76	11.51	2.96	1.16	0.36	0.1	chr12:78687649-78687949	0	0.12	0.2	0.14	0	0.14	0	0.36
chr14:66317158-66317458	12.24	10.3	2.18	1.43	0.24	0.1	chr12:78690177-78690477	0.31	0.12	0.25	0.14	0.27	0.14	0.22	0.12
chr14:66394677-66394977	10.15	9.09	3.34	2.94	0.12	0.39	chr12:78744719-78745019	0.46	0.12	0.1	0.05	0	0	0.22	0.36
chr14:67826486-67826786	7.76	10.91	2.06	0.62	0	0.29	chr12:79962509-79962809	4.14	3.04	0.3	0.41	5.13	2.18	3.63	0.95
chr14:67955303-67955603	5.07	6.67	1.41	0.53	0.12	0	chr12:80081708-80082008	5.06	2.1	0.59	0.28	4.32	1.5	1.43	2.13
chr14:68750030-68750330	5.67	6.36	1.41	1.25	0.24	0.1	chr12:80747838-80748138	5.98	3.27	0.1	0.46	2.97	0.82	1.98	1.07
chr14:68752370-68752670	13.43	13.94	2.06	1.34	0	0.2	chr12:80750422-80750722	0.61	0.41	0.39	0.32	0	0	0.22	0.71
chr14:69152396-69152696	9.55	12.42	4.24	0.98	0.36	0	chr12:81118568-81118868	0.31	0.18	0.3	0.18	0.54	0	0.22	0.24
chr14:69260015-69260315	10.44	14.85	1.93	1.51	0.24	0.39	chr12:81214216-81214516	14.27	4.9	0.2	0.05	8.65	1.5	3.41	2.61
chr14:69261125-69261425	8.36	8.48	0.9	0.62	0.12	0.2	chr12:81215272-81215572	6.44	1.46	0.35	0.09	3.24	0.82	0.99	0.95
chr14:69262403-69262703	5.37	4.24	1.28	0.53	0.36	0	chr12:81216423-81216723	9.97	2.8	0.25	0.05	11.62	2.73	3.74	2.01
chr14:70080962-70081262	1.19	1.21	0.26	0.09	0.36	0.1	chr12:81893896-81894196	4.6	2.57	0.44	0.23	3.51	1.23	1.54	3.79
chr14:70233648-70233948	7.46	9.39	3.21	1.43	0.36	0.1	chr12:82046309-82046609	1.53	0.53	0.3	0.18	0.27	0.68	0.44	0.59
chr14:70826346-70826646	22.38	20.91	2.96	1.78	0.12	0.1	chr12:82585971-82586271	0.92	0.64	0.3	0.28	2.7	0.27	0.99	1.07
chr14:72064674-72064974	0	0	0	0.09	0.12	0	chr12:83451070-83451370	5.37	3.44	0.15	0.37	6.48	0.96	1.98	3.79
chr14:73524977-73525277	11.04	9.39	2.44	1.43	0.49	0.29	chr12:84972928-84973228	3.53	1.4	0.25	0.09	4.05	2.05	1.87	2.96
chr14:74282990-74283290	0	0	0	0.18	0	0.1	chr12:85584038-85584338	5.52	2.33	0.49	0.46	2.16	0.82	0.99	3.79
chr14:75725778-75726078	2.98	4.85	0.26	0.45	0.12	0.1	chr12:86796253-86796553	5.06	1.4	0.35	0.28	8.1	2.05	4.51	2.25
chr14:75988586-75988886	6.86	8.79	0.77	0.89	0.24	0.39	chr12:87027420-87027720	6.29	4.2	0.25	0.09	7.02	2.32	2.75	5.1
chr14:77279158-77279458	8.36	12.73	1.93	1.34	0.24	0.1	chr12:88067395-88067695	2.61	0.64	0.2	0	1.89	1.09	0.99	0.95
chr14:77564282-77564582	10.74	16.06	2.57	0.98	0.73	0.1	chr12:88288025-88288325	5.37	2.04	0.59	0.28	7.56	2.05	2.31	1.66
chr14:81397363-81397663	14.32	14.85	2.18	0.71	0.24	0.39	NA:0-0	0	0	0	0	0	0	0	0
chr14:81425792-81426092	16.71	17.27	2.18	1.51	0.24	0.39	chr12:92641456-92641756	0.46	0.23	0.39	0.23	0.27	0.55	0	0.12
chr14:88448977-88449277	0	0	0.39	0.09	0.24	0.1	chr12:99485070-99485370	3.53	2.04	0.1	0.41	0.81	0.82	0.33	2.37
chr14:89883420-89883720	10.44	10.3	5.53	1.96	0	0	chr12:100631135-100631435	5.22	0.99	0.05	0.05	6.21	1.09	0.88	2.84
chr14:90187286-90187586	10.44	12.12	1.67	0.89	0.24	0.2	chr12:100878630-100878930	4.91	4.61	0.35	0.28	2.7	1.09	2.09	4.39
chr14:90422002-90422302	17.01	20.91	1.8	0.98	0.73	0.49	chr12:101122458-101122758	0.61	0.7	0.15	0.41	2.43	0.68	1.1	0.47
chr14:90849610-90849910	13.13	16.97	3.85	1.78	0.97	0.1	chr12:101425771-101426071	3.22	1.28	0.2	0.18	3.51	1.77	0.99	0.95
chr14:90863185-90863485	14.03	16.66	3.85	1.87	0.49	0.2	chr12:101437551-101437851	6.6	1.23	0.44	0.05	11.89	3.27	4.4	1.42
chr14:91488844-91489144	11.94	10.3	1.8	1.07	0.12	0.1	NA:0-0	0	0	0	0	0	0	0	0
chr14:91527155-91527455	9.25	8.79	3.85	1.43	0	0.2	chr12:101963443-101963743	3.53	0.88	0.69	0.09	4.59	1.36	1.1	2.01
chr14:91575334-91575634	9.85	10	2.06	0.8	0.49	0.2	chr12:102014285-102014585	0.31	0.18	0.25	0.14	0	0.27	0.11	0.12
chr14:91696124-91696424	10.15	11.82	3.6	2.49	0	0.29	chr12:102111555-102111855	0	0.12	0.15	0.23	0	0.14	0.22	0.12
chr14:91724378-91724678	0	0	0	0.09	0.12	0	chr12:102141888-102142188	4.3	1.87	0.3	0.23	4.05	0.82	1.98	1.54
chr14:92336290-92336590	9.25	7.57	2.57	2.49	0.24	0.2	chr12:102988676-102988976	0	0	0.1	0.28	0	0	0.11	0
chr14:92339826-92340126	17.91	16.97	5.27	2.58	0.49	0.59	NA:0-0	0	0	0	0	0	0	0	0
chr14:93081865-93082165	8.36	10.6	3.6	1.34	0.24	0.1	chr12:103589252-103589552	1.23	0.82	0.25	0.28	1.08	0	0.77	0.71
chr14:93260476-93260776	3.88	8.48	1.93	0.89	0.49	0.1	chr12:103707288-103707588	2.45	0.93	0.44	0.23	4.86	0	0.99	0.83
chr14:94425740-94426040	11.04	13.33	1.8	0.98	0	0.1	chr12:104579500-104579800	4.6	3.56	0.1	0.18	7.29	1.36	2.64	2.25
chr14:94429425-94429725	13.43	16.97	3.85	2.05	0.36	0.1	chr12:104582090-104582390	0.46	0.18	0.54	0.23	0.54	0	0.11	0
chr14:95985998-95986298	10.15	8.79	2.96	1.34	0.24	0	chr12:106251283-106251583	4.14	3.04	0.15	0.14	4.05	0.68	2.31	1.66
chr14:95989555-95989855	16.12	15.45	5.65	3.21	0.12	0.49	chr12:106257012-106257312	0	0.18	0	0.09	0.27	0.41	0.11	0
chr14:97263427-97263727	5.97	5.15	1.28	0.98	0.12	0	chr12:107248232-107248532	4.14	2.1	0.39	0.14	4.05	1.5	2.2	0.71
chr14:98069206-98069506	11.04	13.63	5.01	1.51	0.61	0.39	chr12:107896824-107897124	0.31	0.53	0.15	0.14	0	0.27	0.33	0.12
chr14:98655782-98656082	21.49	21.21	3.08	1.07	0.24	0.2	chr12:108377195-108377495	6.9	3.68	0.3	0.05	8.1	3.96	3.08	9.13
chr14:99727504-99727804	2.69	2.73	0.64	0.45	0.24	0	chr12:109231340-109231640	4.45	1.98	0.2	0.09	3.78	1.77	2.42	2.96
chr14:99728786-99729086	12.83	13.03	2.44	1.25	0.24	0.2	chr12:109232755-109233055	0.31	0.29	0.3	0.09	1.08	0.41	0.33	0.36
chr14:99732883-99733183	3.58	6.06	1.28	0.62	0.24	0	chr12:109236976-109237276	3.99	1.98	0.3	0.05	5.4	1.5	2.31	1.3
chr14:100070762-100071062	14.03	16.66	6.17	2.85	0.12	0.1	chr12:109513807-109514107	1.23	0.29	0.2	0.09	2.7	0.41	0.22	0.24
chr14:100531490-100531790	22.38	25.75	4.11	0.89	0.24	0	chr12:109873756-109874056	6.44	3.27	0.2	0.18	5.13	1.23	2.09	2.25
chr14:100535086-100535386	15.52	19.69	2.7	1.07	0	0.39	chr12:109877487-109877787	0.31	0.23	0.1	0.32	0	0	0.11	0.12
chr14:100545383-100545683	7.16	8.18	2.7	1.34	0.36	0.39	NA:0-0	0	0	0	0	0	0	0	0
chr14:102188586-102188886	9.85	9.7	3.34	1.07	0.12	0.1	NA:0-0	0	0	0	0	0	0	0	0
chr14:102275961-102276261	10.44	9.7	1.41	1.6	0.24	0.2	chr12:111723748-111724048	2.61	1.4	0.35	0.28	3.78	0	1.1	4.39
chr14:102285940-102286240	9.25	7.57	5.27	3.47	0.36	0.1	NA:0-0	0	0	0	0	0	0	0	0
chr14:102286826-102287126	2.39	2.73	0.39	0.36	0.24	0.2	chr12:111733086-111733386	6.29	2.39	0.1	0.23	4.32	1.77	2.42	6.4
chr14:102290057-102290357	19.4	18.18	2.06	1.25	0.61	0.1	chr12:111735774-111736074	0.61	0.82	0.3	0.18	1.35	0.41	0.99	1.42
chr14:103058633-103058933	2.09	3.03	1.03	0.45	0.12	0.1	chr12:112277237-112277537	3.68	1.28	0.15	0.09	2.97	0.41	0.77	0.95
chr14:104544346-104544646	7.46	6.36	1.8	1.07	0	0.49	NA:0-0	0	0	0	0	0	0	0	0
chr14:105282296-105282596	10.44	18.48	2.96	1.07	0.24	0.1	NA:0-0	0	0	0	0	0	0	0	0
chr15:22465902-22466202	7.76	7.27	5.78	0.71	0.61	0.78	chr12:117099924-117100224	0	0	0	0.05	0.27	0	0	0
chr15:22509155-22509455	19.4	17.27	5.01	1.07	0.24	0.29	NA:0-0	0	0	0	0	0	0	0	0
chr15:22551726-22552026	10.15	12.12	2.96	1.69	0.36	0.1	NA:0-0	0	0	0	0	0	0	0	0
chr15:31195872-31196172	5.67	7.27	1.03	0.8	0.24	0.29	chr7:71518873-71519173	1.07	0.64	0.54	0.28	1.08	1.23	0.77	0.83
chr15:31316536-31316836	0	0.3	0	0.27	0.12	0	chr7:71394698-71394998	3.38	1.58	0.15	0.28	2.43	0.14	0.88	2.49
chr15:31558612-31558912	10.44	9.09	3.73	0.98	0.12	0.2	chr7:71144158-71144458	3.53	1.75	0.44	0.41	3.78	0.68	0.99	1.3
chr15:31653584-31653884	8.65	9.09	5.27	1.78	0.49	0.1	chr7:71046294-71046594	0.31	0.06	0.3	0.18	0.54	0.82	0.66	0
chr15:31727386-31727686	3.28	3.03	1.41	0.45	0.12	0.29	chr7:70961036-70961336	0.46	1.46	0.25	0.37	1.62	0.55	0.99	1.66
chr15:34630042-34630342	3.28	3.33	0.77	0.62	0.36	0	chr2:112105637-112105937	3.38	1.4	0.35	0.32	6.48	1.36	1.65	0.71
chr15:34635075-34635375	3.58	5.45	0.64	0.36	0.24	0.2	chr2:112102079-112102379	1.23	0.41	0.44	0.28	0.81	0.68	0.55	0.59
chr15:35261814-35262114	11.04	15.15	1.41	1.07	0.24	0.29	chr2:114000882-114001182	0.92	0.35	0.25	0.28	2.16	0.55	0.55	0.24
chr15:35280402-35280702	12.24	16.36	2.96	2.14	0.49	0.2	chr2:114027080-114027380	0.92	0.64	0.15	0.32	1.35	0.41	0.33	0.36
chr15:38746156-38746456	9.55	14.24	1.8	1.34	0.36	0.2	chr2:117075299-117075599	2.15	0.82	0.2	0.18	1.35	0.41	0.77	1.07
chr15:39917000-39917300	10.15	11.82	3.34	1.6	0.36	0.2	NA:0-0	0	0	0	0	0	0	0	0
chr15:40886054-40886354	2.69	3.03	0.9	0.53	0.24	0	chr2:118872518-118872818	4.91	3.44	0.49	0.23	12.16	3.14	4.95	9.72
chr15:41694580-41694880	12.83	14.85	2.31	1.51	0.12	0	chr2:119488477-119488777	3.07	0.99	0.44	0.23	3.78	0.82	2.75	2.25
chr15:42229390-42229690	8.65	8.48	3.34	1.07	0.24	0.1	chr2:119943118-119943418	0	0.12	0.3	0.32	0.54	0.14	0.55	0.12
chr15:42783263-42783563	11.94	10.6	1.41	0.8	0.12	0.49	chr2:120389513-120389813	1.07	0.53	0.3	0.23	2.43	0.55	0.66	1.3
chr15:43477459-43477759	8.36	11.51	2.7	1.16	0	0.29	chr2:120834023-120834323	2.15	0.58	0.15	0.14	1.62	0.68	0.77	1.07
chr15:45018864-45019164	16.12	14.85	2.83	1.43	0.61	0.29	chr2:121979144-121979444	0	0.18	0.1	0.18	0	0.14	0	0.36
chr15:45738114-45738414	0	0	0	0.09	0.12	0	chr2:122478159-122478459	3.38	2.63	0.15	0.32	5.67	1.5	3.08	3.79
chr15:45879402-45879702	8.95	12.42	2.44	1.43	0.36	0.29	chr2:122564122-122564422	0.92	0.41	0.25	0.09	2.16	0.96	0.88	0.12
chr15:49447754-49448054	16.12	16.97	2.06	2.32	0.61	0.29	chr2:125684713-125685013	2.45	1.52	0.54	0.37	2.7	1.5	0.99	0.71
chr15:49913076-49913376	12.83	17.57	4.24	2.23	0.73	0.68	chr2:125977746-125978046	2.76	1.4	0.15	0.32	3.51	1.5	2.09	1.42
chr15:50647073-50647373	16.12	21.21	2.44	1.51	0.24	0.2	chr2:126500983-126501283	6.9	4.49	0.2	0.09	9.19	2.18	3.41	2.73
chr15:50978883-50979183	1.19	2.73	0.51	0.53	0	0	chr2:126701852-126702152	3.53	1.58	0.59	0.09	5.13	2.18	3.63	0.83
chr15:51200749-51201049	10.74	9.7	2.18	0.71	0.12	0.1	chr2:126834354-126834654	3.68	1.28	0.35	0.05	3.24	2.05	1.76	1.3
chr15:55700447-55700747	8.95	9.7	2.44	1.34	0.24	0.29	chr9:72833152-72833452	12.89	2.74	0.3	0.28	18.37	3.14	6.27	4.86
chr15:56538214-56538514	11.94	9.09	1.41	1.6	0.24	0.39	chr9:72378128-72378428	2.92	0.88	0.35	0.46	1.89	1.64	0.99	0.83
chr15:57179388-57179688	6.27	9.39	2.57	1.07	0	0.1	chr9:71980932-71981232	2.45	0.76	0.25	0.18	2.7	0.41	1.54	0.71
chr15:60298770-60299070	7.76	9.09	1.67	1.25	0.12	0.1	chr9:69606114-69606414	0.61	0.12	0.1	0.05	0.27	0	0.33	0.71
chr15:60884657-60884957	2.69	4.85	1.03	0.53	0.12	0.2	chr9:69137493-69137793	5.22	1.87	0.35	0.14	8.65	1.91	3.63	1.78
chr15:61136854-61137154	4.18	5.45	1.03	0.18	0.12	0.1	chr9:68882283-68882583	5.98	3.39	0.35	0.32	4.05	1.91	2.42	5.69
chr15:63484176-63484476	11.34	11.82	2.06	0.89	0.12	0.1	chr9:66764358-66764658	3.07	1.98	0.39	0.23	1.35	0.41	0.55	1.9
chr15:63518204-63518504	0	0	0.39	0.18	0.12	0	chr9:66730246-66730546	4.3	2.16	0.44	0.6	3.24	0.68	1.1	2.61
chr15:63789980-63790280	8.06	8.79	1.8	0.71	0.24	0.1	chr9:66447444-66447744	3.38	1.52	0.25	0.14	5.13	2.59	2.09	1.54
chr15:63796580-63796880	17.01	25.45	1.41	1.25	0.36	0.29	chr9:66440726-66441026	4.45	2.04	0.25	0.09	6.75	0.96	2.42	1.19
chr15:64185116-64185416	0.3	1.51	0.13	0.53	0.36	0	chr9:66129320-66129620	4.45	2.16	0.25	0.32	2.7	0.41	0.66	1.42
chr15:64388035-64388335	6.86	9.09	1.67	0.8	0.24	0.1	chr9:65972449-65972749	1.99	0.99	0.25	0.46	2.43	1.23	2.2	0.95
chr15:64679837-64680137	15.82	16.36	4.24	1.69	0.12	0.1	chr9:65732760-65733060	2.45	0.99	0.39	0.32	3.51	0.14	1.32	0.95
chr15:64722498-64722798	9.55	9.09	1.67	1.51	0.24	0.2	chr9:65696016-65696316	0.15	0.18	0.39	0.14	0	0.41	0.44	0
chr15:65903356-65903656	12.53	20	3.73	1.78	0.49	0.2	chr9:64808541-64808841	2.3	0.7	0.35	0.18	2.7	1.77	1.54	1.19
chr15:67374610-67374910	13.13	15.15	2.7	0.8	0.49	0.2	chr9:63589609-63589909	0	0.23	0.25	0.14	0.54	0.55	0.22	0.24
chr15:67375522-67375822	1.79	2.42	0.51	0.18	0.24	0.49	chr9:63588372-63588672	6.44	1.63	0.25	0.09	4.59	2.05	2.75	2.13
chr15:67395109-67395409	0.3	0.3	0.13	0.27	0.24	0.39	chr9:63569756-63570056	4.45	0.88	0.25	0.14	4.59	1.77	1.21	1.42
chr15:67396323-67396623	0.9	0.61	0	0.27	0.12	0.39	chr9:63568654-63568954	5.68	4.49	0.25	0.23	8.1	2.18	3.3	3.67
chr15:67413409-67413709	4.77	5.45	1.54	0.62	0.24	0.1	chr9:63554228-63554528	6.29	2.39	0.3	0.23	10.54	2.05	2.86	2.49
chr15:70006511-70006811	17.61	19.09	1.16	0.62	0.24	0.1	chr9:61555774-61556074	9.36	4.73	0.35	0.18	13.78	3.82	5.39	11.5
chr15:70013749-70014049	0.9	0.61	0.13	0.27	0.12	0.1	chr9:61550452-61550752	3.99	4.26	0.25	0.23	2.7	0.55	2.42	2.01
chr15:70035881-70036181	0.6	1.21	0	0.09	0.12	0.39	chr9:61528806-61529106	3.38	2.28	0.59	0.14	5.4	0.68	1.54	1.66
chr15:70037184-70037484	0.3	0.3	0	0.18	0	0.29	chr9:61527479-61527779	7.52	6.3	0.15	0.14	8.92	2.87	3.41	7.7
chr15:70047847-70048147	5.07	5.45	0.9	0.36	0.49	0.49	chr9:61517669-61517969	7.06	3.97	0.1	0.23	7.02	3	1.76	2.84
chr15:72523585-72523885	5.37	8.18	2.83	1.16	0	0.1	chr9:59504040-59504340	3.53	1.87	0.44	0.18	5.4	2.46	3.08	1.9
chr15:72766324-72766624	5.67	6.36	1.16	1.34	0.24	0.2	chr9:59334476-59334776	9.05	2.98	0.54	0.18	10	2.32	3.52	1.07
chr15:73076002-73076302	8.95	11.82	2.06	1.34	0.12	0.29	chr9:59139169-59139469	2.61	0.53	0.49	0.09	2.43	1.23	1.54	0.47
chr15:74284552-74284852	3.58	5.15	1.8	0.71	0.24	0.1	chr9:58100790-58101090	5.22	1.63	0.2	0.09	5.94	0.96	1.54	0.95
chr15:74300188-74300488	8.95	9.39	1.41	1.25	0.36	0	chr9:58091790-58092090	0.15	0.53	0.44	0.14	0	0.27	0.44	0.24
chr15:74753341-74753641	11.64	10.91	3.6	2.14	0.12	0.2	chr9:57758671-57758971	4.14	1.58	0.15	0.18	4.32	2.46	3.08	1.3
chr15:75072460-75072760	2.69	3.03	0.9	0.62	0.12	0.1	chr9:57495555-57495855	4.6	1.69	0.54	0.05	2.7	2.18	0.66	2.37
chr15:75079844-75080144	4.48	4.85	1.16	0.8	0.36	0.1	chr9:57488288-57488588	8.28	5.55	0.44	0.23	8.65	2.05	3.52	2.84
chr15:75400957-75401257	1.79	1.51	0.51	0.53	0.24	0.2	chr9:57187657-57187957	5.22	1.63	0.3	0.28	7.02	2.32	3.85	6.76
chr15:75660818-75661118	8.95	11.82	2.96	1.16	0	0	chr9:56978404-56978704	1.99	1.63	0.35	0.09	2.7	1.09	1.76	1.3
chr15:77713394-77713694	1.19	2.12	0.26	0.18	0.12	0.1	chr9:56266788-56267088	3.99	2.45	0.35	0.23	3.78	1.77	1.43	2.13
chr15:77749944-77750244	0.9	0.3	0.26	0.18	0.36	0.2	chr9:56313067-56313367	3.99	1.52	0.1	0.14	3.78	0.96	1.1	4.03
chr15:79053838-79054138	6.86	9.39	2.96	1.51	0.36	0.2	chr9:90092387-90092687	0.15	0.18	0.15	0.28	0.27	0.14	0.22	0
chr15:81293309-81293609	6.27	8.79	3.21	1.78	0.24	0	chr7:91032532-91032832	1.53	0.76	0.35	0.05	2.16	0.55	1.32	0.59
chr15:81589096-81589396	17.91	20.6	4.75	2.85	0.24	0.1	chr7:90803805-90804105	6.9	3.91	0.15	0.28	7.29	1.91	4.07	5.33
chr15:82339398-82339698	1.19	1.21	0	0.18	0	0	chr7:90014558-90014858	5.37	1.69	0.2	0.09	6.21	1.23	2.97	0.95
chr15:85148697-85148997	0.6	0.91	0.13	0.18	0	0	chr7:88009750-88010050	3.99	3.39	0.3	0.46	2.97	2.05	1.1	1.66
chr15:85259793-85260093	1.79	2.42	0.51	0.53	0.24	0.1	NA:0-0	0	0	0	0	0	0	0	0
chr15:85524412-85524712	12.83	15.45	1.8	0.98	0.24	0.49	chr7:88357939-88358239	4.45	1.69	0.49	0.14	5.13	1.77	3.08	0.71
chr15:85923416-85923716	4.18	4.85	1.41	0.62	0.36	0.49	chr7:82600071-82600371	3.53	2.98	0.49	0.18	6.48	2.05	1.1	1.54
chr15:86067054-86067354	0	0.3	0	0.09	0.12	0.1	chr7:82717118-82717418	3.38	2.39	0.2	0.23	1.89	0.82	0.88	1.78
chr15:86107942-86108242	0	0	0.13	0.09	0.12	0.1	chr7:82745252-82745552	4.45	1.58	0.39	0.23	1.62	0.96	0.77	3.67
chr15:86125963-86126263	5.67	6.36	1.16	1.25	0.24	0.1	chr7:82756976-82757276	1.07	0.99	0.64	0.37	2.16	0.41	0.88	1.78
chr15:86233581-86233881	3.28	4.85	0.13	0.09	0.24	0.1	chr7:82847274-82847574	4.3	1.81	0.3	0	4.86	0.68	0.99	2.73
chr15:89178670-89178970	12.83	13.03	2.31	1.25	0.36	0.29	NA:0-0	0	0	0	0	0	0	0	0
chr15:89447861-89448161	10.15	9.7	2.06	1.51	0.24	0.68	chr7:86285636-86285936	0.31	0.18	0.25	0.32	0.54	0.27	0.33	0
chr15:89877840-89878140	3.28	8.18	1.93	0.71	0.36	0.39	chr7:86610890-86611190	6.44	2.51	0.39	0.14	15.4	1.23	4.62	2.73
chr15:90437127-90437427	14.32	16.36	3.34	2.23	0.36	0.2	chr7:87065409-87065709	3.07	1.63	0.39	0.14	1.89	0.55	3.19	1.54
chr15:90920191-90920491	5.67	5.76	1.28	0.71	0.24	0.1	NA:0-0	0	0	0	0	0	0	0	0
chr15:91137699-91137999	14.32	14.24	2.83	2.58	0.12	0.2	chr7:87773528-87773828	3.38	0.88	0.35	0.14	1.08	0.68	0.11	0.36
chr15:91229757-91230057	7.16	6.06	1.54	0.98	0.24	0	chr7:87699680-87699980	0.77	0.76	0.25	0.32	1.62	0.41	0.66	0.12
chr15:93352348-93352648	6.86	11.82	2.31	1.6	0.24	0.29	chr7:80763255-80763555	6.9	1.58	0.44	0.23	11.08	2.32	2.2	1.66
chr15:93425817-93426117	4.48	6.06	1.67	0.89	0.12	0.29	chr7:80703220-80703520	6.9	1.93	0.39	0.23	18.91	4.09	4.73	1.54
chr15:93447358-93447658	12.53	11.51	4.11	2.67	0.24	0.49	chr7:80682738-80683038	7.06	2.28	0.39	0.28	8.1	1.36	3.08	2.37
chr15:99028044-99028344	0	0	0	0.18	0.12	0.1	chr7:75467988-75468288	3.68	1.87	0.69	0.23	3.51	0.82	0.66	0.71
chr15:99557812-99558112	0	0	0	0.27	0.24	0.1	chr7:75420715-75421015	6.44	1.93	0.35	0.09	7.83	2.18	1.54	1.3
chr16:1358918-1359218	8.95	12.42	2.57	1.16	0.49	0.1	chr17:25410776-25411076	2.45	0.82	0.15	0.28	5.13	1.5	2.09	1.78
chr16:2570161-2570461	0.9	2.42	0.26	0.18	0.12	0.1	chr17:24300616-24300916	4.3	2.63	0.2	0.14	8.65	1.64	7.37	0.24
chr16:2732330-2732630	9.85	14.54	1.93	1.51	0.24	0	chr17:24210214-24210514	3.07	0.7	0.3	0.18	2.16	1.09	2.09	0.59
chr16:2771005-2771305	5.67	10.91	1.8	1.16	0	0.1	chr17:24174333-24174633	0.61	0.12	0.25	0.14	0	0.41	0.33	0
chr16:3125032-3125332	12.83	11.21	3.85	1.96	0.24	0.49	NA:0-0	0	0	0	0	0	0	0	0
chr16:4321798-4322098	6.86	7.88	1.54	0.98	0.49	0.2	chr16:4558561-4558861	3.22	0.93	0.49	0.14	4.05	2.46	2.2	2.01
chr16:4322925-4323225	7.16	9.7	1.54	0.89	0.36	0	chr16:4559684-4559984	2.61	1.11	0.2	0.18	4.32	0.55	1.87	2.25
chr16:4464432-4464732	17.91	19.39	2.7	1.25	0	0.1	NA:0-0	0	0	0	0	0	0	0	0
chr16:4666389-4666689	8.65	10.91	1.67	1.07	0.24	0	chr16:4880584-4880884	6.9	2.16	0.1	0.05	7.02	2.18	2.75	3.44
chr16:11326967-11327267	8.36	7.27	2.57	1.43	0.12	0.2	chr16:10772278-10772578	4.14	1.63	0.3	0.23	3.51	0.68	1.1	0.47
chr16:11349810-11350110	1.49	2.12	0.77	0.27	0	0.1	chr16:10785398-10785698	7.82	2.8	0.2	0.18	11.62	2.18	4.07	1.3
chr16:11448685-11448985	2.39	3.33	1.28	0.71	0.24	0	chr16:10844158-10844458	3.68	3.04	0.25	0.46	2.97	0.41	1.32	2.13
chr16:12630016-12630316	11.64	12.12	2.96	1.43	0.49	0.2	chr16:11745005-11745305	0.15	0.29	0.15	0.14	0	0.27	0.22	0.12
chr16:12897325-12897625	11.94	14.24	2.06	0.98	0.36	0.49	chr16:11909116-11909416	2.76	1.05	0.35	0.28	4.86	1.5	1.98	1.42
chr16:15684806-15685106	11.94	11.51	4.5	1.6	0.24	0.39	NA:0-0	0	0	0	0	0	0	0	0
chr16:17265110-17265410	0.3	0	0.39	0.18	0.24	0.2	chr7:124757402-124757702	2.45	2.45	0.39	0.14	1.62	0.41	0.88	2.37
chr16:17463553-17463853	9.25	12.73	4.75	1.96	0.49	0.29	chr7:124606191-124606491	0	0.35	0.25	0.23	0.81	0.27	0	0.36
chr16:20753045-20753345	8.95	11.51	1.67	1.51	1.09	0.39	chr7:126864264-126864564	2.3	0.53	0.35	0.37	2.16	1.91	1.1	1.54
chr16:21610690-21610990	10.15	13.03	2.96	1.6	0.49	0.29	chr7:128177924-128178224	2.15	0.82	0.1	0.18	2.97	2.59	1.98	1.19
chr16:22308348-22308648	10.15	11.51	1.54	1.25	0.61	0.1	chr7:128060968-128061268	1.53	0.93	0.35	0.14	2.16	0.96	2.09	0.47
chr16:22369433-22369733	7.46	7.57	2.96	0.98	0.36	0.49	NA:0-0	0	0	0	0	0	0	0	0
chr16:23652590-23652890	8.95	10.3	1.93	0.89	0.49	0	chr7:129276383-129276683	2.3	1.17	0.64	0.09	4.59	1.5	1.43	0.95
chr16:23961283-23961583	6.57	6.36	1.54	0.89	0.24	0.1	chr7:129531482-129531782	0.61	0.35	0.15	0.14	0.54	0	0.44	0.47
chr16:27246519-27246819	5.37	4.24	2.06	1.07	0.24	0.29	chr7:132615631-132615931	3.99	2.16	0.35	0.23	0.81	0.14	0.55	1.54
chr16:27269533-27269833	0	0	0.13	0	0.12	0.2	NA:0-0	0	0	0	0	0	0	0	0
chr16:27390272-27390572	1.19	1.21	0	0.09	0	0	chr7:132732283-132732583	4.3	3.33	0.3	0.18	3.78	1.09	2.09	1.42
chr16:27419330-27419630	1.49	1.21	0.39	0.18	0.24	0.2	chr7:132750908-132751208	3.68	1.69	0.35	0.09	2.7	0.55	0.77	2.49
chr16:27462334-27462634	0	0.3	0.13	0.27	0.12	0.1	chr7:132778982-132779282	5.22	1.81	0.3	0.37	5.13	0.27	1.87	0.59
chr16:28152303-28152603	10.15	11.82	2.06	1.25	0	0.29	chr7:133278289-133278589	0.31	0.23	0.05	0.14	0.27	0.14	0	0
chr16:28153248-28153548	17.91	16.36	3.08	1.43	0	0.1	chr7:133278954-133279254	0.15	0.23	0.35	0.14	0.27	0.27	0.11	1.3
chr16:28833802-28834102	12.83	12.73	2.06	2.23	0.49	0.1	chr7:133647122-133647422	2.76	1.11	0.35	0.23	2.97	1.23	2.2	1.07
chr16:28857560-28857860	6.57	7.88	1.8	1.43	0.36	0.2	chr7:133630683-133630983	2.15	1.05	0.35	0.41	1.89	0.82	1.1	0.12
chr16:28996168-28996468	1.49	2.12	1.03	0.18	0.49	0.1	chr7:133512978-133513278	4.14	2.98	0.3	0.23	8.65	2.18	1.98	2.13
chr16:29757286-29757586	5.67	8.79	4.63	1.96	0	0	chr7:134234639-134234939	3.68	4.32	0.25	0.18	4.32	0.68	3.3	0.95
chr16:29816728-29817028	10.74	13.94	2.31	1.25	0.12	0.1	chr7:134170915-134171215	4.91	1.98	0.49	0.18	4.05	0.96	0.55	2.37
chr16:29874743-29875043	6.27	9.09	1.28	0.89	0.24	0.49	chr7:134119442-134119742	3.99	1.69	0.44	0.09	3.78	1.91	1.65	1.42
chr16:30470094-30470394	11.64	13.03	3.21	1.16	0.12	0.59	NA:0-0	0	0	0	0	0	0	0	0
chr16:30483798-30484098	15.22	10.91	4.24	1.87	0.12	0.1	chr7:134439615-134439915	4.3	2.8	0.2	0.14	2.43	0.82	1.87	2.37
chr16:30968767-30969067	6.86	11.21	1.8	1.43	0.12	0.1	chr7:134920342-134920642	4.45	1.98	0.39	0.23	7.83	2.73	3.41	2.84
chr16:31085535-31085835	49.84	46.05	10.02	7.22	0	0.29	chr7:135020236-135020536	5.06	2.22	0.44	0.23	4.86	2.32	3.41	1.54
chr16:48645736-48646036	11.94	10.91	2.96	1.07	0	0.39	chr8:89412015-89412315	4.6	0.18	0.2	0.09	2.97	0.55	1.32	1.3
chr16:48646980-48647280	5.97	7.57	2.31	1.6	0.12	0.2	chr8:89412909-89413209	0	0.18	0.2	0.23	0.27	0	0.22	0
chr16:50775879-50776179	7.16	13.33	2.44	1.6	0	0.29	chr8:91220842-91221142	4.91	0.99	0.3	0.41	6.48	1.09	2.09	1.19
chr16:50781038-50781338	7.16	6.06	2.96	1.25	0.36	0.1	chr8:91225058-91225358	1.53	0.41	0.05	0.32	0.54	0.55	0.11	0.83
chr16:53469368-53469668	10.15	11.82	2.96	1.6	0.24	0.59	chr8:93594527-93594827	1.99	0.58	0.15	0.28	1.62	1.23	1.21	1.19
chr16:53490611-53490911	9.25	7.27	3.21	0.89	0.49	0.2	NA:0-0	0	0	0	0	0	0	0	0
chr16:53491625-53491925	26.26	26.06	8.61	4.01	0.49	1.08	chr8:93612451-93612751	0.46	0.18	0.25	0.23	0.27	0.27	0.33	0.24
chr16:56763851-56764151	4.48	9.7	2.18	0.89	0.36	0.2	chr8:96738263-96738563	3.68	0.41	0.25	0.23	3.51	0.82	1.21	0.59
chr16:57048499-57048799	18.5	18.48	2.7	1.16	0	0.2	chr8:96982607-96982907	0.61	0.7	0.25	0.28	1.35	0.41	0.77	1.07
chr16:57219796-57220096	5.67	5.45	0.51	0.45	0.36	0.2	chr8:97125435-97125735	3.38	1.58	0.3	0.28	3.24	1.23	1.76	2.13
chr16:57844170-57844470	6.86	4.24	1.93	1.87	0.49	0.1	chr8:97673442-97673742	0.31	0.23	0.05	0.09	0.54	0.41	0.33	0.24
chr16:58163234-58163534	9.25	9.7	1.54	0.8	0.73	0.2	chr8:97958647-97958947	3.84	1.46	0.3	0.14	8.38	2.46	4.18	2.49
chr16:66556124-66556424	6.27	7.57	1.54	0.98	0.12	0.1	chr8:106756722-106757022	0	0.35	0.25	0.09	0.27	0.14	0.55	0.24
chr16:66637778-66638078	7.46	9.39	4.37	1.78	0.12	0.29	NA:0-0	0	0	0	0	0	0	0	0
chr16:66968175-66968475	3.28	5.45	1.16	0.36	0.49	0.1	chr8:107165500-107165800	4.76	1.75	0.59	0.37	7.29	1.23	1.65	0.83
chr16:67581641-67581941	3.88	2.42	1.54	0.36	0.24	0	chr8:108147027-108147327	6.75	4.32	0.39	0.28	8.1	2.18	2.64	2.84
chr16:67678897-67679197	1.19	3.03	0.64	0.09	0.24	0	chr8:108209930-108210230	3.38	1.52	0.2	0.18	6.21	0.82	0.77	0.24
chr16:68113630-68113930	6.86	9.09	3.73	1.6	0.24	0.2	chr8:108578122-108578422	8.13	6.13	0.44	0.18	9.46	3.55	5.72	4.74
chr16:68451870-68452170	13.73	12.73	3.34	1.96	0.12	0.29	chr8:108833823-108834123	0	0.12	0.1	0.37	0.27	0	0.11	0.47
chr16:69373387-69373687	9.85	11.82	3.6	1.78	0.36	0.2	chr8:109580483-109580783	2.15	0.88	0.35	0.37	1.62	0.27	1.1	1.9
chr16:69599640-69599940	5.97	9.7	3.08	1.34	0.24	0.2	chr8:109817138-109817438	5.52	1.75	0.49	0.18	8.65	1.23	2.64	1.54
chr16:70285742-70286042	7.76	11.51	3.47	1.78	0.12	0.1	chr8:113580028-113580328	2.45	0.88	0.35	0.14	5.13	0.41	1.1	0.12
chr16:71496025-71496325	6.27	5.76	1.67	0.8	0	0	chr8:112603439-112603739	0.31	0.23	0.44	0	1.08	0.82	0.99	0.12
chr16:71929181-71929481	8.36	13.03	3.34	0.71	0.12	0.29	chr8:112217096-112217396	4.76	1.34	0.25	0.37	5.4	3.55	3.08	1.9
chr16:72127445-72127745	3.58	5.15	1.03	0.53	0	0.49	chr8:112089588-112089888	6.14	2.45	0.3	0.09	7.02	2.32	4.18	5.45
chr16:75109096-75109396	8.65	9.7	1.16	1.6	0.36	0	chr8:114119745-114120045	16.42	6.71	0.74	0.37	22.15	5.32	6.71	10.07
chr16:75498636-75498936	4.48	9.39	1.41	1.16	0	0	chr8:114400648-114400948	0.46	0.23	0.2	0.28	1.08	0.14	0.44	0.36
chr16:75682451-75682751	6.57	5.76	1.41	0.89	0.24	0.1	chr8:114536036-114536336	0.46	0.29	0.2	0.18	0.54	0	0.99	0.47
chr16:78776432-78776732	9.55	8.48	1.54	0.98	0.36	0	chr8:117478004-117478304	0.15	0.18	0.1	0.05	0.27	0	0.33	0.12
chr16:79076878-79077178	0.3	0.3	0.13	0.18	0.12	0.1	chr8:117713742-117714042	7.21	2.98	0.1	0.18	6.21	1.09	2.42	2.37
chr16:81348287-81348587	6.27	10.6	3.85	1.07	0	0.1	chr8:119681605-119681905	2.61	0.93	0.2	0.14	3.51	0.82	1.32	0.59
chr16:84582911-84583211	7.16	6.97	1.8	1.07	0.61	0.1	NA:0-0	0	0	0	0	0	0	0	0
chr16:85590406-85590706	1.49	2.42	1.03	0.53	0	0	chr8:123013216-123013516	7.21	2.74	0.25	0.09	12.97	1.36	3.63	1.19
chr16:87421890-87422190	7.76	9.09	2.83	0.98	0.49	0.29	chr8:124109230-124109530	3.53	1.34	0.35	0.14	5.13	1.91	1.43	2.49
chr16:89181763-89182063	10.74	13.03	3.6	1.07	0.24	0.2	NA:0-0	0	0	0	0	0	0	0	0
chr16:89424953-89425253	10.15	10	2.7	0.8	0.12	0.2	NA:0-0	0	0	0	0	0	0	0	0
chr16:89550494-89550794	4.77	5.45	0.9	0.36	0	0.29	chr8:125558108-125558408	4.14	2.51	0.39	0.23	1.62	0.41	1.54	3.32
chr16:89557104-89557404	8.06	10	1.8	1.78	0.12	0	chr8:125566274-125566574	6.14	2.1	0.79	0.37	9.46	3	2.42	1.9
chr16:89787218-89787518	6.27	7.88	2.06	1.16	0.49	0.39	chr8:125777945-125778245	1.53	0	0.05	0.14	1.08	0.41	0.22	0.12
chr16:89788468-89788768	4.77	10.3	1.67	1.16	0.36	0.1	chr8:125779169-125779469	0	0.18	0.35	0.14	0.81	0.55	0.22	0.12
chr17:900184-900484	11.64	13.03	1.93	1.25	0.24	0.1	chr11:76220508-76220808	1.84	1.87	0.49	0.23	3.24	2.18	2.53	2.96
chr17:1419872-1420172	2.98	4.24	2.18	0.45	0.12	0	chr11:75444282-75444582	4.91	1.63	0.64	0.28	3.24	1.09	1.1	0.71
chr17:1933254-1933554	7.76	8.79	1.16	0.89	0.12	0.49	chr11:75003871-75004171	2.3	0.7	0.2	0.09	1.62	1.09	0.55	0.71
chr17:2295873-2296173	2.39	3.03	0.64	0.36	0	0.2	chr11:74652007-74652307	4.45	1.52	0.2	0.23	5.13	0.68	1.43	0.83
chr17:2304600-2304900	7.46	6.36	1.28	0.53	0.36	0.29	chr11:74643957-74644257	3.07	1.11	0.59	0.09	4.05	0.55	1.54	0.59
chr17:2717919-2718219	10.44	13.03	3.6	2.05	0.24	0.2	chr11:74369597-74369897	5.06	2.16	0.3	0.23	13.24	3	4.73	3.08
chr17:3627000-3627300	21.49	27.27	1.67	1.69	1.58	0.1	chr11:72951692-72951992	2.45	0.76	0.3	0.23	2.97	1.5	2.09	0.59
chr17:3749466-3749766	8.95	11.51	2.06	0.98	0.24	0	chr11:72861153-72861453	3.84	0.93	0.15	0.18	4.86	0.41	1.54	1.78
chr17:4468871-4469171	20.29	19.69	5.4	2.76	0.24	0.2	NA:0-0	0	0	0	0	0	0	0	0
chr17:4981657-4981957	3.58	4.24	1.67	0.45	0.12	0	chr11:70577842-70578142	7.98	2.28	0.3	0.18	15.4	2.87	4.73	1.3
chr17:5487696-5487996	11.04	12.73	1.67	1.69	0.12	0.2	NA:0-0	0	0	0	0	0	0	0	0
chr17:7142868-7143168	4.18	6.67	0.77	0.53	0.12	0.1	chr11:69808971-69809271	5.83	3.15	0.44	0.32	5.13	2.18	2.64	1.9
chr17:7232644-7232944	3.28	2.12	1.03	0.09	0	0	chr11:69715094-69715394	3.68	1.4	0.25	0.41	2.97	0.41	1.21	0.47
chr17:7240215-7240515	2.09	3.94	0.77	0.8	0	0.1	chr11:69708247-69708547	3.84	1.98	0.35	0.14	6.21	0.96	2.09	2.25
chr17:7387413-7387713	7.46	12.73	1.28	0.71	0.24	0.29	chr11:69572111-69572411	6.44	1.75	0.54	0.23	8.1	0.96	2.31	1.9
chr17:7476917-7477217	4.77	5.76	2.06	0.8	0.24	0.29	chr11:69484758-69485058	6.29	1.87	0.3	0.05	9.73	1.09	2.75	1.3
chr17:7589561-7589861	8.95	8.18	0.77	0.18	0.49	0.2	chr11:69394639-69394939	1.99	2.04	0.2	0.14	1.62	0.55	1.21	1.66
chr17:8059942-8060242	10.15	10.91	1.93	1.16	0.49	0.1	chr11:68908188-68908488	5.06	2.16	0.35	0.37	5.94	2.18	3.52	3.2
chr17:8844772-8845072	11.64	10.6	4.37	2.05	0.12	0.29	chr11:68264790-68265090	7.67	3.39	0.64	0.37	5.4	1.77	2.97	4.15
chr17:8857650-8857950	11.94	17.57	5.27	2.94	0.24	0	chr11:68254577-68254877	0.61	0.18	0.35	0.23	0	0.27	0	0.24
chr17:14331564-14331864	6.27	5.45	2.83	0.98	0.24	0	chr11:63632029-63632329	0.15	0.18	0.25	0.41	0	0.14	0.55	0.24
chr17:16120326-16120626	12.83	14.24	1.8	0.98	0.24	0.39	chr11:62271745-62272045	1.69	0.93	0.39	0.09	1.62	0.41	0.66	0.36
chr17:16284189-16284489	13.43	18.78	4.11	2.14	0	0.59	chr11:62364788-62365088	4.91	1.05	0.2	0.32	3.24	1.5	2.97	2.96
chr17:17494869-17495169	13.43	18.78	3.47	1.34	0.24	0.1	chr11:59859869-59860169	1.84	0.58	0.35	0.18	2.16	0.68	1.43	0.95
chr17:17752506-17752806	5.97	8.79	2.06	1.34	0.49	0	chr11:60044882-60045182	0	0.23	0.1	0.09	0.81	0.41	0.22	0.12
chr17:17991033-17991333	12.53	18.18	3.98	2.49	0.49	0	chr11:60267874-60268174	1.53	0.88	0.3	0.28	1.89	2.32	1.76	1.19
chr17:19030666-19030966	0	0	1.93	0.71	0.36	0.1	chr11:61466594-61466894	4.45	2.98	0.44	0.23	2.97	0.41	1.76	2.73
chr17:19119659-19119959	0	0	0	0	0	0	chr11:61416264-61416564	4.3	3.09	0.49	0.09	5.4	2.05	1.76	1.78
chr17:26474673-26474973	0.3	0.3	0.26	0.09	0	0	chr11:78413594-78413894	4.91	1.4	0.25	0.18	6.48	0.96	1.87	2.96
chr17:26662405-26662705	13.13	16.36	1.03	1.25	0.12	0.1	chr11:78349768-78350068	3.68	2.16	0.3	0.28	6.75	1.77	3.85	2.01
chr17:28033503-28033803	8.95	6.97	0.9	0.45	0.24	0.2	chr11:77199787-77200087	10.59	5.6	0.35	0.28	6.75	2.18	1.98	7.94
chr17:28258440-28258740	11.64	12.12	3.21	1.25	0.12	0.1	chr11:77028216-77028516	0.15	0.12	0.15	0.28	0	0	0.44	0.36
chr17:29135936-29136236	10.74	8.79	2.57	1.07	0.36	0.1	chr11:79881060-79881360	0.92	1.17	0.2	0.05	0.54	0	0.77	1.66
chr17:29158810-29159110	6.27	8.18	1.28	0.8	0.24	0	chr11:79902738-79903038	2.3	0.64	0.39	0.41	0.81	0.68	0.77	1.3
chr17:29233174-29233474	9.55	14.24	2.31	1.25	0.12	0.2	chr11:79955575-79955875	1.53	0.7	0.15	0.23	1.89	0.68	0.99	0.59
chr17:29645487-29645787	11.64	10.91	1.8	1.07	0.24	0	chr11:79340767-79341067	0.31	0.53	0.35	0.37	0	0.41	0.44	0.24
chr17:30669080-30669380	10.15	13.63	2.31	2.14	0.36	0.29	chr11:80191405-80191705	3.99	1.05	0.15	0.23	5.4	1.77	2.53	1.78
chr17:33378246-33378546	17.31	16.66	3.34	2.14	0.12	0.29	chr11:82649916-82650216	0	0.23	0.3	0.18	0	0.14	0.11	0.24
chr17:33390622-33390922	27.46	27.57	2.83	2.76	0.12	0.1	chr11:82659281-82659581	0	0.18	0.25	0.18	0.27	0.55	0.33	0
chr17:33469215-33469515	5.67	5.76	1.67	1.16	0.12	0.1	chr11:82721779-82722079	1.69	0.47	0.3	0.14	1.89	0.55	0.66	0.59
chr17:33541240-33541540	14.62	13.63	2.57	0.89	0.12	0.1	NA:0-0	0	0	0	0	0	0	0	0
chr17:33569274-33569574	11.34	17.88	3.34	1.6	0.24	0	NA:0-0	0	0	0	0	0	0	0	0
chr17:34842282-34842582	12.83	12.42	2.44	1.96	0.12	0.39	chr11:84729757-84730057	1.69	0.58	0.3	0.32	1.35	0.41	0.66	0.47
chr17:34901274-34901574	6.86	8.18	1.16	0.71	0.12	0.1	chr11:84683467-84683767	3.99	1.52	0.35	0.18	5.94	2.73	3.08	0.83
chr17:34947930-34948230	0.3	0.91	0.51	0.27	0.12	0	chr11:84642552-84642852	4.76	1.87	0.35	0.23	6.75	1.5	2.31	1.42
chr17:38136852-38137152	15.52	18.78	1.54	1.34	0.61	0.39	chr11:98543672-98543972	4.14	1.05	0.64	0.14	1.35	0.82	1.43	1.54
chr17:38252194-38252494	8.36	7.88	2.57	1.34	0.24	0.1	chr11:98631999-98632299	0.31	0.12	0.1	0.18	0.27	0.27	0.44	0.12
chr17:38673030-38673330	14.03	13.33	3.47	1.25	0.36	0.1	chr11:98966355-98966655	5.68	2.86	0.05	0.14	3.51	0.14	1.54	4.86
chr17:38816315-38816615	0	0	0.26	0.27	0.24	0.1	chr11:99099923-99100223	5.22	2.16	0.3	0.23	7.29	1.91	1.87	3.56
chr17:40388844-40389144	0.3	0.3	0.39	0.18	0.12	0.2	chr11:100675874-100676174	4.3	2.45	0.35	0.14	4.59	1.77	1.98	3.2
chr17:40540628-40540928	14.62	18.78	2.18	1.78	0.12	0.39	chr11:100800896-100801196	4.76	1.17	0.44	0.23	1.89	0.82	1.65	0.59
chr17:41150162-41150462	12.24	15.15	2.57	1.51	0.24	0.29	chr11:101303452-101303752	4.76	1.23	0.59	0.18	2.16	2.32	2.53	2.25
chr17:41322998-41323298	13.43	11.21	4.24	1.78	0.61	0.2	chr11:101413948-101414248	0.77	1.17	0.3	0.18	2.16	0.41	0.77	0.59
chr17:41438371-41438671	13.13	13.94	2.31	1.51	0.49	0.1	NA:0-0	0	0	0	0	0	0	0	0
chr17:41561101-41561401	24.47	31.51	5.14	2.76	0	0.29	chr11:101594074-101594374	6.75	2.86	0.2	0.18	11.62	2.32	3.52	3.32
chr17:42200861-42201161	6.57	10.91	1.93	1.16	0	0	chr11:102091308-102091608	6.44	1.23	0.2	0.18	12.7	3	4.62	4.27
chr17:42580916-42581216	5.67	8.48	1.41	1.16	0	0.2	chr11:102417671-102417971	2.15	0.58	0.39	0.37	0.54	0.41	0.77	1.54
chr17:43225052-43225352	31.33	37.57	5.78	2.41	0.12	0.68	chr11:102976751-102977051	4.6	2.57	0.3	0.41	4.05	1.23	1.54	9.36
chr17:43238849-43239149	8.65	9.7	1.54	0.89	0.61	0.2	chr11:102994152-102994452	6.14	1.98	0.2	0.28	8.38	1.23	4.07	4.62
chr17:43303538-43303838	12.83	16.06	3.08	1.6	0.36	0.29	chr11:103036383-103036683	10.43	6.36	0.25	0.28	11.89	3.14	4.95	3.56
chr17:45378556-45378856	0.6	0.3	0.26	0.18	0	0.39	chr11:104522388-104522688	4.91	3.09	0.35	0.14	4.32	0.82	0.77	2.01
chr17:45960264-45960564	0	0.3	0.26	0.36	0.12	0	chr11:96849211-96849511	3.68	1.69	0.44	0.18	4.86	0.82	0.77	1.19
chr17:45973159-45973459	19.7	23.33	4.75	2.58	0.24	0.1	chr11:96839134-96839434	1.69	1.23	0.3	0.55	1.08	0.82	1.43	2.37
chr17:46125420-46125720	14.03	11.51	3.08	1.6	0	0.29	chr11:96691252-96691552	1.38	0.41	0.25	0.23	1.62	0.41	0.77	0.71
chr17:46505084-46505384	4.77	3.94	1.41	0.8	0.12	0.2	chr11:96328300-96328600	3.84	2.1	0.44	0.46	2.16	1.23	1.54	3.08
chr17:46531036-46531336	2.69	3.94	0.9	0	0.12	0.2	chr11:96302913-96303213	3.84	5.78	0.3	0.41	4.05	0.82	0.99	3.56
chr17:47755263-47755563	13.13	17.57	4.24	1.51	0.12	0.1	chr11:95275453-95275753	3.07	0.76	0.15	0.09	9.46	2.73	2.42	1.19
chr17:47817072-47817372	14.62	19.09	5.78	2.49	0	0.49	chr11:95218060-95218360	7.06	3.91	0.74	0.41	8.92	2.18	4.95	4.74
chr17:48785146-48785446	17.01	19.09	3.21	1.25	0.12	0.39	chr11:94189143-94189443	2.45	0.76	0.35	0.18	5.4	1.23	2.53	0.71
chr17:49022014-49022314	7.16	11.82	5.65	1.69	0.36	0	chr11:93999709-94000009	0	0	0.15	0.14	0.27	0.14	0.11	0
chr17:49230746-49231046	25.07	28.48	3.6	1.43	0.24	0.39	chr11:93829511-93829811	7.52	2.51	0.49	0.23	6.21	3.68	5.5	3.79
chr17:53524298-53524598	0	0	0.26	0.27	0	0.29	chr11:90086200-90086500	4.3	2.45	0.15	0.18	2.16	1.23	1.1	2.96
chr17:55927330-55927630	20.89	28.18	3.6	2.14	0.73	0.88	chr11:88017689-88017989	2.76	0.47	0.05	0.14	4.59	1.5	1.21	0.59
chr17:55986299-55986599	0.3	0.3	0	0	0	0.29	chr11:87958863-87959163	4.91	2.28	0.44	0.28	3.51	1.23	1.76	2.13
chr17:56084506-56084806	5.07	3.94	1.28	0.8	0.36	0.2	chr11:87861000-87861300	3.84	1.81	0.69	0.14	6.48	1.77	3.3	1.42
chr17:56406772-56407072	2.09	2.12	1.28	0.36	0.61	0.29	chr11:87573156-87573456	5.83	1.75	0.44	0.23	3.51	2.18	1.65	2.84
chr17:56410540-56410840	2.98	2.42	1.93	0.36	0.49	0	chr11:87568110-87568410	5.22	4.32	0.3	0.23	7.29	1.64	2.75	2.37
chr17:56413248-56413548	7.16	7.88	2.83	1.51	0.36	0.78	chr11:87565145-87565445	9.82	6.42	0.44	0.18	12.7	1.91	4.29	5.81
chr17:56415347-56415647	6.86	9.09	1.67	0.98	0.12	0.39	chr11:87562956-87563256	5.37	3.62	0.35	0.09	9.46	1.5	1.76	1.9
chr17:56421763-56422063	10.15	9.7	1.16	1.25	0.24	0.39	chr11:87558474-87558774	7.21	5.25	0.44	0.37	5.4	1.5	2.31	4.03
chr17:56429458-56429758	11.94	14.85	1.54	1.25	0.49	0.2	chr11:87550859-87551159	5.98	0.99	0.3	0.18	10.27	1.64	2.31	2.01
chr17:57287200-57287500	15.82	16.36	2.7	1.16	0.36	0.1	chr11:86900170-86900470	1.53	0.47	0.3	0.28	1.62	0.41	0.66	0.12
chr17:57409217-57409517	2.09	1.82	0.9	0.27	0.12	0	chr11:86806758-86807058	3.99	1.23	0.25	0.18	9.19	2.46	4.07	1.9
chr17:57439760-57440060	10.15	8.48	1.54	0.89	0	0	NA:0-0	0	0	0	0	0	0	0	0
chr17:57642788-57643088	13.13	17.27	2.06	1.51	0.49	0.1	chr11:86620995-86621295	5.06	1.23	0.39	0.28	5.67	1.77	2.2	1.3
chr17:57697050-57697350	14.03	17.57	2.96	1.51	0.49	0	chr11:86570936-86571236	7.21	3.04	0.3	0.14	15.13	4.64	7.59	2.73
chr17:57863970-57864270	24.47	24.54	4.37	2.14	0.24	0.39	chr11:86437741-86438041	3.68	1.17	0.49	0.28	1.89	0.41	0.44	1.66
chr17:57930606-57930906	7.16	8.18	2.83	0.89	0.12	0.29	chr11:86387330-86387630	2.3	0.7	0.3	0.46	1.62	0.82	0.88	1.3
chr17:58754545-58754845	8.06	9.39	1.8	1.16	0.12	0	chr11:85166002-85166302	1.38	1.05	0.39	0.23	2.43	0.41	0.77	0.83
chr17:61678052-61678352	33.13	38.18	7.32	4.37	0.49	0.49	chr11:105927182-105927482	2.15	1.28	0.3	0.18	2.43	0.82	1.76	1.66
chr17:61776642-61776942	18.8	26.66	2.06	1.51	0.36	0	chr11:106020688-106020988	6.9	3.68	0.35	0.05	7.83	1.64	2.31	2.84
chr17:62097914-62098214	13.13	13.94	2.7	1.07	0	0.2	chr11:106249341-106249641	1.23	1.87	0.3	0.23	1.08	0.55	1.32	1.78
chr17:62103090-62103390	11.34	11.21	3.47	1.69	0.12	0.2	chr11:106253080-106253380	0	0.18	0.44	0.14	0.27	0	0.44	0
chr17:62128545-62128845	21.79	19.39	5.4	3.47	0.24	0.39	chr11:106267165-106267465	0	0	0.25	0.09	0.27	0	0.22	0.24
chr17:62257560-62257860	0.3	0.61	0	0	0.12	0.1	chr11:106397571-106397871	6.9	2.16	0.49	0.09	0.81	0.68	1.65	3.2
chr17:62409757-62410057	0	0	0	0	0.12	0.1	chr11:106526656-106526956	3.68	2.57	0.15	0.18	2.43	0.96	1.21	1.42
chr17:62493172-62493472	3.88	5.76	1.16	0.45	0.49	0.1	chr11:106640836-106641136	12.89	2.16	0.2	0.14	6.75	2.87	2.2	3.2
chr17:62981384-62981684	12.53	13.03	4.88	1.34	0.12	1.08	chr11:109281922-109282222	3.68	0.47	0.15	0.28	2.97	0.55	0.55	1.9
chr17:63035740-63036040	14.92	13.33	1.93	1.43	0.24	0.29	NA:0-0	0	0	0	0	0	0	0	0
chr17:63565812-63566112	0.3	0.3	0	0	0	0.1	chr11:108772266-108772566	7.06	3.5	0.15	0	4.86	1.5	3.19	4.03
chr17:65374800-65375100	4.48	7.57	1.8	1.51	0.24	0	chr11:107330452-107330752	1.23	0.58	0.49	0.14	2.16	0.82	1.1	0.24
chr17:65437106-65437406	8.36	7.27	4.11	1.43	0.36	0	chr11:107278597-107278897	4.76	6.6	0.25	0.41	6.48	1.91	2.31	4.5
chr17:65448912-65449212	13.43	13.03	2.83	1.07	0.12	0.2	chr11:107269090-107269390	1.07	0.64	0.3	0.05	0.54	0.55	0.55	1.19
chr17:66233677-66233977	0.3	0.3	0.39	0.27	0	0.2	chr11:109281198-109281498	3.07	1.98	0.3	0.14	2.16	1.09	1.43	2.37
chr17:66244197-66244497	0.9	1.51	0.64	0.36	0.12	0.2	chr11:109287262-109287562	13.35	7	0.2	0.18	24.31	6.28	9.57	4.98
chr17:66288101-66288401	7.46	11.51	1.54	1.6	0.24	0	chr11:109335076-109335376	5.52	2.1	0.25	0.28	8.92	2.73	3.41	1.66
chr17:66292750-66293050	7.46	8.48	1.93	1.51	0	0.2	chr11:109341069-109341369	0.15	0.23	0.25	0.23	0	0.14	0.11	0.24
chr17:66755563-66755863	0	0	0.51	0.09	0	0	chr11:109721489-109721789	4.45	2.45	0.3	0.18	7.29	1.23	1.87	2.49
chr17:71228351-71228651	4.48	1.82	1.03	0.18	0	0.2	chr11:113545305-113545605	4.6	2.33	0.49	0.32	9.46	1.36	2.2	0.83
chr17:72008598-72008898	7.16	7.27	1.8	0.98	0.61	0	chr11:114329685-114329985	0	0	0.05	0.18	0	0	0.11	0.12
chr17:72199605-72199905	10.74	11.82	1.41	1.43	0.12	0.2	chr11:114529682-114529982	1.69	0.7	0.2	0.32	1.08	0.27	0.44	0.59
chr17:72734340-72734640	8.36	8.48	3.73	1.43	0.24	0.1	chr11:115016397-115016697	1.99	0.58	0.39	0.28	1.89	0.27	1.76	0.59
chr17:73008580-73008880	6.27	7.57	1.8	0.89	0.36	0.2	chr11:115264889-115265189	2.45	1.11	0.39	0.28	3.24	2.18	1.65	0.83
chr17:73512336-73512636	10.15	14.54	4.11	1.69	1.09	0.29	chr11:115675776-115676076	1.23	0.64	0.3	0.18	1.35	0.55	1.32	0.24
chr17:73775673-73775973	7.46	9.39	1.03	0.89	0.36	0.2	chr11:115885625-115885925	3.53	0.41	0.54	0.14	2.97	1.09	2.2	1.54
chr17:74068515-74068815	1.19	1.21	1.28	0.27	0.12	0.1	chr11:116135364-116135664	3.07	1.69	0.54	0.09	6.21	1.36	3.19	0.71
chr17:74188042-74188342	19.4	20.91	3.6	1.51	0.12	0.2	chr11:116238414-116238714	7.36	2.22	0.05	0.23	3.24	1.09	1.98	2.96
chr17:74261246-74261546	7.46	15.15	2.96	2.14	0	0.2	chr11:116295379-116295679	3.68	0.47	0.25	0.23	13.51	0.82	2.31	1.3
chr17:74511754-74512054	13.13	12.42	5.65	1.16	0.12	0.78	NA:0-0	0	0	0	0	0	0	0	0
chr17:75400968-75401268	6.86	7.88	2.18	1.25	0.24	0.29	chr11:117153773-117154073	2.92	1.69	0.3	0.14	3.78	1.23	1.98	0.83
chr17:75432085-75432385	0	0	0	0	0.24	0.2	chr11:117180768-117181068	5.06	1.87	0.05	0.14	3.51	0.96	1.21	1.42
chr17:75437529-75437829	11.04	10.91	3.47	1.69	0.36	0.1	NA:0-0	0	0	0	0	0	0	0	0
chr17:75441740-75442040	4.48	7.27	1.41	1.16	0.12	0.29	chr11:117188558-117188858	1.07	0.93	0.54	0.23	0.54	0.82	0.22	0.47
chr17:75449723-75450023	2.39	2.12	1.03	0.36	0.12	0.2	chr11:117195464-117195764	7.52	4.26	0.2	0.28	4.86	1.09	2.09	2.73
chr17:76125584-76125884	0	0.3	0.9	0.18	0	0.29	chr11:117642464-117642764	3.68	2.51	0.35	0.28	3.78	0.96	1.1	0.95
chr17:76126652-76126952	4.77	5.76	3.21	0.62	0.24	0.1	chr11:117643412-117643712	4.14	2.28	0.25	0.28	4.59	0.96	1.32	0.24
chr17:76248536-76248836	1.49	2.73	1.54	0.53	0.12	0.1	chr11:117733335-117733635	7.06	4.85	0.25	0.14	6.48	2.59	4.62	3.91
chr17:76339808-76340108	5.67	10.3	2.31	1.16	0.12	0.2	chr11:117813568-117813868	2.92	2.22	0.59	0.23	6.75	1.23	1.76	2.01
chr17:76352444-76352744	9.25	7.88	1.67	1.16	0	0.2	chr11:117827021-117827321	1.84	0.82	0.39	0.28	1.35	0.41	0.55	0.24
chr17:76744822-76745122	6.86	7.57	3.47	0.98	0	0.29	chr11:118089029-118089329	1.38	1.05	0.3	0.18	0.81	0.55	1.32	1.9
chr17:76755659-76755959	0.6	0.3	0.13	0.18	0.12	0.2	chr11:118093904-118094204	4.14	2.63	0.3	0.32	3.24	0.82	0.77	2.61
chr17:76836906-76837206	5.67	10	2.31	0.89	0.85	0.2	chr11:118151464-118151764	3.38	1.81	0.3	0.32	3.78	0.27	1.54	1.3
chr17:77970984-77971284	11.34	9.09	1.03	1.16	0.73	0.2	NA:0-0	0	0	0	0	0	0	0	0
chr17:78638845-78639145	8.06	9.39	3.73	1.78	0.12	0.2	NA:0-0	0	0	0	0	0	0	0	0
chr17:78830356-78830656	9.85	13.33	1.54	0.89	0.24	0.1	NA:0-0	0	0	0	0	0	0	0	0
chr17:79212744-79213044	11.94	21.51	4.37	1.43	0.24	0	chr11:119959898-119960198	1.23	0.35	0.3	0.28	1.08	0.14	0.55	0.12
chr17:79603988-79604288	7.46	10.3	2.06	1.6	0.12	0.1	chr11:120298856-120299156	2.15	0.29	0.1	0.05	1.62	0.82	0.66	0.36
chr17:79935302-79935602	8.06	13.63	1.8	1.43	0.12	0	chr11:120534164-120534464	3.38	1.23	0.25	0.23	7.56	0.41	2.86	0.47
chr17:80376325-80376625	4.77	7.57	1.8	0.98	0.24	0	chr11:121065842-121066142	1.23	0.53	0.2	0	1.08	0.96	0.77	0.24
chr17:81041417-81041717	1.19	0.3	0.13	0.53	0.12	0	chr11:121567788-121568088	4.3	1.58	0.35	0.14	4.59	1.09	1.21	5.69
chr18:267950-268250	9.55	10.91	1.67	1.34	0.36	0.39	chr18:9958112-9958412	2.76	0.53	0.54	0.28	1.08	0.27	1.43	0.59
chr18:2636658-2636958	13.73	12.42	2.96	1.34	0.12	0.29	chr17:71835784-71836084	0.61	0.88	0.1	0.46	0	0.27	0.55	1.66
chr18:2637888-2638188	0.9	0.61	0.13	0.18	0.12	0.2	chr17:71835124-71835424	6.9	3.09	0.44	0.37	3.78	0.68	1.1	3.79
chr18:3448756-3449056	5.07	5.45	0.64	0.18	0.49	0	chr17:71201612-71201912	6.29	1.69	0.35	0.28	3.51	0.55	1.54	3.2
chr18:3594136-3594436	5.07	6.06	1.03	0.71	0.12	0.29	chr17:71104448-71104748	0.92	0.29	0.39	0.28	0.54	0.14	0.44	0.24
chr18:9083846-9084146	8.65	8.18	2.7	0.71	0	0.29	NA:0-0	0	0	0	0	0	0	0	0
chr18:9136579-9136879	3.58	3.64	1.03	0.53	0.73	0.1	chr17:66426305-66426605	4.45	1.11	0.1	0.14	8.65	0.96	2.64	0.24
chr18:11851200-11851500	10.44	16.36	2.06	1.07	0.24	0.2	chr18:67364855-67365155	2.45	0.88	0.3	0.23	3.78	0.27	2.31	0.47
chr18:13612263-13612563	3.28	3.03	2.44	1.69	0.36	0	chr18:68387254-68387554	10.89	4.85	0.44	0.18	9.73	2.18	4.29	8.65
chr18:19180538-19180838	5.07	8.18	1.67	1.07	0.36	0.2	chr18:10609977-10610277	6.44	1.69	0.64	0.09	7.29	1.64	2.86	0.47
chr18:21599568-21599868	24.47	20	2.57	1.6	0.12	0.2	chr18:12807895-12808195	0.15	0.18	0.15	0.14	0.27	0	0	0.12
chr18:22006414-22006714	5.37	6.06	1.28	0.89	0.12	0.1	chr18:13130547-13130847	1.07	0.58	0.44	0.14	2.7	0.96	0.55	1.07
chr18:29523003-29523303	4.18	6.06	0.51	0.18	0.12	0.1	chr18:21054793-21055093	3.99	1.87	0.25	0.37	6.21	2.05	2.42	0.83
chr18:29575962-29576262	0	0	0	0.09	0.24	0	chr18:21104872-21105172	3.68	2.57	0.3	0.28	2.16	0.82	2.09	1.54
chr18:29598610-29598910	8.95	8.79	2.83	1.96	0.49	0.1	chr18:21119923-21120223	3.38	0.64	0.49	0.14	4.32	0.41	1.65	0.95
chr18:29600221-29600521	0	0	0.77	0.09	0.12	0.39	chr18:21121078-21121378	4.91	1.34	0.1	0.23	1.62	1.36	0.88	3.44
chr18:32622553-32622853	13.13	10.6	2.7	1.6	0.12	0	chr18:23963564-23963864	0.15	0.35	0.1	0.37	0.27	0.14	0.44	0.47
chr18:33077819-33078119	21.19	22.42	2.83	1.69	0.36	0.39	chr18:24280286-24280586	1.99	1.52	0.3	0.32	4.05	0.14	0.99	1.07
chr18:33552436-33552736	16.12	14.24	2.44	1.51	0.36	0.39	chr18:24629158-24629458	1.84	0.41	0.54	0.05	1.62	0.82	0.99	0.71
chr18:33709464-33709764	8.65	10	0.9	0.89	0.36	0.39	chr18:24762077-24762377	0.77	0.47	0.44	0.14	2.43	0.27	0.77	0.36
chr18:43735792-43736092	12.24	14.24	3.47	1.16	0.12	0.2	NA:0-0	0	0	0	0	0	0	0	0
chr18:43753810-43754110	8.95	14.24	2.18	1.07	0.36	0.1	chr18:77952622-77952922	2.76	0.53	0.2	0.09	3.51	0.55	2.09	0.24
chr18:46333028-46333328	2.69	2.12	0.26	0.36	0	0	chr18:75638456-75638756	6.14	2.1	0.2	0.28	0.81	1.09	0.88	1.3
chr18:46455190-46455490	0.3	1.51	1.28	0.98	0.24	0.2	chr18:75547070-75547370	4.45	1.52	0.39	0.18	2.16	0.68	1.1	0.83
chr18:46467232-46467532	15.52	15.45	3.47	1.69	0	0.29	chr18:75537122-75537422	6.9	6.01	0.49	0.23	4.32	1.09	1.98	3.32
chr18:46478521-46478821	5.97	6.67	1.41	0.53	0.24	0	chr18:75526604-75526904	7.21	1.63	0.25	0.05	9.73	3.27	5.28	4.03
chr18:53256954-53257254	0	0.61	0.9	0.36	0	0	chr18:69503958-69504258	4.6	2.1	0.25	0.32	6.21	2.32	2.53	2.01
chr18:56209356-56209656	0	0.61	0.13	0.09	0.24	0.1	chr18:65472032-65472332	4.45	2.22	0.44	0.14	3.24	1.23	1.76	3.08
chr18:56282892-56283192	13.73	13.03	1.03	0.62	0	0	chr18:65541454-65541754	5.37	1.52	0.59	0.23	7.02	1.36	2.31	4.5
chr18:60382318-60382618	8.06	11.21	2.18	1.51	0.24	0.2	chr1:108068004-108068304	4.45	1.11	0.2	0.28	7.02	3.55	2.64	1.19
chr18:60819388-60819688	7.16	6.36	2.44	1.69	0.36	0	chr1:108458899-108459199	0	0.29	0.25	0.18	0.81	0	0	0.24
chr18:60867175-60867475	17.31	18.78	4.75	1.87	0.36	0.2	chr1:108497364-108497664	2.61	3.97	0.2	0.18	2.16	0.96	0.77	2.96
chr18:60880632-60880932	18.2	16.36	3.85	0.98	0	0.2	chr1:108509425-108509725	2.3	1.69	0.25	0.32	1.35	0.41	0.99	1.54
chr18:67872810-67873110	21.19	22.72	3.08	1.16	0.61	0.1	chr18:89141223-89141523	0.77	0.47	0.49	0.32	0.27	0.55	0.66	1.19
chr18:74767068-74767368	11.34	13.33	1.93	1.25	0.24	0.39	NA:0-0	0	0	0	0	0	0	0	0
chr18:74814537-74814837	23.58	28.48	1.93	0.62	0	0.2	chr18:82673281-82673581	4.14	2.51	0.2	0.23	1.89	0.68	2.2	2.84
chr19:633490-633790	6.86	9.39	2.7	1.43	0.61	0	chr10:79209271-79209571	0.77	0.18	0.2	0.28	0.27	0.27	0.33	0.12
chr19:909252-909552	17.01	20.6	7.07	3.74	0.12	0	NA:0-0	0	0	0	0	0	0	0	0
chr19:1068043-1068343	3.58	3.94	1.41	0.62	0.24	0.2	chr10:79480194-79480494	8.44	3.21	0.1	0.28	7.02	1.64	2.09	2.61
chr19:1383678-1383978	20.29	25.75	4.63	3.39	0.49	0.39	chr10:79711983-79712283	5.52	1.69	0.39	0.23	5.4	1.77	2.86	1.78
chr19:1942014-1942314	5.07	7.57	4.63	2.23	0	0.2	chr10:80086270-80086570	4.45	1.05	0.2	0.05	4.05	0.82	1.87	1.19
chr19:2055979-2056279	0	0	0.39	0	0.24	0	chr10:80140935-80141235	6.75	4.2	0.64	0.32	8.92	2.18	2.2	1.66
chr19:2085367-2085667	13.73	13.94	2.44	1.25	0.36	0.2	chr10:80158053-80158353	5.37	4.85	0.15	0.23	4.86	1.64	2.97	1.66
chr19:3061193-3061493	7.16	12.12	4.5	1.07	0.36	0	chr10:81023639-81023939	1.53	0.93	0.25	0.14	1.89	0.27	0.77	0.47
chr19:3157449-3157749	0	0	0.13	0.09	0	0	chr10:80970762-80971062	5.52	1.52	0.15	0.32	7.02	3.14	2.75	2.37
chr19:3626656-3626956	4.48	4.24	1.41	0.18	0.49	0.1	chr10:80783776-80784076	5.68	2.22	0.74	0.14	7.83	0.96	3.41	1.54
chr19:4182427-4182727	6.86	10	1.8	0.8	0.12	0.29	chr10:81090178-81090478	3.99	2.57	0.59	0.28	7.56	2.05	3.41	2.37
chr19:4723824-4724124	10.44	13.33	2.7	1.25	0.85	0.39	chr17:56358353-56358653	0.46	0.18	0.15	0.28	1.35	0.41	0.66	0.24
chr19:5962126-5962426	11.94	14.54	6.68	1.96	0.12	0.2	NA:0-0	0	0	0	0	0	0	0	0
chr19:7294285-7294585	0.3	0.3	0.64	0.18	0.24	0	chr8:3279473-3279773	4.3	1.58	0.25	0.14	7.02	1.64	2.42	1.19
chr19:7410442-7410742	15.82	15.15	5.01	2.05	0.24	0.2	chr8:3331939-3332239	0.31	0.12	0.35	0.18	0.27	0	0.11	0
chr19:7415971-7416271	0.3	0.61	0	0	0.24	0.1	chr8:3355624-3355924	5.06	3.5	0.25	0.23	2.97	1.91	1.54	4.15
chr19:7587208-7587508	9.85	15.75	2.44	0.8	1.58	0.68	chr8:3500192-3500492	1.69	1.17	0.44	0.18	2.43	0.27	3.3	0.95
chr19:7694514-7694814	17.31	18.18	3.6	1.51	0	0.2	chr8:3621380-3621680	0.77	0.35	0.15	0.28	1.35	0.68	0.55	0.71
chr19:8582417-8582717	6.27	6.06	2.57	1.96	0	0.29	chr17:33747548-33747848	0.15	0.18	0.05	0	0.27	0.14	0	0.12
chr19:9879238-9879538	7.16	8.79	1.67	1.16	0.12	0.29	NA:0-0	0	0	0	0	0	0	0	0
chr19:10253487-10253787	10.44	10.3	1.8	0.89	0.12	0.2	NA:0-0	0	0	0	0	0	0	0	0
chr19:10764525-10764825	10.44	10.6	0.77	0.71	0.12	0.39	chr9:21171906-21172206	4.91	3.5	0.2	0.32	9.46	2.59	4.18	3.08
chr19:11039264-11039564	6.27	7.88	1.67	0.89	0.36	0.2	chr9:21397172-21397472	2.92	1.58	0.35	0.18	2.7	0.68	2.75	2.84
chr19:12721422-12721722	7.46	10	1.54	0.98	0.61	0.1	chr7:148007899-148008199	0.61	0.12	0.25	0.23	0.54	0.27	0.22	0
chr19:12780213-12780513	49.24	54.54	10.79	5.17	0.36	0.2	chr8:87604617-87604917	0.77	0.99	0.25	0.14	0.81	0.68	0	1.3
chr19:12893376-12893676	3.28	4.85	1.41	0.8	0.12	0.1	chr8:87509721-87510021	6.29	1.81	0.35	0.14	3.51	1.09	2.31	0.83
chr19:12901996-12902296	6.86	9.09	2.96	1.43	0.36	0	chr8:87502619-87502919	12.73	2.69	0.35	0.41	8.1	1.5	3.63	2.96
chr19:12904334-12904634	3.88	9.09	0.77	0.53	0.36	0.2	chr8:87500351-87500651	7.21	1.58	0.49	0.14	7.83	0.55	1.65	0.47
chr19:13265068-13265368	0.6	1.21	1.67	0.71	0	0.29	chr8:87185473-87185773	5.83	1.93	0.2	0.18	4.32	1.77	2.09	1.78
chr19:14046928-14047228	0.3	0	0	0	0	0	chr8:86651150-86651450	6.29	3.04	0.39	0.18	10.54	1.77	5.39	3.56
chr19:14202349-14202649	12.24	14.85	1.03	0.8	0	0.2	chr8:86520193-86520493	0.61	0.47	0.1	0.28	0.27	0.14	0.44	0.24
chr19:14632845-14633145	12.24	11.21	3.85	0.98	0.24	0.1	chr8:86129479-86129779	0.15	0.18	0.2	0.05	0	0.41	0.44	0.24
chr19:15574560-15574860	5.67	6.06	2.7	1.69	0.12	0.39	chr17:32539720-32540020	4.6	3.33	0.54	0.32	8.38	1.36	1.87	2.25
chr19:16189659-16189959	8.06	7.27	0.9	0.18	0.12	0.1	chr8:74660584-74660884	3.99	2.39	0.3	0.14	1.62	0.55	0.55	2.61
chr19:16221979-16222279	1.19	1.82	1.16	0.09	0.12	0	chr8:74684509-74684809	5.83	1.46	0.39	0.23	8.1	1.5	3.19	1.19
chr19:16377408-16377708	9.85	10.3	2.06	1.07	0.12	0.1	chr8:74801256-74801556	8.13	3.85	0.44	0.09	4.86	1.23	1.65	4.03
chr19:16435494-16435794	2.39	6.06	1.16	0.98	0.24	0	chr8:74842870-74843170	4.91	1.46	0.35	0.18	5.13	1.77	3.52	0.71
chr19:16441218-16441518	11.64	11.82	4.37	1.34	0.24	0.29	NA:0-0	0	0	0	0	0	0	0	0
chr19:16477269-16477569	8.65	6.67	1.54	0.98	0.12	0.1	chr8:74873729-74874029	2.15	1.05	0.1	0.18	0.81	0.41	0.99	1.19
chr19:16478078-16478378	15.82	15.75	3.34	1.6	0	0.1	chr8:74874673-74874973	7.21	5.14	0.25	0.28	9.73	2.87	4.51	4.62
chr19:16478758-16479058	2.98	0.91	0.77	0.09	0.24	0.39	chr8:74875502-74875802	3.99	1.87	0.49	0.14	3.78	1.23	1.32	2.13
chr19:16480011-16480311	7.16	9.7	4.11	1.25	0	0.29	chr8:74876095-74876395	0.61	0.58	0.49	0.09	0.81	0.14	0.33	0.36
chr19:16482478-16482778	42.08	42.11	8.1	4.9	0.36	0.1	chr8:74878343-74878643	7.98	6.54	0.1	0.09	11.08	2.18	4.4	7.7
chr19:16676982-16677282	10.15	12.12	2.44	1.25	0.24	0.2	chr8:75011660-75011960	0.15	0.18	0.25	0.32	0.27	0.41	0.22	0.36
chr19:17325969-17326269	13.43	16.36	3.08	1.87	0.49	0.2	chr8:73890938-73891238	0.77	0.41	0.2	0.37	0.54	0	0.66	0.12
chr19:17413356-17413656	0.3	0	0.26	0	0	0.1	chr8:73986676-73986976	5.37	3.97	0.64	0.23	6.48	3.55	2.97	2.01
chr19:17448050-17448350	17.61	16.66	3.98	1.25	0.36	0.2	chr8:74012330-74012630	3.07	1.34	0.25	0.09	1.62	1.5	2.64	2.25
chr19:18155827-18156127	7.46	10	2.7	1.07	0.36	0	chr8:73349677-73349977	0	0.18	0.1	0.14	0	0.14	0.66	0.24
chr19:18398801-18399101	0	0	0	0.09	0.36	0.2	chr8:73219249-73219549	10.13	3.91	0.35	0.18	11.08	1.5	4.73	2.61
chr19:18528464-18528764	0.3	0.61	0.26	0.09	0.12	0	chr8:73133355-73133655	9.82	2.1	0.15	0.32	8.38	1.36	3.41	1.07
chr19:19302858-19303158	13.13	16.66	1.54	1.07	0.36	0.1	chr8:72663405-72663705	0.46	0.35	0.25	0.23	1.08	0	0.33	0.71
chr19:30162619-30162919	6.57	6.67	2.06	1.07	0.12	0	chr7:39009763-39010063	0.61	0.35	0.05	0.14	0.27	0.14	0.11	0
chr19:30163895-30164195	7.16	7.57	2.44	1.16	0.49	0.2	chr7:39007505-39007805	0	0.12	0.1	0.23	0.54	0.14	0	0.12
chr19:33667839-33668139	11.94	11.82	3.21	1.16	0.12	0.39	chr7:36019835-36020135	2.3	0.99	0.15	0.18	3.78	1.36	2.09	0.83
chr19:34760856-34761156	16.41	17.57	3.47	1.43	0.24	0	chr7:35087021-35087321	0	0.23	0.1	0.14	0.27	0	0.11	0.12
chr19:35168046-35168346	11.34	12.73	1.54	1.34	0.12	0	NA:0-0	0	0	0	0	0	0	0	0
chr19:35488164-35488464	1.79	1.21	1.41	0.71	0.36	0.1	chr7:31938638-31938938	4.3	2.74	0.15	0	2.16	0.68	0.77	4.15
chr19:35490605-35490905	0.6	0.91	0.13	0	0	0.1	chr7:31936391-31936691	4.14	1.63	0.25	0.14	1.62	0.68	1.43	1.42
chr19:35697429-35697729	11.64	12.12	2.57	1.43	0.24	0.59	chr7:31791734-31792034	0	0.06	0.3	0.14	0	0.14	0	0.24
chr19:35701734-35702034	11.04	9.39	2.44	1.69	0	0.29	chr7:31787731-31788031	7.52	4.32	0.25	0.46	10.54	2.46	4.62	6.76
chr19:35702865-35703165	19.99	22.12	3.34	2.49	0.24	0.39	chr7:31787038-31787338	0.15	0.12	0.25	0	0.27	0.41	0.11	0.12
chr19:35953602-35953902	14.32	12.42	1.67	1.6	0.24	0	NA:0-0	0	0	0	0	0	0	0	0
chr19:36233260-36233560	10.44	12.12	1.8	2.05	0.12	0.39	chr7:31350236-31350536	0.77	0.23	0.25	0.23	0.27	0.27	0.44	0.36
chr19:37016091-37016391	0	0	0	0.09	0.12	0	chr7:30884435-30884735	3.84	1.98	0.25	0.23	4.05	1.36	1.32	2.84
chr19:37157638-37157938	7.16	6.67	1.8	1.07	0.36	0.2	NA:0-0	0	0	0	0	0	0	0	0
chr19:37958301-37958601	18.8	20.3	3.73	1.34	0.49	0.1	chr7:30739068-30739368	0	0.53	0.44	0.09	0	0.41	0.22	0.47
chr19:39826594-39826894	9.55	14.24	2.96	2.23	0.61	0.29	chr7:29225787-29226087	3.53	1.63	0.2	0.37	2.97	1.77	1.98	4.98
chr19:39892080-39892380	2.98	5.15	1.41	0.71	0.12	0.1	chr7:29168048-29168348	3.99	1.4	0.25	0.18	4.86	1.91	2.53	2.13
chr19:39893202-39893502	5.37	8.18	2.7	1.34	0.36	0	chr7:29167139-29167439	9.51	2.28	0.1	0.05	10.27	2.18	5.17	1.54
chr19:39894463-39894763	3.88	6.97	2.18	1.34	0.12	0.2	chr7:29166076-29166376	7.98	1.69	0.44	0.14	6.48	0.96	2.97	1.3
chr19:41768246-41768546	7.76	8.48	2.7	1.25	0.49	0.29	chr7:26541112-26541412	2.92	0.76	0.39	0.28	1.89	0.96	1.65	1.9
chr19:41816212-41816512	8.65	8.48	1.93	0.8	0.36	0.29	chr7:26503590-26503890	0.77	0.29	0.3	0.09	0.54	0.41	0.44	0.47
chr19:42387096-42387396	2.98	4.85	2.31	0.71	0.24	0.2	chr7:25687886-25688186	7.98	2.74	0.15	0.09	5.4	1.36	1.1	0.59
chr19:42388240-42388540	9.25	14.24	3.34	1.34	0	0	chr7:25689194-25689494	4.6	1.98	0.25	0.23	7.83	1.64	2.64	0.71
chr19:42391512-42391812	8.36	10.3	2.7	1.87	0.12	0.29	chr7:25692150-25692450	4.91	4.79	0.1	0.18	5.67	2.32	2.97	3.56
chr19:42705702-42706002	0.3	1.51	0.9	0.62	0.24	0.2	chr7:25990382-25990682	3.68	3.79	0.2	0.09	4.05	1.23	1.98	1.54
chr19:42772604-42772904	4.77	6.06	1.41	0.53	0.24	0	chr7:26052633-26052933	3.53	1.75	0.35	0.18	7.83	1.64	3.74	2.49
chr19:44285288-44285588	1.49	0.3	0.51	0.45	0.12	0.2	chr7:25154868-25155168	4.45	3.27	0.39	0.28	11.89	2.46	4.07	4.86
chr19:45256619-45256919	11.64	11.21	1.93	1.16	0.36	0.29	chr7:20402773-20403073	7.36	2.69	0.49	0.23	11.35	2.59	3.85	2.73
chr19:45596020-45596320	8.36	15.45	1.16	0.98	0.12	0.29	chr7:20147657-20147957	3.53	1.34	0.35	0.28	4.86	2.46	3.08	1.9
chr19:46220668-46220968	17.31	17.57	3.98	1.51	0.49	0.59	chr7:19716687-19716987	3.84	1.23	0.3	0.09	4.32	1.09	2.31	1.66
chr19:47104179-47104479	6.86	8.79	2.18	0.98	0.24	0	chr7:17509392-17509692	7.98	2.16	0.3	0.18	8.65	3.27	5.28	2.37
chr19:47218997-47219297	0	0.61	1.54	0.45	0.12	0.1	chr7:17429265-17429565	3.22	1.93	0.25	0.09	3.24	0.96	2.09	1.07
chr19:47689736-47690036	6.86	7.88	1.93	1.07	0	0	chr7:16929049-16929349	0.61	0.29	0.3	0.32	0	0.14	0.33	1.07
chr19:47733804-47734104	4.48	6.67	2.44	0.8	0.73	0	chr7:16895294-16895594	7.21	1.69	0.3	0.18	10.81	3	3.74	2.61
chr19:48113990-48114290	1.19	0.91	0	0.09	0.12	0.1	chr7:16631421-16631721	3.68	2.39	0.2	0.23	2.43	2.18	3.08	3.91
chr19:48825208-48825508	8.06	10.3	1.28	0.98	0.12	0.1	chr7:53178229-53178529	7.52	4.03	0.25	0.23	9.73	2.32	3.85	2.37
chr19:48833389-48833689	6.86	9.09	2.31	2.23	0.24	0.49	chr7:53173468-53173768	0.31	0.23	0.15	0.05	0.81	0.14	0.44	0.36
chr19:48972306-48972606	8.06	7.57	3.34	2.67	0	0	chr7:53069643-53069943	1.23	0.47	0.2	0.41	1.89	0.27	0.88	0.83
chr19:49095896-49096196	0.3	0.3	0	0.18	0	0.2	chr7:52988865-52989165	4.14	2.04	0.3	0.18	5.67	0.55	2.53	1.9
chr19:49457951-49458251	2.98	3.64	0.26	0.27	0.36	0.29	chr7:52722068-52722368	4.6	1.46	0.15	0.28	5.94	2.05	3.08	0.95
chr19:49954994-49955294	15.22	19.09	2.7	2.14	0.49	0.2	chr7:52411050-52411350	0.31	0	0.05	0.14	0	0	0.11	0
chr19:50004204-50004504	12.53	23.03	5.14	2.67	0.49	0.2	chr7:52376665-52376965	3.07	2.8	0.39	0.09	7.02	1.36	1.54	2.37
chr19:50083780-50084080	13.13	12.42	1.67	1.25	0.36	0.29	chr7:52317491-52317791	1.99	1.34	0.1	0.28	1.62	1.09	0.66	0.47
chr19:50316722-50317022	10.15	13.63	3.98	1.69	0	0.1	chr7:52150999-52151299	0.46	0.47	0.15	0.14	0	0.41	0.11	0.36
chr19:50380651-50380951	26.26	30.9	4.37	2.94	0.36	0.59	chr7:52104263-52104563	5.06	2.63	0.49	0.32	6.48	2.87	3.85	6.64
chr19:50528446-50528746	6.57	9.7	1.54	1.25	0.36	0	chr7:52003877-52004177	2.76	1.75	0.39	0.28	2.16	0.41	1.1	0.71
chr19:51944814-51945114	8.65	9.39	2.57	1.43	0.12	0.49	NA:0-0	0	0	0	0	0	0	0	0
chr19:54960066-54960366	8.65	12.42	1.93	0.98	0	0.29	chr7:4088337-4088637	7.67	2.63	0.25	0.23	14.59	5.59	6.6	5.93
chr19:55770636-55770936	15.22	15.45	1.93	1.43	0.36	0.2	chr7:4610869-4611169	0.31	0.35	0.35	0.14	0.27	0	0.88	0.47
chr19:55791616-55791916	1.49	1.82	0.13	0.09	0.49	0.1	chr7:4636635-4636935	7.52	2.45	0.25	0.09	10	4.23	6.38	4.74
chr19:56111376-56111676	6.27	10.91	1.93	0.98	0.61	0.39	chr7:4966755-4967055	1.84	0.88	0.35	0.09	1.08	0.41	0.99	0.83
chr19:56146154-56146454	17.61	22.42	3.21	2.14	0.36	0.1	NA:0-0	0	0	0	0	0	0	0	0
chr19:56154792-56155092	7.76	9.09	1.41	1.07	0.24	0.59	chr7:5005281-5005581	0.15	0.23	0.35	0.05	0	0.14	0.44	0.12
chr19:58330893-58331193	11.94	9.09	2.44	1.87	0.36	0.39	NA:0-0	0	0	0	0	0	0	0	0
chr19:59010776-59011076	15.22	17.27	2.7	1.78	0.12	0	chr7:13574620-13574920	0	0.23	0.15	0.09	0.27	0.27	0.33	0.12
chr19:59031164-59031464	18.8	23.63	5.01	4.54	0.61	0.39	chr7:13595151-13595451	0.92	0.47	0.35	0.23	1.89	0.55	0.99	0.59
chr2:33640-33940	11.34	10.6	2.44	2.05	0	0.1	chr12:31768341-31768641	0	0.06	0.2	0.09	0.54	0.14	0	0.59
chr2:438086-438386	12.24	12.73	2.06	1.43	0	0.2	NA:0-0	0	0	0	0	0	0	0	0
chr2:3622607-3622907	26.56	28.48	4.37	2.76	0.49	0.39	chr12:29320774-29321074	2.3	1.4	0.1	0.14	2.43	1.36	1.54	1.42
chr2:7070294-7070594	0	0	0	0	0	0.1	chr12:27086708-27087008	3.22	1.98	0.25	0.18	2.16	0.55	0.88	4.27
chr2:12480350-12480650	0.3	0.3	0.39	0	0	0	chr12:16140080-16140380	2.92	2.04	0.44	0.37	3.78	1.09	2.2	3.32
chr2:12641580-12641880	7.76	8.48	3.08	1.43	0.24	0.1	chr12:16016081-16016381	0.61	1.52	0.2	0.23	1.35	0.55	1.98	2.01
chr2:12856682-12856982	14.92	21.21	3.21	1.87	0.36	0	chr12:15823737-15824037	3.38	1.17	0.15	0.14	4.05	1.36	2.42	1.19
chr2:12868553-12868853	7.76	7.88	2.96	1.69	0.12	0.1	chr12:15811805-15812105	0.46	0.82	0.25	0.14	0.81	0.27	0	0.47
chr2:15731798-15732098	10.15	11.21	2.18	1.51	0.24	0.29	chr12:13255880-13256180	1.53	0.35	0.3	0.32	1.62	0.14	0.88	0.24
chr2:20101605-20101905	6.27	10.3	1.67	1.25	0.24	0.29	chr12:9036619-9036919	1.69	1.34	0.3	0.05	1.62	1.5	1.87	1.19
chr2:24149977-24150277	5.37	10.6	1.54	1.07	0.61	0.29	chr12:4923904-4924204	1.99	0.7	0.54	0.14	5.4	1.09	1.43	0.59
chr2:24299120-24299420	18.8	21.21	2.96	1.69	0.24	0.29	chr12:4824177-4824477	0.77	0.47	0.2	0.28	0.54	0	0.88	0.71
chr2:26467581-26467881	1.49	2.73	1.8	0.27	0.12	0.29	chr5:30481602-30481902	3.84	1.93	0.3	0.37	2.7	0.68	0.77	0.59
chr2:27579643-27579943	2.98	3.03	1.16	1.25	0.24	0.2	chr5:31482286-31482586	5.37	2.16	0.35	0.14	4.86	0.68	2.86	1.07
chr2:27886583-27886883	21.79	22.12	5.14	1.51	0.36	0.29	chr5:31829193-31829493	3.38	1.93	0.69	0.37	1.89	2.18	2.75	1.78
chr2:29093016-29093316	8.65	10.3	4.75	1.34	0.36	0	chr17:71947952-71948252	2.15	0.76	0.25	0.32	2.43	0.55	1.43	0.83
chr2:30369174-30369474	12.24	14.85	3.98	1.87	0.36	0.2	chr17:73185382-73185682	2.61	0.88	0.2	0.28	2.16	0.41	0.66	1.54
chr2:30448081-30448381	9.55	10.3	3.85	1.87	0	0	chr17:73260850-73261150	0.15	0.29	0	0.05	0.54	0	0.44	0
chr2:30453493-30453793	0.9	0.61	0	0.27	0.12	0.1	chr17:73266732-73267032	4.76	3.79	0.44	0.23	6.48	1.23	2.31	3.56
chr2:32288460-32288760	9.55	13.63	2.57	1.34	0.24	0.1	chr17:74737906-74738206	2.3	0.58	0	0.05	2.97	0.41	0.77	0.36
chr2:32502717-32503017	16.71	14.85	2.06	1.16	0.12	0.39	chr17:74888584-74888884	1.07	0.93	0.49	0.23	3.78	0.96	1.32	2.01
chr2:32582051-32582351	3.28	5.15	1.93	1.16	0.36	0.1	chr17:74927628-74927928	5.22	1.69	0.3	0.23	17.02	1.77	4.07	1.42
chr2:37193912-37194212	8.36	11.82	1.8	1.6	0.24	0	chr17:79136090-79136390	1.69	0.58	0.35	0.23	5.67	0.68	1.32	0.59
chr2:39351410-39351710	11.94	20.6	2.7	1.25	0.49	0.29	chr17:80882274-80882574	3.53	0.53	0.54	0.23	5.4	0.68	1.76	1.07
chr2:39356040-39356340	18.5	17.57	2.44	0.89	0.12	0	NA:0-0	0	0	0	0	0	0	0	0
chr2:39444048-39444348	28.95	31.51	8.99	2.67	0.49	0.29	chr17:80952974-80953274	0.61	0.12	0.25	0.23	0.27	0.27	0.77	0.12
chr2:42333182-42333482	9.85	8.79	2.44	0.8	0	0.2	chr17:83684674-83684974	0.15	0.12	0.35	0.18	0	0	0.11	0
chr2:42360180-42360480	10.44	11.82	2.18	1.6	0.24	0.29	chr17:83711863-83712163	2.76	1.05	0.35	0.28	4.05	0.68	2.2	0.59
chr2:43358328-43358628	3.58	3.64	2.31	0.98	0.24	0.29	chr17:84515763-84516063	7.67	3.15	0.54	0.14	9.46	1.09	3.41	3.67
chr2:43361322-43361622	7.76	9.09	3.34	1.69	0.12	0.29	chr17:84518731-84519031	5.37	3.04	0.44	0.28	5.4	1.91	2.42	1.42
chr2:43445944-43446244	7.76	8.79	4.5	1.78	0	0.29	chr17:84580145-84580445	5.22	2.86	0.2	0.18	3.51	1.36	1.98	1.19
chr2:43621125-43621425	0	0	0.13	0	0	0.49	chr17:84705530-84705830	4.14	3.68	0.25	0.5	2.7	0.55	1.54	2.61
chr2:43632048-43632348	0	0	0.13	0	0	0	chr17:84712927-84713227	5.98	4.03	0.25	0.14	4.59	0.96	2.31	5.81
chr2:43653637-43653937	11.04	7.88	1.41	0.45	0.36	0.59	chr17:84732316-84732616	6.9	2.63	0.44	0.37	6.48	1.36	2.86	5.1
chr2:44276425-44276725	0	0	0.13	0.27	0.36	0.1	chr17:85244294-85244594	4.76	4.03	0.59	0.09	6.75	1.5	3.96	2.73
chr2:45838272-45838572	6.57	7.57	1.16	1.78	0	0.2	chr17:86544368-86544668	1.23	0.18	0.15	0.14	0.81	0.27	0.66	0.71
chr2:45878078-45878378	9.55	6.67	1.54	0.98	0.36	0.1	chr17:86566781-86567081	5.52	1.11	0.35	0.28	4.86	1.77	2.86	0.83
chr2:47403696-47403996	14.32	21.81	6.17	1.43	0.24	0.1	chr17:87846268-87846568	3.68	0.93	0.15	0.05	3.24	1.64	2.2	1.54
chr2:48009778-48010078	1.79	1.21	0.64	0.18	0.24	0.29	chr17:88373986-88374286	9.97	4.32	0.3	0.23	21.34	3.55	7.15	2.01
chr2:48133717-48134017	4.77	4.24	1.03	0.18	0	0.2	chr17:88465470-88465770	2.92	2.22	0.35	0.18	2.7	0.82	0.77	0.71
chr2:48541440-48541740	2.69	5.15	1.93	1.16	0.36	0.2	chr17:88839718-88840018	4.76	1.34	0.2	0.23	7.56	1.09	2.75	0.95
chr2:54013944-54014244	10.15	12.12	2.57	1.16	0.49	0.1	chr11:30854291-30854591	5.52	1.87	0.49	0.23	6.48	1.23	3.41	1.3
chr2:54799430-54799730	23.58	21.81	1.41	1.43	0.12	0.29	chr11:30084589-30084889	0.46	0.12	0.3	0.18	0	0.14	0	0.71
chr2:55496233-55496533	7.76	10	2.83	1.25	0.49	0.39	chr11:29426281-29426581	1.07	0.41	0.44	0.37	1.62	0.55	0.55	0.47
chr2:61244216-61244516	12.83	12.73	3.6	2.05	0.24	0	chr11:23566230-23566530	1.38	0.53	0.35	0.28	1.08	0.41	0.55	1.07
chr2:63815797-63816097	11.34	14.54	3.6	1.87	0.12	0.2	chr11:21471714-21472014	1.99	1.17	0.44	0.14	1.35	0.27	0.55	0.12
chr2:64260396-64260696	0	0	0	0.18	0	0.2	chr11:21122916-21123216	4.91	1.75	0.39	0.28	2.16	1.09	1.1	6.64
chr2:64281274-64281574	0	0	0	0.18	0.12	0.29	chr11:21074614-21074914	2.76	2.16	0.1	0.37	2.7	0.55	1.43	2.84
chr2:64553201-64553501	11.64	10	1.8	0.98	0.12	0.2	chr11:20817561-20817861	0.15	0.29	0.25	0	0	0.27	0.11	0.12
chr2:65215406-65215706	9.25	7.27	1.8	1.25	0.36	0.2	chr11:20233260-20233560	1.53	0.53	0.3	0.05	1.08	0.14	0	0.24
chr2:68948812-68949112	2.39	2.42	0.9	0.71	0.12	0.2	chr6:87491232-87491532	4.6	2.04	0.3	0.37	4.59	1.23	1.87	2.49
chr2:68961768-68962068	11.94	12.12	1.8	0.98	0.12	0.39	chr6:87483027-87483327	2.3	0.93	0.25	0.41	0.27	0.41	0.88	0.95
chr2:68993456-68993756	9.85	8.18	3.6	1.69	0.24	0.2	chr6:87453880-87454180	9.36	2.8	0.2	0.28	7.02	3.14	2.86	7.11
chr2:68994721-68995021	4.77	4.85	2.18	1.34	0.49	0.29	chr6:87452906-87453206	4.6	2.86	0.3	0.18	3.24	1.64	2.31	7.23
chr2:69869262-69869562	1.49	2.73	0.64	0	0.12	0.2	chr6:86800614-86800914	4.6	3.15	0.44	0.41	2.7	0.55	1.21	4.62
chr2:69921272-69921572	5.37	5.76	1.41	0.98	0.24	0.39	chr6:86773050-86773350	0.61	0.12	0.3	0.23	0	0	0.22	0.24
chr2:70120897-70121197	17.91	18.78	3.08	1.78	0.12	0	chr6:86634405-86634705	2.15	0.88	0.25	0.28	2.97	1.64	3.19	1.19
chr2:70173734-70174034	9.25	10	2.44	1.78	0.12	0.2	chr6:86592938-86593238	0.15	0	0.15	0.41	0.27	0.14	0.33	0.47
chr2:70322352-70322652	7.16	7.57	2.7	0.98	0	0.2	chr6:86465836-86466136	0.15	0.29	0.44	0.09	0	0.14	0.11	0.24
chr2:70359628-70359928	5.37	7.88	2.06	1.16	0	0.2	chr6:86430448-86430748	0.31	0.35	0.05	0.18	0	0.27	0.33	0
chr2:70417726-70418026	5.07	9.09	2.44	0.71	0.12	0.2	chr6:86388502-86388802	4.45	1.58	0.49	0.18	5.67	1.64	2.2	0.95
chr2:73460608-73460908	1.19	0.61	0.39	0.18	0.24	0.1	chr6:85401334-85401634	3.07	1.93	0.25	0.18	6.21	1.5	2.42	0.95
chr2:74007170-74007470	11.64	16.97	3.08	2.23	0.36	0.2	chr6:83576772-83577072	0	0.18	0.2	0.09	0	0.27	1.1	0
chr2:74681940-74682240	17.91	18.18	1.16	1.51	0.36	0.2	chr6:83075065-83075365	2.76	0.53	0.25	0.28	1.35	1.5	0.33	0.59
chr2:74756767-74757067	3.28	6.67	2.44	0.45	0	0.29	chr6:83004471-83004771	6.75	2.63	0.35	0.18	10.81	2.59	4.18	1.3
chr2:85136102-85136402	2.98	2.73	1.41	0.45	0.12	0.2	chr6:72904737-72905037	5.52	2.33	0.2	0.23	3.78	1.91	0.99	3.91
chr2:85632703-85633003	0.6	1.21	0.26	0.27	0.36	0.1	chr6:72502631-72502931	3.22	2.16	0.2	0.18	2.97	0.82	1.1	1.66
chr2:86667840-86668140	10.44	9.39	2.57	0.89	0.24	0.39	chr6:71583260-71583560	4.91	2.86	0.44	0.32	6.48	2.59	2.31	1.9
chr2:86946959-86947259	0.6	0.91	3.47	1.6	0.61	0.1	chr6:71390644-71390944	5.83	1.87	0.2	0.14	9.73	1.5	2.53	3.56
chr2:88958567-88958867	0	0	0	0.09	0.24	0	chr6:70774905-70775205	4.6	1.98	0.35	0.14	2.43	1.23	1.87	3.32
chr2:95740345-95740645	17.91	27.27	4.88	3.92	0	0.39	chr2:127437293-127437593	0.15	0.18	0	0.05	0	0.14	0.11	0
chr2:96812129-96812429	7.76	9.09	2.31	1.43	0.49	0.2	chr2:127160752-127161052	1.84	1.17	0.2	0.32	3.51	0.27	1.1	0.47
chr2:96829541-96829841	2.69	3.03	0.64	0.71	0.24	0.1	chr2:127140230-127140530	4.76	4.2	0.44	0.18	6.21	0.96	2.42	2.84
chr2:96971120-96971420	6.27	10	1.28	0.89	0.36	0.1	chr2:127033989-127034289	2.45	0.76	0.39	0.18	3.78	0.14	1.54	1.66
chr2:97202850-97203150	10.74	10.6	2.44	1.07	0.36	0.1	chr1:36364818-36365118	10.28	3.68	0.3	0.23	7.29	1.64	4.18	2.25
chr2:97303996-97304296	17.91	21.51	2.06	1.25	0.85	0.39	chr1:36425915-36426215	3.53	0.88	0.25	0.23	4.59	1.5	2.64	0.71
chr2:97523616-97523916	7.46	11.51	3.21	0.98	0.49	0.2	chr1:36603903-36604203	1.84	0.99	0.25	0.18	2.43	0.41	0.88	0.47
chr2:98329830-98330130	5.37	5.76	2.18	1.78	0.36	0	chr1:36818472-36818772	6.44	2.69	0.35	0.32	6.75	0.82	2.09	3.32
chr2:99224896-99225196	8.06	13.03	2.83	0.8	0.73	0.1	chr1:37486830-37487130	3.38	1.23	0.64	0.37	7.02	2.73	4.18	1.42
chr2:99388124-99388424	7.16	8.48	3.6	1.51	0.49	0.1	chr1:37637047-37637347	0	0.23	0.2	0.32	0.27	0.14	0.22	0.12
chr2:99771369-99771669	8.06	9.39	1.67	1.25	0	0	chr1:37929025-37929325	0.46	0.7	0.15	0.28	0.81	0.82	0.55	0
chr2:99797452-99797752	19.4	20.91	1.28	1.51	0.12	0.1	chr1:37947169-37947469	6.44	1.63	0.2	0.09	6.75	2.59	4.29	2.01
chr2:99953618-99953918	6.27	8.79	2.83	2.05	0.24	0.2	chr1:38054735-38055035	3.38	0.88	0.39	0.23	2.97	0.96	1.32	0.12
chr2:102239134-102239434	0.3	0	0	0.27	0.12	0.2	chr1:39899040-39899340	6.44	1.58	0.35	0.18	3.51	0.96	1.54	2.73
chr2:102844157-102844457	19.99	19.09	5.4	2.67	0.24	0.39	chr1:40415644-40415944	0.15	0.41	0.25	0.05	0	0.68	0.22	0.12
chr2:102990648-102990948	0	0	0.26	0	0.12	0	chr1:40536341-40536641	4.3	1.81	0.15	0.32	1.35	0.68	0.88	2.73
chr2:106711030-106711330	5.97	8.18	1.93	1.16	0.61	0.1	chr1:43807500-43807800	0	0.41	0.1	0.09	0	0.14	0.11	0
chr2:106712304-106712604	12.24	14.54	4.75	2.23	0	0.2	NA:0-0	0	0	0	0	0	0	0	0
chr2:106777342-106777642	7.46	6.97	2.7	0.98	0	0.29	NA:0-0	0	0	0	0	0	0	0	0
chr2:109965328-109965628	11.94	11.21	3.47	1.16	0.61	0.2	chr10:58448656-58448956	0	0	0.05	0.23	0.27	0.14	0	0
chr2:112194071-112194371	0	0	0	0.18	0	0.1	chr2:128203490-128203790	3.68	2.1	0.2	0.18	3.51	0.27	0.88	5.33
chr2:113032870-113033170	9.25	14.24	2.96	1.25	0.24	0.1	chr2:128792824-128793124	4.76	1.05	0.35	0.37	4.05	1.36	1.32	1.54
chr2:113931316-113931616	7.46	6.06	3.6	1.78	0.49	0.59	chr2:24241926-24242226	2.3	2.16	0.3	0.23	4.05	0.55	1.87	2.13
chr2:113932790-113933090	16.41	15.45	2.44	2.85	0.24	0.59	chr2:24243151-24243451	0.15	0.18	0.44	0.28	0.27	0.27	0.33	0.12
chr2:114341467-114341767	5.37	11.21	7.07	2.94	5.47	1.96	NA:0-0	0	0	0	0	0	0	0	0
chr2:114647298-114647598	9.25	10.3	2.06	0.62	0.36	0.59	chr1:127332190-127332490	7.98	2.63	0.39	0	13.51	1.64	5.5	1.66
chr2:118572024-118572324	15.82	16.66	3.6	2.49	0	0.2	chr1:123464431-123464731	2.15	1.23	0.35	0.32	2.97	0.68	1.32	0.95
chr2:128051608-128051908	1.49	2.73	1.03	0.18	0.49	0.1	chr18:32399791-32400091	6.14	1.93	0.35	0.46	6.21	1.77	3.52	6.64
chr2:131582180-131582480	15.52	18.78	2.57	0.89	0	0.2	chr1:34722006-34722306	0	0.12	0.1	0.05	0	0.14	0.33	0
chr2:134938862-134939162	7.46	7.57	4.24	0.8	0	0.1	NA:0-0	0	0	0	0	0	0	0	0
chr2:135676113-135676413	3.88	8.79	1.67	0.45	0.73	0.1	chr1:129670492-129670792	4.14	1.93	0.1	0.05	7.83	0.55	2.31	0.95
chr2:137085107-137085407	12.83	12.12	2.7	0.98	0.36	0.29	chr1:130683920-130684220	1.38	0.93	0.15	0.14	0.27	0.55	0.77	1.3
chr2:137139879-137140179	11.34	14.85	2.44	0.8	0	0.2	chr1:130725415-130725715	0.15	0.18	0.15	0.09	0.54	0.55	0.55	0.12
chr2:143878688-143878988	0.3	0.3	0.51	0	0	0.1	chr2:43594388-43594688	3.38	1.98	0.2	0.18	1.35	0.82	0.44	2.84
chr2:143886725-143887025	13.13	13.94	2.83	0.62	0.12	0.1	chr2:43604108-43604408	3.68	2.22	0.25	0.32	2.43	0.55	1.32	2.96
chr2:144016059-144016359	15.22	14.85	3.34	0.89	0.12	0.2	NA:0-0	0	0	0	0	0	0	0	0
chr2:148778308-148778608	9.85	15.15	2.44	0.89	0.24	0.2	chr2:48804759-48805059	3.99	2.57	0.3	0.18	7.83	1.23	1.1	0.59
chr2:152266234-152266534	6.27	8.48	3.47	1.34	0.85	0.1	chr2:51928166-51928466	1.38	0.18	0.1	0	1.35	0.14	0.55	0
chr2:152844036-152844336	0	0	0.13	0.18	0.12	0	chr2:52427102-52427402	3.99	1.58	0.25	0.28	3.51	1.23	1.54	2.49
chr2:153574653-153574953	11.64	20.3	1.8	0.89	1.09	0.29	chr2:53050779-53051079	6.44	1.75	0.3	0.18	16.48	3.14	5.17	3.08
chr2:157192127-157192427	8.36	10.91	2.44	0.98	0	0.2	chr2:56970089-56970389	1.07	0.23	0.05	0.23	0.54	0.41	0.22	0.59
chr2:157292651-157292951	0.6	2.42	1.16	0.45	0.24	0	chr2:57090624-57090924	4.45	1.46	0.25	0.32	2.43	1.36	1.98	0.12
chr2:158260962-158261262	14.32	15.45	2.06	0.8	0	0.2	chr2:57959543-57959843	0.77	0.58	0.15	0.09	1.08	0.14	0.33	0.83
chr2:158297543-158297843	10.15	10	2.18	0.62	0.36	0.2	chr2:58009426-58009726	5.98	2.33	0.54	0.41	3.24	0.96	1.65	3.91
chr2:165647959-165648259	0	0	0	0.36	0.12	0.1	chr2:65027415-65027715	6.44	2.57	0.25	0.23	5.67	1.5	2.09	3.56
chr2:169059443-169059743	0	0	0	0.27	0.36	0.29	chr2:68268564-68268864	3.38	1.93	0.35	0.37	5.4	1.64	1.87	3.2
chr2:170655327-170655627	6.57	10.6	1.67	0.8	0.12	0	chr2:69699610-69699910	1.23	0.64	0.15	0	1.89	0.41	0.55	0.12
chr2:171785360-171785660	10.74	14.24	1.93	1.51	0.73	0.29	chr2:70499314-70499614	5.68	1.81	0.3	0.23	7.29	1.64	2.75	1.19
chr2:171786808-171787108	11.64	11.82	2.18	1.43	0.12	0.59	chr2:70500337-70500637	0.31	0.12	0.35	0.28	0.27	0.14	0.11	0.36
chr2:173327821-173328121	10.74	13.33	4.75	2.23	0.36	0.68	chr2:71652115-71652415	7.52	4.26	0.3	0.23	8.1	3	2.86	6.87
chr2:174682968-174683268	0.3	0	0.13	0.36	0.12	0.1	chr2:72676124-72676424	3.38	1.52	0.39	0.14	1.89	0.41	1.32	4.98
chr2:175260281-175260581	8.65	6.97	2.06	0.98	0.24	0.2	chr2:73150484-73150784	1.84	0.7	0.3	0.37	2.97	0.96	0.77	1.07
chr2:175458300-175458600	16.12	15.75	3.98	1.43	0.12	0.2	chr2:73288139-73288439	4.3	2.51	0.25	0.37	0	0.55	0.88	2.61
chr2:175462376-175462676	16.71	20.6	1.8	0.89	0	0.1	chr2:73291828-73292128	1.69	1.05	0.3	0.37	0.81	1.09	0	1.3
chr2:175474338-175474638	0.6	0.91	0.26	0.27	0.12	0	chr2:73301950-73302250	3.84	1.34	0.64	0.18	2.43	0.82	0.88	2.25
chr2:176046380-176046680	11.64	10.91	2.18	1.16	0	0.29	chr2:73749283-73749583	4.3	1.28	0.35	0.23	4.32	2.05	2.97	1.19
chr2:178104632-178104932	2.09	2.42	0.77	0.09	0.24	0.29	chr2:75520978-75521278	5.83	3.04	0.25	0.32	4.59	0.82	2.2	4.74
chr2:178128156-178128456	19.1	27.27	3.08	1.6	0.49	0.68	chr2:75541429-75541729	3.84	1.46	0.25	0.18	4.59	2.18	2.2	2.49
chr2:178976983-178977283	6.27	9.39	3.08	1.16	0.12	0.1	chr2:76207872-76208172	4.91	2.51	0.35	0.23	5.4	1.64	2.09	1.66
chr2:187350760-187351060	5.67	7.27	1.67	0.98	0.49	0.2	chr2:83484467-83484767	5.52	1.69	0.44	0.23	8.92	0.96	1.65	1.07
chr2:190305660-190305960	8.36	7.27	1.67	0.98	0.36	0	chr1:45851835-45852135	0.92	1.58	0.1	0.37	1.62	0.55	0.88	1.3
chr2:191878966-191879266	8.95	12.12	1.8	0.71	0.36	0.1	chr1:52175988-52176288	8.13	2.45	0.2	0.18	8.65	1.64	3.41	2.49
chr2:191884966-191885266	16.12	18.78	3.34	2.23	0.12	0	chr1:52170591-52170891	5.83	1.4	0.64	0.28	6.21	1.5	3.41	1.9
chr2:192013021-192013321	0.3	0.61	0.26	0.27	0	0.2	chr1:52068148-52068448	4.45	2.98	0.54	0.09	5.13	2.18	0.55	1.78
chr2:192540559-192540859	9.85	8.18	2.06	1.07	0.24	0.2	chr1:51537353-51537653	0.15	0.23	0.05	0.18	0.27	0.41	0.44	0.24
chr2:196401012-196401312	16.41	15.45	3.08	2.05	0.36	0.2	chr1:47024051-47024351	0.31	0.06	0.35	0.05	0	0.14	0.11	0.24
chr2:196424420-196424720	22.08	21.51	3.34	1.34	0.24	0.1	NA:0-0	0	0	0	0	0	0	0	0
chr2:196521900-196522200	16.71	23.94	3.98	1.07	0.24	0	chr1:46910120-46910420	6.9	1.28	0.2	0.23	9.46	2.87	4.73	1.9
chr2:197024859-197025159	3.28	2.73	1.54	0.36	0	0.29	chr1:53830848-53831148	6.29	5.9	0.3	0.23	6.75	1.5	2.31	4.62
chr2:197040840-197041140	12.53	13.03	1.93	1.07	0.36	0	chr1:53848231-53848531	3.22	1.75	0.25	0.28	4.59	1.36	1.98	2.25
chr2:197104959-197105259	19.4	20.3	2.44	1.6	0.49	0.39	chr1:53908203-53908503	4.91	3.85	0.3	0.23	3.24	1.64	1.65	7.59
chr2:197664320-197664620	18.8	21.51	4.63	2.32	0.73	0.39	chr1:54495723-54496023	3.53	0.82	0.3	0.09	2.16	1.09	1.54	1.07
chr2:198063660-198063960	13.13	12.42	3.21	1.87	0.36	0.68	chr1:54898688-54898988	3.84	3.62	0.39	0.18	6.48	1.23	2.31	3.79
chr2:198070639-198070939	8.65	10	1.8	1.16	0.12	0.29	chr1:54904865-54905165	0.15	0.12	0.15	0.05	0	0.41	0	0.24
chr2:198364614-198364914	9.25	13.63	3.08	1.96	0.49	0.1	chr1:55144725-55145025	3.99	0.53	0.39	0.09	2.97	0.41	1.43	0.47
chr2:198380494-198380794	8.36	11.21	4.75	1.07	0.49	0.29	chr1:55187813-55188113	2.3	1.34	0.2	0.09	5.67	0.68	2.2	1.42
chr2:200820108-200820408	5.97	9.09	1.8	1.6	0.49	0.2	chr1:57463204-57463504	1.84	1.05	0.15	0.23	2.97	1.91	1.54	1.54
chr2:201729227-201729527	7.46	11.21	1.54	1.34	0.36	0.29	chr1:58480709-58481009	1.84	0.35	0.35	0.32	0.27	0.14	0.77	0.47
chr2:201753858-201754158	14.62	14.54	1.54	1.87	0.36	0.39	chr1:58502184-58502484	2.92	1.17	0.05	0.14	4.32	0.41	1.65	0.59
chr2:201936512-201936812	18.2	14.54	1.16	1.69	0.61	0.39	chr1:58643237-58643537	2.92	1.05	0.2	0.18	2.16	1.09	1.21	1.42
chr2:201981286-201981586	23.28	27.27	5.78	4.1	0.97	0.1	NA:0-0	0	0	0	0	0	0	0	0
chr2:201995416-201995716	10.74	11.21	1.41	1.16	0.24	0.49	chr1:58783846-58784146	1.07	0.29	0.1	0.28	1.35	0.14	0.22	0.95
chr2:202123015-202123315	18.2	21.81	4.5	3.03	0.24	0.2	NA:0-0	0	0	0	0	0	0	0	0
chr2:203453417-203453717	5.97	6.67	1.8	1.43	0.24	0.1	NA:0-0	0	0	0	0	0	0	0	0
chr2:204103466-204103766	17.91	21.21	2.44	1.07	0.85	0.39	chr1:60400059-60400359	1.53	0.18	0.59	0.18	2.43	0.82	1.1	0.24
chr2:204605733-204606033	10.74	10.3	1.93	0.8	0.24	0	chr1:60833819-60834119	3.99	1.63	0.15	0.09	2.16	0.68	0.44	1.19
chr2:204732424-204732724	7.16	7.27	0.9	6.95	0	0.59	chr1:60965773-60966073	5.22	1.69	0.39	0.28	1.62	1.64	1.21	1.54
chr2:204974988-204975288	5.97	6.97	1.93	1.87	0.24	0.29	chr1:61198319-61198619	2.61	0.18	0.49	0.14	1.62	0.55	0.77	1.54
chr2:205832344-205832644	6.57	7.88	6.17	1.87	0.49	0.2	chr1:62059674-62059974	0.15	0.35	0.15	0.23	0	0.14	0.33	0.12
chr2:208393920-208394220	2.09	1.82	0.26	0.36	0.24	0.1	chr1:64578706-64579006	6.75	3.39	0.39	0.23	6.75	2.59	3.41	1.66
chr2:208890152-208890452	16.71	23.94	7.71	3.21	0.12	0.49	chr1:65003220-65003520	1.84	1.05	0.39	0.18	3.24	0.68	1.21	1.07
chr2:209130757-209131057	10.44	14.24	3.08	1.16	0.36	0.29	chr1:65233024-65233324	2.45	0.58	0.15	0.18	1.62	0.82	1.65	0.36
chr2:214016124-214016424	4.18	4.85	1.16	0.45	0.36	0	chr1:69733610-69733910	3.99	1.46	0.39	0.09	3.24	0.96	1.98	2.49
chr2:214097844-214098144	8.36	6.67	2.18	2.05	0.49	0.2	chr1:69815403-69815703	3.84	3.09	0.3	0.05	2.43	0.96	1.65	2.37
chr2:216973953-216974253	5.07	5.15	1.8	1.16	0.49	0.29	chr1:72353917-72354217	3.07	1.58	0.69	0.46	3.24	1.5	1.43	1.07
chr2:219081707-219082007	2.98	7.27	1.03	0.8	0.12	0	chr1:74282916-74283216	4.6	1.93	0.3	0.18	12.7	0.55	2.42	1.42
chr2:219260883-219261183	17.91	19.39	2.57	1.87	0.24	0.2	chr1:74433407-74433707	6.75	3.15	0.39	0.23	10.27	2.46	4.18	3.08
chr2:219264403-219264703	14.62	16.97	1.28	1.25	0.73	0.49	chr1:74438062-74438362	3.68	1.58	0.39	0.28	4.32	1.23	0.99	0.59
chr2:219757450-219757750	5.97	9.7	1.28	0.89	0.12	0.1	chr1:74849651-74849951	3.38	1.28	0.64	0.14	6.75	0.82	2.31	0.95
chr2:220042473-220042773	7.16	8.18	4.11	1.78	0.36	0.29	chr1:75138861-75139161	3.07	0.76	0.1	0.32	1.35	0.55	1.76	0.95
chr2:220094398-220094698	18.8	24.54	5.01	1.6	0.12	0	chr1:75188602-75188902	4.6	1.28	0.35	0.14	3.24	0.55	0.99	0.36
chr2:220112479-220112779	11.64	9.09	2.18	1.07	0.24	0.1	chr1:75209805-75210105	0.77	0.35	0.44	0.23	0.81	0.41	0.44	0.71
chr2:222382768-222383068	6.86	6.97	1.03	0.36	0	0.2	chr1:77457802-77458102	0	0.12	0.2	0.23	0	0.14	0.11	0
chr2:224821992-224822292	19.7	23.33	4.63	1.78	0.36	0.49	chr1:79772511-79772811	3.38	1.28	0.59	0.23	8.38	2.87	5.17	1.66
chr2:225811706-225812006	12.24	10.3	1.54	1.25	0	0.1	chr1:80661811-80662111	3.84	2.74	0.44	0.5	1.62	0.82	0.88	2.13
chr2:225917433-225917733	11.34	11.51	3.85	1.96	0.36	0.2	chr1:80762135-80762435	1.84	1.58	0.15	0.18	0.27	0.27	0.55	1.3
chr2:228328182-228328482	0.6	0.3	0.13	0.09	0.12	0.1	chr1:82828169-82828469	3.22	1.75	0.15	0.18	1.89	0.41	0.99	2.49
chr2:228329205-228329505	1.19	0.91	0.13	0.18	0.24	0.2	chr1:82829114-82829414	4.6	2.51	0.3	0.23	2.97	0.55	2.09	3.2
chr2:228336649-228336949	3.58	4.54	0.64	0.36	0	0	chr1:82835810-82836110	5.68	1.46	0.05	0.14	5.13	0.68	2.09	0.47
chr2:231183932-231184232	7.46	7.88	2.06	1.25	0.24	0.2	chr8_random:160948-161248	0	0	0	0	0	0	0.11	0
chr2:232477885-232478185	0.9	1.51	0.13	0.09	0.36	0.29	chr1:88337991-88338291	5.68	1.52	0.15	0.09	5.4	1.36	2.09	1.54
chr2:232526976-232527276	16.71	22.12	3.08	1.6	0.36	0.1	chr1:88384088-88384388	4.6	1.69	0.2	0.23	4.32	1.23	2.86	1.07
chr2:232650936-232651236	13.43	16.66	3.73	1.16	0.49	0.1	chr1:88483498-88483798	2.3	0.76	0.44	0.41	2.97	1.23	1.43	1.3
chr2:233415204-233415504	10.44	10.91	2.18	2.49	0.36	0.29	chr1:89110344-89110644	3.07	0.93	0.25	0.09	4.86	1.91	1.65	0.71
chr2:233933348-233933648	0	0	0.13	0	0	0.1	chr1:89522990-89523290	4.3	1.46	0.49	0.09	3.51	0.41	1.54	2.25
chr2:234149575-234149875	7.76	8.79	1.8	0.71	0.24	0.29	chr1:89633310-89633610	0.15	0.23	0.1	0.05	0	0.27	0	0
chr2:234160036-234160336	8.06	9.09	1.54	1.07	0	0	chr1:89652329-89652629	3.84	1.58	0.25	0.14	2.97	0.68	1.54	0.95
chr2:234176546-234176846	9.55	11.21	2.96	2.05	0.12	0	chr1:89665927-89666227	0	0.23	0.2	0.18	0.27	0.55	0	0.47
chr2:234179046-234179346	11.34	13.03	1.67	0.71	0.49	0	chr1:89668307-89668607	0	0.23	0.35	0.41	0	0.27	0.11	0.12
chr2:234242316-234242616	0	0	0.13	0	0	0.1	chr1:89726356-89726656	4.6	2.63	0.2	0.23	2.7	1.77	2.97	2.49
chr2:234257909-234258209	0.6	0.3	0	0.09	0.36	0.29	chr1:89743867-89744167	5.37	2.92	0.1	0.05	5.4	1.09	2.09	4.98
chr2:235201146-235201446	13.13	12.42	1.93	1.07	0.12	0.1	chr1:90461414-90461714	0	0.12	0.25	0.18	0.27	0.27	0.11	0.12
chr2:235334579-235334879	6.86	7.27	1.8	1.96	0.49	0.39	chr1:90551380-90551680	3.38	3.97	0.25	0.32	5.94	1.23	2.97	2.13
chr2:235372599-235372899	15.52	16.06	1.93	1.07	0.36	0.29	chr1:90575455-90575755	0	0.29	0.1	0.14	0.27	0.27	0.22	0.24
chr2:235397508-235397808	6.86	7.27	1.67	1.16	0.49	0.1	NA:0-0	0	0	0	0	0	0	0	0
chr2:238875428-238875728	6.86	10.91	2.18	0.8	0.12	0.39	chr1:93146687-93146987	5.98	2.22	0.25	0.23	7.56	1.64	4.4	3.08
chr2:240189126-240189426	13.73	14.85	2.44	1.51	0.12	0.29	chr1:93976776-93977076	4.14	2.33	0.2	0.32	7.56	0.82	1.87	1.9
chr2:240291422-240291722	7.76	9.7	3.6	1.51	0.97	0.2	NA:0-0	0	0	0	0	0	0	0	0
chr2:242041623-242041923	10.74	15.15	4.88	2.94	0	0	chr1:95202355-95202655	2.61	0.82	0.3	0.37	3.24	1.36	0.99	0.59
chr2:242048215-242048515	9.55	10.6	8.35	3.39	0.24	0.49	NA:0-0	0	0	0	0	0	0	0	0
chr2:242786381-242786681	1.79	2.42	1.28	0.45	0.24	0	chr1:95931906-95932206	6.9	2.98	0.39	0.14	6.75	0.96	3.3	2.61
chr20:1099064-1099364	19.99	20	3.08	2.41	0.49	0.1	chr2:151566921-151567221	11.66	5.95	0.2	0.5	10.54	8.87	9.13	7.94
chr20:1373685-1373985	5.67	8.48	2.96	0.71	0.12	0	chr2:151368076-151368376	5.06	2.04	0.1	0.18	6.48	1.09	3.19	1.54
chr20:1447422-1447722	7.76	15.15	3.08	2.05	0.73	0.1	chr2:151319703-151320003	3.84	0.93	0.15	0.05	2.43	1.23	1.87	1.07
chr20:2451286-2451586	8.06	13.33	4.37	1.69	0.24	0.49	chr2:130004929-130005229	3.84	1.17	0.15	0.18	7.83	0.55	2.53	1.54
chr20:4794848-4795148	6.27	6.97	1.67	1.25	0.12	0.2	chr2:131848413-131848713	0.92	0.76	0.2	0.18	1.89	0.27	0.77	0.59
chr20:16710483-16710783	12.24	12.73	2.57	1.51	0.24	0.1	chr2:142888612-142888912	1.99	1.28	0.2	0.23	2.7	0.96	2.09	0.71
chr20:21106529-21106829	7.46	7.88	3.47	1.16	0.49	0	chr2:146681457-146681757	6.44	1.69	0.39	0.28	10.54	3	4.62	2.61
chr20:21284242-21284542	6.86	6.67	3.08	1.25	0.12	0.1	chr2:146838978-146839278	0.46	0.47	0.2	0.18	3.78	0.82	1.21	0.36
chr20:31097554-31097854	9.55	10.91	2.31	0.8	0	0.1	chr2:153295114-153295414	0.31	0.06	0.35	0.18	0	0	0	0
chr20:31989178-31989478	8.36	14.24	2.44	1.69	0.36	0.29	chr2:154198359-154198659	1.53	0.41	0.25	0.14	1.62	1.64	2.09	0.71
chr20:34330101-34330401	8.06	10	2.18	1.07	0.36	0.29	chr2:156005841-156006141	7.82	3.5	0.25	0.09	8.38	2.87	5.72	3.2
chr20:34824187-34824487	23.58	21.81	4.24	2.76	0.12	0.1	chr2:156373122-156373422	1.69	0.47	0.1	0.28	0.81	0.41	0.77	0.12
chr20:35274484-35274784	2.69	2.73	0.77	0.98	0.36	0.29	chr2:156712854-156713154	3.38	1.28	0.49	0.18	2.7	0.14	0.44	0.59
chr20:35554612-35554912	0.3	0	0.51	0	0.36	0.2	chr2:156944851-156945151	4.14	2.04	0.1	0.14	1.08	0.82	0.22	1.42
chr20:37504118-37504418	9.85	9.09	1.93	0.71	0.24	0	chr2:158548992-158549292	6.75	2.8	0.15	0.23	4.86	0.68	1.43	1.78
chr20:39785808-39786108	14.92	14.54	2.83	0.89	0.36	0.39	chr2:160571232-160571532	1.38	0.88	0.25	0.23	1.08	0.68	0.66	1.07
chr20:40321995-40322295	11.34	13.94	2.18	0.89	0.85	0.29	chr2:161003756-161004056	0.15	0.12	0.35	0.05	0.27	0.27	0.11	0.36
chr20:42380020-42380320	13.73	13.03	0.26	0.36	0.24	0.1	chr2:162929039-162929339	4.76	2.39	0.35	0.23	5.13	0.55	2.64	6.04
chr20:42578849-42579149	8.65	9.39	3.21	1.6	0.24	0.1	chr2:163054870-163055170	6.75	2.8	0.25	0.18	9.46	2.46	2.75	3.67
chr20:43600746-43601046	0	0.61	0.13	0.36	0	0.2	chr2:163905306-163905606	3.53	3.85	0.35	0.23	1.62	1.23	1.54	1.9
chr20:44600817-44601117	8.06	7.88	0.51	0.62	0.36	0.1	chr2:164737074-164737374	5.22	1.63	0.74	0.18	1.89	1.77	2.97	1.3
chr20:44633849-44634149	2.98	3.03	0.39	0.53	0.12	0.2	chr2:164768426-164768726	5.98	3.97	0.25	0.28	3.51	1.09	1.1	1.42
chr20:46061168-46061468	0	0	0	0.18	0.24	0.1	chr2:165780324-165780624	3.84	2.28	0.3	0.37	2.97	0.96	1.43	1.9
chr20:47376910-47377210	13.13	13.94	2.96	1.51	0.61	0.1	NA:0-0	0	0	0	0	0	0	0	0
chr20:48359874-48360174	0	0	0.26	0.18	0	0	chr2:167193994-167194294	5.52	2.69	0.25	0.14	6.21	1.91	2.97	2.13
chr20:49135982-49136282	0.9	1.21	1.16	0.89	0.24	0.68	chr2:167768321-167768621	4.14	2.63	0.35	0.23	4.86	1.77	1.65	3.2
chr20:49548168-49548468	6.86	11.21	2.06	0.8	0.24	0.1	chr2:168032801-168033101	7.21	1.46	0.2	0.09	14.59	4.37	3.74	3.08
chr20:49999562-49999862	0	0	0	0.18	0.24	0	chr2:168298432-168298732	4.6	1.52	0.25	0.09	5.94	1.77	1.43	2.13
chr20:52532312-52532612	3.58	2.42	0.39	0.36	0.12	0.1	chr2:170144716-170145016	8.13	2.57	0.39	0.23	7.56	1.77	2.2	1.78
chr20:55973513-55973813	13.43	14.24	6.3	0.89	0.36	0.49	chr2:172852410-172852710	1.53	2.51	0.15	0.14	2.97	1.36	1.1	0.59
chr20:56570887-56571187	0	0	0.13	0	0.12	0	chr2:173235044-173235344	4.14	3.15	0.39	0.32	4.59	0.96	1.1	2.13
chr20:57226076-57226376	16.71	22.72	4.88	2.23	1.09	0.1	chr2:173901590-173901890	2.3	1.4	0.39	0.23	2.97	2.18	1.32	0.36
chr20:57724960-57725260	6.57	7.88	1.67	0.98	0.12	0.2	chr2:174427824-174428124	5.37	4.2	0.1	0.37	5.94	1.91	2.2	2.49
chr20:60877718-60878018	3.58	7.27	1.54	0.89	0.61	0.2	chr2:179906018-179906318	7.36	1.58	0.54	0.18	6.75	0.96	2.97	1.19
chr20:62266699-62266999	11.04	12.12	2.18	1.34	0.12	0.2	NA:0-0	0	0	0	0	0	0	0	0
chr20:62270538-62270838	6.57	6.67	3.21	1.16	0.24	0	chr2:181038808-181039108	0	0.18	0.15	0.18	0.27	0.27	0.22	0.24
chr20:62886968-62887268	2.98	5.45	3.08	0.45	0.12	0	chr2:181572464-181572764	5.22	1.98	0.64	0.23	6.21	1.77	4.07	2.49
chr21:15918540-15918840	13.13	14.85	1.8	1.25	0.12	0.39	chr16:75909389-75909689	3.99	2.04	0.49	0.37	3.51	1.64	0.66	3.32
chr21:26979674-26979974	12.24	12.12	3.21	1.87	0.36	0.29	chr16:84735358-84735658	5.83	1.87	0.2	0.28	5.13	2.32	2.64	2.01
chr21:27107047-27107347	12.24	14.24	2.06	1.78	0.24	0.2	chr16:84834937-84835237	4.6	1.17	0.25	0.28	5.4	0.96	1.1	0.71
chr21:30365120-30365420	10.74	13.94	3.85	1.16	0	0.1	chr16:87432694-87432994	2.45	0.82	0.25	0.32	3.51	0.82	1.1	0.95
chr21:30445861-30446161	7.46	8.48	1.16	0.53	0.12	0.2	chr16:87495984-87496284	4.45	1.4	0.25	0.18	5.4	1.77	3.52	1.42
chr21:32505156-32505456	31.93	31.21	4.5	1.87	0	0.78	NA:0-0	0	0	0	0	0	0	0	0
chr21:32726921-32727221	10.15	7.27	4.37	3.83	0.36	0	chr16:89973767-89974067	0.15	0.06	0.3	0.28	0	0	0.66	0.12
chr21:33984682-33984982	8.06	10	1.93	1.34	0.36	0.2	chr16:90935023-90935323	2.15	0.64	0.39	0.14	4.59	1.91	1.32	1.3
chr21:34144300-34144600	12.53	12.73	5.01	2.76	0.36	0.88	chr16:91044774-91045074	6.6	1.93	0.44	0.41	5.4	2.18	3.63	3.44
chr21:34167057-34167357	0	0	0	0.27	0	0.2	chr16:91056708-91057008	4.91	2.74	0.25	0.14	3.78	2.18	2.75	1.54
chr21:34696945-34697245	2.69	3.94	1.8	0.27	0.24	0	chr16:91485158-91485458	7.52	2.22	0.54	0.18	5.94	0.55	1.54	1.54
chr21:34757003-34757303	1.79	2.42	0.9	0.45	0	0.29	chr16:91533979-91534279	3.38	2.16	0.39	0.09	1.35	0.55	0.99	2.73
chr21:35151826-35152126	0.3	0.3	0.26	0	0	0	chr16:91826105-91826405	3.99	1.98	0.25	0.14	2.97	0.68	1.98	3.91
chr21:36399103-36399403	12.24	13.03	5.14	2.58	0.36	0	chr16:92801900-92802200	6.44	2.69	0.35	0.18	10.27	0.82	3.52	4.62
chr21:36415898-36416198	10.44	9.09	1.03	0.45	0.12	0	chr16:92818818-92819118	4.14	1.81	0.3	0.28	2.16	0.68	1.87	2.25
chr21:38639792-38640092	4.77	7.88	1.8	0.71	0.61	0.1	chr16:94748104-94748404	7.36	2.16	0.15	0.05	7.56	1.64	3.85	1.66
chr21:40267124-40267424	0.3	0.3	0	0	0.12	0	chr16:95971914-95972214	4.14	1.34	0.2	0.09	2.7	1.5	0.33	0.83
chr21:43482671-43482971	21.49	21.21	5.78	3.03	0.36	0.2	NA:0-0	0	0	0	0	0	0	0	0
chr21:43845339-43845639	5.37	6.36	1.54	1.07	0.12	0.68	chr17:31360876-31361176	4.3	3.39	0.49	0.5	5.4	1.09	2.09	2.61
chr21:44204023-44204323	12.53	12.73	4.11	1.69	0.12	0	NA:0-0	0	0	0	0	0	0	0	0
chr21:45663933-45664233	18.5	19.69	6.68	2.76	0.36	0.78	NA:0-0	0	0	0	0	0	0	0	0
chr21:47706065-47706365	7.76	10.3	2.83	1.34	0.24	0.49	chr10:75931378-75931678	2.76	0.64	0.49	0.28	3.78	1.09	1.43	0.71
chr22:17568621-17568921	5.37	6.97	0.77	0.53	0.12	0.49	chr6:120416664-120416964	5.22	3.56	0.35	0.46	6.21	1.5	2.42	2.49
chr22:18560561-18560861	11.94	14.54	4.88	2.67	0	0.2	chr6:121133693-121133993	0.46	0.23	0.39	0.23	0.81	0.27	0.33	0.24
chr22:19419824-19420124	8.65	8.79	5.14	1.43	0.24	0.29	chr16:18876580-18876880	1.69	0.93	0.2	0.09	7.02	0.68	1.43	0.59
chr22:22337066-22337366	11.04	17.88	5.01	1.51	0.24	0	chr16:16870683-16870983	3.84	1.17	0.3	0.18	3.24	2.32	2.2	1.3
chr22:24823766-24824066	4.18	5.45	0.9	0.89	0.24	0.1	chr10:74783104-74783404	5.37	2.1	0.35	0.05	3.78	1.91	2.2	1.66
chr22:24830021-24830321	1.19	1.21	0.13	0	0	0	chr10:74789279-74789579	4.14	1.46	0.1	0.14	2.97	0.27	1.43	0.36
chr22:24951675-24951975	10.15	8.18	2.31	1.07	0.73	0.2	chr10:74980530-74980830	4.6	1.69	0.49	0.41	4.86	1.64	3.52	0.83
chr22:25031071-25031371	0	0	0	0	0	0.2	chr10:75054270-75054570	4.14	3.09	0.3	0.41	3.51	1.09	1.43	3.79
chr22:26989845-26990145	0	0	0.13	0.36	0.24	0.1	chr5:112703033-112703333	5.06	1.58	0	0.18	2.16	0.82	0.77	4.27
chr22:26993081-26993381	0	0.3	0.13	0.18	0	0.1	chr5:112700346-112700646	10.28	2.74	0.2	0.09	16.75	4.09	4.51	2.25
chr22:31674895-31675195	8.06	6.97	4.37	1.07	0.24	0.1	chr11:3244922-3245222	0.61	0.53	0.35	0.23	0.54	0.41	0.44	0.36
chr22:31686671-31686971	9.85	14.24	5.65	1.69	0	0	chr11:3232220-3232520	4.91	1.81	0.2	0.23	10.27	0.96	1.98	1.3
chr22:31688286-31688586	9.25	13.94	5.01	1.69	0.24	0.1	chr11:3230680-3230980	1.23	0.88	0.3	0.32	1.89	1.5	1.65	0.59
chr22:37283260-37283560	9.25	10.91	3.47	1.16	0.12	0.1	NA:0-0	0	0	0	0	0	0	0	0
chr22:37518201-37518501	10.15	10	2.83	1.34	0.49	0.29	chr15:78305980-78306280	4.45	2.74	0.59	0.23	5.4	1.36	1.76	0.47
chr22:37545982-37546282	11.04	16.36	3.73	0.98	0.12	0.1	chr15:78325491-78325791	3.53	3.79	0.49	0.14	8.65	3.55	3.96	3.79
chr22:37626074-37626374	1.79	3.33	0.77	0	0.12	0.2	chr15:78394417-78394717	5.52	3.79	0.15	0.14	4.86	2.18	1.98	1.9
chr22:37703126-37703426	16.41	23.63	4.63	2.85	0.24	0.2	chr15:78444946-78445246	5.37	3.21	0.25	0.28	2.97	0.55	0.88	2.25
chr22:37880554-37880854	17.31	22.42	6.17	4.1	0.24	0.29	chr15:78602187-78602487	1.99	0.76	0.25	0.09	0.54	0.41	0.33	1.3
chr22:39541641-39541941	3.88	6.36	2.06	0.53	0	0	chr15:79758099-79758399	6.9	2.1	0.39	0.23	4.86	3	2.97	1.78
chr22:40296891-40297191	5.67	4.54	1.54	0.71	0.36	0.2	chr15:80402730-80403030	6.44	5.55	0.25	0.32	8.38	2.32	3.74	2.37
chr22:40440429-40440729	6.86	9.09	1.54	0.62	0.12	0.2	chr15:80541339-80541639	3.99	1.69	0.35	0.23	2.7	1.09	1.1	1.54
chr22:41252907-41253207	3.88	8.18	1.16	0.36	0	0.1	chr15:81230386-81230686	3.99	2.28	0.39	0.28	3.78	1.64	1.43	0.59
chr22:41842734-41843034	10.15	14.54	3.34	2.23	0.36	0.2	chr15:81688636-81688936	4.45	1.93	0.44	0.23	3.78	1.91	3.85	1.54
chr22:42336158-42336458	14.92	16.66	3.34	0.89	0.36	0.29	chr15:82065892-82066192	0.46	0.29	0.25	0.14	0.54	0.41	0.11	0.12
chr22:50908349-50908649	3.88	5.76	1.03	0.71	0.36	0.1	chr15:89140416-89140716	4.91	2.74	0.44	0.28	6.48	2.32	2.64	3.56
chr3:3221255-3221555	7.76	10.91	4.5	2.49	0.61	0.1	chr6:106749935-106750235	4.76	2.33	0.59	0.28	10.54	3.14	4.4	2.37
chr3:4887582-4887882	7.76	6.97	0.64	0.53	0	0.1	chr6:108499506-108499806	10.59	3.21	0.49	0.46	4.05	1.5	1.1	6.28
chr3:4892661-4892961	1.79	1.21	0.39	0.09	0.12	0.1	chr6:108503666-108503966	6.44	1.63	0.44	0.18	3.78	2.73	1.43	3.67
chr3:5239096-5239396	27.16	26.36	7.58	2.05	0.24	0.59	chr6:108789508-108789808	1.84	0.93	0.15	0.18	0.27	0.14	0.33	0.24
chr3:9690940-9691240	11.34	13.33	1.8	0.98	0.49	0	chr6:113187641-113187941	5.68	1.69	0.39	0.28	12.7	2.73	4.4	2.84
chr3:9772902-9773202	5.37	6.36	0.9	0.45	0.36	0.1	chr6:113256648-113256948	8.59	2.39	0.39	0.09	14.32	3.27	3.52	2.96
chr3:10289792-10290092	2.69	3.33	1.8	0.62	0.12	0.2	chr6:113646724-113647024	3.53	2.92	0.15	0.14	4.32	0.96	2.86	2.25
chr3:10362703-10363003	8.95	16.97	2.18	1.16	0.36	0.29	chr6:113690600-113690900	2.3	0.76	0.79	0.23	2.7	1.23	1.87	1.07
chr3:11685244-11685544	0.6	0.61	0.39	0.27	0	0.2	chr6:114871680-114871980	3.53	2.04	0.59	0.09	5.67	0.82	2.2	1.54
chr3:11888264-11888564	7.76	8.79	4.5	1.51	0.12	0.2	chr6:114987779-114988079	2.15	0.29	0.39	0.41	0.81	0.55	1.32	0.36
chr3:12598328-12598628	8.06	15.15	2.57	1.69	0.36	0.29	chr6:115551675-115551975	2.45	0.88	0.2	0.14	1.62	0.82	0.44	0.83
chr3:12705551-12705851	9.55	10.91	2.18	0.89	0.12	0.1	chr6:115626476-115626776	3.84	0.58	0.44	0.05	6.48	2.05	2.75	1.07
chr3:14220129-14220429	11.94	12.73	2.06	1.16	0	0.29	chr6:91465834-91466134	3.22	1.28	0.35	0.37	4.05	0.82	1.76	0.36
chr3:14439115-14439415	0.3	0.3	0	0.62	0.24	0	chr6:91629085-91629385	3.07	3.44	0.25	0.41	5.94	0.96	2.86	2.13
chr3:15140530-15140830	17.91	18.18	1.93	0.98	0.49	0.1	chr6:92164729-92165029	2.92	1.4	0.35	0.18	3.78	0.96	3.19	0.71
chr3:15642948-15643248	7.76	7.57	1.93	0.98	0.61	0.1	chr14:32454020-32454320	1.07	0.99	0.15	0.18	0.54	0.68	0.44	0.95
chr3:16342570-16342870	7.16	8.79	2.57	1.07	0.12	0.1	chr17:50119208-50119508	0.61	0.29	0.2	0.28	0	0.41	0.33	0
chr3:16353512-16353812	6.86	6.67	1.8	1.07	0.36	0.2	chr17:50126413-50126713	0.15	0.18	0.2	0.14	0	0.41	0.33	0
chr3:16510320-16510620	0.3	0	0.26	0.36	0.49	0.29	chr17:50275326-50275626	3.68	2.39	0.59	0.23	5.67	0.96	2.64	2.96
chr3:18026070-18026370	0	0	0.13	0	0.36	0.1	chr17:51547718-51548018	6.9	5.49	0.2	0.18	10.54	3.68	1.98	7.94
chr3:18486976-18487276	3.88	5.15	2.96	1.07	0.12	0.29	chr17:51972440-51972740	3.38	2.16	0.44	0.14	5.94	0.82	1.21	1.42
chr3:18767105-18767405	0.6	0.91	0.13	0.45	0	0	chr17:52288456-52288756	3.84	1.63	0.3	0.18	1.35	1.09	0.99	5.69
chr3:18782788-18783088	7.16	7.57	0.39	0.09	0	0.1	chr17:52302165-52302465	5.22	2.22	0.3	0.18	1.89	0.68	0.66	3.2
chr3:20082760-20083060	14.32	18.18	3.08	1.34	0.24	0	chr17:53707325-53707625	2.15	0.47	0.49	0.23	2.7	1.36	1.65	0.83
chr3:20145828-20146128	9.25	9.09	1.8	1.07	0	0.1	chr17:53774138-53774438	0.15	0.12	0.15	0.23	0	0	0.22	0.12
chr3:30331243-30331543	0	0	0.26	0.18	0.24	0	chr9:116275410-116275710	4.91	4.03	0.35	0.23	3.78	0.14	1.65	3.91
chr3:30373644-30373944	0.9	0.91	0.39	0.71	0	0	chr9:116247486-116247786	6.14	4.14	0.2	0.32	7.02	1.64	1.54	8.3
chr3:32509252-32509552	2.98	2.42	0.51	0.45	0	0.1	chr9:114662008-114662308	6.14	1.75	0.39	0	8.92	2.18	2.42	1.9
chr3:33089281-33089581	15.82	13.33	1.67	0.8	0.24	0.29	chr9:114349787-114350087	4.45	2.04	0.2	0.23	4.86	1.23	2.97	3.08
chr3:33108999-33109299	2.69	4.24	0.26	0.18	0.24	0	chr9:114330947-114331247	3.99	1.34	0.2	0.14	3.24	0.55	0.88	2.61
chr3:39093296-39093596	12.24	13.63	3.85	2.32	0.36	0	chr9:119803807-119804107	3.53	0.64	0.25	0.28	5.13	0.41	1.1	0.36
chr3:40575017-40575317	0.3	0.3	0.13	0.09	0.12	0.49	chr9:120492111-120492411	7.06	1.93	0.25	0.18	10.27	2.73	2.97	2.13
chr3:41240791-41241091	11.04	15.75	3.08	1.87	0.49	0.1	chr9:120842402-120842702	5.22	0.88	0.2	0.05	8.92	0.55	3.52	0.95
chr3:42597844-42598144	8.65	8.79	1.93	1.43	0.12	0	chr9:121594940-121595240	0.77	0.06	0.25	0.37	0.54	0.14	0.44	0.36
chr3:43431231-43431531	7.76	10	2.18	1.16	0.24	0.1	chr9:122091858-122092158	0.15	0.35	0.2	0.09	0.27	0.14	0.44	0.24
chr3:45883452-45883752	4.48	3.03	0.9	0.71	0.49	0.2	chr9:123626562-123626862	16.57	2.98	0.54	0.14	14.32	3.82	6.71	7.94
chr3:46607567-46607867	7.46	7.57	3.34	2.05	0.24	0.1	chr9:110856106-110856406	0.31	0.23	0.25	0	0.81	0.14	0.55	0.12
chr3:47029257-47029557	6.27	8.48	2.96	1.07	0.36	0.1	chr9:110547782-110548082	3.68	2.51	0.35	0.23	9.19	0.41	2.64	2.49
chr3:47079398-47079698	9.55	11.82	3.85	1.07	0.12	0.59	NA:0-0	0	0	0	0	0	0	0	0
chr3:48520836-48521136	2.69	2.73	1.16	0.45	0.36	0	chr9:108953446-108953746	6.14	2.33	0.1	0.41	2.97	0.68	0.88	2.37
chr3:49131933-49132233	17.01	18.48	2.31	1.78	0.36	0.29	chr9:108418703-108419003	0.61	0.18	0.1	0.28	0.27	0.27	0.33	0.36
chr3:49726840-49727140	9.25	13.33	3.98	1.87	0.24	0	chr9:107981497-107981797	7.21	1.81	0.3	0.18	7.56	1.77	2.64	1.66
chr3:50275387-50275687	2.98	3.03	2.31	1.16	0	0.1	chr9:107535602-107535902	3.84	1.52	0.15	0.14	5.4	1.09	1.54	0.12
chr3:50606724-50607024	12.53	12.42	1.16	1.16	0	0	chr9:107240609-107240909	3.68	0.88	0.2	0.32	5.13	0.82	1.21	0.95
chr3:50610289-50610589	10.15	10.91	1.67	2.32	0.24	0.39	chr9:107237602-107237902	1.23	0.23	0.15	0.23	0.27	0.14	0.11	0.47
chr3:50628167-50628467	9.85	11.82	1.16	0.71	0	0.59	chr9:107215240-107215540	4.76	3.5	0.3	0.09	3.78	1.64	1.65	1.66
chr3:50638585-50638885	10.15	10	1.93	1.6	0.36	0.39	chr9:107210160-107210460	0.92	0.29	0.2	0.14	1.08	0	0.33	0
chr3:50649217-50649517	9.55	9.7	2.7	1.69	0	0.1	chr9:107198914-107199214	7.06	3.09	0.44	0.23	4.59	0.55	1.43	1.07
chr3:52029794-52030094	18.5	22.12	2.83	1.96	0.24	0.39	chr9:106331680-106331980	2.3	0.93	0.1	0.23	1.89	0.82	0.88	0.95
chr3:52287350-52287650	6.57	8.18	1.41	0.89	0.24	0.29	chr9:106095302-106095602	0.61	0.7	0.15	0.41	1.08	0.41	0.66	0.12
chr3:53381523-53381823	12.83	20.91	4.75	1.69	0.97	0.1	chr14:31292590-31292890	3.99	1.63	0.35	0.14	3.51	1.09	1.87	0.36
chr3:56528748-56529048	7.46	7.57	1.67	1.6	0.12	0.29	chr14:28409500-28409800	0.31	0.29	0.1	0.14	0.81	1.09	0.22	0.59
chr3:56591025-56591325	6.27	10.6	2.57	1.25	0.36	0.2	chr14:28321558-28321858	3.68	0.64	0.39	0.23	4.05	0.68	0.99	1.9
chr3:56759325-56759625	2.98	2.42	0.26	0.45	0.12	0.49	chr14:28218654-28218954	3.84	2.57	0.3	0.23	4.59	2.59	1.87	5.45
chr3:57541810-57542110	3.28	6.67	0.13	0.53	0.49	0	chr14:27489048-27489348	5.83	1.87	0.3	0.05	1.62	1.64	1.65	1.3
chr3:58318395-58318695	9.55	20	3.98	2.05	2.55	0.29	chr14:8930479-8930779	5.83	1.05	0.2	0.09	6.75	1.23	3.41	1.07
chr3:59437173-59437473	13.43	15.15	2.18	1.16	0.49	0	chr14:10050538-10050838	0	0.06	0.05	0.14	0	0.41	0.33	0.12
chr3:59996610-59996910	16.12	16.06	5.01	2.58	0.12	0.49	chr14:10694072-10694372	0.15	0.06	0.3	0.18	0.27	0.14	0.33	0.12
chr3:60559745-60560045	0	0	0.26	0.09	0.12	0	chr14:11286016-11286316	8.28	2.86	0.2	0.18	1.62	0.82	0.99	2.13
chr3:66352725-66353025	16.12	14.24	2.83	1.34	0.49	0.1	NA:0-0	0	0	0	0	0	0	0	0
chr3:66444494-66444794	5.97	7.27	1.93	1.96	0.36	0.2	chr6:94563588-94563888	0.15	0.06	0.25	0.37	0	0	0	0
chr3:66531955-66532255	4.48	5.15	0.64	0.18	0.24	0.39	chr6:94631468-94631768	5.68	4.49	0.3	0.41	1.08	0.96	1.65	5.21
chr3:69133866-69134166	17.01	16.36	3.47	1.96	0.12	0.39	chr6:97160493-97160793	1.53	0.99	0.05	0.32	2.43	0.41	0.88	1.54
chr3:69248355-69248655	3.28	3.03	0.26	0.45	0.12	0.39	chr6:97260842-97261142	5.37	2.8	0.25	0.14	1.62	0.82	0.99	7.23
chr3:71080022-71080322	0.3	0.3	0.26	0.36	0	0	chr6:98942814-98943114	3.84	2.16	0.2	0.37	2.97	0.27	0.55	2.84
chr3:71099752-71100052	17.61	14.85	3.21	0.98	0.12	0.2	chr6:98963533-98963833	2.76	1.81	0.2	0.23	1.35	0.41	0.33	2.37
chr3:71136498-71136798	28.05	27.87	3.85	0.98	0.12	0	chr6:99000227-99000527	1.53	1.05	0.05	0.28	0.27	0	0.44	0.95
chr3:71179633-71179933	18.2	18.18	4.63	1.87	0.24	0.1	chr6:99046120-99046420	4.3	1.81	0.2	0.28	3.24	1.23	1.43	3.32
chr3:71471186-71471486	7.76	7.57	1.28	0.89	0	0.29	chr6:99318423-99318723	0	0.41	0.25	0.14	0.54	0.27	0.44	0.12
chr3:71493476-71493776	14.62	13.33	4.5	1.51	0	0.1	chr6:99339012-99339312	2.92	1.98	0.05	0.37	2.7	0.55	0.66	1.66
chr3:71632917-71633217	9.85	11.51	1.03	2.32	0.36	0	chr6:99472680-99472980	10.28	1.81	0.2	0.18	13.51	1.77	4.95	4.98
chr3:72806096-72806396	9.25	9.09	2.44	0.89	0.49	0.1	chr6:100526210-100526510	0	0.23	0.3	0	0.27	0.55	0.22	0.12
chr3:88198885-88199185	5.07	9.39	2.18	1.16	0.24	0.29	chr16:64770723-64771023	2.3	0.99	0.3	0.28	1.08	0.41	0.88	0.47
chr3:97758171-97758471	7.16	6.36	1.16	1.34	0.36	0.59	NA:0-0	0	0	0	0	0	0	0	0
chr3:101292498-101292798	14.92	14.85	2.96	2.14	0	0.59	NA:0-0	0	0	0	0	0	0	0	0
chr3:101567976-101568276	2.09	2.73	1.41	0.27	0	0.1	chr16:55822303-55822603	5.83	2.33	0.35	0.32	8.1	2.18	2.2	0.83
chr3:101569327-101569627	13.73	12.73	1.41	0.62	0.12	0	chr16:55821000-55821300	3.07	3.21	0.39	0.37	2.43	0.82	1.43	2.84
chr3:101833138-101833438	7.46	8.48	2.06	1.16	0.12	0	chr16:55583013-55583313	1.69	1.58	0.3	0.28	1.08	0.27	0.33	1.3
chr3:105447242-105447542	0.3	0.3	0.13	0	0	0.2	chr16:52147450-52147750	4.91	2.33	0.54	0.18	3.24	1.36	1.1	1.78
chr3:105471993-105472293	23.87	20	2.96	0.71	0.24	0.39	chr16:52129608-52129908	3.07	1.46	0.35	0.18	1.62	0.14	0.55	3.32
chr3:105555462-105555762	4.18	3.33	0.39	0.27	0.24	0	chr16:52061084-52061384	5.98	1.63	0.1	0.37	3.78	1.23	1.1	4.74
chr3:107241592-107241892	7.46	9.39	3.34	1.87	0	0.1	chr16:50432417-50432717	2.45	1.05	0.3	0.28	2.43	0.68	1.32	2.37
chr3:107823222-107823522	0	0	0	0.09	0.24	0.2	chr16:49839864-49840164	6.14	3.33	0.49	0.28	7.83	2.18	1.98	4.27
chr3:107844563-107844863	6.57	7.88	3.34	1.51	0.73	0.1	chr16:49800164-49800464	0.31	0.29	0.35	0.32	0	0.14	0	0.36
chr3:107846156-107846456	22.98	21.81	5.91	3.39	0.36	0	chr16:49799026-49799326	3.22	1.93	0.49	0.37	2.16	0.41	0.88	1.19
chr3:108525210-108525510	17.01	18.18	2.96	1.69	0.24	0.2	chr16:48786516-48786816	1.53	0.64	0.3	0.18	1.89	0.96	0.77	3.44
chr3:108553961-108554261	11.64	9.39	1.41	0.89	0.24	0	chr16:48758538-48758838	0.31	0.41	0.1	0.14	0.81	0.41	0.22	0.71
chr3:111393034-111393334	8.36	8.79	2.7	1.25	0.24	0.49	chr16:46010690-46010990	1.07	0.88	0.1	0.09	2.97	0.55	0.66	0.71
chr3:112395664-112395964	26.26	25.75	2.57	1.6	0.12	0.2	NA:0-0	0	0	0	0	0	0	0	0
chr3:113940462-113940762	12.83	14.54	1.67	1.6	0.36	0	chr16:43702250-43702550	2.45	0.99	0.2	0.09	1.08	0.41	0.44	0.12
chr3:114012550-114012850	8.36	6.97	0.77	0.18	0	0	chr16:43664256-43664556	7.36	1.81	0.25	0.23	5.4	1.23	1.43	6.16
chr3:114866118-114866418	10.74	12.42	2.31	0.98	0	0	chr16:42875685-42875985	3.68	1.46	0.3	0.37	3.78	1.36	2.75	4.74
chr3:119041902-119042202	7.46	12.12	2.06	1.78	0.24	0.1	NA:0-0	0	0	0	0	0	0	0	0
chr3:119182370-119182670	4.48	6.36	1.16	0.98	0.49	0.1	chr16:38562756-38563056	3.38	1.34	0.44	0.28	5.94	0.41	1.1	0.83
chr3:119217052-119217352	6.27	8.48	2.18	1.07	0.49	0.1	chr16:38522812-38523112	1.99	1.17	0.3	0.23	2.43	0.27	1.32	0.36
chr3:121468630-121468930	13.13	12.12	2.44	1.25	0.49	0.59	chr16:36874902-36875202	1.84	0.82	0.15	0.18	2.43	1.23	1.1	1.07
chr3:122135155-122135455	8.36	9.09	1.54	1.25	0.12	0.1	NA:0-0	0	0	0	0	0	0	0	0
chr3:124708520-124708820	0.6	0.61	0.13	0.09	0.61	0.1	chr16:33751718-33752018	4.91	1.81	0.49	0.37	10.27	1.64	2.75	1.07
chr3:124747083-124747383	0.3	0.61	0	0.36	0.49	0.2	chr16:33708175-33708475	4.45	1.63	0.25	0.5	15.67	3.55	4.29	7.11
chr3:125094062-125094362	7.16	7.88	2.18	0.8	0.61	0.29	chr16:33380696-33380996	6.29	1.81	0.39	0.41	9.46	2.18	2.53	1.78
chr3:128399541-128399841	7.46	9.7	1.67	1.07	0.24	0.2	NA:0-0	0	0	0	0	0	0	0	0
chr3:128839317-128839617	12.53	13.33	1.93	0.98	0.24	0.2	chr6:87760616-87760916	2.92	2.39	0.3	0.14	3.24	0.82	1.21	1.42
chr3:128879960-128880260	17.61	18.78	2.18	1.34	0.12	0.2	chr6:87788551-87788851	5.52	1.17	0.3	0.14	2.7	0.41	1.98	0.36
chr3:131221740-131222040	14.32	17.88	2.83	0.98	0.61	0.2	chr9:104955387-104955687	1.07	0.41	0.25	0.09	0.81	0.68	1.32	0.83
chr3:134204362-134204662	11.94	15.45	2.06	1.43	0.24	0.39	chr9:102528806-102529106	1.99	1.34	0.3	0.23	2.97	0.96	1.54	0.83
chr3:135915248-135915548	6.27	9.09	1.03	0.8	0	0	chr9:100977966-100978266	3.99	1.28	0.44	0.14	8.92	0.82	2.09	0.59
chr3:136471381-136471681	3.28	5.76	1.03	0.8	0	0	chr9:100543568-100543868	3.68	1.93	0.05	0.09	9.19	1.09	2.86	0.95
chr3:141572391-141572691	0	0	0	0	0	0.1	chr9:96295206-96295506	2.45	1.52	0.15	0.32	2.16	0.41	0.66	0.95
chr3:142297556-142297856	21.79	30	4.37	1.78	0.73	0.2	chr9:95757985-95758285	2.76	0.58	0.3	0.28	4.86	1.77	1.43	0.59
chr3:142720224-142720524	16.12	17.88	2.83	1.78	0.36	0.1	chr9:95412225-95412525	4.14	1.23	0.25	0.37	5.4	1.64	3.52	1.19
chr3:149470184-149470484	16.41	16.66	3.73	2.49	0	0.39	chr3:57455533-57455833	2.61	0.53	0.3	0.18	2.97	3.55	1.21	1.78
chr3:150920820-150921120	7.16	8.79	1.67	1.34	0.12	0.1	chr3:58905554-58905854	2.3	1.28	0.39	0.18	1.62	0.68	0.55	1.78
chr3:151986584-151986884	11.64	12.42	1.28	1.16	0.12	0.29	chr3:60305052-60305352	2.45	0.64	0.2	0.09	5.13	0.82	2.75	0.36
chr3:152001390-152001690	0	0.3	0	0	0.24	0	chr3:60320109-60320409	4.14	1.46	0.54	0.05	4.05	0.68	1.43	3.2
chr3:152242409-152242709	6.86	6.36	2.31	0.8	0	0.39	chr3:60524412-60524712	0.46	0.12	0.1	0.23	0	0	0.44	0.47
chr3:155572196-155572496	14.62	19.39	2.83	2.14	0.12	0.29	chr3:63768484-63768784	3.68	2.28	0.49	0.32	4.86	1.91	2.86	1.07
chr3:156391829-156392129	7.16	8.48	2.06	1.78	0.24	0.49	chr3:65331755-65332055	2.15	0.47	0.3	0.18	3.78	0.82	0.99	0.71
chr3:156534678-156534978	14.92	25.45	4.37	1.6	0.12	0	chr3:65463255-65463555	0.61	0.12	0.44	0.28	1.35	0.27	0.55	0
chr3:156877859-156878159	15.52	22.72	5.78	2.23	0.36	0.29	chr3:65762026-65762326	4.6	1.52	0.25	0.14	10.27	2.46	3.3	1.42
chr3:156892797-156893097	9.25	13.03	2.31	0.98	0.24	0.39	chr3:65778694-65778994	2.76	0.64	0.64	0.23	2.43	0.41	0.66	0.47
chr3:157827678-157827978	12.83	16.36	2.06	1.34	0.49	0.1	chr3:66789408-66789708	1.38	0.47	0.15	0.18	2.16	0.27	0.22	2.01
chr3:158362116-158362416	8.95	12.42	2.06	1.34	0	0.29	chr3:67233845-67234145	2.15	0.88	0.25	0.09	1.89	0.55	1.65	0.47
chr3:160167348-160167648	5.07	7.57	1.93	1.6	0.36	0.2	chr3:68848378-68848678	0.31	0.12	0.15	0.05	1.35	0.41	0.77	0
chr3:160328511-160328811	0.3	0.3	0.13	0.27	0.12	0.39	chr3:68963476-68963776	3.68	1.93	0.49	0.14	4.86	0.96	1.43	4.5
chr3:169896476-169896776	3.58	3.33	0.64	0.62	0.36	0.1	chr3:30864610-30864910	3.84	2.69	0.44	0.05	10.27	2.59	3.19	2.73
chr3:171176893-171177193	2.69	3.03	1.54	1.43	0.12	0.1	chr3:28163171-28163471	4.3	2.39	0.35	0.14	3.24	1.77	2.31	1.42
chr3:171757160-171757460	5.67	7.27	2.06	1.25	0.36	0.2	chr3:27610139-27610439	0.46	0.35	0.2	0.28	0.27	0.55	0.44	0.12
chr3:172428804-172429104	2.98	2.73	1.03	0.36	0	0.49	chr3:27081672-27081972	5.98	2.45	0.44	0.23	10.27	2.18	2.64	1.54
chr3:172468156-172468456	28.35	29.69	5.53	3.12	0.49	0.39	chr3:27052844-27053144	11.51	4.85	0.25	0.23	9.73	6.14	8.25	10.67
chr3:176915179-176915479	5.07	9.09	1.93	0.71	0	0	chr3:21975487-21975787	4.45	1.23	0.2	0.09	7.83	0.82	2.86	1.3
chr3:177063459-177063759	3.58	3.33	0.77	0.62	0	0	chr3:21851851-21852151	3.22	1.69	0.44	0.18	2.97	0.27	1.1	2.37
chr3:177077684-177077984	17.31	25.75	4.75	2.05	0.61	0.2	chr3:21834904-21835204	8.28	4.26	0.54	0.18	12.7	2.05	4.18	1.3
chr3:178865818-178866118	15.22	16.97	2.31	1.34	0	0.29	chr3:32295877-32296177	7.21	1.75	0.15	0.05	5.67	1.91	3.3	2.61
chr3:183273414-183273714	16.71	14.24	2.7	1.87	0.12	0.1	chr16:19983055-19983355	1.69	1.34	0.3	0.14	3.78	1.09	1.21	2.13
chr3:183353261-183353561	8.95	8.48	2.44	1.07	0.12	0.1	chr16:20097497-20097797	7.82	2.8	0.3	0.18	12.7	5.18	6.49	3.67
chr3:183354097-183354397	2.69	6.06	0.9	0.53	0.24	0	chr16:20097952-20098252	7.06	2.16	0.2	0	12.43	2.87	5.83	1.66
chr3:183602546-183602846	13.43	14.85	3.08	1.78	0.36	0	chr16:20302312-20302612	0.92	0.41	0.39	0.09	0.81	0.27	1.1	0.24
chr3:183966906-183967206	0.9	0.91	0.13	0.27	0.12	0	chr16:20611115-20611415	0	0.35	0.15	0.32	0.27	0.27	0.22	0.12
chr3:185216644-185216944	14.62	21.81	3.85	1.6	0.36	0	chr16:21947436-21947736	0.92	0.23	0.15	0.18	2.16	0.14	0.88	0
chr3:185864830-185865130	0	0	0	0	0	0.1	chr16:22466482-22466782	3.38	2.57	0.3	0.09	3.24	0.96	1.54	2.84
chr3:186500940-186501240	13.73	19.09	3.47	1.07	0.24	0.2	chr16:23107406-23107706	7.21	2.74	0.49	0.14	10.27	2.59	4.07	3.56
chr3:186557667-186557967	0	0	0	0	0	0.2	chr16:23144409-23144709	4.76	2.45	0.25	0.14	2.97	1.36	0.99	4.27
chr3:186588139-186588439	0.3	0.3	0	0	0.12	0	chr16:23175019-23175319	3.68	3.21	0.44	0.18	2.43	0.82	1.32	2.37
chr3:186626968-186627268	6.86	8.79	1.93	0.98	0.24	0	NA:0-0	0	0	0	0	0	0	0	0
chr3:186704212-186704512	0	0.3	0.26	0.18	0.24	0	chr16:23280020-23280320	3.84	2.51	0.3	0.41	3.24	0.41	1.21	2.49
chr3:186745324-186745624	5.97	7.88	2.83	0.98	0.24	0.49	chr16:23309357-23309657	0.61	0.12	0.15	0.28	0.27	0.55	0.11	0
chr3:186768860-186769160	0.6	0.61	0	0.18	0	0	chr16:23328239-23328539	3.99	1.81	0.35	0.14	7.02	1.09	1.98	4.27
chr3:187463486-187463786	11.34	11.82	1.54	0.89	0.24	0.1	chr16:23988939-23989239	1.53	2.16	0.44	0.14	1.62	0.82	1.1	0.95
chr3:189042531-189042831	19.4	20.91	3.85	1.6	0.36	0.1	chr16:25426437-25426737	1.38	1.28	0.39	0.37	0.54	0.96	0.44	1.42
chr3:192616723-192617023	17.31	16.97	2.18	1.43	0.61	0.1	NA:0-0	0	0	0	0	0	0	0	0
chr3:193310818-193311118	13.73	16.36	3.85	2.41	0.49	0.2	chr16:29579277-29579577	7.82	0.64	0.39	0.37	4.59	2.05	3.3	1.9
chr3:193852702-193853002	9.55	11.51	4.88	1.25	0.24	0	chr16:30064222-30064522	1.99	0.7	0.25	0.18	2.97	0.55	1.54	0.95
chr3:194024176-194024476	6.86	8.18	5.65	2.41	0.24	0.1	chr16:30227545-30227845	0.92	0.12	0.25	0.18	1.08	0.14	0.66	0.36
chr3:194393108-194393408	20.29	24.24	2.96	2.23	0.73	0.49	chr16:30587839-30588139	1.84	0.82	0.25	0.5	1.35	0.82	0.77	1.42
chr3:195277090-195277390	14.32	13.33	3.08	1.25	0.36	0.1	chr16:31280701-31281001	0	0.12	0.05	0	0	0.14	0.11	0
chr4:1195750-1196050	9.55	7.88	2.96	1.78	0.24	0.1	NA:0-0	0	0	0	0	0	0	0	0
chr4:1722872-1723172	5.37	10	2.7	1.6	0.24	0.1	chr5:34000852-34001152	1.53	1.34	0.44	0.14	3.51	0.82	1.54	1.19
chr4:2272939-2273239	0	0	0	0	0	0	chr5:34539127-34539427	10.28	4.85	0.3	0.32	16.21	3.82	5.61	8.77
chr4:2965017-2965317	10.15	12.12	2.18	0.8	0.24	0.39	chr5:35002669-35002969	2.61	1.23	0.59	0.32	1.35	0.68	1.1	0.83
chr4:3204200-3204500	11.04	9.39	2.7	0.8	0.12	0.39	chr5:35217453-35217753	0	0.41	0.1	0.23	0	0.27	0.11	0.24
chr4:4543654-4543954	17.01	27.27	5.65	3.83	0.24	0.49	chr5:38430307-38430607	0.92	0.58	0.44	0.09	1.08	0.41	0.66	0.71
chr4:6152809-6153109	0	0	0	0.09	0	0.1	chr5:37458468-37458768	8.9	5.37	0.49	0.32	8.1	3.55	3.63	6.04
chr4:6988571-6988871	8.36	10	2.83	1.25	0	0	chr5:36873313-36873613	0.15	0.06	0.2	0.28	0.27	0.14	0.22	0
chr4:7760918-7761218	6.86	6.36	1.28	0.98	0	0.2	chr5:36345725-36346025	0.15	0.23	0.05	0.05	0.54	0.14	0.11	0.12
chr4:13629260-13629560	9.25	12.73	1.54	0.8	0.12	0.1	chr5:42235454-42235754	5.37	2.04	0.05	0.18	12.97	2.32	4.18	1.78
chr4:17812240-17812540	1.79	2.73	0.9	0.71	0	0	chr5:46060810-46061110	3.07	1.87	0.39	0.28	9.19	3.27	4.07	1.66
chr4:25161926-25162226	13.73	15.75	2.7	2.14	0.36	0.2	chr5:53060825-53061125	4.3	0.93	0.25	0.32	5.67	1.23	1.65	0.12
chr4:26321083-26321383	6.86	7.57	1.41	0.89	0	0.1	chr5:53980392-53980692	3.07	0.82	0.2	0	4.32	0.68	1.87	0.47
chr4:26585340-26585640	14.62	17.27	3.6	2.14	0.36	0.29	chr5:54200529-54200829	0.15	0.06	0.2	0.05	1.08	0.14	0.44	0
chr4:36257253-36257553	10.44	10.3	2.44	0.98	0	0.29	chr5:63169967-63170267	0.77	1.17	0.39	0.23	0	0.41	0.44	0.47
chr4:36324348-36324648	2.98	2.12	0.13	0.62	0.24	0.2	chr5:63249420-63249720	5.68	3.39	0.15	0.23	1.89	0.96	0.77	4.62
chr4:38308333-38308633	7.46	6.06	0.9	0.27	0.12	0.2	chr5:64879260-64879560	5.22	3.85	0.15	0.32	2.7	1.09	1.32	4.39
chr4:38668693-38668993	6.86	5.76	3.21	1.07	0.12	0.29	chr5:65197334-65197634	7.67	1.75	0.15	0.32	2.7	0.96	0.88	2.01
chr4:39640494-39640794	1.19	3.03	2.44	0.53	0.24	0.2	chr5:65884055-65884355	4.45	2.04	0.25	0.09	7.83	2.73	2.42	1.07
chr4:40180360-40180660	0	0	0	0.09	0.24	0	chr5:66242132-66242432	3.99	2.04	0.2	0.23	2.43	0.68	1.1	1.42
chr4:40303744-40304044	12.24	13.94	4.37	1.43	0	0.29	chr5:66320441-66320741	4.14	4.49	0.2	0.28	2.97	0.82	1.54	2.73
chr4:40324757-40325057	0.3	0	0	0.36	0.24	0	chr5:66347221-66347521	4.3	1.69	0.2	0.14	2.7	0.96	1.43	2.01
chr4:47978180-47978480	0	0	0	0	0.12	0	chr5:73027344-73027644	6.6	3.15	0.25	0.18	7.56	2.59	3.19	8.42
chr4:54930585-54930885	17.31	22.42	7.2	3.39	0	0	chr5:75440418-75440718	2.92	0.58	0.15	0.05	9.19	0.96	2.86	1.19
chr4:57564707-57565007	0	0	0	0	0	0	chr5:77559446-77559746	5.52	1.46	0.35	0.46	2.97	1.23	1.98	1.42
chr4:68411109-68411409	8.36	9.09	3.85	1.87	0	0.29	chr5:86494496-86494796	0.77	0.58	0.25	0.09	2.97	0.27	1.54	0.59
chr4:68566865-68567165	7.76	12.42	2.96	1.07	0.12	0.2	chr5:86601790-86602090	3.07	0.23	0.2	0.09	2.43	0.27	0.88	0.83
chr4:69215624-69215924	0	0	2.31	2.14	0.24	0.29	chr5:87233128-87233428	6.14	3.15	0.1	0.14	7.56	1.64	2.31	2.37
chr4:71553895-71554195	11.64	11.51	1.41	0.71	0.24	0.68	chr5:88983152-88983452	5.83	3.33	0.3	0.23	9.73	2.87	4.18	3.2
chr4:74124743-74125043	9.25	10.91	1.8	1.07	0	0.1	chr5:90795505-90795805	5.22	1.17	0.39	0	6.21	0.55	2.2	0.47
chr4:76911990-76912290	8.06	10.6	1.16	0.98	0.24	0.2	chr5:92738881-92739181	2.76	1.63	0.64	0.32	3.78	1.5	1.87	1.19
chr4:77069458-77069758	12.83	14.85	2.18	2.14	0.24	0	chr5:92864033-92864333	4.14	1.69	0.44	0.18	3.51	1.36	3.19	2.13
chr4:77997183-77997483	12.24	13.33	2.57	1.16	0.49	0.39	chr5:93635542-93635842	13.96	6.6	0.2	0.14	9.19	4.23	7.15	11.14
chr4:78740372-78740672	5.67	9.09	1.16	0.8	0	0.2	chr5:96590628-96590928	3.68	0.7	0.25	0.05	4.86	0.55	0.66	0.59
chr4:78741600-78741900	11.04	10.91	2.18	1.69	0.12	0.39	chr5:96591747-96592047	1.84	1.17	0.39	0.14	2.43	0.14	1.21	0.59
chr4:78742961-78743261	13.13	13.33	1.67	0.45	0.12	0.1	chr5:96593090-96593390	5.37	3.09	0.44	0.23	6.48	0.82	1.21	5.45
chr4:78783750-78784050	20.59	21.81	3.6	2.32	0.24	0.59	chr5:96638927-96639227	4.3	1.63	0.44	0.32	3.24	1.77	2.2	2.49
chr4:79696572-79696872	0.9	1.82	0.26	0.36	0.12	0.2	chr5:97425957-97426257	5.68	2.92	0.3	0.23	7.29	1.91	4.07	4.74
chr4:81094568-81094868	7.46	7.27	4.24	1.6	0	0.49	chr5:98590636-98590936	0.46	0.29	0.15	0.05	0	0.27	0.11	0
chr4:81413986-81414286	11.94	11.21	1.41	0.98	0	0.2	chr5:98863344-98863644	0.31	0.06	0	0.09	0.27	0.14	0	0.24
chr4:83955878-83956178	31.93	31.21	4.11	3.03	0.49	0.59	chr5:100946999-100947299	1.99	0.76	0.25	0.18	1.35	1.09	0.22	0.95
chr4:84138864-84139164	10.74	12.12	3.34	0.98	0.36	0.1	NA:0-0	0	0	0	0	0	0	0	0
chr4:84376998-84377298	15.52	16.06	3.6	1.16	0.36	0	chr5:101227554-101227854	4.91	1.11	0.15	0.37	2.7	0.68	1.65	1.42
chr4:87927921-87928221	4.77	7.27	1.8	1.07	0.73	0.39	chr5:104182753-104183053	2.3	1.23	0.15	0.28	4.05	0.41	0.99	0.71
chr4:89378022-89378322	12.83	13.63	1.41	1.43	0.24	0.1	NA:0-0	0	0	0	0	0	0	0	0
chr4:89744744-89745044	15.82	13.33	2.44	1.6	0	0.49	chr6:58974824-58975124	0.15	0.06	0.1	0.14	0	0.14	0	0
chr4:90032128-90032428	6.27	11.82	2.06	1.34	0	0.1	NA:0-0	0	0	0	0	0	0	0	0
chr4:90215708-90216008	20.29	18.18	3.08	1.16	0.49	0	chr6:59362437-59362737	6.75	2.28	0.44	0.18	3.51	1.09	2.2	4.74
chr4:100009879-100010179	4.48	9.09	2.31	0.71	0.36	0	chr3:138105652-138105952	1.53	0.35	0.35	0.37	2.43	0.14	1.43	0.24
chr4:101014693-101014993	12.53	13.03	0.9	1.16	0	0.2	chr3:137415820-137416120	0.15	0.23	0.2	0.05	0.81	0.55	0.33	0.36
chr4:103534205-103534505	6.57	5.45	2.31	1.25	0.12	0.1	chr3:135252605-135252905	0	0	0.1	0.18	0.27	0.14	0.33	0.36
chr4:103746871-103747171	3.28	2.42	1.8	0.98	0.36	0.29	chr3:135103184-135103484	4.45	1.28	0.35	0.28	3.24	1.36	1.98	4.03
chr4:103747874-103748174	4.48	5.15	1.93	0.71	0.12	0.1	chr3:135102224-135102524	5.06	1.4	0.44	0.05	5.4	1.09	2.31	1.42
chr4:103748774-103749074	5.97	6.06	2.06	1.25	0.24	0.2	chr3:135101343-135101643	2.76	0.7	0.05	0.05	0.81	0.55	1.43	0.59
chr4:106629732-106630032	16.41	19.39	3.47	1.87	0.49	0.1	chr3:132754707-132755007	3.22	1.11	0.3	0.28	2.16	1.5	1.87	1.07
chr4:107237282-107237582	4.77	5.76	0.64	0.36	0.12	0.59	chr3:132346908-132347208	5.52	2.28	0.3	0.14	9.19	1.09	2.75	0.83
chr4:108981179-108981479	0.9	0.61	0	0	0.24	0.1	chr3:130911461-130911761	8.44	4.96	0.49	0.46	6.48	2.59	3.41	4.98
chr4:109034534-109034834	7.46	6.97	5.14	1.43	0.36	0.49	chr3:130860386-130860686	8.75	3.79	0.2	0.23	16.75	3.27	5.5	6.64
chr4:109087916-109088216	1.19	2.12	0.9	0.09	0.24	0	chr3:130814984-130815284	6.9	3.85	0.1	0.14	14.59	2.05	3.3	2.01
chr4:109270289-109270589	0	0	0	0	0.12	0	chr3:130650188-130650488	4.14	2.39	0.35	0.18	6.75	1.23	1.98	4.15
chr4:110482362-110482662	15.22	13.94	1.93	1.51	0	0.2	chr3:129671977-129672277	0	0.12	0.25	0.28	0	0.27	0.44	0.36
chr4:113558518-113558818	8.95	13.63	1.41	0.98	0.12	0.39	chr3:127255672-127255972	0.46	0.18	0.05	0	0.81	0	0.22	0.36
chr4:114604315-114604615	7.16	6.97	2.06	0.89	0.12	0.1	chr3:126363612-126363912	1.84	1.17	0.35	0.23	3.24	0.55	1.87	2.37
chr4:120221621-120221921	5.37	7.27	1.8	1.16	0.12	0.1	NA:0-0	0	0	0	0	0	0	0	0
chr4:123844040-123844340	7.16	8.48	1.8	0.89	0.36	0.39	chr3:37319013-37319313	1.23	0.64	0.35	0.28	1.62	1.77	1.1	0.59
chr4:124521245-124521545	0.3	0.3	0.51	0.09	0.73	0	chr3:37657110-37657410	4.6	1.63	0.35	0.37	4.86	1.09	2.09	2.49
chr4:129733623-129733923	2.39	2.73	0.51	0.09	0	0.29	chr3:41369968-41370268	5.98	1.4	0.3	0.18	7.56	2.87	4.84	3.32
chr4:139936738-139937038	4.77	10.91	1.54	0.89	0	0.39	chr3:51028667-51028967	2.3	0.47	0.3	0.18	1.08	0.82	0.44	0
chr4:140003978-140004278	11.04	10.3	3.73	2.41	0.24	0.2	chr3:51079902-51080202	4.6	2.92	0.2	0.37	7.83	0.96	2.86	1.42
chr4:140005493-140005793	4.18	4.54	1.67	0.98	0.12	0	chr3:51081282-51081582	4.91	1.98	0.2	0.09	6.75	1.23	3.3	0.83
chr4:140374880-140375180	2.69	3.33	1.28	0.45	0	0.1	chr3:51287826-51288126	7.36	2.04	0.54	0.14	7.29	2.18	4.18	0.83
chr4:141075214-141075514	6.57	9.39	5.4	2.32	1.22	0.2	chr3:51908789-51909089	3.84	1.4	0.1	0	6.75	1.77	3.63	1.78
chr4:143325956-143326256	0.3	0.3	0.26	0	0.12	0.1	chr8:84292238-84292538	2.76	2.04	0.3	0.23	2.43	1.77	1.21	2.96
chr4:145095850-145096150	4.77	6.67	1.8	1.25	0.24	0.1	chr8:83006779-83007079	0.15	0.06	0.15	0.05	0.27	0	0.11	0.12
chr4:146540547-146540847	1.79	4.24	1.54	0.18	0	0	chr8:81818538-81818838	3.38	1.46	0.15	0.09	10.81	2.05	2.75	1.54
chr4:152020520-152020820	15.52	19.09	1.93	1.51	0.73	0.2	chr3:85946475-85946775	2.45	1.52	0.44	0.37	3.24	1.91	1.43	0.47
chr4:153021716-153022016	9.85	10.3	1.67	2.23	0	0.29	NA:0-0	0	0	0	0	0	0	0	0
chr4:153581355-153581655	0	0	0.13	0.09	0	0.1	chr3:84485689-84485989	5.83	2.86	0.25	0.14	10.81	2.73	2.2	2.73
chr4:153601024-153601324	4.77	6.67	2.83	0.98	0.12	0.29	chr3:84470042-84470342	3.84	1.52	0.35	0.18	4.59	1.09	1.43	0.71
chr4:153700879-153701179	6.27	8.79	1.8	0.98	0.36	0.29	chr3:84386523-84386823	2.76	0.58	0.35	0.23	2.97	0.41	1.65	0.12
chr4:164415598-164415898	9.25	11.21	2.83	1.69	0.36	0.1	chr8:69010364-69010664	1.69	0.88	0.2	0.14	1.08	1.36	0.99	0.71
chr4:170332011-170332311	8.95	7.88	2.44	1.78	0.24	0.2	NA:0-0	0	0	0	0	0	0	0	0
chr4:174290927-174291227	8.06	8.48	1.54	1.25	0.36	0.1	chr8:59967242-59967542	1.69	0.47	0	0.14	2.16	0	0.55	0.47
chr4:184365109-184365409	0.3	0.3	0.51	0.18	0.73	0	chr8:48799546-48799846	4.91	1.87	0.35	0.14	8.1	1.36	2.97	1.54
chr4:185189188-185189488	6.86	9.09	1.41	0.89	0.24	0.1	chr8:48038004-48038304	0	0.29	0.2	0	0.54	0.14	0.11	0.24
chr4:185204349-185204649	3.28	3.64	0.51	0.45	0.24	0	chr8:48026714-48027014	6.29	4.67	0.35	0.28	5.13	0.96	1.54	5.21
chr4:185311424-185311724	0	0	0	0	0.49	0.29	chr8:47930342-47930642	4.76	2.28	0.35	0.37	4.05	0.68	0.99	3.79
chr4:185395710-185396010	7.46	11.51	2.44	1.78	0.24	0.1	chr8:47824807-47825107	5.22	3.39	0.15	0.18	7.56	1.91	2.2	0.59
chr4:185655252-185655552	28.95	30.6	3.85	3.03	0.85	0.2	chr8:47637023-47637323	4.3	1.63	0.35	0.37	2.97	2.18	3.63	2.25
chr4:187112535-187112835	14.32	16.66	3.34	1.16	0.61	0	chr8:46418532-46418832	2.45	0.64	0.2	0.14	1.62	0.41	1.43	1.3
chr4:190861806-190862106	14.32	20.3	3.6	1.87	0.49	0.2	chr8:42502336-42502636	9.21	3.74	0.3	0.23	11.89	3.41	5.17	4.86
chr5:271363-271663	10.44	10.3	1.67	1.25	0.24	0.2	chr13:74454851-74455151	1.23	0.53	0.25	0.28	1.35	0.14	0.55	1.3
chr5:1634003-1634303	4.77	6.97	1.67	1.34	0.49	0.29	chr13:74454625-74454925	1.53	0.58	0.44	0.41	3.51	0.82	1.1	1.19
chr5:1792978-1793278	20.29	23.94	4.24	1.69	0.12	0.29	NA:0-0	0	0	0	0	0	0	0	0
chr5:5422316-5422616	7.76	9.09	1.28	1.16	0.24	0.59	chr13:70776729-70777029	1.38	0.41	0.25	0.23	0.81	0.55	0.55	0.24
chr5:14706626-14706926	8.06	8.79	1.16	0.36	0	0.49	chr15:27526529-27526829	4.45	4.49	0.3	0.28	2.97	1.91	1.87	8.3
chr5:14809867-14810167	13.13	13.33	3.73	2.05	0	0.1	chr15:27447781-27448081	0.46	0.29	0.2	0.09	0.27	0.27	0.55	0.24
chr5:34915568-34915868	9.25	14.54	3.08	2.05	0.24	0	chr15:10415616-10415916	2.92	0.88	0.35	0.09	4.86	0.68	2.09	1.9
chr5:36876700-36877000	5.67	10.91	3.08	1.6	0	0.2	chr15:8394501-8394801	3.53	2.04	0.15	0.05	4.32	0.82	1.43	0.95
chr5:40835302-40835602	13.43	17.57	3.34	1.6	0.49	0.29	chr15:5066374-5066674	6.6	2.63	0.35	0.28	9.46	1.77	2.97	2.84
chr5:40841189-40841489	0.9	1.21	0.26	0.36	0.12	0	chr15:5058370-5058670	6.6	3.27	0.1	0.18	6.48	0.96	1.54	5.93
chr5:42993347-42993647	9.85	9.39	2.06	1.07	0.36	0.2	NA:0-0	0	0	0	0	0	0	0	0
chr5:43008694-43008994	8.06	8.18	2.18	1.43	0.24	0.59	NA:0-0	0	0	0	0	0	0	0	0
chr5:43018034-43018334	19.4	23.03	3.98	2.41	0.97	0.29	NA:0-0	0	0	0	0	0	0	0	0
chr5:43020100-43020400	13.73	13.94	3.34	1.07	0.12	0.29	NA:0-0	0	0	0	0	0	0	0	0
chr5:43040358-43040658	11.34	14.24	3.98	1.78	0	0.2	NA:0-0	0	0	0	0	0	0	0	0
chr5:43064984-43065284	11.94	13.33	3.34	2.05	0.36	0	NA:0-0	0	0	0	0	0	0	0	0
chr5:43066956-43067256	15.22	16.66	1.16	1.34	0.24	0.2	NA:0-0	0	0	0	0	0	0	0	0
chr5:43484141-43484441	5.07	4.24	1.41	0.89	0	0.1	chr13:120276859-120277159	1.23	0.29	0.74	0.18	2.43	1.09	0.77	0
chr5:49741269-49741569	0.9	1.51	0.64	0.36	0.12	0.2	chr13:118004900-118005200	6.29	3.27	0.35	0.28	5.13	1.23	1.43	5.69
chr5:49963567-49963867	5.07	6.97	1.67	0.18	0.12	0.1	chr13:117813068-117813368	3.53	1.52	0.49	0.23	3.24	1.09	1.21	1.42
chr5:53813296-53813596	6.27	8.79	2.44	0.8	0.36	0.2	chr13:114408739-114409039	3.53	0.58	0.35	0.18	8.1	0.68	2.31	0.59
chr5:54040194-54040494	14.62	13.33	1.41	0.98	0.12	0	chr13:114208461-114208761	0.15	0.47	0.2	0	0.27	0	0.33	0.24
chr5:55351565-55351865	0.3	0.61	0.26	0	0.49	0.29	chr13:113217867-113218167	2.15	0.7	0.1	0.32	1.89	0.14	0.11	0.95
chr5:56125317-56125617	1.19	0.61	0.13	0.09	0.36	0	chr13:112586698-112586998	5.06	1.87	0.15	0.18	4.32	0.96	2.97	2.61
chr5:58335202-58335502	4.48	6.67	4.63	1.96	0.12	0.29	chr13:110693128-110693428	6.9	0.99	0.1	0.18	5.67	0.41	1.21	0.59
chr5:58400556-58400856	0	0	0	0.09	0.12	0	chr13:110627816-110628116	3.68	2.16	0.2	0.09	4.05	2.05	1.21	4.98
chr5:58423345-58423645	9.55	8.79	1.67	0.53	0.24	0.49	chr13:110612720-110613020	6.75	3.27	0.49	0.18	5.94	1.77	2.31	4.39
chr5:60627278-60627578	1.19	2.73	0	0.36	0.12	0	chr13:108680736-108681036	4.14	1.52	0.15	0.28	4.32	0.55	1.21	0.83
chr5:64064360-64064660	23.28	26.36	4.24	1.69	0.36	0.78	chr13:105607121-105607421	1.84	0.88	0.15	0.05	1.89	1.91	3.41	0.71
chr5:66299772-66300072	8.95	12.42	2.57	1.16	0.24	0.1	chr13:103696515-103696815	2.15	1.11	0.35	0.18	4.86	0.68	1.1	1.07
chr5:66502732-66503032	21.49	20	2.31	1.43	0.36	0.29	NA:0-0	0	0	0	0	0	0	0	0
chr5:66511706-66512006	5.97	7.57	3.08	1.6	0.36	0.29	chr13:103459475-103459775	0.15	0.35	0.15	0.05	0	0.41	0.22	0.36
chr5:67575892-67576192	6.27	7.27	1.8	0.53	0	0.2	chr13:102472057-102472357	3.99	3.44	0.25	0.18	1.35	0.68	1.43	2.37
chr5:70751266-70751566	5.97	6.97	1.67	1.34	0.73	0.1	chr13:100873914-100874214	1.69	0.7	0.3	0.18	2.97	0.55	1.54	0.95
chr5:72143750-72144050	12.83	15.75	1.8	1.25	0.49	0.29	chr13:99660881-99661181	2.76	0.7	0.25	0.32	3.24	0.27	1.43	0.83
chr5:74062858-74063158	22.98	25.45	3.34	2.67	0.73	0.49	chr13:97907737-97908037	1.69	1.11	0.3	0.23	2.16	0.55	1.54	1.07
chr5:74306220-74306520	0.3	0.61	0.13	0.09	0.12	0	chr13:97726346-97726646	2.92	2.1	0.2	0.28	3.24	0.55	0.99	2.73
chr5:74807459-74807759	8.65	10	3.6	0.89	0.12	0.2	chr13:97312423-97312723	5.83	1.23	0.15	0.18	3.78	1.09	1.54	0.71
chr5:75616945-75617245	0	0	0.13	0.09	0	0	chr13:96734199-96734499	2.92	1.98	0.35	0.23	2.16	0.55	0.66	2.13
chr5:75698654-75698954	8.06	8.18	2.57	1.16	0	0	chr13:96662064-96662364	7.36	2.16	0.3	0.14	9.19	1.91	1.87	2.61
chr5:78531786-78532086	4.48	7.88	1.41	1.78	0	0	chr13:94269560-94269860	2.3	0.47	0.15	0.09	3.78	1.09	0.88	0.83
chr5:81147692-81147992	7.76	8.79	4.75	1.6	0.36	0.2	chr13:91510459-91510759	5.83	2.16	0.35	0.09	5.13	1.91	2.31	1.07
chr5:82373218-82373518	10.74	11.51	1.03	0.71	0	0.1	chr13:90229014-90229314	4.76	1.98	0.2	0.37	5.13	1.23	0.66	3.32
chr5:86375051-86375351	0	0.3	0	0.36	0.36	0	chr13:85646608-85646908	5.68	3.15	0.35	0.14	5.4	1.64	1.87	4.15
chr5:86563722-86564022	3.88	4.24	1.41	0.27	0.49	0.2	chr13:85428753-85429053	6.44	3.85	0.1	0.41	15.4	2.18	2.97	1.66
chr5:86708650-86708950	9.55	11.82	2.57	1.25	0	0.1	chr13:85328967-85329267	2.45	0.88	0.49	0.05	4.86	0.55	1.32	0.24
chr5:90675786-90676086	9.85	12.42	1.93	1.6	0.24	0.29	chr13:81025384-81025684	3.68	1.28	0.2	0.28	11.35	2.59	4.18	2.73
chr5:94129077-94129377	14.32	13.94	3.21	1.25	0	0.29	chr13:77035692-77035992	0	0.06	0	0.23	0	0	0	0.12
chr5:96152044-96152344	5.67	7.57	2.31	1.34	0.12	0.29	NA:0-0	0	0	0	0	0	0	0	0
chr5:96270649-96270949	19.4	32.12	4.75	3.74	0.49	0.59	chr17:17762009-17762309	3.68	2.74	0.44	0.18	4.59	3	3.96	1.66
chr5:96271552-96271852	16.71	22.42	4.5	1.87	0.36	0.29	chr17:17761404-17761704	6.6	2.45	0.2	0.14	11.89	2.59	4.18	1.3
chr5:98265345-98265645	11.94	14.24	4.63	1.69	0.24	0.29	chr17:15841211-15841511	0.61	0.35	0.35	0.23	0	0.27	0.55	0.12
chr5:100236472-100236772	11.64	13.63	4.5	2.76	0.24	0.1	chr1:97561584-97561884	1.69	1.23	0.3	0.18	0.54	0.68	0.44	1.9
chr5:100238878-100239178	5.07	6.36	2.18	1.07	0.36	0.1	chr1:97564060-97564360	7.82	3.5	0.79	0.23	12.97	3	4.73	5.21
chr5:102455756-102456056	14.62	18.48	3.21	1.43	0.12	0.68	chr1:99666556-99666856	7.82	1.93	0.3	0.18	8.92	2.46	5.06	2.37
chr5:110427848-110428148	17.01	20	4.11	1.69	0.49	0.29	chr18:32996745-32997045	4.3	0.99	0.2	0.14	4.32	0.68	2.42	0.71
chr5:110561654-110561954	11.94	13.94	1.93	0.89	0.12	0.1	chr18:33100487-33100787	1.07	1.34	0.25	0.14	1.08	0.55	1.1	1.07
chr5:110590459-110590759	6.86	6.97	0.13	0.27	0.24	0	chr18:33129988-33130288	5.98	2.92	0.44	0.23	6.21	1.36	1.1	3.44
chr5:111496308-111496608	10.44	12.12	1.93	1.16	0.49	0.2	chr18:33954346-33954646	2.45	1.75	0.44	0.09	3.24	1.36	1.98	0.59
chr5:112196838-112197138	2.69	4.54	0.9	1.34	0	0	chr18:34490642-34490942	5.68	1.87	0.35	0.18	6.75	2.32	3.96	1.78
chr5:112258002-112258302	5.07	7.88	2.96	0.71	0	0.1	chr18:34533098-34533398	0.15	0.06	0.15	0.09	0.81	0	0	0
chr5:112358441-112358741	24.17	21.21	3.85	0.89	0.49	0.68	chr18:44585286-44585586	0	0.06	0	0.18	0	0.14	0.22	0.12
chr5:115177180-115177480	8.36	7.88	1.93	1.43	0.49	0.2	chr18:46901130-46901430	0.92	0.7	0.35	0.23	2.16	0.55	0.88	0.95
chr5:118613880-118614180	8.65	8.48	3.34	1.87	0.12	0.39	chr18:50150795-50151095	0.46	0.23	0.3	0.14	0.27	0	0.55	0.24
chr5:118644631-118644931	28.65	23.94	5.14	0.98	0	0.39	chr18:50176439-50176739	2.92	4.14	0.25	0.32	4.32	1.09	1.87	3.91
chr5:118703981-118704281	15.52	18.48	2.18	0.8	0.24	0.39	chr18:50226450-50226750	0	0	0.1	0.28	0	0	0.11	0.24
chr5:121297450-121297750	9.25	10.3	3.47	0.89	0.36	0	chr18:52625127-52625427	3.53	0.93	0.54	0.28	2.7	0.14	0.55	0.83
chr5:122111688-122111988	0.6	0.61	0.26	0.09	0	0.1	chr18:53337025-53337325	5.06	3.33	0.2	0.32	4.86	0.41	1.21	2.96
chr5:122758995-122759295	10.44	12.73	1.54	1.51	0.49	0.1	chr18:53904164-53904464	7.52	2.33	0.1	0.18	7.02	1.36	2.75	2.01
chr5:123985377-123985677	0.9	0.3	0.39	0.18	0.12	0	chr18:55059937-55060237	4.3	1.87	0.25	0.14	4.05	0.82	1.87	4.27
chr5:126187972-126188272	7.76	8.18	2.57	1.43	0.24	0	chr18:56920615-56920915	0.31	0.18	0.05	0.05	0	0.55	0.22	0
chr5:130405036-130405336	8.95	11.21	4.75	2.85	0.49	0	NA:0-0	0	0	0	0	0	0	0	0
chr5:130616856-130617156	17.31	19.39	4.63	0.98	0.24	0.29	chr11:54583861-54584161	0	0.23	0.25	0.23	0.27	0.14	0.22	0.47
chr5:130715399-130715699	8.36	8.18	2.83	0.8	0.12	0.1	NA:0-0	0	0	0	0	0	0	0	0
chr5:130971054-130971354	17.01	20.3	2.18	2.14	0.12	0.2	chr11:54335978-54336278	13.04	6.83	0.2	0.18	14.86	1.23	4.51	6.04
chr5:131439354-131439654	8.06	7.57	1.54	0.71	0.12	0.29	chr11:54027968-54028268	0.61	0.58	0.3	0.32	1.08	0.41	1.1	1.54
chr5:131792192-131792492	7.16	8.18	3.08	0.98	0.73	0	chr11:53620153-53620453	0	0.18	0.3	0.23	0	0.14	0.55	0.12
chr5:131831432-131831732	2.98	3.33	0.51	0.45	0.24	0.2	chr11:53577322-53577622	5.98	2.16	0.59	0.46	9.46	1.5	2.42	0.59
chr5:132387250-132387550	6.86	8.18	0.77	0.53	0.24	0.39	chr11:53114063-53114363	5.06	2.57	0.49	0.23	7.02	0.68	1.76	1.54
chr5:133377540-133377840	0.3	1.21	0	0.09	0	0.29	chr11:52154614-52154914	3.38	1.52	0.2	0.18	1.62	0.82	0.99	1.3
chr5:133422612-133422912	0.3	0.61	0.39	0.36	0.36	0.29	chr11:52127717-52128017	8.75	3.33	0.1	0.32	7.02	0.96	1.76	3.32
chr5:133458313-133458613	9.25	13.33	1.67	1.69	0.12	0.49	chr11:52088901-52089201	5.52	2.51	0.44	0.23	8.92	2.05	1.76	3.56
chr5:133465133-133465433	1.79	1.82	0.51	0.62	0.49	0	chr11:52081926-52082226	3.68	3.21	0.44	0.18	4.59	1.36	2.53	2.84
chr5:133468205-133468505	5.97	6.67	0.51	0.71	0	0	chr11:52079122-52079422	4.76	2.86	0.3	0.23	2.7	0.82	1.54	2.37
chr5:133706638-133706938	9.25	9.09	1.16	1.6	0.12	0.29	chr11:51814176-51814476	4.91	1.93	0.64	0.32	4.32	1.5	3.08	0.95
chr5:133747461-133747761	4.48	9.09	2.57	0.45	0.12	0.1	chr11:51780988-51781288	6.14	1.75	0.39	0.28	12.7	1.91	5.61	2.01
chr5:133968416-133968716	17.01	20.6	3.73	2.23	1.22	0	chr11:51576994-51577294	2.61	1.34	0.39	0.18	4.32	1.09	2.42	1.19
chr5:134073715-134074015	0.6	0.61	0.13	0.45	0	0.39	NA:0-0	0	0	0	0	0	0	0	0
chr5:137673532-137673832	17.31	18.48	3.6	1.16	0.61	0.2	chr18:34918788-34919088	1.07	1.11	0.2	0.41	0	1.5	0.77	1.54
chr5:138838368-138838668	6.27	6.06	1.28	0.98	0.12	0.1	chr18:35878229-35878529	0	0.06	0.2	0.28	0	0.14	0	0.36
chr5:139487037-139487337	5.07	8.18	1.28	1.07	0.24	0	chr18:36440448-36440748	2.15	0.82	0	0.09	8.1	0.55	2.09	0.95
chr5:140998589-140998889	4.18	12.73	2.83	0.53	0.12	0.39	chr18:38095090-38095390	4.14	1.23	0.2	0.18	4.86	1.77	1.43	1.54
chr5:141736536-141736836	20.59	23.63	4.37	1.43	0.73	0.1	chr18:38791242-38791542	6.6	3.44	0.2	0.28	12.16	0.82	2.09	3.56
chr5:142783167-142783467	6.27	8.48	1.67	1.16	0.24	0	chr18:39649481-39649781	1.23	0.58	0	0.09	1.89	0.27	0.66	0.24
chr5:148619999-148620299	11.64	13.94	4.37	2.23	0.12	0	chr18:61978682-61978982	0.77	0.23	0.1	0.09	0.27	0.55	0.22	0
chr5:148724758-148725058	7.76	8.18	2.44	1.43	0.12	0.29	NA:0-0	0	0	0	0	0	0	0	0
chr5:149380103-149380403	6.86	8.18	1.03	0.71	0.12	0.49	chr18:61336564-61336864	3.38	1.58	0.35	0.14	5.4	1.77	1.98	0.36
chr5:149829456-149829756	12.53	13.63	2.7	1.69	0.49	0	chr18:60933865-60934165	2.3	0.64	0.2	0.18	1.89	1.64	1.65	1.19
chr5:150080493-150080793	12.24	16.66	4.75	1.78	0.12	0.2	chr18:60720242-60720542	3.22	1.11	0.59	0.14	4.86	0.82	2.2	0.71
chr5:150460522-150460822	6.27	8.48	2.7	1.07	0.24	0.1	chr11:54769508-54769808	4.3	1.17	0.39	0.09	4.86	0.82	1.65	1.07
chr5:150530097-150530397	1.79	1.51	0.51	0.45	0.36	0.2	chr11:54836569-54836869	4.91	3.91	0.1	0.41	4.32	1.23	2.09	2.25
chr5:150535006-150535306	8.06	8.48	2.96	1.34	0.24	0.2	chr11:54844956-54845256	2.3	1.52	0.39	0.5	2.97	0.68	1.32	0.59
chr5:151151364-151151664	8.06	10.6	2.18	1.6	0.36	0.39	chr11:55283074-55283374	2.15	0.41	0.25	0.18	4.59	0.55	1.1	0.36
chr5:156452199-156452499	8.06	7.88	2.44	1.34	0.36	0	chr11:46594791-46595091	0.31	0	0.25	0.23	0	0.14	0.11	0
chr5:156569699-156569999	5.67	6.36	1.28	0.8	0.61	0.2	chr11:46250340-46250640	6.6	3.39	0.35	0.18	10.81	1.5	2.42	2.25
chr5:156599495-156599795	10.44	13.03	1.28	0.98	0.24	0.39	chr11:46212565-46212865	5.22	2.51	0.25	0.14	4.05	0.82	1.65	3.56
chr5:156607650-156607950	8.95	10	1.93	0.45	0.36	0	chr11:46202948-46203248	4.6	3.39	0.3	0.14	2.97	0.96	1.1	3.44
chr5:156680122-156680422	8.36	10.6	2.96	1.96	0.12	0.39	chr11:46140272-46140572	5.37	2.57	0.44	0.14	4.86	2.18	1.1	1.78
chr5:156698920-156699220	11.64	13.94	1.93	1.16	0.12	0.78	chr11:46118637-46118937	1.38	0.88	0.3	0.09	1.62	0.14	1.65	0.95
chr5:157376984-157377284	0	0	0.26	0.27	0.12	0.1	chr11:45608215-45608515	5.83	3.09	0.15	0.23	3.78	1.5	1.54	7.94
chr5:158634954-158635254	4.18	3.33	0.39	0.53	0.24	0.1	chr11:44333640-44333940	7.82	3.44	0.1	0.18	7.02	1.77	2.09	4.15
chr5:158690121-158690421	8.95	11.21	2.18	0.45	0.61	0	chr11:44283876-44284176	4.91	3.5	0.05	0.18	12.97	2.59	2.75	1.66
chr5:158839284-158839584	5.67	6.06	3.08	1.51	0.73	0.1	chr11:44166719-44167019	0.46	0.18	0.2	0.09	0.27	0.14	0	0
chr5:159546482-159546782	25.96	29.39	8.61	3.92	0.36	0.39	chr11:43495206-43495506	1.84	0.58	0.3	0.23	1.08	0.14	0.55	0.71
chr5:159894864-159895164	7.76	10	2.31	1.25	0.24	0.29	chr11:43198723-43199023	2.15	1.52	0.35	0.23	2.16	0.55	1.21	0.95
chr5:159920949-159921249	0.6	0.3	0	0.18	0.12	0.2	chr11:43172316-43172616	4.6	2.1	0.15	0.28	6.75	3.27	2.86	7.11
chr5:162932794-162933094	18.5	23.94	3.73	1.25	0.24	0.1	chr11:40505770-40506070	2.76	1.4	0.3	0.28	4.86	2.46	2.42	1.66
chr5:169064919-169065219	2.69	3.94	1.16	0	0.12	0.1	chr11:34596566-34596866	3.99	2.63	0.25	0.14	4.59	0.68	1.54	2.13
chr5:169681156-169681456	7.16	7.88	2.31	1.25	0.24	0.2	chr11:33985823-33986123	0.31	0.29	0.2	0.28	0	0	0.11	0
chr5:169705648-169705948	6.27	9.7	2.31	1.16	0.49	0.1	chr11:33964084-33964384	4.91	4.14	0.3	0.28	3.51	1.5	1.1	2.25
chr5:169724727-169725027	8.06	9.09	1.67	1.78	0.49	0.1	chr11:33946940-33947240	6.9	3.44	0.25	0.09	2.16	1.5	1.76	4.39
chr5:169758177-169758477	12.24	13.33	2.44	1.87	0.24	0.39	chr11:33910876-33911176	2.76	0.93	0.15	0.18	2.7	1.09	0.88	2.96
chr5:171540058-171540358	14.32	13.03	4.5	1.87	0	0	chr11:32482988-32483288	4.3	3.97	0.39	0.32	3.24	1.77	1.32	3.91
chr5:171602441-171602741	8.36	8.79	3.6	1.07	0.12	0.2	chr11:32442656-32442956	7.06	5.95	0.2	0.23	10	2.46	2.31	2.84
chr5:172198244-172198544	1.79	2.42	0.64	0.36	0.24	0.1	chr17:26645476-26645776	5.22	1.75	0.39	0.09	6.21	2.05	2.42	2.01
chr5:172571343-172571643	9.25	8.18	1.67	0.8	0.36	0.1	chr17:26917833-26918133	1.38	0.58	0.3	0	0.81	0.68	0.66	0.24
chr5:173536963-173537263	0	0	0.13	0	0.12	0	chr11:31961944-31962244	5.98	3.44	0.69	0.41	4.86	0.96	1.98	3.91
chr5:174905403-174905703	7.16	8.48	1.67	1.07	0.12	0	chr13:54167062-54167362	0.61	0.41	0.1	0.09	2.16	0.41	0.55	0.12
chr5:175080412-175080712	0.6	0.91	0.39	0.27	0	0	chr13:54283629-54283929	4.45	2.51	0.25	0.05	2.16	0.82	1.65	4.15
chr5:175963507-175963807	12.24	16.36	3.85	2.23	0.12	0	chr13:54788442-54788742	5.06	2.1	0.3	0.32	7.83	1.77	3.85	2.73
chr5:175964780-175965080	7.46	8.18	2.96	1.51	0.36	0.1	chr13:54789396-54789696	0.92	0.41	0.35	0.14	1.35	0.55	1.21	0.24
chr5:176778556-176778856	7.76	7.57	1.93	0.89	0.49	0.68	chr13:55463859-55464159	1.69	0.58	0.2	0.23	0	0.27	0.44	0.12
chr5:179246048-179246348	14.03	14.24	3.08	0.71	0	0	chr11:50026495-50026795	1.07	0.18	0.3	0.23	2.97	0.55	0.55	1.07
chr5:179247640-179247940	9.25	12.12	2.57	1.34	0.36	0.2	chr11:50024250-50024550	0.46	0.29	0.25	0.28	1.62	0.41	0.66	0.36
chr5:179921102-179921402	7.46	11.51	2.57	1.43	0.24	0	chr11:49526205-49526505	2.45	0.64	0.3	0.14	4.86	0.96	1.43	0.71
chr5:180650417-180650717	10.15	14.85	4.11	1.6	0.36	0.1	chr11:48630438-48630738	3.68	0.99	0.44	0.09	4.05	0.68	1.65	0.36
chr6:446887-447187	5.67	4.54	2.18	0.89	0	0.1	chr13:30884276-30884576	4.3	1.93	0.74	0.37	3.24	0.68	1.98	3.79
chr6:692983-693283	6.86	11.21	2.57	0.98	0.24	0.2	chr13:31065808-31066108	5.83	1.11	0.2	0.09	11.08	3	3.08	1.54
chr6:2859280-2859580	6.86	8.48	2.83	1.25	0.24	0	chr13:33017080-33017380	0.31	0.18	0.2	0.28	0	0	0.11	0.24
chr6:2989696-2989996	13.13	14.85	1.93	1.07	0.36	0.29	NA:0-0	0	0	0	0	0	0	0	0
chr6:6803943-6804243	0	0	0.13	0.09	0.12	0.1	chr13:37633567-37633867	3.99	2.22	0.3	0.28	4.05	1.5	2.42	1.54
chr6:7389814-7390114	5.07	6.36	1.54	1.07	0	0.1	chr13:38128923-38129223	6.14	1.52	0.39	0.14	5.4	2.73	3.85	2.13
chr6:11258460-11258760	3.88	3.03	1.41	0.71	0	0.39	chr13:41476800-41477100	3.68	2.16	0.2	0.14	2.43	0.82	1.1	2.37
chr6:11382414-11382714	19.7	18.78	3.98	1.43	0.12	0.29	chr13:41582564-41582864	4.3	3.74	0.35	0.18	6.75	1.77	2.53	4.39
chr6:11728564-11728864	7.16	6.97	3.6	1.07	0	0.1	NA:0-0	0	0	0	0	0	0	0	0
chr6:13712291-13712591	6.27	16.36	1.41	1.43	0.85	0.39	chr13:43576797-43577097	1.07	0.41	0.35	0.05	0.27	0.14	0.77	0.59
chr6:14918039-14918339	0	0	0.13	0.18	0	0.1	chr13:44602438-44602738	6.9	2.1	0.3	0.14	6.21	0.96	2.42	6.99
chr6:16481988-16482288	7.46	7.57	1.28	0.98	0.24	0	chr13:45789036-45789336	0.61	0.53	0.1	0.09	0	0	0.11	0.83
chr6:17600402-17600702	9.25	20	2.57	1.07	0	0.1	chr13:46764712-46765012	2.92	0.93	0.25	0.14	4.59	2.18	2.2	1.3
chr6:17707002-17707302	8.95	8.48	3.21	1.69	0.12	0.1	chr13:46823202-46823502	4.45	0.82	0.2	0.05	4.59	0.68	0.88	0.83
chr6:17715228-17715528	2.69	2.42	0.9	0.45	0.12	0	chr13:46831169-46831469	4.91	3.09	0.3	0.28	3.51	0.41	2.09	3.44
chr6:18264936-18265236	4.77	8.79	2.96	1.87	0.49	0.1	chr13:47201682-47201982	0.77	0	0.25	0	1.08	0	0.44	0.12
chr6:20320303-20320603	7.16	9.7	2.57	1.16	0.49	0	NA:0-0	0	0	0	0	0	0	0	0
chr6:20366657-20366957	7.46	7.88	3.34	1.25	0.24	0.39	chr13:30105081-30105381	0.31	0.18	0.15	0.14	0	0.14	0.22	0.12
chr6:22029620-22029920	0	0	0.13	0.09	0	0.1	chr13:28643546-28643846	3.84	3.74	0.05	0.32	2.16	1.23	1.43	5.1
chr6:24667023-24667323	8.95	11.21	5.01	1.87	0.36	0.2	chr13:24923351-24923651	3.84	0.64	0.1	0.18	6.75	0.96	0.99	0.36
chr6:24909682-24909982	0	0.3	0.39	0.18	0	0	chr13:24731715-24732015	4.91	2.39	0.44	0.14	3.24	1.36	0.99	2.49
chr6:24932519-24932819	3.28	3.33	1.54	0.71	0.12	0.49	chr13:24709686-24709986	8.59	7.59	0.35	0.05	3.51	2.46	1.76	5.81
chr6:24936811-24937111	4.77	4.54	0.77	0.89	0.12	0.1	chr13:24705398-24705698	4.3	3.21	0.39	0.41	3.24	1.36	2.42	4.39
chr6:24949214-24949514	2.09	1.82	3.73	1.43	0.12	0.29	chr13:24696558-24696858	10.74	7.53	0.35	0.28	14.86	3.68	3.52	4.5
chr6:24952082-24952382	6.57	6.36	3.47	1.34	0	0.39	chr13:24691598-24691898	7.98	5.25	0.49	0.28	7.56	2.32	2.31	4.74
chr6:25128150-25128450	0.3	0	0	0.27	0.12	0.29	chr13:24511477-24511777	7.21	1.93	0.05	0.28	5.4	2.05	2.97	5.57
chr6:26123108-26123408	12.53	13.03	2.31	0.89	0.12	0.29	NA:0-0	0	0	0	0	0	0	0	0
chr6:26233958-26234258	7.46	9.39	3.08	1.43	0.12	0.1	chr13:21845148-21845448	0.46	0.12	0.1	0.09	0.54	0.27	0.33	0.47
chr6:26538112-26538412	17.01	16.97	1.93	1.43	0.12	0.1	NA:0-0	0	0	0	0	0	0	0	0
chr6:27356598-27356898	7.16	6.06	1.16	1.16	0.36	0	NA:0-0	0	0	0	0	0	0	0	0
chr6:28048560-28048860	8.06	10	1.16	1.69	0.61	0.39	NA:0-0	0	0	0	0	0	0	0	0
chr6:28072406-28072706	6.57	8.18	1.93	0.98	0.24	0.1	NA:0-0	0	0	0	0	0	0	0	0
chr6:28104492-28104792	10.15	15.45	2.83	1.51	0	0.2	NA:0-0	0	0	0	0	0	0	0	0
chr6:28109494-28109794	10.15	9.09	2.31	1.6	0	0	chr13:21622813-21623113	2.76	1.11	0.39	0.37	4.32	1.77	2.2	1.3
chr6:28219928-28220228	10.74	12.73	2.18	1.07	0	0.2	chr13:21570564-21570864	0.31	0.06	0.25	0.23	0	0.27	0.11	0.12
chr6:30034783-30035083	0	0	2.06	0.71	0.24	0.29	chr17:37088548-37088848	4.14	1.81	0.3	0.28	5.67	0.68	2.2	2.13
chr6:30650288-30650588	0	0	3.6	1.43	0.24	0.59	chr17:36007224-36007524	5.37	2.51	0.25	0.41	5.4	0.96	1.87	2.01
chr6:31515149-31515449	0	0	0.51	0.18	0.12	0.68	chr17:35372673-35372973	4.14	1.98	0.25	0.14	5.67	1.36	1.65	0.83
chr6:31550180-31550480	0	0	3.98	2.14	0.24	0.29	chr17:35331172-35331472	7.82	3.44	0.35	0.14	8.65	0.96	1.54	2.37
chr6:33538538-33538838	8.06	7.88	0.9	0.89	0	0.59	chr17:27154331-27154631	0	0.23	0.2	0.28	0	0.41	0.33	0.36
chr6:34725004-34725304	6.27	4.54	0.77	0.45	0	0.1	chr17:27976832-27977132	4.76	1.58	0.44	0.28	2.97	1.91	2.2	1.07
chr6:35265414-35265714	7.46	8.18	2.06	0.8	0.12	0	chr17:28344566-28344866	5.22	2.16	0.59	0.28	10	1.77	5.28	1.9
chr6:35278511-35278811	1.19	0.61	0.13	0.36	0.24	0	chr17:28354743-28355043	4.14	2.45	0.35	0.14	2.43	0.14	1.21	1.54
chr6:35569624-35569924	5.67	6.36	1.8	0.89	0.24	0	chr17:28557025-28557325	0	0.41	0.25	0.23	0.54	0	0	0.12
chr6:35699649-35699949	5.67	8.79	3.08	1.16	0.61	0.1	chr17:28659976-28660276	4.3	1.93	0.2	0.05	8.1	0.96	2.97	1.78
chr6:36006815-36007115	0	0	0.13	0.09	0.24	0.29	chr17:28834173-28834473	3.99	1.17	0.35	0.05	1.62	1.5	1.87	1.3
chr6:37016517-37016817	3.88	4.24	3.47	1.96	0.49	0.1	chr17:29531048-29531348	6.29	2.98	0.15	0.18	4.32	1.09	1.54	3.91
chr6:37018025-37018325	10.44	11.21	1.28	0.89	0.24	0	chr17:29532434-29532734	3.84	1.81	0.25	0.23	5.4	1.5	2.75	1.3
chr6:37139937-37140237	20.29	21.51	5.65	1.78	0.12	0.29	chr17:29629698-29629998	4.14	1.58	0.1	0.09	1.89	0.55	1.76	2.01
chr6:37151024-37151324	11.04	11.82	1.93	1.16	0.24	0.49	chr17:29637737-29638037	4.76	0.53	0.05	0.18	5.4	0.27	0.66	0.59
chr6:37400881-37401181	6.86	9.09	1.28	0.98	0.49	0	chr17:29797447-29797747	1.99	0.47	0.39	0.18	4.05	1.09	1.32	0.71
chr6:37786871-37787171	11.64	17.27	2.57	1.25	0.24	0.39	chr17:30141342-30141642	1.23	0.88	0.25	0.14	1.08	0.55	0.99	0.12
chr6:41499571-41499871	6.86	8.79	1.67	0.8	0.24	0	chr17:48080097-48080397	2.45	0.82	0.15	0.09	4.05	0.68	0.66	2.61
chr6:41747598-41747898	5.37	8.18	1.03	0.71	0.24	0.1	chr17:47831873-47832173	1.07	0.35	0.25	0.18	1.62	0	0.44	0.47
chr6:41990159-41990459	16.12	15.75	1.67	1.07	0.12	0	chr17:47668467-47668767	8.28	3.74	0.39	0.28	8.1	3.27	4.07	8.65
chr6:41998614-41998914	0	0.3	0.26	0.27	0	0.29	chr17:47658625-47658925	3.99	1.46	0.05	0.32	3.24	0.68	1.32	0.71
chr6:42013469-42013769	2.09	2.12	2.44	0.36	0.24	0	chr17:47644922-47645222	8.75	8.41	0.2	0.09	5.13	0.96	1.43	3.44
chr6:42016298-42016598	7.46	10	4.37	0.53	0.12	0.1	chr17:47641876-47642176	8.28	2.63	0.54	0.05	11.62	1.09	1.87	1.66
chr6:42738919-42739219	11.64	12.73	3.08	2.14	0.49	0.1	chr17:47007619-47007919	1.38	1.05	0.39	0.23	2.16	0.68	1.21	1.78
chr6:42847340-42847640	8.36	13.33	2.06	1.07	0.49	0.2	chr17:46919640-46919940	1.23	0.76	0.3	0.14	1.62	0.27	0.44	0.36
chr6:43484526-43484826	14.32	19.39	2.96	2.58	0.36	0.2	chr17:46384912-46385212	1.69	0.58	0.3	0.14	1.89	0.27	0.33	0.24
chr6:45123844-45124144	7.16	6.36	2.57	0.98	0.49	0.39	chr17:45030620-45030920	0.46	0.53	0.54	0.18	0.54	0.14	0.33	2.13
chr6:45554444-45554744	7.46	8.79	3.6	0.89	0.12	0.49	chr17:44706188-44706488	3.07	0.82	0.1	0.28	4.05	0.41	1.65	2.49
[truncated: 550 more rows]
