# Supplementary material for: Genetic and epigenetic variation in the lineage specification of regulatory T cells
Source: eLife. 2015 Oct 28;4:e07571. doi: 10.7554/eLife.07571 (PMC4623597; doi:10.7554/eLife.07571)
Supplement: Supplementary file 10. — Gene expression of human. DOI: http://dx.doi.org/10.7554/eLife.07571.023 [file elife07571s010.txt]

	name	gb	chr	loc	strand	CD25minus.CD45RApos.FoxP3minus.CD4.T.cells	CD25minuspos.CD45RAminus.FoxP3minus.CD4.T.cells	Resting.CD45RApos.FoxP3low.CD4.Tregs	CD45RAminus.FoxP3low.CD4.T.cells	Activated.CD45RAminus.FoxP3high.CD4.Tregs
1007_s_at	DDR1	U48705	chr6	30851860	+	7.04	6.77	7.23	6.74	6.65
1053_at	RFC2	M87338	chr7	73645833	-	6.55	6.83	6.85	6.81	7.05
117_at	HSPA6	X51757	chr1	161494035	+	5.06	5.06	4.93	5.14	4.82
121_at	PAX8	X69699	chr2	113973574	-	7.72	8.11	7.97	7.97	8.04
1255_g_at	GUCA1A	L36861	chr6	42123143	+	3.55	3.58	3.59	3.58	3.58
1294_at	UBA7	L13852	chr3	49842638	-	10.53	10.07	10.08	9.73	9.78
1316_at	THRA	X55005	chr17	38218445	+	5.39	5.58	5.58	5.57	5.69
1320_at	PTPN21	X79510	chr14	88932122	-	3.91	3.87	3.88	3.88	3.89
1405_i_at	CCL5	M21121	chr17	34198497	-	6.19	10.44	4.66	5.71	4.45
1431_at	CYP2E1	J02843	chr10	135340866	+	3.37	3.61	3.57	3.57	3.39
1438_at	EPHB3	X75208	chr3	184279586	+	5.52	5.52	5.6	5.52	5.52
1487_at	ESRRA	L38487	chr11	64073043	+	7.68	7.73	7.66	7.6	7.67
1494_f_at	CYP2A6	M33318	chr19	41349443	-	6.03	5.99	6.06	6.03	6.03
1552256_a_at	SCARB1	NM_005505	chr12	125262174	-	6.67	6.47	6.54	6.48	6.16
1552257_a_at	TTLL12	NM_015140	chr22	43562628	-	8.27	8.27	8.51	8.21	8.2
1552258_at	NCRNA00152	NM_052871	chr2	87754973	+	5.28	5.89	5.24	6.2	6.6
1552261_at	WFDC2	NM_080735	chr20	44098393	+	4.22	4.22	4.46	4.07	4.22
1552263_at	MAPK1	NM_138957	chr22	22123319	-	6.76	7.66	6.72	7.77	8.04
1552264_a_at	MAPK1	NM_138957	chr22	22123319	-	7.06	7.96	7.23	7.85	8.34
1552266_at	ADAM32	NM_145004	chr8	38965049	+	3.26	3.21	2.99	3.29	3
1552269_at	SPATA17	NM_138796	chr1	217804694	+	2.92	3.28	3.2	3.2	3.2
1552271_at	PRR22	NM_153359	chr19	5782970	-	5.57	6.04	5.79	6.07	5.84
1552272_a_at	PRR22	NM_153359	chr19	5782970	-	5.59	5.72	5.72	5.72	5.77
1552274_at	PXK	BC014479	chr3	58318616	+	5.77	5.9	5.86	5.86	5.86
1552275_s_at	PXK	BG573647	chr3	58318616	+	5.85	6.03	5.98	6.03	6.22
1552276_a_at	VPS18	NM_080432	chr15	41186627	+	5.48	5.86	5.86	5.91	5.94
1552277_a_at	C9ORF30	NM_080655	chr9	103189641	+	6.39	6.55	6.39	6.39	6.17
1552278_a_at	SLC46A1	NM_080669	chr17	26721660	-	3.31	3.47	3.47	3.48	3.47
1552279_a_at	SLC46A1	AK074161	chr17	26721660	-	6.57	6.66	6.66	6.66	6.66
1552280_at	TIMD4	NM_138379	chr5	156346292	-	4.34	4.13	4.59	4.37	4.37
1552281_at	SLC39A5	NM_173596	chr12	56623819	+	6.39	6.4	6.53	6.36	6.4
1552283_s_at	ZDHHC11	NM_024786	chr5	795719	-	4.22	4.2	4.17	4.48	4.2
1552286_at	ATP6V1E2	NM_080653	chr2	46738987	-	7.63	7.31	7.36	7.29	6.73
1552287_s_at	AFG3L1P	NM_001132	chr16	90038987	+	9.47	9.06	8.96	9.18	8.97
1552288_at	CILP2	BC034926	chr19	19649073	+	3.81	3.82	3.66	3.81	3.84
1552289_a_at	CILP2	BC034926	chr19	19649073	+	3.63	3.63	3.64	3.63	3.46
1552291_at	PIGX	NM_017861	chr3	196439244	+	5.36	5.47	5.15	5.71	5.49
1552293_at	TMEM196	NM_152774	chr7	19758938	-	4.87	4.92	4.92	5.17	4.88
1552295_a_at	SLC39A13	NM_152264	chr11	47430045	+	7.17	7.17	7.22	7.09	7.17
1552296_at	BEST4	NM_153274	chr1	45249258	-	4.44	4.44	4.44	4.44	4.38
1552299_at	AKD1	NM_145025	chr6	109952901	-	4.17	4.17	4.38	4.08	4.42
1552301_a_at	CORO6	NM_032854	chr17	27941773	-	5.64	5.64	5.7	5.65	5.64
1552302_at	TMEM106A	NM_145041	chr17	41363893	+	4.19	3.72	3.68	3.63	3.63
1552303_a_at	TMEM106A	NM_145041	chr17	41363893	+	5.8	5.64	5.77	5.45	5.64
1552304_at	ALG10	NM_032834	chr12	34175215	+	4.11	4.11	4.11	3.96	4.42
1552306_at	ALG10	BC033730	chr12	34175215	+	4.5	4.6	4.28	4.6	4.96
1552307_a_at	TTC39C	NM_153211	chr18	21572736	+	7.54	8.04	7.84	8.25	8.69
1552309_a_at	NEXN	NM_144573	chr1	78354199	+	4.44	4.11	4.11	3.99	4.11
1552310_at	C15ORF40	NM_144597	chr15	83676701	-	8.93	8.69	8.69	8.59	8.36
1552311_a_at	RAX2	NM_032753	chr19	3769095	-	6.8	6.65	6.59	6.63	6.67
1552312_a_at	MFAP3	NM_005927	chr5	153418518	+	4.5	4.83	4.74	5.01	5.02
1552314_a_at	EYA3	NM_172098	chr1	28300818	-	4.41	4.77	4.06	4.49	4.7
1552315_at	GIMAP1	NM_130759	chr7	150413697	+	10.46	9.7	10.38	9.66	9.47
1552316_a_at	GIMAP1	NM_130759	chr7	150413697	+	11.22	10.52	11.05	10.57	10.23
1552318_at	GIMAP1	AK091818	chr7	150413697	+	10.67	10.03	10.93	10.31	10.02
1552319_a_at	KLK8	NM_144506	chr19	51499263	-	3.37	3.32	3.14	3.32	3.32
1552320_a_at	CCDC65	NM_033124	chr12	49297892	+	3.99	4.67	4.62	4.4	4.53
1552321_a_at	CCDC65	NM_033124	chr12	49297892	+	7.41	7.48	7.44	7.41	7.4
1552322_at	FAM122C	NM_138819	chrX	133930442	+	4.04	3.87	4.12	4.22	4.72
1552323_s_at	FAM122C	NM_138819	chrX	133930442	+	7.36	6.76	7.17	7.24	7.58
1552325_at	CCDC11	NM_145020	chr18	47753562	-	2.84	2.68	2.72	2.66	3.04
1552326_a_at	CCDC11	NM_145020	chr18	47753562	-	4.81	4.51	4.73	4.63	4.45
1552327_at	ARMCX4	NM_152583	chrX	100673265	+	5.49	4.64	4.76	4.56	4.32
1552329_at	RBBP6	BC029352	chr16	24550907	+	5.83	5.87	6.24	6.04	6.55
1552330_at	CENPBD1	NM_145039	chr16	90036201	-	4.25	4.25	4.41	4.52	4.22
1552332_at	TRIOBP	NM_138632	chr22	38092994	+	7.41	7.45	7.59	7.64	7.59
1552334_at	TRIOBP	BG571343	chr22	38092994	+	4.18	4.58	4.44	4.53	4.58
1552335_at	CATSPER1	NM_053054	chr11	65784223	-	5.67	5.78	5.83	5.82	5.82
1552337_s_at	HOXD4	NM_014621	chr2	177016112	+	4.5	4.26	4.3	4.26	4.21
1552338_at	GSC	AY177407	chr14	95234560	-	4.62	4.67	4.67	4.7	4.67
1552340_at	SP7	NM_152860	chr12	53720361	-	4.83	4.97	4.85	4.83	4.83
1552343_s_at	PDE7A	NM_002604	chr8	66634053	-	8.43	7.28	7.23	6.88	6.13
1552344_s_at	CNOT7	NM_054026	chr8	17089021	-	5.68	6.09	5.33	5.77	6.04
1552347_at	CRYZL1	NM_145311	chr21	34961649	-	7.94	7.58	7.62	7.62	7.23
1552348_at	PRSS33	NM_152891	chr16	2833953	-	5.48	5.22	5.22	5.22	5.22
1552349_a_at	PRSS33	NM_152891	chr16	2833953	-	5.18	5.5	5.22	5.38	4.92
1552354_at	C19ORF26	NM_152769	chr19	1229946	-	5.98	5.9	6.12	6.18	5.89
1552355_s_at	C19ORF26	NM_152769	chr19	1229946	-	5.36	5.8	5.78	5.77	5.77
1552359_at	C8ORF45	AL833526	chr8	67782983	+	2.98	2.98	2.97	2.98	2.97
1552360_a_at	TIRAP	NM_052887	chr11	126152981	+	5.37	5.69	5.6	5.79	6.16
1552362_a_at	LEAP2	NM_052971	chr5	132209357	+	7.53	6.93	7.3	7.09	6.83
1552364_s_at	MSI2	BC001526	chr17	55333930	+	5.42	5.73	5.93	6.11	6.33
1552365_at	SCIN	NM_033128	chr7	12610202	+	3.21	3.21	3.2	3.31	3.21
1552367_a_at	SCIN	AF276507	chr7	12610202	+	2.99	3.14	3.18	3.19	3.14
1552368_at	CTCFL	NM_080618	chr20	56072223	-	3.26	3.26	3.26	3.26	3.26
1552370_at	C4ORF33	NM_173487	chr4	130014828	+	6.16	6.12	5.85	6.2	6.91
1552372_at	C4ORF33	BC016358	chr4	130014828	+	2.49	2.35	2.49	2.57	2.45
1552373_s_at	C4ORF33	BC016358	chr4	130014828	+	2.77	2.77	2.77	2.77	2.99
1552375_at	ZNF333	NM_032433	chr19	14800869	+	5.5	5.5	5.79	5.48	5.44
1552377_s_at	FAM18B2	NM_145301	chr17	15440293	-	6.43	6.59	6.61	6.59	6.62
1552378_s_at	RDH10	NM_172037	chr8	74207264	+	4.06	4.19	4.06	4.4	4.47
1552379_at	RDH10	BG677577	chr8	74207264	+	2.78	2.53	2.77	2.61	2.86
1552381_at	SRSF12	NM_080743	chr6	89805678	-	2.79	3.14	3	2.98	3.04
1552383_at	FAM71A	NM_153606	chr1	212797788	+	6.27	6.36	6.27	6.27	6.29
1552384_a_at	FAM71A	NM_153606	chr1	212797788	+	5.16	5.26	5.26	5.26	5.34
1552386_at	GAPT	NM_152687	chr5	57787329	+	3.56	3.03	3.16	3.16	2.82
1552388_at	FLJ30901	NM_152514	chr22	0	+	5.18	5.29	5.07	5.24	5.18
1552389_at	C8ORF47	NM_173549	chr8	99076749	+	3.29	2.98	2.94	2.98	2.94
1552390_a_at	C8ORF47	NM_173549	chr8	99076749	+	2.89	3.22	3.02	3.19	3.15
1552391_at	C1ORF65	NM_152610	chr1	223566714	+	3.47	3.47	3.47	3.47	3.57
1552393_at	ENTHD1	NM_152512	chr22	40139049	-	3.21	3.27	3.31	3.4	3.31
1552394_a_at	ENTHD1	NM_152512	chr22	40139049	-	3.45	3.4	3.19	3.02	3.56
1552395_at	TSSK3	NM_052841	chr1	32827861	+	8.17	8.28	8.28	8.28	8.28
1552396_at	WFDC6	NM_080827	chr20	44162835	-	4.25	4.21	3.88	4.17	4.17
1552398_a_at	CHARACTER(0)	NM_138337	chrcharacter(0)	0	+	3.64	3.66	3.95	4.43	3.67
1552399_a_at	BRF1	NM_145696	chr14	105675625	-	4.22	4.22	4.36	4.13	4.22
1552400_a_at	C15ORF27	NM_152335	chr15	76352298	+	3.84	4.01	4.01	4.01	4.05
1552401_a_at	NCRNA00258	NM_138332	chr21	30968359	+	4.33	4.83	5.49	5.3	5.26
1552402_at	CALML6	NM_138705	chr1	1846265	+	3.71	3.95	4.03	3.83	3.95
1552405_at	NLRP5	NM_153447	chr19	56511091	+	4.37	4.28	3.97	4.32	4.22
1552408_at	ODF4	NM_153007	chr17	8243187	+	3.97	4.06	4.36	3.95	3.99
1552409_a_at	ODF4	NM_153007	chr17	8243187	+	5.9	5.87	5.87	5.87	5.73
1552410_at	CLEC4F	NM_173535	chr2	71035778	-	4.22	4.48	4.43	4.43	4.55
1552411_at	CHARACTER(0)	NM_152251	chrcharacter(0)	0	+	6.13	6.62	6.57	6.57	6.57
1552412_a_at	CHARACTER(0)	NM_152251	chrcharacter(0)	0	+	3.47	3.47	3.47	3.47	3.47
1552414_at	WFDC9	NM_147198	chr20	44236578	-	3.68	3.63	3.55	3.68	3.68
1552415_a_at	WFDC9	NM_147198	chr20	44236578	-	4.59	4.56	4.77	4.64	4.69
1552417_a_at	NEDD1	NM_152905	chr12	97301000	+	5.02	5.12	5.3	5.14	5.18
1552418_at	TTLL10	NM_153254	chr1	1109285	+	5.38	5.55	5.65	5.69	5.48
1552419_s_at	TTLL10	NM_153254	chr1	1109285	+	6.73	6.83	6.73	6.79	6.57
1552421_a_at	CALR3	NM_145046	chr19	16589874	-	3.15	3.2	3.01	3.07	3.15
1552422_at	C10ORF25	NM_145022	chr10	45493145	-	4.4	4.19	4.47	4.21	4.21
1552423_at	ETV3	NM_005240	chr1	157102976	-	4.92	5.01	4.95	5.01	5.43
1552424_at	KLHL10	NM_152467	chr17	39994042	+	3.15	3.19	3.27	3.11	3.52
1552425_a_at	KLHL10	NM_152467	chr17	39994042	+	5.12	4.99	5	5	5
1552426_a_at	TM2D3	NM_078474	chr15	102182053	-	10.09	9.67	9.78	9.35	9.39
1552427_at	ZNF485	NM_145312	chr10	44101854	+	4.6	4.11	4.78	4.33	3.74
1552430_at	WDR17	NM_170710	chr4	176986984	+	3	2.82	3.09	2.89	2.82
1552432_at	MFSD6L	BC040487	chr17	8700427	-	5.83	5.82	5.82	5.77	5.77
1552436_a_at	CDH23	NM_052836	chr10	73156690	+	4.92	4.92	5.2	4.81	4.92
1552438_a_at	ANKAR	NM_144708	chr2	190540710	+	3.29	3.32	3.46	3.28	3.32
1552439_s_at	MEGF11	NM_032445	chr15	66187633	-	3.08	3.08	3.04	3.08	2.97
1552440_at	GPR182	BC034761	chr12	57388354	+	3.03	3.11	3.07	3.07	3.07
1552445_a_at	ESX1	NM_153448	chrX	103494719	-	3.26	3.32	3.32	3.31	3.47
1552448_a_at	C8ORF12	NM_054017	chr8	11225910	+	3.47	3.47	3.47	3.47	3.47
1552449_a_at	SCGB1C1	NM_145651	chr11	193079	+	3.42	3.42	3.42	3.42	3.42
1552450_a_at	DNAJC5G	NM_173650	chr2	27498288	+	4.32	4.71	4.48	4.67	4.63
1552452_at	WDR88	NM_173479	chr19	33622997	+	3.85	3.68	3.68	3.64	3.68
1552453_a_at	WDR88	NM_173479	chr19	33622997	+	3.24	3.2	3.28	3.28	3.52
1552455_at	PRUNE2	NM_138818	chr9	79226292	-	3.37	3.56	3.43	3.71	3.56
1552456_a_at	MBD3L2	NM_144614	chr19	7049350	+	3.56	3.99	3.99	4.06	3.99
1552457_a_at	ADAMTSL1	NM_052866	chr9	18474103	+	3.68	3.68	3.68	3.68	3.68
1552458_at	MBD3L1	NM_145208	chr19	8953268	+	2.98	2.87	3.09	2.98	2.98
1552459_a_at	MBD3L1	NM_145208	chr19	8953268	+	4.42	4.45	4.42	4.42	4.42
1552461_at	FAM46D	NM_152630	chrX	79591002	+	2.9	2.95	2.95	2.95	2.95
1552463_at	SERPINB11	NM_080475	chr18	61370193	+	3.6	3.6	3.68	3.37	3.6
1552466_x_at	NCRNA00161	NM_145033	chr21	29911639	+	3.41	3.14	3.36	3.29	3.29
1552467_at	DSCR10	NM_148676	chr21	39578249	+	5.43	5.54	5.74	5.54	5.59
1552468_a_at	DSCR10	NM_148676	chr21	39578249	+	5.22	5.22	5.22	5.09	5.22
1552470_a_at	ABHD11	NM_148914	chr7	73152043	-	3.3	3.52	3.52	3.59	3.83
1552472_a_at	ACAP2	NM_012287	chr3	194995465	-	6.68	7.22	7.02	7.42	7.74
1552473_at	GAMT	NM_138924	chr19	1398607	-	6.92	7.1	7.05	7	6.94
1552474_a_at	GAMT	NM_138924	chr19	1398607	-	6.55	6.55	6.73	6.48	6.55
1552476_s_at	PLCD3	NM_133373	chr17	43189008	-	6.67	6.93	6.67	6.7	6.77
1552477_a_at	IRF6	BC014852	chr1	209961261	-	3.14	3.17	3.54	3.23	3.43
1552478_a_at	IRF6	NM_006147	chr1	209961261	-	3.06	2.99	2.95	2.99	2.95
1552480_s_at	PTPRC	NM_080923	chr1	198608136	+	3.24	3.47	3.11	3.75	3.47
1552481_s_at	MAN1A2	NM_006699	chr1	117910084	+	3.47	3.47	3.47	3.24	3.63
1552482_at	RAPH1	NM_025252	chr2	204306193	-	3.27	3.27	3.27	3.27	3.27
1552484_at	SMCR8	NM_144775	chr17	18218593	+	6.36	6.47	6.36	6.43	6.19
1552485_at	LACTB	NM_171846	chr15	63414031	+	4.34	4.19	4.42	4.42	4.7
1552486_s_at	LACTB	NM_171846	chr15	63414031	+	4.11	3.73	3.85	4.11	4.48
1552487_a_at	BNC1	NM_001717	chr15	83924654	-	3.07	3	3	3	3.04
1552489_s_at	MPP4	NM_033066	chr2	202509597	-	2.93	2.99	2.97	2.93	2.91
1552490_at	LACE1	NM_145315	chr6	108616097	+	3.21	3.21	3.26	3.21	3.3
1552491_at	IDI2	NM_033261	chr10	1064846	-	4.64	4.67	4.67	4.67	4.74
1552493_s_at	CYP11B1	NM_000497	chr8	143953773	-	4.39	4.39	4.43	4.23	4.49
1552494_at	TAF8	NM_138572	chr6	42018250	+	5.66	5.47	5.48	5.47	5.3
1552496_a_at	COBL	NM_015198	chr7	51083909	-	3.21	3.22	3.26	3.22	3.22
1552497_a_at	SLAMF6	NM_052931	chr1	160454819	-	8.63	9.5	8.74	9.19	9.34
1552498_at	ZSCAN20	NM_145238	chr1	33938231	+	4.6	4.67	4.67	4.73	4.67
1552499_a_at	ZSCAN20	NM_145238	chr1	33938231	+	3.85	3.85	3.86	3.82	3.95
1552501_a_at	GPBAR1	NM_170699	chr2	219125737	+	5.14	4.93	5.14	5.25	5.22
1552502_s_at	RHBDL2	NM_017821	chr1	39351478	-	2.9	3.26	3.11	3.11	2.99
1552503_at	FRAS1	NM_032863	chr4	78978723	+	5.16	5.18	5.16	5.18	5.13
1552504_a_at	BRSK1	NM_032430	chr19	55795533	+	4.72	4.95	4.84	4.84	4.83
1552506_at	CRB2	NM_173689	chr9	126118447	+	3.93	4.25	4.05	3.97	3.86
1552507_at	KCNE4	NM_080671	chr2	223916861	+	4.08	3.95	4.08	4.15	4.08
1552508_at	KCNE4	NM_080671	chr2	223916861	+	4.21	4.25	3.96	4.21	4.21
1552509_a_at	CD300LG	NM_145273	chr17	41924515	+	3.57	3.57	3.74	3.57	3.57
1552510_at	SLC34A3	NM_080877	chr9	140125208	+	8.39	8.5	8.59	8.53	8.39
1552511_a_at	CPA6	NM_020361	chr8	68334405	-	2.51	2.73	2.73	2.81	2.7
1552514_at	WBP2NL	NM_152613	chr22	42394728	+	3.21	3.47	3.29	3.47	3.82
1552515_at	HIPK1	NM_152696	chr1	114471995	+	3.78	3.73	3.73	3.73	3.73
1552516_a_at	HIPK1	NM_152696	chr1	114471995	+	5.64	5.69	5.42	5.64	5.5
1552518_s_at	MTBP	NM_022045	chr8	121457665	+	4.22	3.99	4.41	4.28	4.22
1552519_at	ACVR1C	NM_145259	chr2	158383279	-	7.34	6.24	7.01	5.59	4.82
1552520_at	TMEM74	BC030710	chr8	109795345	-	3.26	3.47	3.47	3.58	3.47
1552521_a_at	TMEM74	BC030710	chr8	109795345	-	2.95	2.93	2.77	2.52	2.77
1552522_at	TIGD4	NM_145720	chr4	153690507	-	2.73	2.77	2.66	2.92	2.64
1552523_a_at	TIGD4	NM_145720	chr4	153690507	-	3.32	3.32	3.47	3.32	3.27
1552524_at	ART5	NM_053017	chr11	3659735	-	5.26	5.14	5.26	5.42	5.07
1552526_at	FAM71C	NM_153364	chr12	100041534	+	4.09	4.09	4.25	4.21	4.22
1552528_at	C21ORF67	NM_058189	chr21	46354641	-	6.82	6.6	6.9	6.89	6.91
1552531_a_at	NLRP11	NM_145007	chr19	56296769	-	3.75	3.73	3.68	3.7	3.66
1552532_a_at	ATP6V1C2	NM_144583	chr2	10861774	+	2.94	2.9	2.85	2.9	2.9
1552535_at	CLDN19	NM_148960	chr1	43198763	-	5.6	5.53	5.53	5.51	5.54
1552536_at	VTI1A	NM_145206	chr10	114206755	+	7.37	7.34	6.85	6.91	7.19
1552538_a_at	KIF6	NM_145027	chr6	39302875	-	3.2	3.2	3.2	3.2	2.99
1552540_s_at	IQCD	NM_138451	chr12	113633247	-	4.05	3.8	3.8	3.8	3.74
1552541_at	TAGAP	NM_138810	chr6	159459944	-	7.73	8.22	8.32	8.14	8.25
1552542_s_at	TAGAP	NM_138810	chr6	159459944	-	7.15	7.99	7.95	8.08	8.31
1552543_a_at	STON2	NM_033104	chr14	81736910	-	4.28	4.34	4.61	4.44	4.34
1552544_at	SERPINA12	BC040857	chr14	94953620	-	3.53	3.63	3.57	3.63	3.68
1552546_a_at	LETM2	NM_144652	chr8	38244019	+	3.25	3.37	3.58	3.52	3.86
1552548_at	BSND	NM_057176	chr1	55464616	+	2.91	3.52	3.28	3.28	3.28
1552549_a_at	BSND	NM_057176	chr1	55464616	+	5.37	5.42	5.44	5.42	5.42
1552552_s_at	CLEC4C	NM_130441	chr12	7882010	-	4.4	3.45	3.29	3.42	3.6
1552553_a_at	NLRC4	NM_021209	chr2	32449517	-	3.26	3.22	3.26	3.48	3.26
1552554_a_at	NLRC4	AY027790	chr2	32449517	-	2.72	2.72	2.65	2.72	2.72
1552555_at	PRSS36	NM_173502	chr16	31150250	-	5.72	5.72	5.72	5.72	5.72
1552557_a_at	ZDHHC15	NM_144969	chrX	74670154	-	2.9	2.82	3.12	2.9	2.9
1552558_a_at	RAI1	NM_152256	chr17	17584786	+	5.88	6.03	5.87	5.88	5.84
1552559_a_at	CDK15	NM_139158	chr2	202671197	+	4.08	4.08	4.01	4.13	3.94
1552562_at	ZNF570	NM_144694	chr19	37959981	+	4.75	5.17	5.16	5.16	5.33
1552563_a_at	CHARACTER(0)	NM_145656	chrcharacter(0)	0	+	4.49	4.43	4.36	4.17	4.39
1552564_at	NUDT9P1	NM_153205	chr10	92911760	-	4.65	4.44	4.44	4.06	4.26
1552566_at	BTBD16	NM_144587	chr10	124030820	+	3.64	3.55	3.64	3.69	3.64
1552568_at	RTP3	NM_031440	chr3	46539484	+	4.34	4.61	4.61	4.61	4.61
1552569_a_at	RTP3	NM_031440	chr3	46539484	+	4.52	4.83	5.07	4.83	4.83
1552570_at	TSPEAR	NM_144991	chr21	45917774	-	3.59	3.72	3.68	3.72	3.72
1552572_a_at	MIPOL1	NM_138731	chr14	37667117	+	2.69	2.81	2.82	2.82	2.98
1552573_s_at	MIPOL1	NM_138731	chr14	37667117	+	3.09	2.89	3.14	3.05	2.94
1552575_a_at	C6ORF141	NM_153344	chr6	49518112	+	3.26	3.68	3.76	3.57	3.55
1552576_at	ALMS1P	NM_145300	chr2	73872045	+	4.96	4.63	4.63	4.63	4.63
1552578_a_at	MYO3B	NM_138995	chr2	171034654	+	2.75	2.82	2.86	2.75	2.7
1552579_a_at	ADAM21	NM_003813	chr14	70924216	+	3.8	4	4.41	3.9	3.84
1552580_at	TRIML2	NM_173553	chr4	189012426	-	4.15	4.15	4.28	4.15	4.15
1552582_at	ABCC13	NM_172025	chr21	15646119	+	3.27	3.15	3.27	3.4	3.27
1552583_s_at	ABCC13	NM_172025	chr21	15646119	+	3.42	3.34	3.47	3.42	3.42
1552584_at	IL12RB1	NM_153701	chr19	18181372	-	10.18	10.44	10.15	10.52	10.75
1552585_s_at	GTF2A1L	NM_172196	chr2	48844936	+	3.28	3.28	3.21	3.28	3.24
1552586_at	TRPV3	NM_145068	chr17	3416485	-	5.01	5.16	5.1	5.1	5.12
1552587_at	CNBD1	NM_173538	chr8	87878675	+	3.1	3.57	3.58	3.42	3.29
1552588_a_at	CNBD1	NM_173538	chr8	87878675	+	2.82	3	3	3	3
1552590_a_at	ABCC12	NM_145189	chr16	48116883	-	3.02	3.02	3.02	3.02	3.02
1552592_at	MMP21	NM_147191	chr10	127455027	-	2.92	2.81	3.09	3.21	3.08
1552594_at	TMEM190	NM_139172	chr19	55888203	+	5.47	5.47	5.49	5.47	5.55
1552596_at	GAS2L2	NM_139285	chr17	34071536	-	5.51	5.73	5.89	5.72	5.7
1552598_at	KCNG4	NM_133490	chr16	84255824	-	5.8	5.74	5.74	5.74	5.74
1552599_at	PXT1	NM_152990	chr6	36358328	-	3.26	3.29	3.26	3.28	3.3
1552602_at	CACNG5	NM_145811	chr17	64873450	+	4.3	4.3	4.3	4.24	4.3
1552604_at	C21ORF74	NM_153203	chr21	0	+	3.94	3.94	3.94	3.89	3.95
1552605_s_at	C21ORF74	NM_153203	chr21	0	+	3.4	3.47	3.52	3.47	3.47
1552607_at	NCRNA00204	NM_173168	chrX	153860740	-	7.68	7.16	7.53	7.11	6.73
1552608_at	WFDC11	NM_147197	chr20	44277202	-	4.35	4.35	4.35	4.35	4.35
1552609_s_at	CHARACTER(0)	NM_172139	chrcharacter(0)	0	+	3.99	3.63	3.73	3.66	3.83
1552610_a_at	JAK1	NM_002227	chr1	65298905	-	9.51	9.65	9.31	9.48	9.72
1552611_a_at	JAK1	AL555086	chr1	65298905	-	6.93	8.05	7.31	7.41	7.93
1552612_at	CDC42SE2	NM_020240	chr5	130599701	+	9.48	9.88	8.92	9.22	9.71
1552613_s_at	CDC42SE2	NM_020240	chr5	130599701	+	9.85	10.07	9.42	9.76	10.15
1552615_at	ACACB	NM_001093	chr12	109577201	+	8.56	8.46	8.51	8.44	8.38
1552616_a_at	ACACB	NM_001093	chr12	109577201	+	4.77	4.81	4.83	4.84	4.81
1552617_a_at	RFWD2	NM_022457	chr1	175913966	-	7.68	7.73	7.65	7.47	7.75
1552618_at	STX6	NM_005819	chr1	180942178	-	7.28	7.57	7.26	7.61	7.81
1552619_a_at	ANLN	NM_018685	chr7	36429431	+	3.5	3.61	3.69	3.74	4.08
1552620_at	SPRR4	NM_173080	chr1	152943127	+	6.96	7.27	7.34	7.03	7.27
1552621_at	CHARACTER(0)	BQ613856	chrcharacter(0)	0	+	9.09	8.92	8.4	8.51	8.35
1552622_s_at	CHARACTER(0)	BQ613856	chrcharacter(0)	0	+	7.52	7.03	6.75	6.68	6.56
1552623_at	HSH2D	BC025237	chr19	16244837	+	6.33	6.15	6.22	6.49	6.47
1552625_a_at	TRNT1	AB063105	chr3	3168599	+	5.55	5.38	5.26	5.26	5.14
1552626_a_at	TMEM163	NM_030923	chr2	135213330	-	3.47	3.38	3.47	3.55	3.48
1552627_a_at	ARHGAP5	NM_001173	chr14	32546494	+	3.34	4.52	4.3	4.44	4.3
1552628_a_at	HERPUD2	NM_022373	chr7	35672271	-	7.83	8.47	8.06	8.07	8.22
1552629_a_at	JMJD6	NM_015167	chr17	74714526	-	3.91	4.1	4.06	4.06	4.06
1552630_a_at	SRCAP	NM_006662	chr16	30710461	+	4.9	4.97	4.92	4.9	4.9
1552631_a_at	MAP3K6	NM_145319	chr1	27681669	-	5.26	5.16	5.41	5.07	5.16
1552632_a_at	ARSG	BC012375	chr17	66255322	+	5.57	5.59	5.59	5.59	6.16
1552633_at	ZNF101	NM_033204	chr19	19779662	+	10.72	10.14	11.11	10.18	10
1552634_a_at	ZNF101	NM_033204	chr19	19779662	+	11.5	10.56	11.75	10.8	10.81
1552637_at	PTPN11	NM_080601	chr12	112856535	+	4.17	4.34	4.01	4.21	3.91
1552639_at	KLHDC7B	NM_138433	chr22	50986461	+	6.31	6.31	6.75	6.41	6.38
1552641_s_at	CHARACTER(0)	NM_031921	chrcharacter(0)	0	+	6.65	6.42	6.47	6.47	6.43
1552643_at	ZNF626	NM_145297	chr19	20827508	-	6.7	6.84	6.84	6.7	6.53
1552644_a_at	PHC3	NM_024947	chr3	169805367	-	7.28	7.44	7.25	7.64	7.79
1552646_at	IL11RA	NM_147162	chr9	34652181	+	6.49	7.07	6.97	7.33	7.09
1552648_a_at	TNFRSF10A	NM_003844	chr8	23048970	-	6.73	6.91	6.91	6.89	7.2
1552649_a_at	RFFL	NM_057178	chr17	33336130	-	4.83	5.33	5.17	5.5	6.19
1552651_a_at	RFFL	AK093112	chr17	33336130	-	5.68	6.27	6.2	6.57	6.79
1552652_at	HPS4	NM_152843	chr22	26847446	-	6.92	6.42	6.6	6.36	6.33
1552656_s_at	UHMK1	NM_144624	chr1	162466963	+	5.56	5.56	5.56	5.56	5.56
1552657_a_at	TXNDC2	NM_032243	chr18	9885722	+	4.35	4.7	4.35	4.35	4.26
1552658_a_at	NAV3	NM_014903	chr12	78225068	+	2.91	3.05	2.94	2.98	2.98
1552660_a_at	C5ORF22	BC021215	chr5	31532372	+	4.28	4.16	4.5	4.5	5.33
1552661_at	PCDHGB7	NM_032101	chr5	140797281	+	2.54	2.58	2.6	2.6	2.82
1552662_a_at	PCDHGB7	NM_032101	chr5	140797281	+	3.81	3.99	4.02	3.99	4.08
1552663_a_at	ERC1	NM_015064	chr12	1100403	+	6.1	6.5	6.64	6.5	6.5
1552664_at	FLCN	NM_144997	chr17	17124485	-	7.26	6.97	7.38	7.15	7.11
1552665_at	LOC84989	NM_032903	chr10	65224988	+	3.87	3.9	4.13	3.9	3.9
1552666_a_at	LRRC7	NM_020794	chr1	70225857	+	3.09	3.09	3.08	3.09	3.06
1552667_a_at	SH2D3C	NM_005489	chr9	130500596	-	6.87	6.82	6.69	6.79	6.82
1552669_at	PPP1R3B	NM_024607	chr8	8993773	-	4.37	4.37	4.37	4.47	4.37
1552670_a_at	PPP1R3B	NM_024607	chr8	8993773	-	5.8	5.89	5.8	5.89	5.57
1552671_a_at	SLC9A7	NM_032591	chrX	46466372	-	3.39	3.42	3.47	3.47	3.49
1552672_a_at	IGSF3	NM_001542	chr1	117117030	-	4.83	4.83	4.83	4.83	4.83
1552673_at	RFX6	NM_173560	chr6	117198375	+	2.99	2.99	2.99	3.02	2.99
1552674_at	DIRC1	NM_052952	chr2	189598464	-	2.69	2.82	2.78	2.86	2.78
1552675_at	DNAJB7	NM_145174	chr22	41255554	-	3.24	2.95	2.84	2.95	2.95
1552676_at	UCN3	NM_053049	chr10	5406975	+	5.56	5.74	5.76	5.74	5.41
1552677_a_at	DIP2A	NM_015151	chr21	47878861	+	4.56	4.64	4.67	4.67	4.69
1552678_a_at	USP28	NM_020886	chr11	113668597	-	5.74	5.82	5.85	5.98	5.82
1552680_a_at	CASC5	NM_020380	chr15	40886446	+	3.27	3.22	3.4	3.67	3.96
1552682_a_at	CASC5	NM_144508	chr15	40886446	+	3.09	3.27	3.27	3.31	3.27
1552684_a_at	SENP8	NM_145204	chr15	72406598	+	3.32	3.32	3.31	3.37	3.32
1552685_a_at	GRHL1	NM_014552	chr2	10091791	+	4.33	4.63	4.16	4.41	4.41
1552686_at	C20ORF152	NM_080834	chr20	34556528	+	5.07	4.77	4.81	4.77	4.81
1552687_a_at	C20ORF152	NM_080834	chr20	34556528	+	4.67	4.67	4.82	4.54	4.67
1552689_at	CASKIN1	NM_020764	chr16	2227183	-	6.08	6.25	6.23	6.25	6.28
1552690_a_at	CACNA2D4	NM_172364	chr12	1901123	-	5.06	5.25	5.06	5.06	5.06
1552691_at	ARL11	NM_138450	chr13	50202434	+	2.71	2.71	2.95	2.7	2.86
1552693_at	ARL11	NM_138450	chr13	50202434	+	3.47	3.47	3.26	3.76	3.47
1552694_at	SLC2A13	NM_052885	chr12	40148824	-	2.29	2.53	2.56	2.61	2.72
1552695_a_at	SLC2A13	NM_052885	chr12	40148824	-	3.79	4.31	4.47	4.31	4.31
1552696_at	NIPA1	NM_144599	chr15	23043280	-	3.67	4.13	4	4.13	4.53
1552698_at	MGC16703	NM_145042	chr22	21362503	-	5.59	5.69	5.8	5.69	5.53
1552701_a_at	CARD16	NM_052889	chr11	104912052	-	9.32	9.9	9.39	10.42	10.81
1552703_s_at	CHARACTER(0)	NM_052889	chrcharacter(0)	0	+	8.92	9.34	8.92	9.7	10.06
1552705_at	DUSP19	BC035000	chr2	183943286	+	3.42	3.37	3.37	3.37	3.37
1552708_a_at	DUSP19	AB038770	chr2	183943286	+	3.14	3.06	3.14	3.14	3.23
1552711_a_at	CYB5D1	NM_144607	chr17	7761063	+	7.33	6.86	7.16	6.91	6.66
1552712_a_at	NMNAT2	NM_170706	chr1	183217378	-	4.11	4.11	4.16	4.06	4.27
1552713_a_at	SLC4A1	NM_000342	chr17	42325758	-	3.04	3.4	3.2	3.11	3.11
1552714_at	CREG2	NM_153836	chr2	101964815	-	3.42	3.32	3.42	3.43	3.42
1552715_a_at	RXFP1	NM_021634	chr4	159443046	+	2.86	3.04	2.8	2.96	2.98
1552716_at	SPEF2	NM_144722	chr5	35617988	+	6.21	6.05	5.88	5.5	4.37
1552717_s_at	CHARACTER(0)	NM_153243	chrcharacter(0)	0	+	4.66	4.71	4.85	4.82	4.72
1552718_at	DTD1	NM_080820	chr20	18568555	+	4.58	4.58	4.58	4.57	4.58
1552719_at	CASC4	NM_138423	chr15	44580928	+	6.77	6.2	6.35	6.1	5.86
1552721_a_at	FGF1	NM_033136	chr5	141971743	-	3.5	3.5	3.5	3.37	3.5
1552722_at	ARPP21	NM_016300	chr3	35683848	+	2.82	2.95	2.9	2.82	2.76
1552724_at	RHOXF1	AY099086	chrX	119243024	-	5.52	5.32	5.63	6.75	7.22
1552725_s_at	ADAMTS17	NM_139057	chr15	100511642	-	4.67	4.72	4.67	4.67	4.54
1552726_at	ADAMTS17	AA022668	chr15	100511642	-	5.71	5.42	5.3	5.3	4.85
1552727_s_at	ADAMTS17	AA022668	chr15	100511642	-	8.17	7.28	7.78	6.86	6.07
1552729_at	SNHG7	NM_032887	chr9	139619685	-	6.93	6.69	6.72	6.69	6.36
1552730_at	DHH	NM_021044	chr12	49483207	-	3.99	4.34	4.34	4.34	4.35
1552731_at	ABRA	NM_139166	chr8	107771711	-	3.17	3.27	3.27	3.27	3.37
1552732_at	ABRA	AL832152	chr8	107771711	-	3.1	2.9	3.06	3.06	2.86
1552733_at	KLHDC1	NM_172193	chr14	50159822	+	7.93	6.92	7.4	6.79	6.1
1552734_at	RICTOR	NM_152756	chr5	38938021	-	3.63	3.63	3.64	3.47	3.69
1552735_at	CHARACTER(0)	AL832028	chrcharacter(0)	0	+	3	3.24	3.3	3.24	3.24
1552736_a_at	NETO1	NM_138966	chr18	70501276	-	3.09	3.21	3.38	3.26	2.99
1552737_s_at	WWP2	NM_007014	chr16	69796273	+	4.79	3.96	4.46	4.47	4.71
1552738_a_at	ST7L	NM_138729	chr1	113084416	-	4.11	4.17	4.05	4.11	4.21
1552739_s_at	ST7L	NM_138729	chr1	113084416	-	5.69	5.69	5.54	5.74	5.76
1552740_at	C2ORF15	NM_144706	chr2	99758184	+	3.53	3.3	3.26	3.18	2.95
1552742_at	KCNH8	NM_144633	chr3	19190016	+	3.09	2.93	2.93	2.93	2.8
1552743_at	MCF2L	NM_024979	chr13	113622756	+	3.36	3.48	3.26	3.3	3.41
1552745_at	SLCO6A1	NM_173488	chr5	101707653	-	3.26	3.17	3.44	3.04	3.34
1552747_a_at	C3ORF48	NM_144714	chr3	20021453	-	2.7	2.86	3.2	2.74	2.86
1552749_a_at	KLC3	NM_145275	chr19	45843997	+	7.2	7.28	7.23	7.23	7.23
1552750_at	CIB3	NM_054113	chr19	16272179	-	3.03	3.24	3.2	3.19	3.19
1552751_a_at	CIB3	NM_054113	chr19	16272179	-	3.88	4.13	3.8	3.95	4.05
1552752_a_at	CADM2	NM_153184	chr3	85008132	+	3.76	3.63	3.79	3.63	3.63
1552754_a_at	CADM2	AA640422	chr3	85008132	+	2.77	2.77	3.09	2.71	2.77
1552755_at	C9ORF66	NM_152569	chr9	213108	-	3.51	3.68	3.68	3.68	3.72
1552757_s_at	C9ORF66	AI478419	chr9	213108	-	3.8	3.8	3.8	3.7	3.8
1552758_at	HDAC9	NM_058176	chr7	18535368	+	3.2	3.24	3.2	3.19	3.24
1552760_at	HDAC9	BM726008	chr7	18535368	+	3.04	2.73	2.78	3.15	3.28
1552761_at	SLC16A11	NM_153357	chr17	6944948	-	5.6	5.5	5.77	5.77	5.78
1552763_at	TMEM67	NM_153704	chr8	94767071	+	2.87	2.9	2.9	3.03	2.9
1552765_x_at	TMEM67	NM_153704	chr8	94767071	+	2.77	3.2	3.03	3.03	2.95
1552766_at	HS6ST2	NM_147174	chrX	131760037	-	2.84	2.86	2.84	2.86	2.9
1552767_a_at	HS6ST2	NM_147174	chrX	131760037	-	2.95	2.95	2.95	2.9	2.95
1552768_at	CAMKK1	NM_172207	chr17	3768452	-	5.43	5.43	5.43	5.43	5.43
1552769_at	ZNF625	NM_145233	chr19	12255710	-	5.36	5.26	5.36	5.36	5.51
1552770_s_at	ZNF563	NM_145276	chr19	12428305	-	4.12	3.85	4.06	3.85	3.84
1552771_a_at	LIN9	NM_173083	chr1	226418860	-	3.09	3.45	3.09	2.92	3.26
1552772_at	CLEC4D	NM_080387	chr12	8666135	+	3.59	3.63	3.63	3.63	3.63
1552773_at	CLEC4D	BC032313	chr12	8666135	+	3.74	3.69	3.75	3.74	3.74
1552774_a_at	SLC25A27	NM_004277	chr6	46620678	+	3.57	3.23	3.55	3.34	3.34
1552775_at	GPRC6A	NM_148963	chr6	117113247	-	5.93	5.93	6.1	5.93	5.73
1552777_a_at	RAET1E	NM_139165	chr6	150209600	-	4.43	4.39	4.43	4.53	4.43
1552779_a_at	SLC44A5	NM_152697	chr1	75672075	-	3.07	3.07	3.03	3.07	3.07
1552782_at	SLC44A5	AK091400	chr1	75672075	-	2.78	3.01	2.68	2.78	2.68
1552783_at	ZNF417	NM_152475	chr19	58417142	-	3.05	3.14	3.14	3.14	3.27
1552785_at	ZNF781	NM_152605	chr19	38158649	-	4.59	4.13	4.2	4.02	3.84
1552787_at	HELB	NM_033647	chr12	66696355	+	6.98	7.03	6.82	6.95	7.04
1552788_a_at	HELB	NM_033647	chr12	66696355	+	6.92	7.29	6.83	7.22	7.38
1552789_at	SEC62	NM_153039	chr3	169684579	+	7.26	6.86	7.24	6.77	6.64
1552790_a_at	SEC62	NM_153039	chr3	169684579	+	9.69	9.11	9.59	9.12	8.72
1552791_a_at	TRDN	NM_006073	chr6	123537482	-	2.82	2.82	2.73	2.82	2.82
1552792_at	SOCS4	NM_080867	chr14	55493843	+	3.47	3.5	3.67	3.98	3.67
1552793_at	C8ORF31	NM_173687	chr8	144120678	+	3.91	3.95	3.98	4.08	3.95
1552794_a_at	ZNF547	NM_173631	chr19	57874890	+	2.95	3.04	3.55	3.12	2.81
1552796_a_at	SIM1	NM_005068	chr6	100836750	-	3.54	3.57	3.51	3.57	3.7
1552797_s_at	PROM2	NM_144707	chr2	95940200	+	3.22	3.35	3.2	3.21	3.22
1552798_a_at	TLR4	NM_138557	chr9	120466459	+	5.3	5.3	5.22	5.3	5.3
1552799_at	TSNARE1	NM_145003	chr8	143293441	-	4.86	5.12	5.12	5.16	5.14
1552800_at	ABHD11	NM_148916	chr7	73152043	-	6.82	7.11	7.1	7.11	7.11
1552801_at	CAPN13	NM_144575	chr2	30945639	-	3.22	3.4	3.01	3.15	3.18
1552803_a_at	STMN1	NM_152497	chr1	26226608	-	3.66	3.37	3.4	3.37	3.14
1552804_a_at	TIRAP	NM_148910	chr11	126152981	+	5.63	5.94	5.94	5.98	5.94
1552806_a_at	CHARACTER(0)	NM_033130	chrcharacter(0)	0	+	3.57	3.46	3.93	3.57	3.57
1552807_a_at	CHARACTER(0)	AF301007	chrcharacter(0)	0	+	4.99	5.47	5.5	5.68	5.43
1552808_at	ADAMTSL1	NM_139264	chr9	18474103	+	2.9	2.94	3.02	2.94	2.93
1552809_at	RFX4	NM_002920	chr12	106977032	+	4.29	3.59	3.67	3.63	3.63
1552811_at	WFIKKN1	NM_053284	chr16	681011	+	5.72	5.72	5.72	5.64	5.72
1552812_a_at	SENP1	NM_014554	chr12	48436757	-	5.12	5.19	5.36	5.36	5.93
1552813_at	KLF14	NM_138693	chr7	130417396	-	5.87	5.82	5.85	6.18	5.85
1552814_a_at	KLF14	NM_138693	chr7	130417396	-	4.17	4.27	4.18	4.26	4.07
1552816_at	NXNL2	NM_145283	chr9	91150015	+	2.91	2.68	2.68	2.68	2.6
1552818_a_at	BRS3	NM_001727	chrX	135570124	+	2.91	3.08	3.08	3.23	3.08
1552819_at	NCRNA00205	NM_153454	chr21	0	+	4.36	4.36	4.36	4.53	4.32
1552822_at	TMX3	NM_019022	chr18	66340926	-	3.13	3.42	3.08	3.02	3.13
1552825_at	ZNF396	NM_145756	chr18	32946660	-	3.52	3.52	3.52	3.48	3.58
1552826_at	SLC26A7	NM_134266	chr8	92261515	+	2.66	2.78	2.82	2.78	2.9
1552827_s_at	SLC26A7	NM_134266	chr8	92261515	+	3.39	3.35	3.47	3.39	3.39
1552828_at	SNX18	NM_052870	chr5	53813588	+	4.91	4.97	5.01	5.01	5.01
1552829_at	CHARACTER(0)	NM_018505	chrcharacter(0)	0	+	6.75	6.75	6	7.4	8.64
1552830_at	FBXO39	NM_153230	chr17	6679551	+	3.19	3.25	3.23	3.23	3.23
1552833_at	B3GNT6	NM_138706	chr11	76745434	+	4.54	4.92	5	5.17	5
1552834_at	B3GNT6	BC025357	chr11	76745434	+	6.27	6.17	6.17	6.16	6.13
1552835_at	DENND1B	NM_144977	chr1	197521384	-	4.91	4.97	4.87	5.02	4.99
1552836_at	ZNF619	NM_173656	chr3	40518603	+	5.42	5.49	5.51	5.43	5.49
1552837_at	ICK	NM_173041	chr6	52866097	-	2.6	2.68	2.53	2.6	2.73
1552839_at	FAM71D	NM_173526	chr14	67656145	+	3.25	3.81	3.57	3.54	3.29
1552841_s_at	BCL2L14	NM_138724	chr12	12223877	+	3.24	3.25	3.46	3.24	3.11
1552842_at	HS6ST3	NM_153456	chr13	96743092	+	4.06	4.15	4.06	4.06	3.8
1552843_at	SLC26A1	NM_134425	chr4	981446	-	3.37	3.33	3.37	3.37	3.37
1552845_at	CLDN15	NM_138429	chr7	100875373	-	6.98	6.86	6.86	7.04	6.73
1552846_s_at	RAB42	NM_152304	chr1	28918711	+	6.08	5.95	5.71	5.93	5.93
1552848_a_at	PTCHD1	NM_173495	chrX	23352984	+	3.67	3.67	3.84	3.67	3.65
1552849_at	C2ORF65	NM_138804	chr2	74785018	-	2.82	2.77	2.82	2.82	2.86
1552851_at	ZSCAN4	NM_152677	chr19	58180302	+	2.95	2.9	2.95	2.95	2.95
1552852_a_at	ZSCAN4	NM_152677	chr19	58180302	+	3.35	3.35	3.23	3.43	3.47
1552853_at	VWA5B1	NM_144623	chr1	20617411	+	4.18	4.39	4.42	4.39	4.39
1552854_a_at	VWA5B1	NM_144623	chr1	20617411	+	3.69	3.86	3.8	3.83	3.83
1552856_at	TMEM148	NM_153238	chr16	0	+	3.47	3.46	3.47	3.49	3.37
1552857_a_at	HTR6	NM_000871	chr1	19991779	+	4.41	4.32	4.41	4.47	4.43
1552858_at	MAGEB6	NM_173523	chrX	26210556	+	2.57	2.64	2.64	2.64	2.82
1552860_at	TCEB3C	NM_145653	chr18	44554574	-	3.99	4.06	4.06	4.26	4.06
1552862_at	C1ORF104	NM_173639	chr1	155290251	-	4.44	4.48	4.44	4.44	4.3
1552863_a_at	CACNG6	NM_145815	chr19	54495541	+	7.51	7.69	7.67	7.72	7.69
1552865_a_at	IFLTD1	NM_152590	chr12	25652785	-	5.56	5.55	5.44	5.44	5.22
1552867_at	CHARACTER(0)	NM_138474	chrcharacter(0)	0	+	3.76	3.78	3.42	3.18	3.42
1552868_at	C19ORF23	NM_152480	chr19	1267470	-	5.93	5.89	5.99	5.93	5.87
1552870_s_at	AXDND1	NM_144696	chr1	179334854	+	2.81	3.04	2.96	2.86	2.86
1552872_at	ASMTL-AS1	NM_025091	chrc("X", "Y")	1519423	+	5.07	5.07	5.07	5.12	4.77
1552873_s_at	ASMTL-AS1	NM_025091	chrc("X", "Y")	1519423	+	6.54	6.54	6.54	6.64	6.45
1552875_a_at	CD200R1	NM_138939	chr3	112647764	-	3.69	3.63	3.54	3.45	3.54
1552876_at	C21ORF89	NM_153755	chr21	0	+	3.47	3.47	3.51	3.47	3.47
1552877_s_at	C21ORF89	NM_153755	chr21	0	+	4.21	4.43	4.25	4.39	4.18
1552878_at	ATOH7	BC032621	chr10	69990385	-	2.86	2.73	2.86	2.82	2.82
1552879_a_at	ATOH7	BC032621	chr10	69990385	-	3.3	3.32	3.15	3.3	3.25
1552880_at	SEC16B	NM_033127	chr1	177898241	-	3.15	2.89	3.06	2.95	2.73
1552882_a_at	FAM123B	NM_152424	chrX	63404997	-	3.72	3.73	3.76	3.73	3.73
1552884_at	NKX6-3	NM_152568	chr8	41503828	-	4.77	5	4.93	4.98	4.93
1552885_a_at	NKX6-3	NM_152568	chr8	41503828	-	6.01	6.15	6.17	6.3	6.17
1552887_at	C10ORF27	NM_152710	chr10	72530994	-	5.51	5.74	5.52	5.52	5.52
1552889_a_at	EXOC3L2	NM_138568	chr19	45715878	-	6.9	6.98	6.98	6.98	6.98
1552890_a_at	CABP4	NM_145200	chr11	67222817	+	3.84	3.84	3.84	3.84	3.84
1552892_at	TNFRSF13C	NM_052945	chr22	42321035	-	5.77	5.94	6	5.94	6.02
1552893_at	CAMK2N2	NM_033259	chr3	183977002	-	5.83	5.81	5.84	5.8	5.7
1552895_a_at	ANKRD30BP2	NM_153773	chr21	14410486	+	2.93	2.89	3.05	3.09	3.01
1552897_a_at	KCNG3	NM_133329	chr2	42669158	-	3.24	3.24	3.4	3.11	3.35
1552898_a_at	KCNG3	AF348982	chr2	42669158	-	3.32	3.39	3.34	3.39	3.39
1552899_at	MGC34034	NM_153224	chr6	134142284	+	5.14	5.14	5.14	5.16	5.14
1552900_a_at	MGC34034	NM_153224	chr6	134142284	+	3.54	3.59	3.63	3.67	3.45
1552902_a_at	FOXP2	NM_148898	chr7	113726364	+	3.99	4.16	4.27	4.05	3.99
1552903_at	B4GALNT2	NM_153446	chr17	47209821	+	4.17	4.22	4.12	4.22	4.22
1552904_at	NETO1	NM_138999	chr18	70501276	-	2.82	2.86	2.82	2.82	2.68
1552906_at	FMR1NB	NM_152578	chrX	147062848	+	2.73	2.49	2.69	2.69	2.88
1552908_at	C1ORF150	NM_145278	chr1	247712450	+	2.82	2.82	2.82	2.8	2.9
1552910_at	SIGLEC11	NM_052884	chr19	50452251	-	3.8	3.86	3.8	3.8	3.8
1552911_at	SIGLEC11	AB072038	chr19	50452251	-	4.46	4.56	4.21	4.37	4.37
1552912_a_at	IL23R	NM_144701	chr1	67632168	+	3.04	3.04	3.04	2.89	3.04
1552913_at	MAGEB18	NM_173699	chrX	26156459	+	2.68	2.76	2.65	2.68	2.68
1552914_a_at	CD276	NM_025240	chr15	73976621	+	3.84	3.83	3.88	3.84	3.84
1552915_at	IL28A	NM_172138	chr19	39759156	+	4.17	4.29	4.22	4.22	4.22
1552917_at	IL29	NM_172140	chr19	39786964	+	4.22	4.45	4.13	4.19	4.31
1552919_at	C4ORF36	NM_144645	chr4	87797358	-	3.17	3.17	3.17	3.24	3.17
1552921_a_at	FIGNL1	NM_022116	chr7	50511833	-	4.81	5.05	5.05	5.05	5.05
1552922_at	RIMS1	NM_014989	chr6	72596649	+	2.96	2.99	2.99	2.99	2.99
1552923_a_at	PITPNM2	NM_020845	chr12	123468026	-	3.82	4.06	4.09	4.06	4.05
1552924_a_at	PITPNM2	AL133612	chr12	123468026	-	5.91	5.37	6.35	5.91	6.09
1552925_at	PCDH10	NM_020815	chr4	134070469	+	3.67	4.07	3.94	3.91	3.91
1552927_at	TAB3	NM_152787	chrX	30845559	-	4.06	4.24	3.57	4.06	4.22
1552928_s_at	TAB3	NM_152787	chrX	30845559	-	3.74	3.88	3.89	4.22	4.74
1552929_at	GRK7	NM_139209	chr3	141497042	+	3.39	3.52	3.64	3.52	3.52
1552930_at	MMEL1	NM_033467	chr1	2522080	-	7.25	6.95	7.5	7.2	7.2
1552931_a_at	PDE8A	NM_002605	chr15	85525204	+	5.75	5.71	5.76	5.73	5.49
1552932_at	NLRP6	NM_138329	chr11	278569	+	3.57	3.6	3.73	3.6	3.6
1552933_at	AKNAD1	NM_152763	chr1	109358531	-	3.3	3.3	3.3	3.28	3.38
1552935_at	ZCCHC5	NM_152694	chrX	77911565	-	4.45	4.67	4.52	4.53	4.53
1552937_s_at	ATRIP	NM_130384	chr3	48488217	+	7.23	7.34	7.15	7.23	7.23
1552938_at	ZIC5	NM_033132	chr13	100615274	-	3.33	3.35	3.31	3.33	3.29
1552939_at	ANGPT1	NM_139290	chr8	108261710	-	2.82	2.75	2.86	2.77	2.72
1552940_at	TEDDM1	NM_172000	chr1	182367253	-	3.36	3.52	3.32	3.4	3.41
1552942_at	FLJ30430	NM_153009	chr1	0	+	4.12	4.87	4.73	4.47	4.54
1552943_at	GABRG1	NM_173536	chr4	46037788	-	2.88	2.77	2.77	2.77	2.77
1552944_a_at	PANX2	NM_052839	chr22	50609159	+	7.74	8.14	8.07	8.07	8.1
1552946_at	ZNF114	NM_153608	chr19	48774653	+	2.94	3.13	3.17	3.19	3.17
1552947_x_at	ZNF114	NM_153608	chr19	48774653	+	3.14	3.14	3.14	3.27	3.13
1552948_at	CCDC27	NM_152492	chr1	3668964	+	4.14	4	4.26	3.91	4
1552950_at	C15ORF26	NM_173528	chr15	81426643	+	2.99	2.99	2.95	3.02	3.11
1552952_at	RBMY2FP	NM_144971	chrY	24455005	+	3.62	3.33	3.26	3.21	3.32
1552953_a_at	NEUROD2	NM_006160	chr17	37760021	-	4.85	4.77	4.77	4.77	4.79
1552954_at	C5ORF17	NM_173668	chr5	0	+	3.47	3.45	3.42	3.42	3.42
1552955_at	CHARACTER(0)	NM_054029	chrcharacter(0)	0	+	3.93	4.27	4.41	4.27	4.27
1552957_at	DNAH6	NM_145299	chr2	84743578	+	3.42	3.47	3.47	3.47	3.47
1552960_at	LRRC15	NM_130830	chr3	194075976	-	3.5	3.52	3.49	3.59	3.52
1552961_at	CHARACTER(0)	NM_032908	chrcharacter(0)	0	+	3.54	3.57	3.57	3.57	3.57
1552964_at	C10ORF93	NM_173572	chr10	134742690	-	4.77	4.77	4.77	4.65	4.77
1552965_a_at	B3GNT7	NM_145236	chr2	232260334	+	3.89	3.85	4.05	3.91	3.91
1552967_at	ZNF645	NM_152577	chrX	22291059	+	4.52	4.59	4.46	4.64	4.62
1552969_a_at	ZMYM6	NM_145310	chr1	35451768	-	2.9	2.9	2.86	2.9	2.9
1552970_s_at	ZMYM6	NM_145310	chr1	35451768	-	3.21	3.21	3.21	3.21	3.21
1552971_at	SGCZ	NM_139167	chr8	13947373	-	3.42	3.24	3.42	3.37	3.29
1552972_at	CHARACTER(0)	NM_152711	chrcharacter(0)	0	+	2.61	2.61	2.82	2.69	2.69
1552973_at	WNT9B	NM_003396	chr17	44928967	+	3.9	4.01	4.09	3.93	4
1552974_at	CHARACTER(0)	NM_014130	chrcharacter(0)	0	+	2.73	2.61	2.86	2.77	2.73
1552975_x_at	CHARACTER(0)	NM_014130	chrcharacter(0)	0	+	3.11	2.95	2.95	2.95	2.77
1552976_at	DNAJB13	NM_153614	chr11	73661363	+	6.61	6.61	6.85	6.62	6.53
1552977_a_at	CNPY3	NM_006586	chr6	42896859	+	6.82	6.56	6.79	6.47	6.37
1552978_a_at	SCAMP1	NM_052822	chr5	77656338	+	5.8	6.05	5.99	5.8	6.29
1552979_at	C2ORF52	NM_173513	chr2	232373136	-	2.69	2.82	2.87	2.82	2.82
1552980_at	HAS3	NM_138612	chr16	69140159	+	3.8	4.02	3.8	3.8	3.8
1552982_a_at	FGF4	NM_002007	chr11	69587796	-	3.63	3.97	3.84	3.75	3.84
1552985_at	SLC30A8	NM_173851	chr8	117962511	+	4.75	4.95	4.87	4.87	4.87
1552986_at	LOC142937	NM_138470	chr10	0	+	3.74	4.39	4	4	3.97
1552987_a_at	MGC42157	NM_153241	chr4	0	+	2.77	2.77	2.74	2.77	2.77
1552988_at	C11ORF65	NM_152587	chr11	108253727	-	3.14	3	3.01	3.08	3.08
1552990_at	FAM71E2	NM_152656	chr19	55866276	-	4.13	4.17	4.37	4.44	4.37
1552991_at	OR5P2	NM_153444	chr11	7817520	-	4	4	4	4	4
1552993_at	DYDC1	NM_138812	chr10	82095863	-	2.77	2.85	2.88	2.96	2.88
1552995_at	IL27	NM_145659	chr16	28510683	-	6.08	6.13	6.13	6.21	6.13
1552997_a_at	IQCF1	NM_152397	chr3	51928892	-	5.07	5.33	5.45	5.33	5.22
1552998_at	DEFB125	NM_153325	chr20	68350	+	3.32	3.32	3.35	3.32	3.32
1552999_a_at	WFDC10B	NM_172006	chr20	44313290	-	3.84	4.22	4.69	4.21	4.26
1553002_at	CHARACTER(0)	NM_152250	chrcharacter(0)	0	+	3.14	3.32	3.32	3.22	3.49
1553003_at	PKHD1	NM_170724	chr6	51585647	-	3.68	3.91	3.63	3.63	3.63
1553004_at	PKD1L1	NM_138295	chr7	47814289	-	4.01	4	3.94	4	3.9
1553006_at	GPR112	NM_153834	chrX	135383121	+	3.32	3.27	3.27	3.27	3.12
1553007_a_at	ODZ1	NM_014253	chrX	123509756	-	3.84	3.79	3.84	3.8	3.93
1553009_s_at	REXO1L1	NM_172239	chr8	86758550	-	3.66	3.63	3.63	3.63	3.63
1553011_at	TAF1L	NM_153809	chr9	32629451	-	4.53	4.34	4.55	4.45	4.25
1553013_at	CNTNAP5	NM_130773	chr2	124782863	+	3.99	3.95	3.65	3.93	3.95
1553015_a_at	RECQL4	NM_004260	chr8	145736666	-	6.31	6.41	6.22	6.5	6.61
1553016_at	GPR113	NM_153835	chr2	26532812	-	4.72	4.72	4.72	4.72	4.76
1553019_at	TMC2	NM_080751	chr20	2517252	+	6.17	6.19	6.19	6.19	6.25
1553020_at	SMCR5	NM_144774	chr17	17679999	-	3.38	3.15	3.19	3.19	3.05
1553021_s_at	BICD2	NM_015250	chr9	95473644	-	3.98	3.81	3.93	3.85	4.1
1553022_at	ZIM3	NM_052882	chr19	57645463	-	2.91	3.08	2.91	2.96	2.95
1553023_a_at	NOX5	NM_024505	chr15	69222838	+	5.28	5.64	5.62	5.63	5.59
1553024_at	DAOA-AS1	NM_172368	chr13	0	+	2.95	2.95	3.05	2.74	2.95
1553025_at	GPR126	NM_020455	chr6	142623055	+	3.09	3.08	3.22	3.07	3.09
1553027_a_at	KLHL4	NM_057162	chrX	86772714	+	4	3.98	4	4	4
1553028_at	GPR156	NM_153002	chr3	119884327	-	3.96	4.04	3.96	3.98	3.96
1553030_a_at	SUOX	NM_000456	chr12	56391042	+	4.8	4.38	5.57	4.93	4.93
1553031_at	GPR115	NM_153838	chr6	47666288	+	3.71	3.97	3.73	3.86	3.86
1553032_at	IL31RA	NM_139017	chr5	55147333	+	3.18	3.43	3.31	3.31	3.26
1553033_at	SYTL5	NM_138780	chrX	37865834	+	3.21	3.37	3.61	3.37	3.37
1553034_at	SDCCAG8	NM_006642	chr1	243419319	+	4.98	4.73	4.92	4.66	4.77
1553036_at	GPR111	NM_153839	chr6	47624325	+	3.72	3.72	3.72	3.72	3.72
1553037_a_at	SYN2	NM_133625	chr3	12045861	+	4.09	4	3.8	4	4
1553039_a_at	ASB10	NM_080871	chr7	150872784	-	6.89	7.2	7.3	7.2	7.26
1553041_at	HTR3C	NM_130770	chr3	183770834	+	4.11	4.17	4.06	4.11	4.11
1553042_a_at	NFKBID	NM_032721	chr19	36379142	-	5.17	5.17	5.05	5.25	5.02
1553043_a_at	CD300LF	NM_139018	chr17	72690452	-	5.66	5.81	5.83	6.25	5.66
1553044_at	GJA10	NM_032602	chr6	90604187	+	4.5	4.5	4.18	4.54	4.54
1553045_at	WNT9A	NM_003395	chr1	228109164	-	3.44	3.73	3.63	3.63	3.8
1553046_s_at	GAL3ST2	NM_022134	chr2	242716239	+	5.41	5.46	5.41	5.41	5.4
1553047_at	PIP4K2B	NM_138687	chr17	36921944	-	6.22	6.22	6.2	6.22	6.09
1553048_a_at	PIP4K2B	NM_138687	chr17	36921944	-	5.02	5.49	4.84	5.02	5.02
1553051_s_at	ODF3	NM_053280	chr11	196760	+	3.3	3.57	3.57	3.57	3.57
1553052_at	WFDC13	NM_172005	chr20	44330654	+	3.04	2.86	3	2.83	3
1553053_at	C14ORF48	NM_152777	chr14	94463615	+	4	4	4.13	4	4
1553055_a_at	SLFN5	NM_144975	chr17	33570085	+	6.4	6.21	6.58	6.53	7.26
1553057_at	SERPINB12	NM_080474	chr18	61223392	+	4.28	4.28	4.28	4.4	4
1553058_at	GIPC3	NM_133261	chr19	3585568	+	3.87	3.82	3.87	3.91	3.87
1553059_at	PGLYRP3	NM_052891	chr1	153270337	-	3.57	3.57	3.81	3.57	3.56
1553060_at	PSKH2	NM_033126	chr8	87060692	-	5.11	5.05	5.05	5.05	4.94
1553061_at	OR6W1P	NM_033519	chr7	142759380	-	4	4	4.12	4	4
1553062_at	MOGAT1	NM_058165	chr2	223536456	+	4.63	4.99	5.07	5.18	5.04
1553063_at	GPR78	NM_080819	chr4	8582290	+	4.9	4.93	4.93	4.93	4.93
1553064_at	H1FOO	NM_153833	chr3	129262056	+	3.53	3.74	3.83	3.8	3.74
1553066_at	TAAR9	NM_175057	chr6	132859426	+	3.99	3.93	3.99	4.08	3.94
1553067_a_at	GNRHR2	NM_057163	chr1	145509819	-	4.72	4.72	5.08	4.84	4.72
1553069_at	NCRNA00257	NM_153455	chr21	40685860	-	3.82	4.37	4.11	4.33	4.11
1553070_a_at	MYOZ3	NM_133371	chr5	150040403	+	3.52	3.83	3.83	3.7	3.53
1553071_a_at	MYOZ3	NM_133371	chr5	150040403	+	4.25	4.35	4.35	4.35	4.35
1553072_at	BNIPL	NM_138279	chr1	151009028	+	3.88	4	4.01	4	3.87
1553074_at	ASB11	NM_080873	chrX	15301626	-	3.52	3.52	3.52	3.56	3.29
1553075_a_at	OFCC1	AF548121	chr6	0	+	2.84	2.84	2.69	2.76	2.72
1553076_at	OFCC1	NM_153003	chr6	0	+	4.17	4.17	4.17	4.18	4.02
1553077_at	SDR9C7	NM_148897	chr12	57316937	-	3.61	3.52	3.52	3.52	3.34
1553078_at	OR5P3	NM_153445	chr11	7846584	-	4.55	4.36	4.41	4.39	4.39
1553079_at	TRIM40	NM_138700	chr6	30104509	+	3.42	3.46	3.47	3.42	3.42
1553080_at	CSN1S2AP	NM_173085	chr4	70933102	+	3.45	3.59	3.42	3.61	3.6
1553081_at	WFDC12	NM_080869	chr20	43752066	-	5.73	5.9	5.75	5.89	5.8
1553082_at	CRYGN	NM_144727	chr7	151127056	-	3.99	3.78	4.04	3.82	3.94
1553083_at	CHARACTER(0)	NM_032363	chrcharacter(0)	0	+	4.77	5.3	5.3	5.3	5.22
1553084_at	STARD6	NM_139171	chr18	51851062	-	3.74	3.74	3.63	3.72	3.74
1553086_at	C11ORF40	NM_144663	chr11	4592653	-	3.06	3.06	3.14	3.06	3.06
1553087_at	C18ORF12	NM_032362	chr18	0	+	4.83	4.83	4.77	4.83	4.83
1553088_a_at	BCL2L11	NM_138626	chr2	111878490	+	7.11	7.37	7.28	7.28	7.28
1553089_a_at	WFDC2	NM_080736	chr20	44098393	+	4.17	4.17	4.25	4.17	4.21
1553093_a_at	DEFB119	NM_153323	chr20	29976770	-	3.69	3.77	4.16	3.84	4.04
1553094_at	TAC4	NM_170685	chr17	47915670	-	4.17	4.27	4.34	4.21	4.27
1553096_s_at	BCL2L11	NM_138627	chr2	111878490	+	7.42	7.28	7.24	7.28	7.28
1553099_at	TIGD1	NM_145702	chr2	233412778	-	7.56	6.83	7.05	6.38	6.61
1553101_a_at	ALKBH5	NM_017758	chr17	18086866	+	7.44	7.48	7.28	7.27	7.32
1553102_a_at	CCDC69	BC016647	chr5	150560613	-	7.23	6.92	7.1	7.14	7.39
1553103_at	NFX1	NM_147134	chr9	33290417	+	8.76	8.3	8.84	8.11	7.88
1553105_s_at	DSG2	NM_001943	chr18	29078026	+	3.15	3.37	3.28	3.28	3.28
1553106_at	C5ORF24	NM_152409	chr5	134181369	+	3.32	3.45	3.53	3.45	3.88
1553107_s_at	C5ORF24	BF436799	chr5	134181369	+	6.15	6.15	6.15	6.15	6.16
1553108_at	C5ORF24	AW068615	chr5	134181369	+	3.91	4.06	3.87	3.91	3.82
1553111_a_at	KBTBD6	NM_152903	chr13	41701708	-	4.45	4.06	4.06	4.06	4.06
1553112_s_at	CDK8	NM_001260	chr13	26828755	+	6.48	6.31	6.27	6.3	6.44
1553113_s_at	CDK8	BF700678	chr13	26828755	+	8.04	7.88	8.09	7.88	8.11
1553114_a_at	PTK6	NM_005975	chr20	62159777	-	5.69	5.69	5.69	5.65	5.69
1553115_at	NKD1	AF358135	chr16	50582240	+	6.02	6.36	6.26	6.27	6.26
1553117_a_at	STK38	NM_007271	chr6	36461673	-	8.54	8.55	8.07	8.57	8.68
1553118_at	THEM4	NM_053055	chr1	151846059	-	8.65	8.18	8.93	8.45	8.82
1553120_at	CLSPN	NM_022111	chr1	36197712	-	2.82	3	2.99	3	3.08
1553122_s_at	RBAK	NM_021163	chr7	5085552	+	3.47	3.3	3.62	3.15	3.47
1553123_at	WDR62	NM_173636	chr19	36545782	+	3.29	3.32	3.33	3.32	3.32
1553125_x_at	WDR62	NM_173636	chr19	36545782	+	4.27	4.27	4.27	4.36	4.36
1553126_a_at	SLC39A12	NM_152725	chr10	18240767	+	2.98	2.98	2.82	3.02	3.04
1553127_a_at	RNF168	BC033791	chr3	196195662	-	3.57	3.57	3.57	3.32	3.62
1553129_at	SVEP1	NM_024500	chr9	113127530	-	3.23	3.19	3.23	3.19	2.99
1553130_at	LOC652276	NM_152340	chr16	2653384	+	6.43	6.42	6.42	6.42	6.31
1553131_a_at	GATA4	D78260	chr8	11561716	+	4.31	4.32	4.32	4.4	4.32
1553132_a_at	TC2N	NM_152332	chr14	92246268	-	9.1	9.2	7.72	8.5	7.78
1553133_at	C9ORF72	BC020851	chr9	27560498	-	6.79	7.36	7.35	7.65	7.8
1553134_s_at	C9ORF72	BC020851	chr9	27560498	-	3.71	3.9	3.85	3.9	4.21
1553136_at	KCTD18	NM_152387	chr2	201353685	-	7.01	7.02	7.03	7.03	7.03
1553137_s_at	KLF11	AF028008	chr2	10183681	+	3.64	3.91	3.91	3.91	3.91
1553138_a_at	ANKLE1	NM_152363	chr19	17392453	+	3.23	3.23	3.18	3.23	3.32
1553139_s_at	PLXNA3	NM_017514	chrX	153686622	+	4.94	5.16	5.1	5	5.1
1553140_at	PELO	NM_014100	chr5	52083773	+	2.82	2.82	2.82	2.82	2.82
1553141_at	C13ORF31	BC035749	chr13	44453419	+	3.29	3.42	3.42	3.37	3.51
1553142_at	C13ORF31	NM_153218	chr13	44453419	+	2.64	2.77	2.68	2.74	2.68
1553145_at	FLJ39653	BC010030	chr4	16228285	+	5.99	5.29	5.44	5.29	4.89
1553146_at	C3ORF30	NM_152539	chr3	118864996	+	3.29	3.42	3.42	3.42	3.42
1553147_at	RANBP3L	NM_145000	chr5	36249104	-	3.03	3.03	3.03	3.02	3.2
1553148_a_at	SNX13	R75838	chr7	17830385	-	5.63	5.54	5.54	5.53	5.81
1553150_at	KDM1B	NM_153042	chr6	18155618	+	2.64	2.67	3.2	2.82	2.82
1553151_at	ATP6V0D2	AY079172	chr8	87111138	+	3.39	3.37	3.25	3.41	3.71
1553153_at	ATP6V0D2	NM_152565	chr8	87111138	+	5.69	5.8	5.79	5.79	5.81
1553155_x_at	ATP6V0D2	NM_152565	chr8	87111138	+	3.85	3.82	3.85	3.9	3.85
1553156_at	LHX4	AB055704	chr1	180199441	+	4.77	4.66	4.77	4.77	4.77
1553157_at	LHX4	AB055703	chr1	180199441	+	3.87	3.86	3.86	3.84	3.86
1553158_at	C3ORF34	AY099509	chr3	196433148	-	4.01	4.01	4.01	4.25	4.01
1553159_at	DNAH11	NM_003777	chr7	21582832	+	5.09	5.14	5.37	5.27	5.27
1553162_x_at	C19ORF55	NM_144692	chr19	36249043	+	6.07	5.97	6.09	6.15	6.21
1553163_at	ADPRHL1	NM_138430	chr13	114076585	-	6.1	6.11	6.11	6.11	6.11
1553165_at	SYNRG	NM_080551	chr17	35874900	-	5.74	5.61	5.26	5.54	5.56
1553166_at	CDH24	NM_144985	chr14	23516270	-	5.35	5.43	5.47	5.43	5.43
1553167_a_at	SEPSECS	BC023539	chr4	25121627	-	4.43	4.63	4.9	5.67	5.48
1553168_at	GRIK5	NM_002088	chr19	42502472	-	5.47	5.47	5.47	5.47	5.43
1553169_at	LRRN4	BC019612	chr20	6021424	-	5.09	5.3	4.99	5.19	5.18
1553171_x_at	LRRN4	BC019612	chr20	6021424	-	3.63	3.36	3.57	3.41	3.41
1553172_at	ZNF777	NM_015694	chr7	149128460	-	7.26	7.44	7.26	7.36	7.26
1553174_at	JPH2	NM_020433	chr20	42805457	-	6.08	6.08	6.08	6.08	5.77
1553175_s_at	PDE5A	AB015656	chr4	120415551	-	3.55	3.57	3.57	3.67	3.57
1553176_at	SH2D1B	AF403479	chr1	162365055	-	3.21	3.21	3.41	3.2	3.21
1553177_at	SH2D1B	BC022407	chr1	162365055	-	3.33	3.01	3.2	3.2	3.12
1553178_a_at	SSTR3	NM_001051	chr22	37602245	-	7.01	7.01	7.13	7.01	6.86
1553179_at	ADAMTS19	NM_133638	chr5	128796102	+	3.26	3.14	3.26	3.26	3.24
1553180_at	ADAMTS19	NM_133638	chr5	128796102	+	2.72	2.64	2.62	2.64	2.64
1553181_at	DDX31	NM_138620	chr9	135513249	-	4.45	4.42	4.49	4.4	4.45
1553183_at	UMODL1	NM_173568	chr21	43491425	+	3.04	3.04	3.25	3.04	3.04
1553185_at	RASEF	NM_152573	chr9	85597316	-	9.71	9.02	9	8.88	8.89
1553186_x_at	RASEF	NM_152573	chr9	85597316	-	9.39	8.78	8.63	8.54	8.58
1553188_s_at	PARD3B	AF428251	chr2	205410515	+	3.24	3.51	3.56	3.32	3.51
1553190_s_at	PARD3B	AB092439	chr2	205410515	+	4.47	4.67	4.93	4.67	4.73
1553191_at	DST	NM_020388	chr6	56479374	-	2.69	2.73	2.73	2.74	2.54
1553192_at	ZNF441	NM_152355	chr19	11877814	+	3.37	3.37	3.77	3.19	3.25
1553193_at	ZNF441	NM_152355	chr19	11877814	+	4.63	3.69	4.55	3.77	2.96
1553194_at	NEGR1	NM_173808	chr1	71868625	-	3.38	3.49	3.38	3.38	3.27
1553196_a_at	FCRL3	AY043466	chr1	157647978	-	4.54	5.87	7.69	7.63	8.16
1553197_at	DCAF4L2	NM_152418	chr8	88882972	-	3	3.29	3.06	2.95	3
1553199_at	DCAF4L2	AA583332	chr8	88882972	-	2.9	2.82	2.82	2.82	2.79
1553202_at	STOX1	NM_152709	chr10	70587293	+	4.06	3.68	3.68	3.68	3.68
1553204_at	C20ORF200	NM_152757	chr20	61141437	-	7.07	7.04	7.04	7.04	7.04
1553205_at	C20ORF200	AL832097	chr20	61141437	-	6.43	6.5	6.5	6.4	7
1553207_at	ARL10	NM_173664	chr5	175792501	+	5.96	5.93	5.95	6.05	5.96
1553208_s_at	ARL10	NM_173664	chr5	175792501	+	3.79	4.08	4.02	4.02	4.17
1553209_at	RNFT2	NM_032814	chr12	117176095	+	5.71	5.43	5.54	5.43	5.25
1553211_at	ANKFN1	NM_153228	chr17	54230835	+	3.45	3.45	3.45	3.61	3.37
1553212_at	KRT78	NM_173352	chr12	53232745	-	3.85	4	3.91	4.04	4
1553213_a_at	KRT78	NM_173352	chr12	53232745	-	3.48	3.52	3.52	3.52	3.52
1553214_a_at	CCDC7	NM_145023	chr10	32735040	+	3.37	2.71	2.98	2.98	3
1553215_s_at	CCDC7	NM_145023	chr10	32735040	+	4.91	4.91	5.09	4.91	4.91
1553216_at	ZNF41	NM_007130	chrX	47305561	-	5.26	5.21	5.56	5.05	5.26
1553217_s_at	ZNF41	NM_007130	chrX	47305561	-	4.27	4.22	4.18	4.22	4.22
1553218_a_at	ZNF512	NM_032434	chr2	27805892	+	8.42	8.06	8.46	7.87	8.14
1553219_a_at	AMMECR1	NM_015365	chrX	109437414	-	3.93	4.21	4.36	4.27	4.46
1553220_at	FAM117B	NM_173511	chr2	203499900	+	7.24	6.46	7.37	6.3	5.72
1553221_at	ZNF583	NM_152478	chr19	56915382	+	5.52	5.36	5.6	5.36	5.36
1553222_at	OXER1	AB083055	chr2	42989640	-	7.33	7.33	7.58	7.33	7.3
1553224_at	LUZP1	NM_033631	chr1	23410515	-	3.19	2.99	3.19	3.19	3.36
1553225_s_at	ZNF75D	NM_007131	chrX	134419723	-	6.23	6.23	6.74	5.98	6.05
1553226_at	NCRNA00052	NM_152454	chr15	88120159	+	3.22	3.26	3.22	3.32	3.26
1553227_s_at	BRWD1	NM_018963	chr21	40668365	-	7.03	6.93	6.93	6.75	6.93
1553228_at	CCDC89	NM_152723	chr11	85394892	-	2.82	2.82	2.82	2.96	2.82
1553229_at	ZNF572	NM_152412	chr8	125985538	+	3.26	3.51	3.2	3.04	3.11
1553232_at	FAM82A1	NM_144713	chr2	38152461	+	3.47	3.39	3.57	3.47	3.39
1553234_at	ADAMTS18	NM_139054	chr16	77316025	-	4.17	4.17	4.17	4.19	4.17
1553235_at	PCDHAC1	NM_031882	chr5	140306301	+	4.58	4.35	4.67	4.69	4.04
1553237_x_at	PCDHAC1	NM_031882	chr5	140306301	+	4.3	4.65	4.77	4.59	4.59
1553238_a_at	HIPK4	NM_144685	chr19	40885178	-	6.57	6.57	6.57	6.57	6.53
1553239_at	FAM124A	NM_145019	chr13	51796506	+	4.74	4.72	4.72	4.65	4.72
1553241_at	NKAIN3	NM_173688	chr8	63161500	+	4.06	4.06	4.06	4.06	3.87
1553243_at	ITIH5	NM_032817	chr10	7613367	-	3.16	3.13	3.05	3.16	3.2
1553244_at	FANCB	NM_152633	chrX	14861528	-	3.51	3.62	3.62	3.67	3.69
1553246_a_at	SGK196	NM_032237	chr8	42948656	+	5.04	5.23	5.26	5.09	5.09
1553247_a_at	ZNF709	NM_152601	chr19	12571998	-	3.58	3.53	3.73	3.63	3.63
1553248_at	CCDC57	NM_152675	chr17	80059345	-	5.56	4.81	5.03	4.73	4.91
1553249_at	SMC1B	NM_148674	chr22	45739946	-	3.9	3.85	3.85	3.81	3.86
1553252_a_at	BRWD3	NM_153252	chrX	79924986	-	7.03	7.23	7.23	7.23	7.54
1553253_at	ASB16	NM_080863	chr17	42248073	+	5.8	6.09	6.09	6.27	6.13
1553254_at	MAGEE2	NM_138703	chrX	75002822	-	3.22	3.33	3.6	3.37	3.37
1553255_at	HERV-V1	NM_152473	chr19	53517343	+	4.93	5.01	5.01	5.01	5.01
1553257_at	GAL3ST3	AY026481	chr11	65808236	-	6.22	6.22	6.22	6.19	6.27
1553258_at	FLJ30679	NM_153017	chr16	86588925	+	4.72	4.63	4.72	4.72	4.7
1553260_s_at	ALS2CR11	NM_152525	chr2	202399044	-	2.87	2.73	3.16	2.84	2.64
1553261_x_at	ALS2CR11	NM_152525	chr2	202399044	-	2.68	2.68	2.68	2.68	2.68
1553262_a_at	UTS2R	NM_018949	chr17	80332200	+	6.15	6.56	6.67	6.63	6.46
1553263_at	USH1G	NM_173477	chr17	72912175	-	6.97	6.97	6.97	6.97	6.97
1553264_a_at	SYN1	NM_006950	chrX	47431300	-	5.66	5.53	5.57	5.54	5.48
1553265_at	SLC23A3	NM_144712	chr2	220026182	-	3.67	3.41	3.63	3.63	3.63
1553266_at	CNOT6L	NM_144571	chr4	78634541	-	2.67	2.73	2.78	2.78	2.86
1553267_a_at	CNOT6L	NM_144571	chr4	78634541	-	3.67	3.62	3.68	3.67	3.81
1553268_at	RHBDL3	NM_138328	chr17	30593194	+	4.17	4.34	4.38	4.26	4.25
1553269_at	CHARACTER(0)	CA411757	chrcharacter(0)	0	+	3.64	3.82	3.77	3.7	3.95
1553271_at	DIP2B	NM_173602	chr12	50898767	+	6.01	4.86	5.06	4.81	4.94
1553272_at	SLC36A1	NM_078483	chr5	150827162	+	4.93	5.1	5.23	5.23	5.18
1553274_a_at	SNRNP48	NM_152551	chr6	7590431	+	6.34	6.34	6.5	6.15	6.34
1553275_s_at	CHARACTER(0)	NM_173594	chrcharacter(0)	0	+	2.51	2.74	2.74	2.74	2.74
1553276_at	ZNF560	NM_152476	chr19	9577030	-	2.9	2.86	2.99	2.9	2.9
1553277_at	RTTN	NM_173630	chr18	67671042	-	3.01	3.05	3.05	2.98	3.24
1553279_at	BTNL9	NM_152547	chr5	180467224	+	5.98	6.53	6.29	6.31	6.29
1553280_at	PUS10	NM_144709	chr2	61167549	-	4.22	4.22	4.18	4.4	4.22
1553281_at	PLCXD2	NM_153268	chr3	111393522	+	5.43	5.66	5.51	5.75	5.56
1553282_at	C21ORF128	NM_152507	chr21	43522243	-	3.95	4.06	3.89	3.99	3.95
1553284_s_at	LMLN	NM_033029	chr3	197687070	+	4.76	4.62	4.68	4.53	4.62
1553285_s_at	RAD9B	NM_152442	chr12	110940004	+	3.26	3.3	3.26	3.26	3.26
1553286_at	ZNF555	NM_152791	chr19	2841432	+	4.99	5.64	5.47	5.58	5.65
1553288_a_at	C7ORF51	NM_173564	chr7	100081549	+	4.49	4.49	4.55	4.49	4.47
1553292_s_at	SGK494	NM_144610	chr17	26934981	-	8.07	7.42	7.45	7.48	7.26
1553293_at	MRGPRX3	NM_054031	chr11	18142501	+	3.71	3.42	3.39	3.47	3.42
1553295_at	ABCA13	NM_152555	chr7	48211056	+	2.64	2.64	2.64	2.64	2.6
1553296_at	GPR128	NM_032787	chr3	100328432	+	3.34	3.34	3.34	3.42	3.34
1553297_a_at	CSF3R	NM_172313	chr1	36931643	-	6.61	6.73	6.73	6.77	6.73
1553298_at	C17ORF77	NM_152460	chr17	72581056	+	2.9	2.74	2.87	2.59	2.74
1553299_at	DUSP5P	NM_152664	chr1	228780656	+	3.15	3.18	2.92	3.44	3.18
1553300_a_at	DGKH	NM_152910	chr13	42622888	+	4.12	4.41	4.11	4.41	4.5
1553301_a_at	TMEM182	NM_144632	chr2	103378489	+	5.46	4.87	4.87	4.84	4.77
1553303_at	C16ORF46	NM_152337	chr16	81094585	-	5.49	5.1	5.49	5.67	5.61
1553304_at	LSM14B	NM_144703	chr20	60697516	+	3.95	3.95	3.95	3.95	3.95
1553306_at	CASP8	NM_033358	chr2	202098165	+	4.48	4.48	4.66	4.48	4.48
1553310_at	PLB1	NM_153021	chr2	28718937	+	3.21	3.12	3.21	3.16	3.23
1553311_at	C20ORF197	NM_173644	chr20	58630979	+	2.69	3.95	2.99	4.63	5.28
1553313_s_at	SLC5A3	NM_006933	chr21	35445869	+	4.35	4.38	4.35	4.35	4.35
1553314_a_at	KIF19	NM_153209	chr17	72322350	+	3.74	3.99	3.56	3.84	3.74
1553315_at	SLFNL1	NM_144990	chr1	41481268	-	3.42	3.29	3.24	3.29	3.37
1553316_at	GPR82	NM_080817	chrX	41583407	+	3.69	3.69	3.69	3.69	3.69
1553317_s_at	GPR82	AL832460	chrX	41583407	+	3.27	3.23	3.32	3.32	3.32
1553318_at	RIBC1	NM_144968	chrX	53449838	+	4.33	4.37	4.33	4.37	4.37
1553319_at	OXGR1	AF370886	chr13	97637972	-	3.6	3.52	3.73	3.6	3.6
1553320_s_at	CDC14C	NM_152627	chr7	48964156	+	2.73	2.64	2.81	2.64	2.64
1553321_a_at	SULT1C4	NM_006588	chr2	108994420	+	2.96	3.02	3	3	3
1553322_s_at	TEAD1	NM_021961	chr11	12695968	+	3.19	3.42	3.37	3.37	3.37
1553323_a_at	CATSPER2	AF411819	chr15	43931635	-	5.44	5	5.14	5	4.82
1553325_at	POU5F2	BC029532	chr5	93076014	-	3.64	3.84	3.84	4.1	3.84
1553326_at	RXFP2	AF453828	chr13	32313678	+	3.18	3.18	3.18	3.25	3.18
1553327_a_at	BEND7	NM_152751	chr10	13483089	-	3.99	3.99	4.01	3.94	3.99
1553328_a_at	SLC18A2	NM_003054	chr10	119000583	+	5.91	4.16	4.19	4.06	3.84
1553329_at	C7ORF45	BC017587	chr7	129847703	+	3.04	3.04	3.17	2.88	3.21
1553330_at	C7ORF45	NM_145268	chr7	129847703	+	2.97	2.98	2.9	2.97	3.16
1553333_at	MAB21L3	NM_152367	chr1	116654375	+	2.6	2.74	2.83	2.74	2.74
1553335_x_at	LOC285696	NM_173669	chr5	17130136	-	4.13	4.23	4.37	4.23	4.22
1553336_a_at	MIER3	NM_152622	chr5	56215428	-	3.85	3.47	3.68	3.65	3.68
1553338_at	C1ORF55	NM_152608	chr1	226170403	-	5.89	6.79	6.76	7.1	7.61
1553340_s_at	CHARACTER(0)	NM_054028	chrcharacter(0)	0	+	5.74	5.75	5.72	5.8	5.74
1553341_at	UROC1	NM_144639	chr3	126200007	-	3.52	3.65	3.52	3.48	3.49
1553344_at	PCDH15	AY029205	chr10	55580859	-	2.68	2.77	2.86	2.55	2.77
1553346_a_at	TNRC6A	NM_020847	chr16	24741048	+	5.27	5.22	5.09	5.4	5.22
1553347_s_at	KCNA6	NM_002235	chr12	4918341	+	4.53	4.66	4.53	4.53	4.53
1553348_a_at	NFX1	NM_147133	chr9	33290417	+	5.66	5.74	5.89	5.74	5.74
1553349_at	ARID2	NM_152641	chr12	46123619	+	7.05	6.38	6.28	6.38	6.37
1553350_at	FAM123C	NM_152698	chr2	131513076	+	4.11	4.01	4.12	4.11	4.11
1553351_at	OTUD7A	NM_130901	chr15	31775329	-	4.44	4.39	4.3	4.3	4.22
1553352_x_at	ERVWE1	AF513360	chr7	0	+	4.51	4.1	4.03	4.08	4.17
1553354_a_at	FLJ31958	NM_153030	chr10	0	+	5.36	5.36	5.5	5.39	5.36
1553355_at	CHARACTER(0)	NM_153019	chrcharacter(0)	0	+	3.7	3.68	3.73	3.73	3.73
1553356_at	CHARACTER(0)	NM_053057	chrcharacter(0)	0	+	2.9	2.9	2.79	3.14	2.9
1553357_at	LOC158696	NM_153016	chrX	137696891	-	3.05	3.41	3.14	3.28	3.18
1553359_at	FBXL18	NM_024963	chr7	5515428	-	7.31	7.58	7.58	7.58	7.58
1553361_x_at	FBXL18	NM_024963	chr7	5515428	-	6.98	7.06	7.32	7.22	7.31
1553362_at	DNAH6	NM_173645	chr2	84743578	+	2.56	2.65	2.56	2.55	2.56
1553363_at	C6ORF195	NM_152554	chr6	2622971	-	3.42	3.42	3.42	3.42	3.42
1553364_at	PNPLA1	NM_173676	chr6	36210944	+	3.17	3.17	3.17	3.17	3.24
1553365_at	DEPDC4	NM_152317	chr12	100646043	-	3.63	3.63	3.68	3.63	3.37
1553366_s_at	CHARACTER(0)	NM_144994	chrcharacter(0)	0	+	5.94	6.12	5.88	5.94	5.94
1553367_a_at	COX6B2	NM_144613	chr19	55861075	-	5.04	5.1	5.14	5.4	5.14
1553369_at	FAM129C	NM_173544	chr19	17634109	+	4.91	4.77	4.96	4.77	4.43
1553371_at	EPHA10	NM_173641	chr1	38225946	-	3.82	3.94	4.11	4.06	4.03
1553372_at	FLJ23865	NM_152669	chr22	0	+	4.31	4.26	4.31	4.26	4.11
1553373_at	WDR64	NM_144625	chr1	241815579	+	3.71	3.96	3.96	4.12	3.96
1553374_at	PRO2949	NM_018544	chr8	0	+	2.76	2.73	2.91	2.88	2.91
1553375_at	BTBD9	NM_152733	chr6	38136227	-	3.74	3.74	3.74	3.59	3.8
1553376_a_at	AXDND1	NM_144619	chr1	179334854	+	2.84	3.11	3.09	3.15	3.09
1553378_a_at	C17ORF66	NM_152781	chr17	34181959	-	3.79	4.16	3.79	3.74	3.79
1553380_at	PARP15	NM_152615	chr3	122296448	+	4.83	5.43	5.06	5.99	5.99
1553383_at	ARHGAP42	NM_152432	chr11	100558406	+	2.94	2.89	3.26	3.09	3.19
1553385_at	LOC84931	NM_032845	chr2	121221910	-	5.2	5.12	5.16	5.12	5.12
1553386_at	MFSD2A	NM_032793	chr1	40420783	+	5.06	5.04	5.15	5.06	5.06
1553387_at	ATM	NM_138293	chr11	108093558	+	6.97	5.97	5.72	5.54	5.72
1553388_at	FAM26D	NM_153036	chr6	116850194	+	3.83	3.95	3.83	3.63	3.8
1553389_at	NPHP3	NM_152530	chr3	132399453	-	4.97	4.97	4.97	5.12	4.97
1553390_at	ATG9B	NM_173681	chr7	150709305	-	3.47	3.71	3.61	3.52	3.42
1553391_at	CXORF58	NM_152761	chrX	23926122	+	4.34	3.92	4.32	4.64	4.1
1553392_at	EFCAB3	NM_173503	chr17	60447578	+	2.87	2.92	2.81	2.87	2.99
1553394_a_at	TFAP2B	NM_003221	chr6	50786438	+	3.26	3.21	3.26	3.31	3
1553395_a_at	CD200R1	AF497548	chr3	112647764	-	6.39	6.68	5.41	6.09	5.98
1553396_a_at	CCDC13	NM_144719	chr3	42749874	-	4.99	5.01	5.12	5.24	4.74
1553397_at	CCDC13	NM_144719	chr3	42749874	-	6.97	7.14	7.14	7.12	7.12
1553398_at	CHARACTER(0)	NM_053012	chrcharacter(0)	0	+	3.05	3.08	2.97	3.08	3.08
1553399_a_at	C17ORF69	NM_152466	chr17	43716340	+	6.16	5.87	6.16	5.68	5.94
1553400_a_at	C17ORF69	NM_152466	chr17	43716340	+	4.93	4.73	5.25	4.77	4.29
1553401_at	MRGPRX1	NM_147199	chr11	18955360	-	3.02	2.97	3.02	3.02	3.02
1553402_a_at	HFE	NM_139011	chr6	26087508	+	2.73	3.1	2.9	2.9	3.11
1553403_at	RLN3	AB076563	chr19	14139016	+	4.27	4.31	4.23	4.31	4.44
1553405_a_at	CSMD1	NM_033225	chr8	2792875	-	3.94	3.95	3.94	3.94	3.9
1553407_at	MACF1	NM_033044	chr1	39547117	+	5.77	5.86	5.22	6.01	5.65
1553409_at	ADAMTS20	NM_025003	chr12	43748012	-	3.02	2.98	3.09	3.02	2.86
1553410_a_at	ABCC12	AF395909	chr16	48116883	-	3.81	3.91	3.91	3.91	3.91
1553411_s_at	SALL3	NM_171999	chr18	76740274	+	3.63	3.68	3.63	3.67	3.63
1553412_at	AGBL4	NM_032785	chr1	48998526	-	4.02	4.06	4.06	4.06	4.14
1553413_at	FLJ13744	NM_025011	chr6	0	+	4.32	4.52	4.58	4.61	4.58
1553415_at	SLC17A8	NM_139319	chr12	100750856	+	2.86	2.88	2.88	2.98	2.88
1553417_at	C11ORF44	NM_173580	chr11	0	+	4.11	4.16	4.3	4.11	4.11
1553418_a_at	CNTNAP5	NM_138996	chr2	124782863	+	4.5	4.76	4.77	4.59	4.59
1553420_at	FLJ32063	NM_153031	chr2	200332820	+	3.05	3.22	3.31	3.22	3.34
1553422_s_at	RBFOX1	NM_145892	chr16	6069131	+	4.77	5.01	4.84	4.77	4.46
1553423_a_at	SLFN13	NM_144682	chr17	33762114	-	4.5	5.09	4.25	4.88	5.12
1553424_at	C12ORF40	NM_173599	chr12	40019971	+	3.42	3.67	3.49	3.67	3.42
1553425_at	WDR65	NM_152498	chr1	43638000	+	4.21	4.21	4.37	4.21	4.21
1553426_at	FLJ37543	NM_173667	chr5	60933635	+	3.68	3.68	3.69	3.68	3.73
1553427_at	ADAMTS15	NM_139055	chr11	130318868	+	5.19	5.37	5.16	5.19	5.11
1553428_at	LY86-AS1	NM_173675	chr6	6346698	-	3.31	3.37	3.31	3.23	3.31
1553429_at	FLJ31713	NM_152575	chr9	0	+	4.53	4.73	4.83	4.66	4.67
1553430_a_at	EDARADD	AY028913	chr1	236557679	+	3.6	4.12	3.64	4.06	3.93
1553432_s_at	CHARACTER(0)	NM_170664	chrcharacter(0)	0	+	4.03	4.11	4.11	3.94	4.11
1553433_at	C9ORF93	NM_173550	chr9	15553096	+	3.21	3.21	3.21	3.13	3.21
1553434_at	CYP4Z2P	NM_173534	chr1	47323905	-	3.41	3.17	2.89	3.05	3.17
1553435_at	C18ORF15	NM_152469	chr18	0	+	4.79	5.01	5.09	4.89	4.79
1553436_at	MUC19	NM_173600	chr12	0	+	3.08	3.2	3.2	3.2	3.25
1553437_at	KLHDC7A	NM_152375	chr1	18807423	+	4.67	5.24	5.19	5.26	5.19
1553438_at	C11ORF72	NM_173578	chr11	0	+	7.33	7.27	7.33	7.34	7.33
1553439_at	CHARACTER(0)	NM_173692	chrcharacter(0)	0	+	5.16	5.47	5.47	5.44	5.79
1553440_at	C18ORF16	NM_153010	chr18	24445271	+	2.68	2.68	2.83	2.68	2.68
1553441_at	CNTNAP4	NM_138994	chr16	76311175	+	2.57	2.56	2.56	2.56	2.56
1553442_a_at	CNTNAP4	NM_138994	chr16	76311175	+	2.95	3.24	3.43	3.44	3.24
1553443_at	C8ORF54	NM_173684	chr8	0	+	3.55	3.68	3.68	3.68	3.75
1553444_a_at	C1ORF127	NM_173507	chr1	11006529	-	6.62	6.59	6.59	6.5	6.65
1553446_at	FLJ37396	NM_173671	chr6	0	+	2.98	3.06	3.02	3.02	3.1
1553447_at	AGBL1	NM_152336	chr15	86685241	+	3.76	3.9	3.9	3.9	3.9
1553448_at	FLJ34503	NM_173673	chr6	114225550	+	3.42	3.42	3.37	3.42	3.42
1553449_at	C16ORF81	NM_173617	chr16	89225627	+	3.52	3.52	3.48	3.5	3.52
1553450_s_at	C16ORF81	NM_173617	chr16	89225627	+	3.26	3.14	3.09	3.14	3.14
1553451_at	CCDC79	NM_173616	chr16	66788879	-	3.74	3.74	3.87	3.71	3.74
1553452_at	MYO1H	NM_173597	chr12	109826523	+	3.26	3.32	3.32	3.32	3.32
1553453_at	ASB14	NM_130387	chr3	57302378	-	4.27	4.53	4.61	4.58	4.53
1553454_at	RPTN	NM_152364	chr1	152126070	-	3.37	3.55	3.57	3.49	3.49
1553456_at	CHARACTER(0)	NM_152714	chrcharacter(0)	0	+	3.59	3.59	3.59	3.52	3.59
1553457_at	NCRNA00269	NM_173697	chrX	0	+	6.1	6.1	6.21	6.1	6.22
1553458_at	C10ORF72	NM_144984	chr10	50310216	-	5.1	5.1	5.1	5.29	5
1553459_at	CCDC150	NM_173646	chr2	197504355	+	4.36	4.53	4.53	4.53	4.53
1553460_at	C2ORF61	NM_173649	chr2	47355586	-	4.67	4.67	4.67	4.62	4.67
1553461_at	FAM9B	NM_173696	chrX	8993038	-	3.52	3.52	3.52	3.54	3.52
1553462_at	CHARACTER(0)	NM_152541	chrcharacter(0)	0	+	2.73	2.77	2.82	2.73	2.64
1553464_at	FLJ40288	NM_173682	chr7	0	+	6.43	6.52	6.35	6.52	6.68
1553465_a_at	CES5A	NM_145024	chr16	55880065	-	4.37	4.37	4.37	4.37	4.37
1553466_at	CXORF59	NM_173695	chrX	36065052	+	4.21	4.06	4.21	4.3	4.19
1553467_at	FLJ32742	NM_152580	chrX	0	+	3.44	3.44	3.37	3.47	3.62
1553468_at	CHARACTER(0)	NM_032821	chrcharacter(0)	0	+	3.42	3.42	3.46	3.42	3.33
1553470_at	DNAH17	NM_173628	chr17	76419778	-	3.08	3.38	3.57	3.59	3.33
1553471_at	AMAC1	NM_152462	chr17	33519538	-	3.18	3.18	3.18	3.21	3.18
1553472_at	FLJ32955	NM_153041	chr2	0	+	3	2.87	3	3	2.99
1553474_at	POTED	AY172978	chr21	14982497	+	2.59	2.64	2.57	2.64	2.83
1553475_at	PRO1483	NM_018582	chr11	0	+	3.57	3.54	3.85	3.57	3.5
1553478_at	NCRNA00288	NM_173579	chr11	0	+	4.23	4.21	4.21	4.21	4.21
1553479_at	TMEM145	NM_173633	chr19	42817476	+	3.87	4.06	4.31	4.11	4.26
1553482_at	C15ORF32	NM_153040	chr15	93014906	+	3.6	3.6	3.41	3.67	3.45
1553483_at	TSGA10IP	NM_152762	chr11	65713114	+	5.64	5.78	5.79	5.69	5.74
1553484_at	C12ORF67	NM_144667	chr12	24719897	-	2.86	2.99	2.78	2.82	2.86
1553485_at	CCDC140	NM_153038	chr2	223162865	+	3.98	4.22	4.22	4.3	4.16
1553486_a_at	C17ORF78	NM_173625	chr17	35732984	+	3.52	3.73	3.73	3.77	3.68
1553488_at	TEKT5	NM_144674	chr16	10721360	-	3.84	3.99	3.95	3.95	4.08
1553489_a_at	TEKT5	NM_144674	chr16	10721360	-	4.39	4.53	4.78	4.53	4.53
1553491_at	KSR2	NM_173598	chr12	117890816	-	4.47	4.67	4.83	4.76	4.81
1553492_a_at	PAX1	NM_006192	chr20	21686296	+	4.88	4.91	4.91	4.88	4.91
1553493_a_at	TDH	NM_152566	chr8	11197145	+	4.69	4.53	4.75	4.43	4.38
1553494_at	TDH	NM_152566	chr8	11197145	+	3.09	3.17	3.21	3.3	3.12
1553497_at	C12ORF37	NM_152768	chr12	0	+	3.12	2.86	3.15	3.02	3.02
1553498_at	CHARACTER(0)	NM_018572	chrcharacter(0)	0	+	4.32	4.27	4.32	4.32	4.32
1553499_s_at	SERPINA9	AY185496	chr14	94929059	-	6.76	6.88	6.79	6.79	6.58
1553500_at	FBXL21	NM_012159	chr5	135266005	+	3.19	3.3	3.23	3.25	3.23
1553502_a_at	CHARACTER(0)	NM_053016	chrcharacter(0)	0	+	3.41	3.26	3.47	3.41	3.41
1553504_at	MRGPRX4	NM_054032	chr11	18194383	+	3.62	3.63	3.6	3.73	3.63
1553505_at	A2ML1	NM_144670	chr12	8975149	+	3.63	3.67	3.63	3.67	3.67
1553506_at	CPO	NM_173077	chr2	207804277	+	4.32	4.42	4.42	4.42	4.42
1553507_a_at	GPR6	NM_005284	chr6	110300297	+	5.04	5.62	5.31	5.31	5.18
1553508_at	MDS2	NM_148895	chr1	23953823	+	7.33	5.7	6.02	5.42	4.9
1553510_s_at	RQCD1	NM_005444	chr2	219433677	+	6.74	7.17	7.17	7.22	7.3
1553511_at	GJD3	NM_152219	chr17	38516906	-	5.88	5.88	5.97	5.88	5.88
1553512_at	HOXC12	NM_173860	chr12	54348713	+	3.93	3.95	3.95	4	3.88
1553513_at	VNN3	NM_078625	chr6	133043928	-	3.25	3.26	3.68	3.37	3.42
1553514_a_at	VNN3	NM_078625	chr6	133043928	-	3.45	3.63	3.72	3.59	3.63
1553515_at	MYEOV2	NM_138336	chr2	241070241	-	3.73	3.6	3.68	3.68	3.68
1553517_at	FERD3L	AF517122	chr7	19184404	-	5.09	5.14	5.28	5.14	5.1
1553518_at	DEFT1P	AF355799	chr8	0	+	3.75	3.67	3.56	3.67	3.67
1553519_at	C21ORF94	NM_145180	chr21	29385681	+	2.87	2.82	2.82	2.77	2.82
1553521_at	CHARACTER(0)	NM_080389	chrcharacter(0)	0	+	3.78	3.9	3.85	3.85	4
1553523_at	NLRP14	NM_176822	chr11	7041699	+	3.63	3.63	3.63	3.58	4.03
1553524_at	DGKB	NM_145695	chr7	14215616	-	2.9	3.13	2.9	2.86	3.02
1553525_at	NLRP13	NM_176810	chr19	56407312	-	5.82	6.1	6	6	6
1553526_at	NLRP8	NM_176811	chr19	56459197	+	6.07	6.25	6.25	6.43	6.25
1553527_at	NLRP9	NM_176820	chr19	56219798	-	4.5	4.72	4.72	4.72	4.72
1553528_a_at	TAF5	NM_139052	chr10	105127723	+	7.35	7.54	7.68	7.94	8.3
1553529_at	TAS1R2	NM_152232	chr1	19166092	-	3.59	3.64	3.63	3.64	3.71
1553530_a_at	ITGB1	NM_033669	chr10	33196238	-	7.63	11.26	9.36	10.76	11.47
1553531_at	PCSK6	NM_138322	chr15	101923952	-	3.21	3.32	3.32	3.32	3.32
1553532_a_at	ZNF341	NM_032819	chr20	32319807	+	5.24	5.14	5.14	5.2	5.03
1553533_at	JPH1	NM_020647	chr8	75146940	-	4.34	4.22	4.5	4.36	4.34
1553534_at	NLRP10	NM_176821	chr11	7981155	-	4.18	4.11	4.18	4.18	4.62
1553535_a_at	RANGAP1	NM_002883	chr22	41641615	-	6.78	6.73	6.98	6.78	6.83
1553536_at	MBNL2	NM_018615	chr13	97874573	+	4.06	4.26	4.26	4.45	4.43
1553537_at	KRT73	NM_175068	chr12	53001354	-	5.75	3.91	3.91	3.54	3.45
1553538_s_at	CHARACTER(0)	NM_173704	chrcharacter(0)	0	+	14.15	14.36	14.28	14.35	14.51
1553539_at	KRT74	NM_175053	chr12	52959602	-	4.77	4.49	4.77	4.77	4.77
1553540_a_at	SLC29A2	NM_001532	chr11	66129992	-	4.74	4.97	4.89	4.89	4.89
1553541_at	LMX1A	NM_177398	chr1	165171104	-	3.49	3.68	3.83	3.63	3.48
1553542_at	CCDC125	NM_176816	chr5	68576518	-	4.58	4.27	4.67	4.67	4.9
1553544_at	GPR101	NM_054021	chrX	136112307	-	4.22	4.64	4.5	4.5	4.5
1553545_at	ILDR1	NM_175924	chr3	121706170	-	3.9	3.9	3.98	3.86	3.9
1553546_at	PRO2012	NM_018614	chr1	0	+	2.54	2.68	2.67	2.73	2.84
1553547_at	CHARACTER(0)	NM_018605	chrcharacter(0)	0	+	4.07	3.8	3.8	3.6	3.65
1553549_at	VN1R2	NM_173856	chr19	53761544	+	3.32	3.46	3.46	3.46	3.46
1553550_at	VN1R5	NM_173858	chr1	247419373	+	3.48	3.48	3.48	3.52	3.44
1553551_s_at	LOC100131754	NM_173709	chr1	0	+	13.15	13.01	12.73	12.74	12.61
1553552_at	TAAR8	NM_053278	chr6	132873831	+	3.8	3.68	3.8	3.9	3.8
1553553_at	TAS2R39	NM_176881	chr7	142880511	+	3.66	3.66	3.58	3.74	3.63
1553555_at	TAS2R38	NM_176817	chr7	141672430	-	4.19	4.31	4.31	4.31	4.31
1553556_at	TAS2R40	NM_176882	chr7	142919171	+	3.27	3.27	3.27	3.23	3.28
1553558_at	TAS2R41	NM_176883	chr7	143174965	+	3.96	4.15	3.94	3.8	3.96
1553559_at	TMEM171	NM_173490	chr5	72416387	+	4.22	4.22	4.15	4.22	4.22
1553560_at	VN1R4	NM_173857	chr19	53770013	-	3.8	4.01	3.76	3.8	3.84
1553561_at	TAS2R50	NM_176890	chr12	11138511	-	3.09	3.17	2.99	3.04	3.09
1553562_at	CHARACTER(0)	NM_172100	chrcharacter(0)	0	+	3.97	4.43	4.17	4.01	4.3
1553564_at	MACROD2	NM_080676	chr20	13976145	+	3.33	3.42	3.42	3.47	3.42
1553565_s_at	DDAH1	NM_012137	chr1	85784168	-	4	3.81	4	4	4
1553566_at	C12ORF53	NM_153685	chr12	6802956	-	5.14	5.04	5.14	5.14	5.14
1553567_s_at	ATP13A5	NM_173702	chr3	192992832	-	13.11	13.12	12.89	13.06	13.04
1553568_a_at	HIST1H1T	NM_005323	chr6	26107640	-	5.62	5.71	5.76	5.72	5.82
1553569_at	CHARACTER(0)	NM_173705	chrcharacter(0)	0	+	13.74	13.78	13.53	13.57	13.77
1553570_x_at	CHARACTER(0)	NM_173705	chrcharacter(0)	0	+	13.78	13.85	13.57	13.63	13.8
1553572_a_at	CYGB	NM_134268	chr17	74523439	-	6.29	6.5	6.43	6.43	6.45
1553573_s_at	EFNA2	NM_001405	chr19	1286167	+	3.61	3.57	3.57	3.44	3.63
1553574_at	IFNE	NM_176891	chr9	21480840	-	3.31	3.28	3.28	3.28	3.4
1553575_at	CHARACTER(0)	NM_173714	chrcharacter(0)	0	+	9.17	9.91	9.45	10.04	9.66
1553579_a_at	CHARACTER(0)	NM_058206	chrcharacter(0)	0	+	3.01	3.05	3.05	3.05	3.05
1553581_s_at	SREK1IP1	NM_173829	chr5	64013979	-	8.48	8.74	8.68	8.77	8.85
1553582_a_at	CHARACTER(0)	NM_058207	chrcharacter(0)	0	+	3.37	3.36	3.37	3.18	3.52
1553583_a_at	THRSP	NM_003251	chr11	77774906	+	3.91	3.94	3.85	3.85	3.85
1553584_at	CXORF36	NM_176819	chrX	45021554	-	4.27	4.27	4.27	4.27	4.04
1553585_a_at	MAGEA5	NM_021049	chrX	151282528	-	4.06	4.09	4.01	4.15	4.15
1553586_at	NCRNA00095	NM_175901	chr16	30930639	-	4.24	4.45	4.45	4.58	4.45
1553587_a_at	POLE4	NM_019896	chr2	75185774	+	7.78	7.63	7.23	7.18	7.49
1553588_at	SH3KBP1	NM_173710	chrX	19552083	-	14.13	14.1	13.96	14.01	14.04
1553589_a_at	PDZK1IP1	NM_005764	chr1	47649261	-	3.86	3.95	4.21	3.95	3.95
1553590_at	CHARACTER(0)	NM_175923	chrcharacter(0)	0	+	5.22	5.3	5.49	5.26	5.14
1553591_at	CHARACTER(0)	NM_080842	chrcharacter(0)	0	+	3.78	3.91	3.91	4.09	3.8
1553592_x_at	CHARACTER(0)	NM_080842	chrcharacter(0)	0	+	4.67	4.67	4.58	4.67	4.62
1553593_a_at	TAL2	NM_005421	chr9	108424737	+	5.17	5.33	5.33	5.33	5.49
1553594_a_at	CHARACTER(0)	NM_005543	chrcharacter(0)	0	+	6.01	6.01	6.11	5.91	6.01
1553599_a_at	SYCP3	AF492003	chr12	102122426	-	3.15	3.14	3.32	3.23	3.23
1553600_at	TMIE	NM_147196	chr3	46742822	+	5.67	5.72	5.71	5.67	5.39
1553601_a_at	TMIE	NM_147196	chr3	46742822	+	5.6	5.05	5.32	5	4.67
1553602_at	MUCL1	NM_058173	chr12	55248298	+	4.81	4.86	4.73	4.81	4.81
1553603_s_at	ATL2	NM_022374	chr2	38522030	-	4.76	4.44	4.46	4.44	4.18
1553604_at	ABCA13	NM_152701	chr7	48211056	+	2.73	2.64	2.68	2.68	2.72
1553605_a_at	ABCA13	NM_152701	chr7	48211056	+	2.73	2.73	2.69	2.73	2.73
1553607_at	NCRNA00189	NM_138968	chr21	30565800	+	2.78	2.77	2.78	2.77	2.77
1553608_a_at	NCRNA00189	NM_138968	chr21	30565800	+	2.8	2.9	2.9	2.9	3.05
1553611_s_at	KLHL35	NM_173583	chr11	75133437	-	4.96	5.05	5.07	4.96	4.82
1553612_at	ZNF354B	NM_058230	chr5	178286953	+	5.95	6.17	6.17	6.29	6.07
1553613_s_at	FOXC1	NM_001453	chr6	1610680	+	3.22	3.3	3.31	3.58	3.31
1553614_a_at	FLJ25694	NM_173604	chr13	0	+	3.23	3.23	3.09	3.23	3.4
1553618_at	CHARACTER(0)	NM_138800	chrcharacter(0)	0	+	3.31	3.31	3.35	3.28	3.31
1553619_a_at	CHARACTER(0)	NM_138800	chrcharacter(0)	0	+	3.63	3.8	3.8	3.8	3.89
1553620_at	TRIM42	NM_152616	chr3	140396865	+	3.05	3.22	3.2	3.15	2.95
1553622_a_at	FSIP1	NM_152597	chr15	39892233	-	2.95	3.32	3.32	3.68	3.32
1553623_at	MGC15705	NM_032757	chr22	0	+	3.74	3.74	3.74	3.74	3.74
1553625_at	FAM98B	NM_173611	chr15	38746327	+	3.15	2.99	2.92	3.07	3.07
1553626_a_at	C17ORF57	NM_152347	chr17	45401349	+	3.25	3.08	3.37	3.28	3.28
1553627_s_at	C17ORF57	NM_152347	chr17	45401349	+	2.9	2.98	2.9	2.83	2.9
1553629_a_at	FAM71B	NM_130899	chr5	156589350	-	4.96	4.95	5.12	4.96	5.22
1553630_at	C10ORF107	NM_173554	chr10	63422718	+	3.16	2.99	2.95	2.95	2.95
1553633_s_at	NHEDC1	NM_139173	chr4	103822085	-	5.64	5.64	5.64	5.64	5.39
1553634_a_at	FLJ40852	NM_173677	chr7	141404137	-	4.91	4.57	4.87	4.81	4.78
1553635_s_at	TCTEX1D1	NM_152665	chr1	67218139	+	3.18	3.22	3.35	3.27	3.04
1553636_at	TMCO5A	NM_152453	chr15	38227456	+	2.9	3.08	3.08	2.99	2.99
1553637_s_at	TMCO5A	NM_152453	chr15	38227456	+	4.06	4.39	4.21	4.21	4.21
1553639_a_at	PPARGC1B	NM_133263	chr5	149109814	+	5.71	5.77	5.9	5.58	5.82
1553640_at	XKR6	NM_173683	chr8	10753656	-	5.51	5.51	5.3	5.57	5.55
1553641_a_at	TSGA13	NM_052933	chr7	130353487	-	4	4.21	4.46	4.35	4.15
1553642_at	C9ORF163	NM_152571	chr9	139377946	+	6.76	6.69	6.73	6.69	6.69
1553644_at	C14ORF49	NM_152592	chr14	95883831	-	5.22	5.27	5.33	5.26	5.52
1553645_at	CCDC141	NM_173648	chr2	179694484	-	6.85	5.03	6.95	7.28	8.42
1553646_at	HDX	NM_144657	chrX	83572881	-	2.72	2.82	2.86	2.92	2.86
1553647_at	CDYL2	NM_152342	chr16	80637677	-	5.45	5.63	5.69	5.69	6.04
1553651_at	C18ORF54	NM_173529	chr18	51885170	+	3.38	3.42	3.3	3.42	3.57
1553652_a_at	C18ORF54	NM_173529	chr18	51885170	+	3.21	3.26	3.26	3.47	3.21
1553654_at	SYT14	NM_153262	chr1	210111537	+	3.08	3.27	2.97	2.97	2.86
1553655_at	CDC20B	NM_152623	chr5	54408798	-	3.36	3.37	3.41	3.37	3.37
1553656_at	TECTB	NM_058222	chr10	114043492	+	6.94	7.07	6.94	6.98	6.82
1553657_at	VWA3A	NM_173615	chr16	22103862	+	6.61	6.63	6.7	6.64	6.36
1553658_at	LOC150197	NM_152508	chr22	20193854	+	4.15	4.32	4.32	4.32	4.32
1553660_at	HUS1B	NM_148959	chr6	655939	-	4.72	4.69	4.73	4.89	4.83
1553661_a_at	HUS1B	NM_148959	chr6	655939	-	5.56	6.27	6.08	6.5	6.91
1553663_a_at	NPB	NM_148896	chr17	79860071	+	6.12	6.25	6.06	6.19	6.19
1553666_at	CCDC34	NM_080654	chr11	27370418	-	3.08	3.08	3.09	3.08	2.84
1553668_at	LRCH3	NM_032773	chr3	197518144	+	4.58	4.67	4.52	4.58	4.58
1553670_at	INTS4	NM_033547	chr11	77589767	-	3.71	4.16	4.1	4.26	4.23
1553672_at	ENAH	NM_145240	chr1	225674533	-	4	3.83	4	4	3.83
1553673_at	STK35	NM_080836	chr20	2082527	+	4.61	4.53	4.48	4.6	4.53
1553674_at	LRRIQ3	NM_145258	chr1	74491703	-	5.1	5.18	5.18	5.18	5.18
1553675_at	KLC4	NM_138343	chr6	43027371	+	4.61	4.48	4.49	4.24	4.72
1553677_a_at	TIPRL	NM_152902	chr1	168148170	+	8.15	8.48	7.76	8.29	8.05
1553678_a_at	ITGB1	NM_133376	chr10	33196238	-	7.7	11.37	9.46	10.99	11.43
1553679_s_at	VKORC1L1	NM_173517	chr7	65338256	+	3.42	3.42	3.48	3.37	3.42
1553681_a_at	PRF1	NM_005041	chr10	72357104	-	7.3	9.1	7.71	7.48	8.3
1553682_at	FBXL14	NM_152441	chr12	1675159	-	5.05	5.18	5.18	5.27	5.18
1553683_s_at	FBXL14	NM_152441	chr12	1675159	-	4.92	4.92	4.92	4.92	5
1553684_at	PPIL6	NM_173672	chr6	109711418	-	3.25	3.27	3.25	3.25	3.25
1553685_s_at	SP1	NM_138473	chr12	53773978	+	4.28	4.16	4.35	4.22	4.22
1553686_at	C18ORF25	NM_145055	chr18	43753987	+	4.72	5.22	5.27	5.19	5.19
1553688_at	METTL6	NM_152396	chr3	15451376	-	5.2	5.04	4.81	5.04	5.22
1553689_s_at	METTL6	NM_152396	chr3	15451376	-	7.16	7.03	7.09	7.08	7.48
1553690_at	SGOL1	NM_138484	chr3	20211982	-	4.72	4.84	4.67	4.73	4.98
1553691_at	B3GALNT2	NM_152490	chr1	235610532	-	3.15	3.23	3.23	3.28	3.23
1553693_s_at	CBR4	NM_032783	chr4	169908743	-	6.24	5.43	5.61	5.45	5.36
1553694_a_at	PIK3C2A	NM_002645	chr11	17108125	-	4.47	4.4	4.18	4.4	4.4
1553695_a_at	NLRX1	NM_170722	chr11	119039439	+	5.9	5.85	5.81	5.7	5.85
1553696_s_at	ZNF569	NM_152484	chr19	37902061	-	5.74	5.59	5.81	5.45	5.59
1553697_at	C1ORF96	NM_145257	chr1	229456752	-	3.05	3.08	2.86	2.95	2.95
1553698_a_at	C1ORF96	NM_145257	chr1	229456752	-	2.95	2.99	2.97	3.1	2.99
1553701_a_at	DUSP18	NM_152511	chr22	31058038	-	5.15	5.43	5.36	5.36	5.36
1553702_at	ZNF697	NM_138366	chr1	120161999	-	4.13	4.17	4.3	4.17	4.18
1553703_at	ZNF791	NM_153358	chr19	12721731	+	8.33	8.12	8.33	8.33	8.36
1553704_x_at	ZNF791	NM_153358	chr19	12721731	+	7.53	7.37	7.68	7.66	7.61
1553705_a_at	CHRM3	NM_000740	chr1	239792372	+	4.16	4.02	4.05	4.16	4.22
1553706_at	HTRA4	NM_153692	chr8	38831667	+	3.8	4.24	3.9	4.17	4.11
1553708_at	MGC16075	NM_032761	chr7	0	+	2.61	3.21	3	3.11	3
1553709_a_at	PRPF38A	NM_032284	chr1	52870218	+	8.8	8.6	8.46	8.57	8.66
1553710_at	C4ORF39	NM_153027	chr4	165878099	+	3.27	3.04	3.54	3.27	3.07
1553711_a_at	C4ORF39	NM_153027	chr4	165878099	+	3.69	3.86	3.69	3.9	3.72
1553713_a_at	RHEBL1	NM_144593	chr12	49458467	-	6.82	7.28	7.08	7.89	7.99
1553715_s_at	FAM195A	NM_032371	chr16	691848	+	7.93	7.86	8.14	7.73	7.26
1553717_at	KCTD7	NM_153033	chr7	66093867	+	5.96	6.11	6.03	5.96	5.87
1553718_at	ZNF548	NM_152909	chr19	57901217	+	9.74	9.69	10.04	9.53	9.26
1553719_s_at	ZNF548	NM_152909	chr19	57901217	+	8.21	7.59	8.27	7.54	7.3
1553720_a_at	FAM123A	NM_152704	chr13	25742672	-	5.07	5.5	5.45	5.45	5.52
1553721_at	RNF152	NM_173557	chr18	59482303	-	2.9	2.9	2.95	2.88	3
1553722_s_at	RNF152	NM_173557	chr18	59482303	-	3.21	3.07	3.07	3.07	2.77
1553723_at	GPR97	NM_170776	chr16	57702156	+	3.37	3.37	3.37	3.37	3.17
1553725_s_at	ZNF644	NM_016620	chr1	91380859	-	4.32	4.21	4.3	4.21	4.83
1553726_s_at	C6ORF170	NM_152730	chr6	121400626	-	3.31	3.37	3.31	3.33	3.23
1553727_at	B4GALNT3	NM_173593	chr12	569542	+	5.19	5.24	5.26	5.22	5.19
1553728_at	LRRC43	NM_152759	chr12	122652265	+	7.88	8.42	8.26	8.29	8.26
1553729_s_at	LRRC43	NM_152759	chr12	122652265	+	3.52	3.58	3.8	3.58	3.31
1553730_x_at	LRRC43	NM_152759	chr12	122652265	+	7.14	7.26	7.22	7.1	7.22
1553732_s_at	CCDC123	NM_032816	chr19	33369905	-	5.76	6.03	5.83	5.83	5.83
1553734_at	AK7	NM_152327	chr14	96858447	+	3.62	3.68	3.68	3.84	3.58
1553736_at	ZFC3H1	NM_144982	chr12	72003378	-	5.89	6.3	6.61	6.44	6.94
1553739_at	IRAK2	NM_001570	chr3	10206562	+	3.11	3.31	3.11	3.11	3.13
1553740_a_at	IRAK2	NM_001570	chr3	10206562	+	3.52	3.52	3.56	3.52	3.39
1553741_at	C1ORF211	NM_153709	chr1	0	+	3.12	3.27	3.27	3.27	3.27
1553743_at	METTL21A	NM_145280	chr2	208473838	-	6.67	5.95	6.78	6.05	5.73
1553746_a_at	OTOGL	NM_173591	chr12	80603232	+	3.34	3.33	3.34	3.42	3.37
1553747_at	MGC16025	NM_032923	chr2	240115026	-	3.47	3.47	3.33	3.47	3.52
1553749_at	FAM76B	NM_144664	chr11	95502105	-	6.81	6.61	7.05	6.65	6.93
1553750_a_at	FAM76B	NM_144664	chr11	95502105	-	4.33	4.25	4.46	4.59	4.98
1553752_at	C20ORF165	NM_080608	chr20	44515130	-	4.39	4.31	4.31	4.24	4.15
1553755_at	NXNL1	NM_138454	chr19	17566235	-	8.09	8.03	8.2	8.09	8.04
1553756_at	C9ORF70	NM_032764	chr9	3898645	+	4.27	4.27	4.29	4.27	4.29
1553757_at	IQCG	NM_032263	chr3	197615948	-	4.02	4.03	4.53	4.07	3.86
1553759_at	MCM9	NM_153255	chr6	119231763	-	3.33	3.14	3.21	3.19	3.52
1553761_at	PRR14L	NM_173566	chr22	32077335	-	4.88	4.9	5.15	4.88	4.67
1553764_a_at	JUB	NM_032876	chr14	23440411	-	3.6	3.47	3.63	3.26	2.88
1553765_a_at	KLHL32	NM_052904	chr6	97372495	+	3.47	3.22	3.71	3.16	3.09
1553768_a_at	DCBLD1	NM_173674	chr6	117803819	+	3.86	4.3	4.01	4.33	3.9
1553769_at	SLAMF9	NM_033438	chr1	159921283	-	4.48	4.48	4.48	4.48	4.44
1553770_a_at	SLAMF9	NM_033438	chr1	159921283	-	4.5	4.49	4.87	4.74	4.74
1553772_at	GK5	NM_152776	chr3	141876368	-	3.02	3.42	3.28	3.17	3.19
1553775_at	FLJ31715	NM_152532	chr3	0	+	4.63	4.63	4.63	4.63	4.63
1553776_at	UBE2U	NM_152489	chr1	64669489	+	2.9	2.9	2.9	2.86	2.9
1553778_at	WBSCR27	NM_152559	chr7	73248920	-	6.05	6.19	6.19	6.13	6.3
1553780_at	MGC23270	NM_152646	chr14	105287537	+	6.98	6.98	7.01	6.98	6.83
1553781_at	ZC3HAV1L	NM_080660	chr7	138710451	-	2.53	2.64	2.57	2.64	2.64
1553785_at	RASGEF1B	NM_152545	chr4	82348218	-	3	2.95	2.95	2.88	2.95
1553787_at	C11ORF45	NM_145013	chr11	128769467	-	3.24	3.2	3.33	3.24	3.23
1553789_a_at	C21ORF58	NM_058180	chr21	47721049	-	4.89	5.15	4.96	4.93	4.91
1553792_at	KIAA1109	NM_032202	chr4	123091757	+	2.8	2.93	3	3.13	3
1553793_a_at	KIAA1109	NM_032202	chr4	123091757	+	4.18	4.18	4.18	4.23	4.18
1553794_at	STOML3	NM_145286	chr13	39540062	-	3.61	3.47	3.47	3.47	3.52
1553796_at	LOC150622	NM_153011	chr2	6072818	+	4.02	3.91	3.94	3.91	3.89
1553797_a_at	LOC150622	NM_153011	chr2	6072818	+	3.35	3.39	3.57	3.52	3.47
1553798_a_at	FBXL13	NM_145032	chr7	102453307	-	3.12	3.08	3.03	3.08	3.08
1553799_at	C15ORF33	NM_152647	chr15	49620591	-	2.77	2.77	2.58	2.77	2.73
1553801_a_at	C14ORF126	NM_080664	chr14	31915243	-	4.72	4.67	4.93	4.6	4.5
1553802_a_at	SOX3	NM_005634	chrX	139585151	-	4.79	4.67	4.67	4.72	4.67
1553803_at	C17ORF46	NM_152343	chr17	43331759	-	8.01	8.29	8.3	8.51	8.33
1553804_a_at	C17ORF46	NM_152343	chr17	43331759	-	3.63	3.6	3.63	3.63	3.63
1553805_at	C3ORF49	NM_138808	chr3	63805040	+	4.72	4.58	4.52	4.58	4.58
1553808_a_at	NKX2-3	NM_145285	chr10	101292689	+	3.07	3.07	2.8	3.07	3.07
1553809_a_at	C9ORF71	NM_153237	chr9	71151499	-	3.3	3.42	3.66	3.42	3.09
1553810_a_at	KIAA1524	NM_020890	chr3	108268719	-	3.27	3.16	3.01	3.49	3.27
1553811_at	MGC14436	NM_032897	chr12	110171130	-	3.37	3.37	3.61	3.16	3.37
1553812_at	TLE6	NM_032760	chr19	2977535	+	4.28	3.9	4.52	4.25	4.25
1553813_s_at	TLE6	NM_032760	chr19	2977535	+	3.9	3.91	3.64	3.93	3.9
1553815_a_at	TCEANC	NM_152634	chrX	13671306	+	5.91	6.06	6.64	6.12	6.09
1553817_at	CHARACTER(0)	NM_014348	chrcharacter(0)	0	+	4.24	3.69	4.01	4.01	4.24
1553818_x_at	CHARACTER(0)	NM_014348	chrcharacter(0)	0	+	3.67	3.83	3.8	3.9	3.87
1553821_at	C12ORF51	NM_144983	chr12	112597991	-	4.06	4.02	4.18	4.06	4.06
1553822_at	RTP1	NM_153708	chr3	186915273	+	3	3	3	3	2.99
1553823_a_at	RTP1	NM_153708	chr3	186915273	+	3.09	3.19	3.19	3.19	3.32
1553826_a_at	C16ORF11	NM_145270	chr16	610421	+	7.02	7.2	7.19	7.19	7.21
1553828_at	FAM55A	NM_152315	chr11	114392437	-	3.74	3.64	3.63	3.72	3.72
1553829_at	C2ORF58	NM_173652	chr2	38358246	+	3.12	3.25	3.13	2.98	3.18
1553830_s_at	CHARACTER(0)	NM_005361	chrcharacter(0)	0	+	3.05	2.95	2.95	3.02	2.95
1553831_at	APOBEC3D	NM_152426	chr22	39417117	+	4.24	4	4.24	4.24	4.16
1553832_at	C21ORF93	NM_145179	chr21	0	+	5.74	5.82	5.82	5.82	5.82
1553834_at	COL6A5	NM_153264	chr3	130064358	+	3.16	2.99	3.22	2.99	2.97
1553835_a_at	COL6A5	NM_153264	chr3	130064358	+	3.37	3.31	3.33	3.37	3.37
1553837_at	PGAM5	NM_138575	chr12	133287392	+	4.72	4.83	4.96	4.85	4.83
1553838_at	C4ORF45	NM_152543	chr4	159814683	-	3.84	3.57	3.74	3.75	3.72
1553839_at	CCDC149	NM_173463	chr4	24807739	-	6.33	6.33	6.23	6.33	6.33
1553840_a_at	CCDC149	NM_173463	chr4	24807739	-	5.89	6.11	6.11	6.18	6.11
1553842_at	BEND2	NM_153346	chrX	18189056	-	3.32	3.32	3.43	3.18	3.32
1553843_at	C10ORF67	NM_153714	chr10	23605520	-	6.49	6.49	6.49	6.49	6.42
1553844_a_at	C10ORF67	NM_153714	chr10	23605520	-	3.74	3.75	3.87	3.95	3.95
1553845_x_at	C10ORF67	NM_153714	chr10	23605520	-	6.76	6.99	6.98	7.06	6.98
1553846_at	SPERT	NM_152719	chr13	46276445	+	5.72	5.72	5.72	5.72	5.62
1553847_a_at	SPERT	NM_152719	chr13	46276445	+	4.39	4.49	4.39	4.55	4.39
1553849_at	CCDC26	NM_145050	chr8	0	+	2.9	2.83	2.85	2.85	2.85
1553850_at	C21ORF88	NM_153754	chr21	40977536	-	3.32	3.37	3.25	3.4	3.45
1553851_at	SPIC	NM_152323	chr12	101871334	+	2.77	2.93	2.77	2.77	2.77
1553852_at	VPS13B	NM_152564	chr8	100025493	+	4.11	4.11	3.65	4.11	4.47
1553856_s_at	P2RY10	NM_014499	chrX	78200828	+	8.82	9.47	9.5	9.39	9.65
1553857_at	IGSF22	NM_173588	chr11	18725851	-	6.24	6	6	5.91	5.98
1553858_at	ZBTB3	NM_024784	chr11	62518436	-	6.35	6.42	6.76	6.8	6.61
1553859_at	TPH1	NM_004179	chr11	18042083	-	3.21	3.37	3.37	3.47	3.35
1553860_at	DCST1	NM_152494	chr1	155006299	+	4.78	4.66	4.94	4.96	4.75
1553861_at	TCP11L2	NM_152772	chr12	106696580	+	4.84	4.83	5.33	5.14	5.14
1553863_at	WDFY4	NM_173524	chr10	49893517	+	4.34	4.5	4.42	4.42	4.42
1553864_at	GPR26	NM_138339	chr10	125425870	+	3.14	3.14	3.27	3.14	3.14
1553865_a_at	GPR26	NM_138339	chr10	125425870	+	5.39	5.44	5.51	5.39	5.44
1553868_a_at	KIAA0825	NM_173665	chr5	93854917	-	2.69	2.56	2.56	2.56	2.52
1553869_at	SESN3	NM_144665	chr11	94906132	-	3.93	3.93	3.93	3.93	4.11
1553871_at	C19ORF34	NM_152771	chr19	1952527	-	5.29	5.52	5.52	5.56	5.52
1553872_at	C17ORF103	NM_152914	chr17	21142185	-	6.38	6.43	6.18	6.38	6.35
1553873_at	KLHL34	NM_153270	chrX	21673608	-	6.16	4.75	5.67	5.1	5.74
1553874_a_at	ZSCAN10	NM_032805	chr16	3138894	-	4.4	4.76	4.63	4.46	4.75
1553875_s_at	ZSCAN10	NM_032805	chr16	3138894	-	5.97	5.92	5.86	5.91	5.92
1553876_at	SAMD3	NM_152552	chr6	130504133	-	4.06	4.06	3.73	4.06	4.06
1553878_at	GOT1L1	NM_152413	chr8	37791799	-	3.01	3.17	3.38	3.24	3.05
1553879_a_at	GOT1L1	NM_152413	chr8	37791799	-	3.52	3.52	3.56	3.52	3.41
1553880_at	C10ORF91	NM_173541	chr10	134258713	+	4.4	4.52	4.24	4.4	4.44
1553881_at	MGC16142	NM_032763	chr7	92167788	+	4.17	4	4.59	4.08	4.08
1553882_at	CHARACTER(0)	NM_145302	chrcharacter(0)	0	+	3.18	3.22	3.18	3.18	3.22
1553883_at	ZNF99	NM_152659	chr19	22939008	-	2.77	2.88	2.68	2.77	2.77
1553885_x_at	ZNF99	NM_152659	chr19	22939008	-	2.82	2.82	2.82	2.68	2.63
1553886_at	CCDC108	NM_152389	chr2	219898415	-	2.94	3.04	2.82	3	3.02
1553887_at	C19ORF75	NM_173635	chr19	51760963	+	3.14	3.14	3.14	3.1	3.1
1553888_at	LDHAL6A	NM_144972	chr11	18477373	+	5.1	5.22	5.11	5.11	5.11
1553889_at	MRGPRX2	NM_054030	chr11	19076004	-	3.9	3.8	3.8	3.8	3.8
1553890_s_at	NTN5	NM_145807	chr19	49164665	-	5.22	5.22	5.46	5.22	5.12
1553891_at	KLF17	NM_173484	chr1	44584521	+	4.17	4.09	4.17	4.23	4.36
1553893_at	CCDC105	NM_173482	chr19	15121538	+	5.16	5.09	5.3	5.2	5.21
1553894_at	CCDC122	NM_144974	chr13	44410490	-	2.72	2.9	2.91	2.86	2.9
1553895_at	C11ORF42	NM_173525	chr11	6226797	+	4.6	4.82	4.98	4.67	4.67
1553898_a_at	DKFZP434L192	NM_152746	chr7	56563915	+	2.95	2.95	2.99	2.95	2.69
1553900_s_at	CHARACTER(0)	NM_131915	chrcharacter(0)	0	+	5.3	5.56	5.25	5.3	5.18
1553901_x_at	ZNF486	NM_052852	chr19	20278082	+	4.57	4.53	4.53	4.53	4.36
1553905_at	CXORF22	NM_152632	chrX	35937850	+	2.9	2.94	2.9	2.86	2.9
1553906_s_at	FGD2	NM_173558	chr6	36973422	+	9.52	9.44	9.74	9.81	9.34
1553907_a_at	EXD1	NM_152596	chr15	41474932	-	2.96	3.04	3.09	2.98	3.04
1553909_x_at	FAM178A	NM_144592	chr10	102672325	+	6.15	6.02	5.77	5.97	5.81
1553910_at	NBPF4	NM_152488	chr1	108765962	-	3.37	3.37	3.66	3.4	3.32
1553911_at	ZNF663	NM_173643	chr20	0	+	3.44	3.24	3.37	3.28	3.5
1553912_at	FLJ35424	NM_173661	chr4	0	+	3.01	3.1	3.24	3.19	3.32
1553914_at	MGC34800	NM_153227	chr16	0	+	4.45	4.45	4.47	4.45	4.43
1553915_at	C10ORF126	NM_173577	chr10	0	+	3	2.77	2.77	2.69	2.82
1553917_at	PIKFYVE	NM_152671	chr2	209130990	+	4.35	4.36	4.41	4.41	4.5
1553918_at	C21ORF129	NM_152506	chr21	43131679	-	4	4.22	4.18	4.18	4.18
1553919_at	C9ORF62	NM_173520	chr9	0	+	6.16	6.21	6.16	6.15	6.16
1553920_at	C9ORF84	NM_173521	chr9	114448901	-	2.69	2.77	2.86	2.77	2.77
1553923_at	SLC22A24	NM_173586	chr11	62847413	-	4.06	4.01	4.06	4.06	4.09
1553924_at	FMO9P	NM_138784	chr1	166573152	+	3	3.01	2.99	3	3
1553927_at	C7ORF33	NM_145304	chr7	148287656	+	3.95	4.06	3.95	3.95	3.8
1553928_at	ELMOD2	NM_153702	chr4	141445316	+	4.93	5.14	5.05	5.54	5.59
1553929_at	ACER1	NM_133492	chr19	6306509	-	4.2	4.43	4.64	4.43	4.37
1553930_at	TAAR1	NM_138327	chr6	132966122	-	2.86	3.02	3.06	3.23	3.08
1553931_at	OSTCL	NM_145303	chr6	159262159	-	3.21	3.57	3.21	3.17	3.25
1553934_at	C18ORF20	NM_152728	chr18	61747242	-	2.82	2.82	2.82	2.91	2.77
1553935_at	MGC2848	NM_032917	chr3	0	+	3.37	3.27	3.37	3.37	3.47
1553936_a_at	MGC2848	NM_032917	chr3	0	+	3.45	3.52	3.61	3.66	3.93
1553938_a_at	STK32A	NM_145001	chr5	146614578	+	3.3	3.22	3.34	3.35	3.37
1553940_a_at	LRRC28	NM_144598	chr15	99791651	+	3.22	3.47	3.68	3.68	3.93
1553943_at	NS3BP	NM_138291	chr11	0	+	4.92	5.08	5.05	5.06	5.04
1553944_at	MIA2	NM_054024	chr14	39703124	+	3.41	3.37	3.28	3.28	3.28
1553945_at	GPHB5	NM_145171	chr14	63779642	-	5.29	5.5	5.54	5.54	5.71
1553946_at	DCD	NM_053283	chr12	55038375	-	4.53	4.46	4.46	4.46	4.24
1553947_at	EXOSC6	NM_058219	chr16	70284133	-	5.33	5.33	5.33	5.37	5.29
1553949_at	IQSEC3	NM_152639	chr12	176048	+	3.91	3.92	3.91	3.91	3.8
1553952_at	ZDHHC19	NM_144637	chr3	195924323	-	5.99	5.99	5.99	6.1	5.99
1553954_at	ALG14	BU682208	chr1	95448278	-	6.36	6.57	6.19	7.03	7.26
1553955_at	KLRAQ1	AY134855	chr2	48667907	+	9.36	8.79	8.8	8.86	8.82
1553956_at	ALS2CR4	BG194770	chr2	202484906	-	4.57	4.92	5.06	5	5.04
1553957_at	ZNF564	AK092760	chr19	12636184	-	8.15	8.13	8.11	8.19	8.3
1553959_a_at	B3GALT6	N95564	chr1	1167628	+	9.43	9.3	9.49	9.19	8.96
1553960_at	SNX21	CA447177	chr20	44462469	+	3.85	4.17	4.29	4.21	4.64
1553961_s_at	SNX21	CA447177	chr20	44462469	+	6.01	6.01	6.02	6.01	6.01
1553962_s_at	RHOB	BI668074	chr2	20646834	+	5.21	5.23	5.44	5.41	5.44
1553963_at	RHOB	AV686810	chr2	20646834	+	2.9	2.99	2.86	2.82	2.9
1553965_x_at	RHOB	AV686810	chr2	20646834	+	2.9	3.09	2.95	2.9	2.71
1553967_at	CHARACTER(0)	BI524128	chrcharacter(0)	0	+	4.63	5.16	4.84	4.84	4.96
1553968_a_at	CHARACTER(0)	BI524128	chrcharacter(0)	0	+	7.34	7.46	7.46	7.65	7.46
1553970_s_at	CEL	BC042510	chr9	135937364	+	3.73	3.58	3.63	3.63	3.57
1553971_a_at	GATS	AL831967	chr7	99806560	-	7.08	6.78	6.74	6.78	6.68
1553972_a_at	CBS	BC007257	chr21	44473300	-	4.12	3.94	4.08	4.11	3.72
1553973_a_at	SPINK6	BC032003	chr5	147582403	+	4.34	4.46	4.41	4.61	4.49
1553974_at	C22ORF39	BC030758	chr22	19430672	-	6.03	5.78	5.85	5.65	5.76
1553976_a_at	DPCD	BC031695	chr10	103348088	+	4.57	4.22	4.41	3.84	4
1553977_a_at	CYP39A1	BC010358	chr6	46517444	-	4.8	4.79	4.8	4.96	4.75
1553978_at	LOC729991	BC010931	chr19	19292685	-	8.28	8.23	8.06	8.28	8.53
1553979_at	CHARACTER(0)	BC020854	chrcharacter(0)	0	+	9.99	9.54	9.84	9.24	8.78
1553982_a_at	RAB7B	AY094596	chr1	0	+	5.35	5.43	5.31	5.35	5.33
1553983_at	DTYMK	AF258562	chr2	242615156	-	6.15	6.07	6.07	6.07	6.07
1553984_s_at	DTYMK	AF258562	chr2	242615156	-	7.97	7.81	7.83	7.84	7.92
1553986_at	RASEF	BC023566	chr9	85597316	-	3.41	3.41	3.51	3.19	3.68
1553987_at	C12ORF47	BC007973	chr12	112277572	-	8.48	8.2	8.22	8.22	8.3
1553989_a_at	ATP6V1C2	AY039759	chr2	10861774	+	4.5	4.64	4.87	4.64	4.48
1553990_at	C16ORF79	BC039154	chr16	2259253	-	6.67	6.38	6.61	6.38	5.86
1553991_s_at	VSIG10	BC034471	chr12	118501399	-	3.22	3.27	3.26	3.17	3.26
1553992_s_at	NBR2	BC034248	chr17	41277599	+	7.31	7.31	7.31	7.31	7.38
1553993_s_at	MED25	BC024312	chr19	50321535	+	7.23	7.44	7.41	8.05	8.07
1553994_at	NT5E	BC015940	chr6	86159301	+	5.64	5.02	5.1	5	4.86
1553995_a_at	NT5E	BC015940	chr6	86159301	+	3.65	3.47	3.55	3.24	3.27
1553997_a_at	ASPHD1	BC034275	chr16	29912146	+	5.52	5.63	5.63	5.64	5.63
1553998_at	CHARACTER(0)	BC029799	chrcharacter(0)	0	+	7.77	6.6	7.44	6.64	6.38
1554001_at	TRIM37	BC036012	chr17	57075561	-	6.34	6.34	6.41	6.7	6.93
1554003_at	RGNEF	BC012946	chr5	72921982	+	5.91	5.91	5.91	5.91	5.91
1554004_a_at	RGNEF	BC012946	chr5	72921982	+	3.42	3.67	3.75	3.67	3.44
1554006_a_at	LLGL2	BC006503	chr17	73521782	+	5.38	5.46	5.46	5.41	5.46
1554007_at	CHARACTER(0)	BC036488	chrcharacter(0)	0	+	9.04	8.62	9.18	8.28	7.54
1554008_at	OSMR	BC010943	chr5	38845959	+	3.8	3.8	3.81	3.8	3.8
1554010_at	NDST1	BC012888	chr5	149887673	+	4.58	4.53	4.66	4.53	4.53
1554012_at	RSPO2	BC027938	chr8	108911544	-	2.66	2.72	2.72	2.74	2.72
1554014_at	CHD2	BC007347	chr15	93443550	+	8.46	8.39	8.6	8.4	8.65
1554015_a_at	CHD2	BC007347	chr15	93443550	+	7.55	7.33	7.56	7.44	7.74
1554016_a_at	C16ORF57	BC006291	chr16	58035304	+	7.6	8.06	7.53	8.02	8.07
1554017_at	RILPL1	BC020829	chr12	123955908	-	5.95	6.15	6.16	6.15	6.33
1554018_at	GPNMB	BC011595	chr7	23286315	+	2.73	2.73	2.73	2.73	2.72
1554019_s_at	CEP57L1	BC033448	chr6	109416355	+	3.38	3.42	3.37	3.63	3.76
1554020_at	BICD1	BC010091	chr12	32260184	+	6.4	6.57	6.76	6.9	7.24
1554021_a_at	ZNF12	AF505656	chr7	6728063	-	8.27	7.76	7.81	7.77	7.27
1554022_at	CCDC13	BC036050	chr3	42749874	-	4.03	4	4	4	4
1554023_s_at	CCDC13	BC036050	chr3	42749874	-	5.47	5.6	5.47	5.44	5.43
1554026_a_at	MYO10	BC041694	chr5	16662016	-	3.91	3.9	3.9	3.9	3.85
1554027_a_at	SLC4A4	BC030977	chr4	72053002	+	2.95	2.95	2.95	2.87	2.95
1554029_a_at	TTC37	BC030966	chr5	94799598	-	3.52	3.94	3.57	3.43	3.57
1554030_at	ARSB	BC029051	chr5	78111334	-	3.9	3.9	3.9	3.84	3.9
1554032_at	ARSB	AL135237	chr5	78111334	-	3.15	3.22	3.22	3.24	3.22
1554033_at	FRMD4A	BC018891	chr10	13685706	-	3.69	3.73	3.79	3.73	3.73
1554034_a_at	FRMD4A	BC018891	chr10	13685706	-	3.63	3.63	3.63	3.63	3.63
1554036_at	ZBTB24	BC036731	chr6	109802152	-	10	10.05	10.21	10.11	10.11
1554037_a_at	ZBTB24	BC036731	chr6	109802152	-	7.93	7.93	7.93	7.83	7.92
1554038_at	LARP1B	BC030516	chr4	128982502	+	4.17	4.17	4.13	4.5	4.17
1554039_at	C14ORF159	BC009182	chr14	91580356	+	7.61	8.03	8.05	8.01	8.01
1554041_at	LOC100288797	BC021178	chr20	2796975	+	3.74	3.81	3.74	3.7	3.74
1554042_s_at	CHARACTER(0)	BC021178	chrcharacter(0)	0	+	5.74	5.97	5.91	5.91	5.94
1554043_a_at	CHARACTER(0)	BC012528	chrcharacter(0)	0	+	4.4	4.53	4.53	4.53	4.56
1554044_a_at	MRAP	AF454915	chr21	33664123	+	4.72	4.92	4.73	4.49	4.8
1554045_at	ZNF24	AF542097	chr18	32912177	-	5.98	5.91	6.12	6.15	6.28
1554047_at	TXNDC9	BC024223	chr2	99935488	-	3.74	3.74	3.73	3.74	3.95
1554049_s_at	DCAF8	BC013107	chr1	160209012	-	6.63	6.92	6.68	6.77	7.45
1554050_at	SMPDL3B	BC014444	chr1	28261503	+	6.26	6.29	6.26	6.32	6.07
1554052_at	CNOT1	BC040523	chr16	58577240	-	5.96	6.23	6.02	6.16	6.33
1554053_at	SPTLC1	BC007085	chr9	94841345	-	3.97	4.06	4.06	4.06	4.28
1554057_at	LOC645676	BC017347	chr1	155531771	+	8.57	8.46	8.37	8.49	8.29
1554059_at	SETMAR	BC011635	chr3	4344987	+	5.83	5.87	5.95	5.87	6.05
1554060_s_at	SETMAR	BC011635	chr3	4344987	+	3.93	3.93	3.93	3.93	3.93
1554062_at	XG	AF380356	chrX	2670092	+	3.17	3.18	3.3	2.99	3.18
1554063_at	CHARACTER(0)	BC012379	chrcharacter(0)	0	+	6.46	6.38	6.41	6.67	6.68
1554065_at	FAM125B	BC028675	chr9	129089127	+	6.37	6.23	6.35	6.37	6.66
1554067_at	C12ORF66	BC036246	chr12	64586419	-	8.28	7.93	8.39	7.87	7.95
1554068_s_at	C12ORF66	BC036246	chr12	64586419	-	6.13	5.88	6.03	5.68	5.88
1554069_at	EPHA8	BC038796	chr1	22890003	+	5.83	6	5.96	5.96	5.96
1554071_at	CCDC67	BC031247	chr11	93063882	+	2.86	2.86	2.9	2.86	2.77
1554072_s_at	CCDC67	BC031247	chr11	93063882	+	2.82	2.82	2.82	2.95	2.64
1554074_s_at	SLFNL1	BC022037	chr1	41481268	-	5.76	5.75	5.85	6.02	5.88
1554076_s_at	TMEM136	BC015232	chr11	120196015	+	4.46	4.67	4.67	4.49	4.72
1554077_a_at	TMEM53	BC007521	chr1	45119501	-	5.68	6.04	5.84	5.82	5.63
1554078_s_at	DNAJA3	BC032100	chr16	4475857	+	10.67	10.14	10.74	10.11	9.96
1554079_at	GALNTL4	BC037341	chr11	11292420	-	3.99	4.6	4.43	4.27	4.37
1554080_at	RQCD1	BC007102	chr2	219433677	+	7.55	7.93	7.94	8.03	8.03
1554082_a_at	NOL9	BC009257	chr1	6581408	-	7.36	7.36	7.2	7.51	7.49
1554084_a_at	NOL9	BF969522	chr1	6581408	-	8.56	8.69	8.56	8.82	8.76
1554085_at	DDX51	BC012461	chr12	132621141	-	6.47	6.02	6.48	6.31	6.09
1554086_at	TUBGCP3	BC007763	chr13	113139327	-	5.14	5.23	5.16	5.23	5.63
1554089_s_at	CHARACTER(0)	BC010183	chrcharacter(0)	0	+	9.3	8.93	9.76	9.01	9.19
1554091_a_at	TIRAP	BC032474	chr11	126152981	+	5.85	6.11	6.02	6.22	6.13
1554093_a_at	SNAPC5	BC014315	chr15	66782665	-	7.66	7.61	7.5	7.36	7.5
1554094_at	ENTPD5	BC020966	chr14	74433182	-	5.98	5.89	6.03	5.85	5.87
1554095_at	RBM33	BC011923	chr7	155437202	+	5.51	6	5.79	6.35	6.33
1554096_a_at	RBM33	BC011923	chr7	155437202	+	4.06	4.06	3.98	4.06	4.29
1554097_a_at	LOC554202	BC021861	chr9	21454266	-	4.99	4.58	4.58	4.58	4.58
1554098_at	SPIN3	BC032490	chrX	57017263	-	4.11	4.19	4.24	4.08	4.05
1554099_a_at	SPIN3	BC032490	chrX	57017263	-	5.22	5.01	4.99	4.81	4.87
1554101_a_at	TMTC4	BC018707	chr13	101256090	-	3.74	3.87	3.86	3.97	4.46
1554102_a_at	TMTC4	BC018707	chr13	101256090	-	6.3	6.09	6.38	6.3	6.46
1554103_at	CHARACTER(0)	BC009873	chrcharacter(0)	0	+	5.99	5.87	6.22	5.8	5.87
1554105_at	TMEM185A	BC022405	chrX	148678216	-	6.81	7.13	6.96	7.22	7.48
1554106_at	NBEAL1	AB053318	chr2	203879601	+	4.83	4.16	4.17	4.23	4.32
1554108_at	CHARACTER(0)	AK096293	chrcharacter(0)	0	+	5.1	4.47	4.47	4.26	4.29
1554110_at	CDCP1	BC021099	chr3	45151732	-	4.11	4.23	4.03	4.05	4.11
1554112_a_at	ULK2	BC034988	chr17	19674143	-	4.25	4.38	3.77	3.91	3.65
1554113_a_at	SLC4A8	BC025994	chr12	51818593	+	4.43	4.59	4.58	4.51	4.59
1554114_s_at	SSH2	AB072359	chr17	27952964	-	4.8	4.58	4.7	4.8	4.89
1554115_at	C5ORF58	BC030767	chr5	169659949	+	4.88	4.66	4.87	4.63	4.56
1554116_s_at	PARP11	BC031073	chr12	3918026	-	7.32	6.43	6.47	6.19	5.1
1554117_at	CCDC60	BC040553	chr12	119772516	+	5.57	5.61	5.57	5.57	5.57
1554119_at	C16ORF57	BC010099	chr16	58035304	+	4.49	4.92	4.33	4.57	4.86
1554121_at	HSD17B12	BC012536	chr11	43702142	+	3.32	3.32	3.42	3.32	3.32
1554122_a_at	HSD17B12	BC012536	chr11	43702142	+	5.68	5.39	5.39	5.29	5.39
1554125_a_at	NLGN4Y	BC032567	chrY	16634487	+	3.08	3.08	2.96	3.13	3.08
1554126_at	MSRB3	BC040053	chr12	65672422	+	6.88	6.82	6.82	6.71	6.82
1554127_s_at	MSRB3	BC040053	chr12	65672422	+	4.26	4.39	4.27	4.1	4.26
1554128_at	ADIG	BC029594	chr20	37209837	+	5.88	6.34	6.1	6.39	6.25
1554129_a_at	ADIG	BC029594	chr20	37209837	+	5.66	5.66	5.8	5.61	5.66
1554131_at	FAM190B	BC030528	chr10	86088409	+	3.14	3.14	3.14	3.34	3.14
1554132_a_at	FAM190B	BC030528	chr10	86088409	+	6.68	7.25	7.07	7.06	7.32
1554133_at	RUFY2	BC041092	chr10	70136950	-	2.75	2.74	2.74	2.74	2.66
1554140_at	WDR78	BC032406	chr1	67303281	-	3.92	3.74	3.79	3.74	3.74
1554141_s_at	WDR78	BC032406	chr1	67303281	-	3.87	3.73	3.72	3.73	3.62
1554142_at	SUGT1P3	BC020814	chr13	41371126	-	2.54	2.47	2.54	2.56	2.54
1554143_a_at	SUGT1P3	BC020814	chr13	41371126	-	4.83	4.67	4.8	4.34	4.56
1554145_a_at	KLRAQ1	BC040721	chr2	48667907	+	5.85	5.85	5.45	5.85	5.9
1554147_s_at	C3ORF15	AB063297	chr3	119421868	+	3.03	3.14	3.14	3.14	3.14
1554148_a_at	SLC33A1	BC014416	chr3	155544302	-	6.46	6.6	6.53	6.53	6.56
1554149_at	CLDND1	BC013610	chr3	98234317	-	8.6	10.04	9.18	10.52	10.8
1554151_at	OGDH	BC009580	chr7	44646120	+	6.22	7.01	6.23	7.17	7.71
1554152_a_at	OGDH	BC009580	chr7	44646120	+	5.36	7.01	5.99	7.34	7.82
1554153_a_at	PHF21A	BC015714	chr11	45950870	-	6.63	7.24	6.82	7.52	8.04
1554154_at	GDAP2	BC013132	chr1	118419845	-	7.31	7	6.77	6.94	6.81
1554155_at	MCPH1	BC030702	chr8	6264112	+	5.65	6.39	6.56	6.83	6.85
1554156_a_at	WFDC8	AF492015	chr20	44180401	-	3.15	3.19	3.19	3.19	3.27
1554157_a_at	WFDC8	AF492015	chr20	44180401	-	5.22	5.22	5.22	5.22	5.19
1554158_at	ZMYND11	BC034784	chr10	180423	+	4.22	4.27	4.26	4.32	4.46
1554159_a_at	ZMYND11	BC034784	chr10	180423	+	5.18	5.22	5.22	5.22	5.43
1554160_a_at	ZNF446	BC017206	chr19	58987794	+	6.5	6.72	6.61	6.67	6.61
1554161_at	SLC25A27	BC033091	chr6	46620678	+	2.98	3.04	3.05	3.04	3.04
1554163_at	TWIST2	BC033168	chr2	239756672	+	3.42	3.42	3.42	3.47	3.42
1554165_at	FAM53B	BC031654	chr10	126307862	-	3.32	3.19	3.28	3.28	3.28
1554167_a_at	GOLGA7	BC012032	chr8	41348080	+	7.97	8.8	7.84	8.65	8.75
1554168_a_at	SH3KBP1	AF542051	chrX	19552083	-	11.36	12.05	11.84	11.98	12.2
1554170_a_at	MBLAC1	BC031288	chr7	99724319	+	7.03	7.21	7.23	7.13	7.21
1554171_at	ZMYM3	BC013009	chrX	70469054	-	7.15	7.25	7.06	7.23	7.32
1554172_a_at	ZMYM3	BC013009	chrX	70469054	-	6.57	6.65	6.57	6.55	6.57
1554173_at	CD300LB	BC028091	chr17	72517312	-	6.71	7.19	6.94	7.2	6.89
1554175_at	CD300LB	AF427618	chr17	72517312	-	5.1	5.02	5.25	5.1	5.1
1554176_a_at	C3ORF33	AF115515	chr3	155480400	-	3.54	3.57	3.61	3.35	3.3
1554177_a_at	ATP5S	BC011549	chr14	50779046	+	7.3	7.08	7.17	7.24	7.2
1554178_a_at	FAM126B	BC039295	chr2	201838441	-	7.8	7.41	7.33	7.32	7.41
1554179_s_at	LYNX1	BC032306	chr8	143852614	-	6.5	6.62	6.53	6.72	6.69
1554181_at	SNX32	BC040981	chr11	65601409	+	3.91	3.71	3.99	3.91	3.91
1554182_at	CHARACTER(0)	BC033871	chrcharacter(0)	0	+	6.49	6.17	6.74	6.44	6.33
1554183_s_at	CHARACTER(0)	BC033871	chrcharacter(0)	0	+	6.7	6.7	6.73	6.7	6.69
1554185_at	LOC554206	BC029609	chr16	0	+	4.63	4.53	4.53	4.53	4.53
1554187_at	LOC554206	AK097891	chr16	0	+	3.57	3.58	3.62	3.68	3.68
1554188_at	C11ORF53	BC039669	chr11	111126706	+	6.88	6.87	6.63	6.78	6.59
1554190_s_at	C10ORF81	BC036365	chr10	115511212	+	2.68	2.67	2.91	2.83	2.86
1554192_s_at	METTL19	BC035655	chr4	8442531	+	6.16	6.16	6.13	6.21	6.34
1554193_s_at	MANEA	AY048775	chr6	96025412	+	4.35	4.39	4.2	4.55	4.64
1554194_at	CHARACTER(0)	BC031867	chrcharacter(0)	0	+	4.06	4.06	4.1	3.97	3.94
1554195_a_at	C5ORF46	BC021680	chr5	147272271	-	3.99	3.99	4.01	3.85	3.99
1554196_at	IZUMO1	BC034769	chr19	49244146	-	2.99	3.13	2.96	2.99	2.99
1554198_at	SH3YL1	BC034974	chr2	218137	-	5.69	5.69	6.04	5.52	5.69
1554199_at	PTPRO	BC035960	chr12	15475486	+	3.13	3.05	3.09	3.02	3.33
1554201_at	CABP4	BC033167	chr11	67222817	+	7.15	7.35	7.24	7.15	6.81
1554202_x_at	CABP4	BC033167	chr11	67222817	+	7.31	7.37	7.31	7.31	7.11
1554203_at	GRIK1-AS1	AY077697	chr21	31120493	+	3.23	3.32	3.43	3.43	3.68
1554205_s_at	ICA1L	BC000993	chr2	203690174	-	4.39	4.06	4.25	4.18	4.21
1554206_at	TMLHE	BC025269	chrX	154722197	-	6.66	6.64	6.8	6.66	6.6
1554208_at	MEI1	BC032248	chr22	42095517	+	8.3	8.87	8.92	8.92	9.3
1554210_at	ZCCHC13	BC021176	chrX	73524024	+	3.93	4	4.04	4	4.05
1554212_s_at	KCNS2	BC034778	chr8	99439249	+	5.26	5.51	5.68	5.42	5.42
1554213_at	ARHGEF10	BC036809	chr8	1772148	+	4.5	4.5	4.46	4.42	4.5
1554214_at	CHARACTER(0)	BC008699	chrcharacter(0)	0	+	4.06	4.11	4.06	3.93	4.06
1554216_at	CCDC132	BC017888	chr7	92861652	+	2.95	2.82	2.95	3.03	2.95
1554217_a_at	CCDC132	BC017888	chr7	92861652	+	3.68	3.34	3.68	3.55	3.68
1554219_at	CHARACTER(0)	BC027448	chrcharacter(0)	0	+	5.04	5.25	5.26	5.3	5.25
1554220_a_at	CHARACTER(0)	BC027448	chrcharacter(0)	0	+	2.96	3.04	3	3	2.86
1554222_at	MGC45922	BC033237	chr19	0	+	5.59	5.74	5.59	5.82	5.5
1554224_at	CHARACTER(0)	BC030092	chrcharacter(0)	0	+	5.7	5.78	5.83	5.78	5.61
1554225_a_at	CHARACTER(0)	BC030092	chrcharacter(0)	0	+	2.68	2.85	2.9	2.81	2.68
1554228_a_at	C8ORF56	BC029562	chr8	104145191	-	5.01	4.92	4.7	4.87	4.57
1554229_at	C5ORF41	AY174896	chr5	172483354	+	7.07	7.21	8	7.73	8.56
1554231_a_at	ZNF396	AF492004	chr18	32946660	-	4.92	5.17	5.14	5.29	5.17
1554232_a_at	CHARACTER(0)	BC018433	chrcharacter(0)	0	+	3.67	3.47	3.63	3.66	3.66
1554233_at	C1QTNF9	BC040438	chr13	24883715	+	2.85	2.85	2.85	2.85	2.82
1554234_at	KATNAL2	BC034999	chr18	44526786	+	4.21	4.21	4.09	4.21	4.13
1554235_at	CTNNA3	BC022004	chr10	67679724	-	2.69	2.85	3.39	3.11	3.02
1554237_at	SDCCAG8	BC032454	chr1	243419319	+	5.51	4.9	4.96	4.96	4.85
1554239_s_at	ZADH2	BC033780	chr18	72909278	-	8.77	8.77	8.49	8.73	8.93
1554240_a_at	ITGAL	BC008777	chr16	30483982	+	8.98	10.12	8.8	9.31	9.31
1554241_at	COCH	BC007230	chr14	31343740	+	8.68	8.18	8.8	8.52	8.56
1554242_a_at	COCH	BC007230	chr14	31343740	+	2.82	2.77	2.82	2.94	2.82
1554245_x_at	CHARACTER(0)	BC030570	chrcharacter(0)	0	+	6.57	6.73	6.67	6.67	6.67
1554246_at	C1ORF210	BC041633	chr1	43747558	-	3.32	3.41	3.41	3.58	3.41
1554248_at	ZNF638	BC024000	chr2	71558888	+	9.76	9.25	9.31	9.04	8.86
1554249_a_at	ZNF638	BC024000	chr2	71558888	+	6.33	6.13	6.73	6.3	6.33
1554250_s_at	TRIM73	BC033812	chr7	75024902	+	9.41	9.08	9.45	9.09	8.86
1554251_at	HP1BP3	BC022342	chr1	21069170	-	9.31	8.91	8.92	8.77	9.4
1554252_a_at	LASS3	BC034500	chr15	100940600	-	3.63	3.41	3.41	3.37	3.37
1554253_a_at	LASS3	BC028703	chr15	100940600	-	4.46	4.39	4.34	4.39	4.37
1554256_a_at	PCNXL2	BC008300	chr1	233119881	-	6.19	6.19	6.24	6.19	6.17
1554258_a_at	DNAJC5B	AF368276	chr8	66933790	+	5	5.13	5.09	5.09	4.84
1554259_at	GPSM1	BC017353	chr9	139221931	+	5.19	5.22	5.31	5.18	5.08
1554260_a_at	FRYL	BC021803	chr4	48499379	-	7.08	7.29	6.67	7.31	7.28
1554261_at	KLHL29	BC015667	chr2	23608297	+	4.21	3.96	4.25	4.21	4.23
1554262_s_at	KLHL29	BC015667	chr2	23608297	+	3.74	3.74	4.05	3.67	3.74
1554264_at	CKAP2	BC010901	chr13	53029494	+	4.42	4.13	4.82	4.39	4.63
1554266_at	CHARACTER(0)	BC033643	chrcharacter(0)	0	+	3.51	3.68	3.68	3.68	3.69
1554268_at	MORN1	BC021704	chr1	2252695	-	3.74	3.68	3.73	3.73	3.85
1554271_a_at	CENPL	BC019022	chr1	173768690	-	4.81	5.3	5.33	5.49	6.05
1554272_at	ERAP2	BC017927	chr5	96211643	+	3	3	3.01	3	3
1554273_a_at	ERAP2	BC017927	chr5	96211643	+	4.56	4.4	4.44	4.44	4.62
1554274_a_at	SSH1	AB072356	chr12	109185695	-	4.67	4.67	4.61	4.72	4.82
1554276_at	SART3	BC041638	chr12	108915990	-	4.06	4.23	4.01	4.06	3.92
1554277_s_at	FANCM	BC036056	chr14	45605135	+	3.12	3.37	3.37	3.37	3.5
1554279_a_at	TRMT2B	BC007526	chrX	100264334	-	6.84	6.42	6.98	6.55	6.72
1554280_a_at	C9ORF43	BC033037	chr9	116173021	+	4.2	4.06	4.06	4.06	3.97
1554281_at	CHARACTER(0)	BC019703	chrcharacter(0)	0	+	2.73	2.73	2.84	2.82	2.59
1554283_at	CCRN4L	BC021963	chr4	139936942	+	3.53	3.53	3.47	3.65	3.55
1554285_at	HAVCR2	AF450243	chr5	156512842	-	4.58	4.57	4.58	4.58	4.58
1554286_at	FLJ25758	BC033035	chr19	7004963	-	5.76	6.03	5.8	5.93	5.93
1554287_at	TRIM4	BC011763	chr7	99488029	-	6.86	6.41	7.09	6.09	6.59
1554288_at	FAM160B1	BC037207	chr10	116581502	+	3.42	3.57	3.3	3.42	3.41
1554290_at	HERC3	BC038960	chr4	89513646	+	5.84	5.39	6.01	5.61	6.48
1554291_at	UHRF1BP1L	BC014891	chr12	100463687	-	3.72	3.68	3.72	3.79	3.78
1554292_a_at	UHRF1BP1L	BC014891	chr12	100463687	-	3.59	3.9	3.69	3.67	3.68
1554293_at	TTBK2	BC041876	chr15	43036541	-	3.28	3.11	3.18	3.18	3.18
1554294_s_at	TTBK2	BC041876	chr15	43036541	-	3.58	3.67	4.01	3.67	4.12
1554295_x_at	TTBK2	BC041876	chr15	43036541	-	3.89	3.84	3.89	3.89	4.11
1554296_at	CYP19A1	BC035714	chr15	51500254	-	2.9	2.9	2.9	2.78	2.9
1554298_a_at	WDR49	BC035512	chr3	167196472	-	2.64	2.64	2.64	2.81	2.64
1554299_at	NPAS4	AB049469	chr11	66188474	+	3.51	3.71	3.86	3.74	3.3
1554300_a_at	SVOPL	BC036796	chr7	138279030	-	3.74	3.73	3.97	3.74	3.59
1554301_at	LOC645591	BC013905	chr7	104439448	-	3.02	2.95	3.05	3.17	3.1
1554302_s_at	LOC645591	BC013905	chr7	104439448	-	3.13	3.22	3.22	3.39	3.32
1554303_at	HNMT	AF523356	chr2	138721807	+	4.35	4.4	4.46	4.46	4.46
1554305_at	MGC20647	BC014233	chr22	0	+	5.42	5.64	5.47	5.47	5.47
1554306_at	ITPKB	BC015009	chr1	226819391	-	7.38	6.6	7.12	6.36	6.22
1554307_at	LOC644852	BC025398	chr1	0	+	3.42	3.42	3.47	3.42	3.78
1554308_s_at	GABRA2	BC022488	chr4	46251580	-	3.14	3.14	3.1	3.14	3.28
1554309_at	EIF4G3	BC030578	chr1	21132975	-	4.58	4.87	4.39	5.36	5.72
1554310_a_at	EIF4G3	BC030578	chr1	21132975	-	4.58	4.39	4.6	4.58	4.58
1554311_a_at	SUPT6H	BC033074	chr17	26989301	+	3.09	3.05	3.09	3.15	3.09
1554312_at	RNF170	BC032393	chr8	42708439	-	5.61	6.03	5.99	5.99	5.97
1554314_at	C6ORF141	BC036917	chr6	49518112	+	2.64	2.64	2.73	2.54	2.64
1554316_at	PGLS	BC017706	chr19	17622431	+	6.22	6.32	6.25	6.22	6.09
1554317_s_at	TRMT61A	BC010167	chr14	103995508	+	6.45	6.43	6.43	6.43	6.42
1554318_at	LOC541473	BC022013	chr7	72440191	+	4.63	4.72	4.9	4.72	4.44
1554319_at	RPS6KA5	BC017187	chr14	91360320	-	3.69	3.56	3.69	3.63	3.9
1554321_a_at	NFS1	BC018471	chr20	34256610	-	4.41	4.53	4.64	4.59	4.53
1554322_a_at	HDAC4	BC039904	chr2	239969864	-	5.42	5.76	5.76	5.85	5.93
1554324_s_at	DYNC2LI1	BC040558	chr2	44001177	+	2.9	2.97	2.9	2.87	2.95
1554325_at	DOCK2	BC016996	chr5	169064250	+	3.49	3.69	3.64	3.8	3.63
1554327_a_at	CANT1	AF328554	chr17	76987798	-	5.43	5.5	5.48	5.48	5.48
1554328_at	STXBP4	BC041485	chr17	53046125	+	2.86	2.77	2.86	2.74	3.15
1554329_x_at	STXBP4	BC041485	chr17	53046125	+	2.73	2.73	2.73	2.77	2.73
1554331_a_at	LRRC18	BC036722	chr10	50117530	-	5.59	5.5	5.59	5.83	5.28
1554332_a_at	LOC100127888	BC025345	chr20	61294379	-	6.03	6.05	6.05	6.06	6.05
1554333_at	DNAJA4	BC031044	chr15	78556486	+	3.02	2.9	3.11	3.02	3.05
1554334_a_at	DNAJA4	BC031044	chr15	78556486	+	6.68	6.42	7.03	6.73	6.73
1554335_at	CYTH4	BC017780	chr22	37678494	+	6.49	6.19	6.27	6.27	6.27
1554337_at	FARP2	BC021301	chr2	242295663	+	3.52	3.52	3.52	3.52	3.52
1554339_a_at	COG3	BC038953	chr13	46039070	+	3.53	3.53	3.53	3.61	3.63
1554340_a_at	C1ORF187	BC021286	chr1	11751780	+	2.9	2.86	2.9	2.9	2.9
1554341_a_at	HELQ	BC011863	chr4	84328500	-	6.08	5.86	6.34	6.08	6.08
1554342_s_at	HELQ	BC011863	chr4	84328500	-	6.78	6.44	6.67	6.56	6.48
1554343_a_at	STAP1	BC014958	chr4	68424445	+	4.17	3.77	3.85	3.79	3.85
1554344_s_at	CHARACTER(0)	AB040748	chrcharacter(0)	0	+	7.9	7.93	7.93	7.93	7.96
1554345_a_at	GIN1	BC015325	chr5	102421703	-	7.73	7.53	7.86	7.56	7.48
1554346_at	GNB5	BC011671	chr15	52413122	-	6.21	6.27	6.27	6.27	6.27
1554348_s_at	CDKN2AIPNL	BC018086	chr5	133737757	-	5.77	5.31	5.41	5.3	5.22
1554349_at	XRCC6BP1	BC033881	chr12	58335444	+	4.32	4.37	4.32	4.32	4.32
1554351_a_at	TIPRL	BC009506	chr1	168148170	+	6.65	6.76	6.53	6.6	7
1554352_s_at	DENND4A	BC041706	chr15	65952958	-	8.07	8.35	8.37	8.23	8.61
1554354_at	SIAE	BC040966	chr11	124505693	-	2.68	2.68	2.68	2.82	2.64
1554355_a_at	SIAE	BC040966	chr11	124505693	-	3.02	2.99	2.99	2.99	2.94
1554356_at	GINS4	BC027454	chr8	41386724	+	4.63	4.63	4.68	4.63	4.63
1554360_at	FCHSD2	BC010394	chr11	72547790	-	5.01	5.05	4.83	5.12	5.05
1554362_at	BTG4	BC031045	chr11	111338257	-	2.82	2.82	2.82	2.82	3
1554364_at	PPP2R5C	BC016183	chr14	102228134	+	3.92	4.4	4.18	4.13	4.32
1554365_a_at	PPP2R5C	BC016183	chr14	102228134	+	8.03	8.6	7.84	8.45	8.76
1554367_at	CALHM1	BC036208	chr10	105213143	-	5.62	5.91	5.89	5.74	5.8
1554368_at	NT5C1B	AF417165	chr2	18744137	-	3.08	2.98	2.94	2.83	2.99
1554371_at	PKD1L2	BC014157	chr16	81203896	-	4.3	4.33	4.17	4.49	4.42
1554372_at	CHARACTER(0)	BC043600	chrcharacter(0)	0	+	3.47	3.47	3.52	3.53	3.47
1554374_at	CHARACTER(0)	BC029062	chrcharacter(0)	0	+	4.28	4.28	4.41	4.28	4.28
1554375_a_at	NR1H4	AF478446	chr12	100867678	+	3.27	3.47	3.63	3.47	3.3
1554376_s_at	PTPLA	BC027709	chr10	17631959	-	3.67	3.96	3.96	3.93	4
1554377_a_at	CNTNAP4	AB100092	chr16	76311175	+	4.39	4.39	4.39	4.39	4.39
1554378_a_at	PDE1C	BC022479	chr7	31829247	-	3.42	3.37	3.42	3.5	3.42
1554379_a_at	TP73	AB055066	chr1	3569128	+	5.25	5.3	5.3	5.29	5.3
1554380_at	NEK11	AB071997	chr3	130745693	+	3.81	3.83	3.83	3.85	3.82
1554382_at	LOC200261	AF258576	chr20	23105704	-	6.04	5.95	6.07	6.13	6.05
1554383_a_at	TRAM2	BC028121	chr6	52362201	-	5.49	5.49	5.49	5.53	5.39
1554384_at	PADI2	BC009701	chr1	17393256	-	2.73	2.98	3.04	2.98	2.94
1554385_a_at	PADI2	BC009701	chr1	17393256	-	4.72	4.72	4.84	4.72	4.5
1554386_at	CST9	AF494536	chr20	23583048	-	4.08	4.15	4.15	4.15	4.12
1554388_at	VPS29	BC032462	chr12	110929330	-	5.62	5.7	5.38	5.6	5.43
1554390_s_at	ACTR2	BC036253	chr2	65454828	+	8	8.74	8.04	8.54	8.97
1554391_at	CHARACTER(0)	BC009864	chrcharacter(0)	0	+	5.06	5.17	5.14	5.14	5.24
1554393_a_at	ADC	AY050636	chr1	33546713	+	5.07	5.06	5.06	5.03	5.06
1554394_at	NELL1	AB085898	chr11	20691116	+	3.32	3.32	3.33	3.32	3.27
1554396_at	UEVLD	BC011011	chr11	18553244	-	6.89	7.05	7.05	7.11	6.95
1554397_s_at	UEVLD	BC011011	chr11	18553244	-	4.16	4.72	4.26	4.57	5.1
1554398_at	LYG2	AF323919	chr2	99858710	-	4.39	4.27	4.24	4.18	4.27
1554400_at	TCTE3	AF519569	chr6	170140214	-	4.46	4.46	4.67	4.7	4.26
1554401_a_at	TCTE3	AF519569	chr6	170140214	-	3.8	3.8	3.8	3.79	3.8
1554403_a_at	CHARACTER(0)	BC011941	chrcharacter(0)	0	+	3.37	3.37	3.37	3.37	3.37
1554404_a_at	CHARACTER(0)	BC018499	chrcharacter(0)	0	+	5.33	5.52	5.33	5.58	5.44
1554405_a_at	NCRNA00161	AY063459	chr21	29911639	+	4.58	4.63	4.63	4.7	4.67
1554406_a_at	CLEC7A	BC013385	chr12	10279923	-	5.47	5.56	5.52	6.15	5.56
1554408_a_at	TK1	BC007986	chr17	76170159	-	6.02	6.38	6.06	6.86	7.38
1554409_at	WBSCR16	BC040695	chr7	74456284	-	4.58	4.34	4.49	4.17	4.34
1554410_a_at	WBSCR16	BC040695	chr7	74456284	-	6.76	6.87	6.89	6.89	7.12
1554411_at	CTNNB1	AB062292	chr3	41240941	+	4.17	4.17	4.17	3.98	4.17
1554413_s_at	CHARACTER(0)	BC041583	chrcharacter(0)	0	+	3.52	3.47	3.48	3.53	3.52
1554414_a_at	OSGIN2	BC031054	chr8	90914095	+	6.08	6.23	6.39	6.15	6.15
1554415_at	TAF5L	BC041094	chr1	229734941	-	4.79	5.44	5.47	5.83	6.03
1554417_s_at	APH1A	AY113699	chr1	150237798	-	6.36	6.27	6.18	6.35	6.54
1554418_s_at	SPOCK3	AB056866	chr4	167654535	-	3.21	3.04	3.04	3.07	2.99
1554419_x_at	GGNBP2	AF268387	chr17	34900736	+	5.67	5.82	5.67	5.67	5.67
1554420_at	ATF3	AB078026	chr1	212738696	+	3.68	3.68	3.65	3.68	3.73
1554423_a_at	FBXO7	AF233225	chr22	32870706	+	9.53	9.69	9.56	9.64	9.89
1554424_at	FIP1L1	BC017724	chr4	54243819	+	4.56	4.42	4.37	4.35	4.81
1554428_s_at	NLGN2	AF376802	chr17	7311501	+	6.86	7.03	7.08	7.19	7.08
1554429_a_at	DMWD	BC019266	chr19	46286263	-	6.62	6.97	6.9	7.1	6.97
1554430_at	FAM165B	AY033902	chr21	35747748	+	6.57	6.42	6.34	6.42	6.38
1554432_x_at	FAM165B	AY033902	chr21	35747748	+	6.3	6.58	6.57	6.65	6.45
1554433_a_at	ZNF146	BC005154	chr19	36705503	+	6.24	6.09	6.09	5.51	6.09
1554436_a_at	REG4	AY126671	chr1	120344945	-	3.8	3.71	3.88	3.71	3.8
1554438_at	KIAA1217	BC018764	chr10	23983674	+	3.46	3.2	3.2	3.16	3.02
1554440_at	KIAA0513	BC030280	chr16	85061409	+	3.53	4	3.45	3.6	3.48
1554441_a_at	WAPAL	AF479418	chr10	88195013	-	8.01	8.09	8.16	8.14	8.34
1554442_at	BEST1	BC041664	chr11	61717355	+	7.28	7.62	7.37	7.64	7.55
1554443_s_at	BEST1	BC041664	chr11	61717355	+	4.46	4.58	4.58	4.58	4.54
1554444_s_at	C2ORF18	BC028081	chr2	26987141	+	6.92	7.19	7.11	7.04	7.14
1554445_at	ZNF85	BC008688	chr19	21106058	+	4.53	4.67	4.84	4.84	5.06
1554447_at	NCRNA00183	BC029480	chrX	73164158	+	3.91	3.63	4.02	3.74	3.81
1554448_at	NCRNA00183	BC029480	chrX	73164158	+	4.87	4.58	4.58	4.58	4.58
1554449_at	MIER3	BC041348	chr5	56215428	-	3.24	2.82	3.2	2.82	3.16
1554450_s_at	MIER3	BC041348	chr5	56215428	-	6.18	6.28	6.24	6.24	6.24
1554451_s_at	DNAJC14	AF141342	chr12	56214743	-	6.47	6.47	6.74	6.58	6.65
1554452_a_at	C7ORF68	BC001863	chr7	128095883	+	3.8	3.8	3.8	3.8	3.8
1554453_at	HNRPLL	BC008217	chr2	38790327	-	3.8	5.93	3.81	6.2	6.68
1554455_at	LINS	BC010363	chr15	101109435	-	9.81	9.08	9.2	8.64	8.27
1554456_a_at	LINS	BC010363	chr15	101109435	-	9.63	9.09	9.18	8.55	8.45
1554459_s_at	CFHR3	BC020687	chr1	196743929	+	3.37	3.42	3.48	3.4	3.42
1554460_at	ST8SIA4	BC027866	chr5	100221015	-	2.67	2.87	2.92	2.85	2.99
1554462_a_at	DNAJB9	AF115512	chr7	108210355	+	8.57	8.62	8.63	8.56	8.67
1554464_a_at	CRTAP	BC008745	chr3	33155449	+	5.34	6.5	6.07	6.42	7.01
1554465_s_at	CHARACTER(0)	BC012569	chrcharacter(0)	0	+	5	4.85	5.03	5	5
1554466_a_at	C16ORF13	BC007207	chr16	684428	-	5.94	5.95	5.99	5.87	5.94
1554468_s_at	CHARACTER(0)	AU143610	chrcharacter(0)	0	+	6.01	5.96	6.01	5.93	5.96
1554469_at	ZBTB44	BC030580	chr11	130096575	-	5.18	5.06	5.45	5.18	5.18
1554470_s_at	ZBTB44	BC030580	chr11	130096575	-	5.96	5.95	6	5.94	5.85
1554471_a_at	ANKRD13C	BC028840	chr1	70724685	-	6.9	7.02	7.09	7.09	7.53
1554472_a_at	PHF20L1	BC015211	chr8	133787603	+	6.47	6.37	6.07	6.58	6.7
1554473_at	SRGAP1	BC029919	chr12	64238540	+	2.93	2.9	2.83	2.95	2.9
1554474_a_at	MOXD1	BC018756	chr6	132617194	-	4.18	4.18	4.18	4.18	4.18
1554475_a_at	C19ORF47	BC023623	chr19	40826972	-	5.36	5.63	5.49	5.45	5.52
1554476_x_at	ZNF808	BC033230	chr19	53030908	+	4.45	4.16	4.16	3.89	3.72
1554478_a_at	HEATR3	BC033077	chr16	50099880	+	4.39	4.27	4.27	4.21	4.33
1554479_a_at	CARD8	AF511652	chr19	48741518	-	10.68	10.69	10.6	10.49	10.61
1554480_a_at	ARMC10	AY150851	chr7	102715327	+	8.15	8.06	7.83	7.77	7.68
1554481_a_at	EPB41	BC039079	chr1	29213602	+	7	6.36	6.23	6.32	6.36
1554482_a_at	SAR1B	BC002847	chr5	133936840	-	4.92	4.99	4.72	4.92	5.63
1554483_at	TMEM37	AF361356	chr2	120189445	+	7.19	7.43	7.25	7.3	7.27
1554485_s_at	TMEM37	BI825302	chr2	120189445	+	3.42	3.37	3.38	3.42	3.42
1554486_a_at	C6ORF114	BC009205	chr6	13469510	-	2.93	2.95	3.05	3.18	3.09
1554487_a_at	ATF6B	BC008394	chr6	32083046	-	5.75	5.72	6.31	5.83	5.71
1554488_at	CEP70	BC016050	chr3	138213188	-	2.86	2.97	2.95	2.99	2.95
1554489_a_at	CEP70	BC016050	chr3	138213188	-	3.72	3.39	3.66	3.24	3.48
1554491_a_at	SERPINC1	BC022309	chr1	173872942	-	3.72	3.73	4.06	3.72	3.5
1554492_at	THADA	BC037990	chr2	43457975	-	2.8	2.75	2.64	2.71	2.75
1554493_s_at	THADA	BC037990	chr2	43457975	-	5.17	5.18	5.18	5.01	5.89
1554494_at	MTHFSD	BC013911	chr16	86563782	-	3.14	2.9	3.14	3.14	3.35
1554495_s_at	MTHFSD	BC013911	chr16	86563782	-	3.93	3.97	4.03	3.97	3.97
1554496_at	RAD51L1	BC030219	chr14	68286495	+	4.15	4.15	4.14	4.15	4.15
1554499_s_at	PPA2	BC008246	chr4	106290234	-	4.57	4.87	4.8	4.89	5.3
1554500_a_at	RGS7	AF493931	chr1	240938816	-	3.18	3.18	3.13	3.06	3.18
1554501_at	TSC22D4	BC031622	chr7	100064143	-	5.03	4.67	4.94	5.19	4.99
1554503_a_at	OSCAR	BC035023	chr19	54597934	-	3.47	3.47	3.47	3.5	3.47
1554504_at	NAALAD2	BC038840	chr11	89867817	+	2.34	2.68	2.64	2.64	2.64
1554506_x_at	NAALAD2	BC038840	chr11	89867817	+	2.73	2.68	2.64	2.71	2.41
1554507_at	NAALAD2	BC027594	chr11	89867817	+	2.56	2.56	2.56	2.53	2.56
1554508_at	PIK3AP1	BC029917	chr10	98353070	-	3.52	3.67	3.63	3.52	3.52
1554509_a_at	FAM188A	BC020605	chr10	15820174	-	4.26	4.72	4.63	4.63	4.63
1554510_s_at	GHITM	AB009685	chr10	85899184	+	9.25	9.24	9.13	9.1	9.63
1554511_at	WWC1	BC042553	chr5	167719064	+	3.9	3.95	3.9	3.9	3.9
1554512_a_at	CCDC123	BC032307	chr19	33369905	-	2.86	2.94	2.84	2.86	2.86
1554513_s_at	CCDC123	BC032307	chr19	33369905	-	3.12	3.38	3.2	3.16	3.16
1554514_at	ACSM5	BC013753	chr16	20420855	+	3.28	3.32	3.32	3.32	3.22
1554516_at	LOC203274	BC011779	chr9	0	+	6.44	6.5	6.45	6.44	6.29
1554517_x_at	LOC203274	BC011779	chr9	0	+	6.61	6.68	6.63	6.57	6.62
1554518_at	GSTCD	BC032942	chr4	106629940	+	5.33	5.57	5.33	5.33	5.21
1554519_at	CD80	BC042665	chr3	119243141	-	3.93	3.97	3.97	4	4.42
1554520_at	LOC283861	BC009880	chr16	0	+	6.8	6.17	7.18	6.36	6.32
1554522_at	CNNM2	BC021222	chr10	104678113	+	4.91	4.46	5.03	4.91	5.33
1554523_a_at	CNNM2	BC021222	chr10	104678113	+	6.41	6.38	6.56	6.55	6.65
1554524_a_at	OLFM3	AF397394	chr1	102268126	-	2.95	3.02	3.04	3.19	2.72
1554526_at	OLFM3	BC022531	chr1	102268126	-	2.88	2.59	3.06	2.77	2.77
1554528_at	C3ORF15	AB063296	chr3	119421868	+	3.58	3.85	3.66	3.81	3.9
1554530_at	VSTM2A	BC028404	chr7	54610018	+	3.84	3.9	3.9	3.9	3.9
1554531_at	TTC12	BC032355	chr11	113185250	+	6.55	6.5	6.55	6.5	6.41
1554533_at	C2	BC029781	chr6	31868775	+	3.04	3.04	3.04	2.99	3.12
1554534_at	DPYD	BC008379	chr1	98185314	-	5.19	5.22	5.22	5.22	5.23
1554536_at	DPYD	BC008379	chr1	98185314	-	4.32	4.17	4.24	4.24	4.15
1554537_at	TMEM126B	BC017574	chr11	85339621	+	4.07	3.8	3.95	4.18	3.95
1554538_at	RHOF	BC018208	chr12	122215661	-	6.19	6.13	6.28	6.29	6.24
1554539_a_at	RHOF	BC018208	chr12	122215661	-	6.79	7.16	6.51	6.93	7.35
1554540_at	DNAH14	BC042869	chr1	225117355	+	2.6	2.64	2.99	2.64	2.64
1554541_a_at	GPRIN2	BC011672	chr10	46993545	+	5.5	5.65	5.77	5.65	5.56
1554542_at	SLC25A48	BC025747	chr5	135170364	+	5.22	5.44	5.22	5.22	5.22
1554543_at	SPAG9	BC007524	chr17	49039535	-	6.59	6.42	5.73	6.48	6.4
1554544_a_at	MBP	L18865	chr18	74724739	-	8.79	9.4	9.1	9.2	9.54
1554545_at	APOBEC4	BC021711	chr1	183615417	-	3.98	4.03	4.03	4.11	4.03
1554547_at	FAM13C	BC036453	chr10	61005889	-	2.68	2.9	2.9	2.92	2.9
1554549_a_at	WDR20	BC030654	chr14	102606211	+	6.75	6.69	6.98	6.94	7.33
1554550_at	KIAA1430	BC030535	chr4	186080822	-	2.82	2.76	2.95	2.82	2.79
1554553_s_at	YIF1B	BC014974	chr19	38794199	-	5.91	5.91	5.91	5.91	5.91
1554554_at	CCDC57	BC040264	chr17	80059345	-	4.16	4.13	4.19	4.04	4.28
1554555_a_at	SETD6	BC022451	chr16	58549382	+	7.62	7.23	7.56	7.02	7.05
1554556_a_at	ATP11B	BC033880	chr3	182511290	+	5.88	6.44	5.9	6.4	6.65
1554557_at	ATP11B	BC033880	chr3	182511290	+	5.65	6.47	6.22	6.48	6.98
1554558_at	DCAF5	BC022967	chr14	69517637	-	2.69	2.73	2.73	2.73	2.73
1554559_at	GPR62	BC026357	chr3	51989329	+	5.69	5.87	5.89	5.7	5.93
1554560_at	PGM5	BC033073	chr9	70971814	+	3.42	3.42	3.5	3.45	3.55
1554564_a_at	SPPL3	BC011943	chr12	121201035	-	6.12	5.52	5.48	5.56	5.38
1554565_x_at	SPPL3	BC011943	chr12	121201035	-	7.54	7.33	7.07	7.15	7.19
1554566_at	KCTD17	BC009961	chr22	37447778	+	4.96	5.1	4.96	4.96	4.93
1554568_at	DYNLRB1	BC007223	chr20	33104203	+	4.17	4.16	4.24	4.17	4.28
1554569_a_at	CELF2	BC036391	chr10	11047258	+	6.21	6.75	6.59	6.93	7.31
1554571_at	APBB1IP	BC035636	chr10	26727265	+	6.71	6.71	6.71	6.61	6.92
1554572_a_at	SUV39H2	BC029360	chr10	14920781	+	7.53	6.79	6.99	6.85	7.16
1554574_a_at	CYB5R3	AF361370	chr22	43013846	-	6.24	6.64	6.56	6.53	6.48
1554575_a_at	BPNT1	BC017801	chr1	220230825	-	6.91	6.92	6.84	6.84	6.9
1554576_a_at	ETV4	BC007242	chr17	41605211	-	4.27	4.27	4.55	4.28	4.27
1554577_a_at	PSMD10	AY057056	chrX	107327436	-	7.95	7.95	7.93	7.7	8.1
1554578_at	ZNF70	BC040161	chr22	24083772	-	5.53	5.5	5.5	5.5	5.42
1554579_a_at	MYO18B	AB042648	chr22	26138119	+	5.09	4.9	4.94	4.94	4.82
1554580_a_at	WWP2	AJ001982	chr16	69796273	+	6.67	6.74	6.74	6.79	6.61
1554582_a_at	METTL20	BC039535	chr12	31800093	+	4.34	4.34	4.36	4.34	4.07
1554583_a_at	METTL20	BM460012	chr12	31800093	+	5.05	5.05	4.87	5.05	5.05
1554584_at	LRRC48	BC040276	chr17	17876126	+	4.58	4.33	4.58	4.67	4.58
1554586_a_at	RHOBTB2	BC034917	chr8	22844929	+	3.85	3.85	3.84	3.85	3.78
1554588_a_at	TTC30B	BC033795	chr2	178414885	-	4.65	4.38	4.56	4.25	4.31
1554589_at	LENG9	BC015921	chr19	54972980	-	4.53	4.53	4.58	4.53	4.43
1554591_at	GDEP	BC020934	chr4	80748624	+	5.1	5.32	5.1	5.1	4.94
1554592_a_at	SLC1A6	BC028721	chr19	15060990	-	2.91	2.96	2.91	2.9	2.91
1554593_s_at	SLC1A6	BC028721	chr19	15060990	-	3.23	2.78	2.95	2.86	2.86
1554594_at	SH3D20	AF258593	chr17	43506718	-	3.33	3.37	3.27	3.59	3.37
1554595_at	SYMPK	BC030214	chr19	46318700	-	9.49	9.16	9.21	9.23	9.09
1554597_at	CHARACTER(0)	BC016767	chrcharacter(0)	0	+	7.47	7.03	7.32	6.85	6.4
1554599_x_at	CHARACTER(0)	BC016767	chrcharacter(0)	0	+	7.57	7.09	7.18	6.91	6.55
1554600_s_at	LMNA	BC033088	chr1	156084460	+	5.32	6.49	5.61	7.51	8.79
1554601_at	NKAIN2	AB070452	chr6	124125068	+	3.51	3.47	3.42	3.47	3.43
1554602_at	RBM8A	BC017770	chr1	145507637	+	8.44	8.44	8.25	7.93	8.49
1554604_at	MBTPS2	BC036465	chrX	21857655	+	3.66	3.73	3.73	3.73	3.75
1554606_at	CEP120	BC040527	chr5	122680579	-	5.15	5.26	5.14	5.06	5.15
1554607_at	CNKSR2	AF418269	chrX	21392535	+	3.57	3.14	3.57	3.62	3.65
1554608_at	TGOLN2	BC028219	chr2	85545146	-	8.24	7.65	7.77	7.64	7.48
1554609_at	LOC100287896	BC019340	chr11	0	+	5.95	5.16	5.41	5	4.63
1554610_at	ANKMY1	BC033495	chr2	241418838	-	3.57	3.57	3.83	3.57	3.4
1554612_at	KIAA0226	BC033615	chr3	197398313	-	3.64	3.64	3.47	3.64	3.64
1554613_a_at	KIAA0226	BC033615	chr3	197398313	-	6.61	6.56	6.65	6.56	6.36
1554614_a_at	PTBP2	AB051233	chr1	97187174	+	3.11	3.03	3.07	3.11	3.28
1554615_at	CHARACTER(0)	BC013935	chrcharacter(0)	0	+	4.22	4.36	4.49	3.95	4.53
1554616_at	SERPINB8	BC034528	chr18	61637262	+	6.7	6.93	6.76	6.93	6.81
1554618_at	AGFG2	BC009393	chr7	100136833	+	5.15	5.2	5.14	5.15	4.96
1554619_at	MBLAC2	BC038230	chr5	89754021	-	2.82	2.82	2.82	2.82	2.82
1554621_at	DGKE	BC022297	chr17	54911459	+	4.14	4.22	4.12	4.35	4.45
1554623_x_at	DGKE	BC022297	chr17	54911459	+	4.33	4.48	4.35	4.53	4.72
1554624_a_at	SIRPB1	BC025286	chr20	1577986	-	3.68	3.55	3.68	3.68	3.68
1554625_at	BCL6B	AB076580	chr17	6926368	+	5.75	5.51	5.72	5.72	5.58
1554627_a_at	ASCC1	BC012291	chr10	73856277	-	7.86	7.66	7.91	7.81	8.12
1554628_at	ZNF57	BC028974	chr19	2900895	+	5.88	6.36	6.35	6.8	6.7
1554629_at	EPHA7	BC027940	chr6	93949741	-	3.04	3.04	2.77	3.23	3.04
1554631_at	ATM	BC007023	chr11	108093558	+	6.34	5.82	5.71	5.82	5.82
1554633_a_at	MYT1L	AF036943	chr2	1792886	-	4.22	3.84	4.27	4	4
1554634_at	PDS5B	BC039256	chr13	33160563	+	2.62	2.71	2.45	2.75	2.51
1554635_a_at	NPAS3	AB054576	chr14	33408458	+	4.92	5.12	5.12	5.12	5.2
1554636_at	CHARACTER(0)	BC032569	chrcharacter(0)	0	+	5.05	4.24	5.19	4.03	4.01
1554637_a_at	CBFA2T2	BC015066	chr20	32077927	+	5.37	5.02	5.19	5.19	5.18
1554638_at	ZFYVE16	BC032227	chr5	79703837	+	4.87	4.49	4	4.44	4.02
1554640_at	PALM2	BC039306	chr9	112403067	+	3.13	3.08	3.13	3.14	3.13
1554641_a_at	TET3	BC022243	chr2	74273449	+	5.26	5.37	5.37	5.37	5.46
1554642_at	RNF32	BC015416	chr7	156433400	+	5.86	6.15	6.11	6.13	6.26
1554643_at	RGS11	BC040504	chr16	318309	-	3.31	3.28	3.21	3.28	3.3
1554646_at	OSBPL1A	BC041563	chr18	21742012	-	5.36	5.3	5.12	5.3	5.3
1554648_a_at	DUOXA1	BC020841	chr15	45409687	-	3.67	3.8	3.86	3.8	3.8
1554649_at	CHARACTER(0)	BC012026	chrcharacter(0)	0	+	3.94	4.35	4.9	4.35	4.39
1554650_a_at	CHARACTER(0)	BC012026	chrcharacter(0)	0	+	5.57	5.58	5.57	5.59	5.57
1554652_s_at	MAST4	BC033215	chr5	65892175	+	4.39	4.58	4.78	4.58	4.58
1554655_a_at	RPRML	BC033942	chr17	45055522	-	3.86	4.08	4.34	3.79	4.17
1554657_a_at	C20ORF26	BC031674	chr20	20033157	+	4.64	4.67	4.75	4.64	4.67
1554659_at	NEK4	BC037286	chr3	52744795	-	4.9	5.27	5.1	5.1	5.1
1554660_a_at	CNST	BC036200	chr1	246729638	+	7.2	7.13	7.58	7.48	7.86
1554661_s_at	CNST	BC036200	chr1	246729638	+	7.98	8.22	8.68	8.48	8.79
1554662_at	C17ORF47	BC022189	chr17	56618947	-	4.03	4.24	4.24	4.44	4.25
1554663_a_at	NUMA1	BC043499	chr11	71713910	-	3.01	3.14	3.05	3.14	3.14
1554664_at	NAIF1	BC021580	chr9	130823512	-	3.6	3.69	3.73	3.69	3.69
1554665_at	ZNF586	BC027922	chr19	58281024	+	3.57	3.47	3.47	3.44	3.41
1554666_at	LOC100130950	BC029580	chr17	5095378	+	4.42	4.53	4.35	4.53	4.57
1554667_s_at	METTL8	BC025250	chr2	172173914	-	5.96	6.89	6.05	7.27	7.56
1554668_a_at	FAM151A	BC015993	chr1	55074850	-	4.47	4.63	4.79	4.7	4.73
1554670_at	GGA1	BC029388	chr22	38004480	+	4.79	4.78	4.62	4.78	4.78
1554671_a_at	SRRM2	BC041155	chr16	2802329	+	6.43	6.56	6.56	6.53	6.78
1554672_at	TTC26	BC013912	chr7	138818489	+	3.32	3.32	3.45	3.32	3.36
1554675_a_at	SYCE1	BC034821	chr10	135368347	-	3	3.03	3	2.72	3
1554676_at	SRGN	BC022313	chr10	70847827	+	6.35	7.41	6.7	7.36	7.47
1554677_s_at	CMTM4	AF479814	chr16	66648653	-	4.24	4.28	4.22	4.15	4.22
1554678_s_at	HNRPDL	AB066484	chr4	83344348	-	10.58	10.27	10.27	9.83	10.14
1554679_a_at	LAPTM4B	AF317417	chr8	98787808	+	3.29	3.52	4.28	3.52	3.4
1554680_s_at	KCNS2	BC027932	chr8	99439249	+	3.73	4.36	4.06	4.2	4.06
1554681_a_at	MGC50722	BC042107	chr9	0	+	5.09	5.34	5.09	5.09	4.76
1554683_a_at	MGC50722	BC042107	chr9	0	+	4	4.04	4.19	4	4
1554685_a_at	KIAA1199	BC020256	chr15	81071711	+	5.8	5.77	5.77	5.77	5.77
1554686_at	STAU2	BC008370	chr8	74461843	-	4.83	4.64	4.91	4.76	4.77
1554689_a_at	NLGN4X	BC034018	chrX	5808083	-	3.68	3.68	3.68	3.68	3.64
1554690_a_at	TACC1	BC041391	chr8	38585703	+	6.86	7.59	6.09	6.83	6.83
1554691_a_at	PACSIN2	BC008037	chr22	43265771	-	5.97	6.49	6.46	6.56	6.8
1554692_at	SLC23A2	BC013112	chr20	4833001	-	3.85	3.89	3.85	3.85	3.8
1554694_at	CCNY	AF413522	chr10	35535952	+	3.47	3.47	3.47	3.5	3.47
1554696_s_at	TYMS	AB077208	chr18	657603	+	4.66	5.47	5.5	5.66	6.33
1554697_at	ADAMTS9	AF488803	chr3	64501332	-	3.74	3.48	3.63	3.65	3.56
1554699_at	L3MBTL4	BC039316	chr18	5954705	-	4.22	3.93	4	4.25	4.22
1554700_at	CDH7	BC036786	chr18	63417487	+	2.57	2.52	2.75	2.45	2.65
1554701_a_at	TBC1D16	BC028290	chr17	77913820	-	5.09	5.09	5.09	5.36	4.93
1554702_at	NALCN	BC028390	chr13	101706129	-	3.57	3.57	3.57	3.57	3.57
1554703_at	ARHGEF10	BC040474	chr8	1772148	+	4.31	4.12	4.21	4.21	4.21
1554704_at	ATP8B3	BC033179	chr19	1782075	-	5.13	5.81	5.51	5.96	6.37
1554705_at	SCARA5	BC033153	chr8	27727752	-	5.02	5.22	5.32	5.22	5.22
1554706_at	OR2L13	BC028158	chr1	248100492	+	2.71	2.68	2.68	2.68	2.7
1554707_at	C9ORF68	BC034293	chr9	4598320	-	3.2	3.31	3.2	3.25	3.1
1554708_s_at	C9ORF68	BC034293	chr9	4598320	-	4.06	4	4.25	3.9	4
1554710_at	KCNMB1	BC025707	chr5	169805166	-	3.15	3.84	3.42	3.46	3.42
1554711_at	CALHM3	BC043367	chr10	105232561	-	4.53	4.53	4.53	4.39	4.59
1554712_a_at	GLYATL2	BC016789	chr11	58601541	-	3.18	3.32	3.28	3.28	3.34
1554714_at	RELL1	BC039540	chr4	37612256	-	3.09	3.32	3.32	3.32	3.32
1554715_at	C15ORF50	BC031958	chr15	70127572	+	3.79	4	4.12	4	4.03
1554716_s_at	C15ORF50	BC031958	chr15	70127572	+	3.01	3.29	3.18	3.19	3.24
1554717_a_at	PDE4D	BC008390	chr5	58264865	-	2.72	2.85	2.85	2.85	2.9
1554719_at	NDUFA10	BC031332	chr2	240896789	-	4.5	5.26	5.26	5.26	5.69
1554721_a_at	TAF2	AF040701	chr8	120743014	-	7.58	7.72	7.61	7.83	7.72
1554722_at	TRPM3	BC022454	chr9	73398783	-	2.95	2.89	2.95	2.99	2.95
1554723_x_at	CHARACTER(0)	BC007558	chrcharacter(0)	0	+	2.72	2.9	2.86	2.9	2.86
1554724_at	SLC6A11	BC036083	chr3	10857916	+	2.82	2.8	2.73	2.72	2.72
1554725_at	RABGAP1L	BC041888	chr1	174128633	+	3.68	3.72	3.72	3.72	3.72
1554726_at	ZNF655	AY099353	chr7	99156044	+	3.8	3.63	3.85	3.8	3.8
1554728_at	SLC9A1	BC012121	chr1	27425300	-	3.72	3.49	3.57	3.57	3.57
1554730_at	MCTP1	BC030005	chr5	94042288	-	5.12	5.12	5.12	5.12	5.04
1554732_at	LOC728175	BC020886	chr4	0	+	4.44	4.87	4.77	4.77	4.86
1554733_at	LOC728175	AK097110	chr4	0	+	3.27	3.31	3.22	3.27	3.27
1554735_a_at	TRIM7	AF396651	chr5	180630119	-	4.31	4.48	4.49	4.49	4.66
1554736_at	ARHGAP29	BC022483	chr1	94634463	-	3.4	3.54	3.4	3.63	3.37
1554737_at	FBN2	AF193046	chr5	127593601	-	3.47	3.66	3.47	3.65	3.47
1554739_at	IPP	BC032544	chr1	46164408	-	3.27	3.57	3.57	3.4	3.57
1554740_a_at	IPP	BC032544	chr1	46164408	-	6.09	5.91	6.32	6.09	6.27
1554741_s_at	CHARACTER(0)	AF523265	chrcharacter(0)	0	+	4.92	4.83	5.16	4.72	4.88
1554742_at	PMS1	BC008410	chr2	190648810	+	2.73	2.73	2.73	2.73	2.73
1554743_x_at	PMS1	BC008410	chr2	190648810	+	3.3	3.42	3.46	3.59	3.42
1554744_at	CARD16	BC033638	chr11	104912052	-	2.74	2.98	2.88	2.77	2.98
1554745_at	RALGPS1	BC032372	chr9	129677052	+	4.06	4.21	4.08	4.11	4.11
1554747_a_at	SEPT2	BC033559	chr2	242254722	+	6.73	7.04	7.13	7.13	7.51
1554748_at	CLCNKB	BC020873	chr1	16370246	+	5.45	5.3	5.29	5.79	5.64
1554749_s_at	CLCNKB	BC020873	chr1	16370246	+	6.3	6.52	6.7	6.67	6.43
1554751_at	CHARACTER(0)	BC010432	chrcharacter(0)	0	+	2.86	2.95	2.86	2.77	2.86
1554752_a_at	CHARACTER(0)	BC010432	chrcharacter(0)	0	+	4.81	5.24	5.15	5.42	5.24
1554755_a_at	MTUS2	BC032481	chr13	29598747	+	3.31	3.7	3.52	3.52	3.52
1554757_a_at	INPP5A	AF273055	chr10	134351352	+	4.34	4.05	4.19	4.19	4.19
1554758_a_at	CD99L2	AY078166	chrX	149934809	-	3.74	3.78	3.63	3.74	3.74
1554759_at	SRCIN1	BC033233	chr17	36686259	-	6.39	6.39	6.39	6.39	6.32
1554761_a_at	HEATR2	BC010850	chr7	766337	+	3.83	3.83	3.83	3.8	3.83
1554762_a_at	WWC2	BC017957	chr4	184020462	+	4.92	4.92	4.87	4.73	4.65
1554763_at	UBE2DNL	BC040290	chrX	84189156	+	3.42	3.46	3.46	3.46	3.33
1554764_a_at	C11ORF64	BC029583	chr11	60383223	+	2.73	2.68	2.78	2.73	2.68
1554765_a_at	C11ORF64	BC029583	chr11	60383223	+	3.6	3.78	3.61	3.63	3.63
1554766_s_at	CHARACTER(0)	BC018440	chrcharacter(0)	0	+	3.5	3.32	3.47	3.32	3.32
1554767_s_at	CRYZL1	BC013155	chr21	34961649	-	3.75	3.53	3.57	3.57	3.86
1554768_a_at	MAD2L1	AF394735	chr4	120980578	-	5.2	5.5	5.4	5.01	5.89
1554769_at	ZNF785	BC040642	chr16	30591993	-	3.38	3.23	3.23	3.23	3.23
1554770_x_at	ZNF785	BC040642	chr16	30591993	-	3.6	2.93	3.14	2.99	2.94
1554771_at	CHARACTER(0)	BC008846	chrcharacter(0)	0	+	6.43	5.68	6.06	5.95	5.59
1554772_at	C17ORF57	BC036407	chr17	45401349	+	3.36	3.37	3.34	3.37	3.37
1554773_at	WFIKKN2	AF468657	chr17	48912604	+	4.5	4.5	4.5	4.5	4.5
1554774_at	MINA	AB083191	chr3	97660660	-	4.83	5.01	5.12	4.84	4.96
1554776_at	ZFP42	AF450454	chr4	188916924	+	3.57	3.79	3.79	3.9	3.79
1554777_at	ZFP42	BI092935	chr4	188916924	+	3.14	3.14	2.9	3.14	3.33
1554778_at	PHLDB2	BC038806	chr3	111451326	+	2.66	2.73	2.73	2.73	2.73
1554779_s_at	PHLDB2	BC038806	chr3	111451326	+	3.89	3.89	3.89	4	3.89
1554780_a_at	PHTF2	BC032334	chr7	77428108	+	5.94	6.42	6.04	6.29	6.93
1554781_at	CHARACTER(0)	BC029465	chrcharacter(0)	0	+	3	3.21	3.05	3.05	3.05
1554782_at	C2ORF19	BC031945	chr2	0	+	5.33	5.43	5.37	5.45	5.34
1554783_s_at	ARHGEF2	AF486838	chr1	155916629	-	4.22	4.22	4.32	3.99	4
1554784_at	CNTN1	BC036569	chr12	41086357	+	2.95	2.87	2.99	2.95	2.91
1554785_at	CCDC82	BC018663	chr11	96085929	-	3.12	3.15	3.26	3.3	3.32
1554786_at	CASS4	BC027951	chr20	54987167	+	5.26	4.76	4.84	4.56	4.4
1554787_at	C9ORF96	BC036504	chr9	136243283	+	4.35	4.38	4.41	4.41	4.21
1554789_a_at	PDE8B	AB085825	chr5	76506705	+	3.31	3.17	3.14	3.14	2.99
1554790_at	ZSCAN20	BC011404	chr1	33938231	+	3.88	4	4	4	4.06
1554791_a_at	C2ORF67	BC032837	chr2	210885436	-	3.58	3.26	3.38	3.47	3.38
1554793_at	UBE3C	BC014029	chr7	156931654	+	2.8	2.77	2.79	2.75	2.84
1554794_a_at	UBE3C	BC014029	chr7	156931654	+	4.4	5	4.72	4.93	5.04
1554795_a_at	FBLIM1	BC019895	chr1	16085254	+	3.38	3.38	3.38	3.38	3.42
1554796_at	DPP6	BC035912	chr7	153584418	+	5.42	5.42	5.46	5.42	5.42
1554797_at	SYT16	BC040924	chr14	62462540	+	2.69	2.95	3.09	2.95	2.95
1554798_at	SNED1	BC027939	chr2	241938254	+	5.69	5.89	5.64	5.84	5.81
1554800_at	RAB39	BC028064	chr11	107799276	+	4.11	4.22	4.51	4.26	4.22
1554801_at	FNDC9	BC022570	chr5	156768606	-	3.24	3.27	3.27	3.27	3.24
1554803_s_at	TRIM72	BC033211	chr16	31225341	+	4.32	4.43	4.29	4.22	4.32
1554804_a_at	CLDN19	BC030524	chr1	43198763	-	7.84	7.96	7.85	7.78	7.75
1554805_at	CLDN19	BC030524	chr1	43198763	-	4.5	4.5	4.56	4.39	4.5
1554806_a_at	FBXO8	BC040456	chr4	175157811	-	8.81	9.05	9.1	9.18	9.41
1554807_a_at	SPIRE1	BC016825	chr18	12446511	-	3.09	3.09	3	3.08	3.08
1554808_at	ACP1	BC020699	chr2	264868	+	3.75	3.8	3.8	3.8	4.04
1554809_at	LOC389199	BC031673	chr4	0	+	5.63	5.63	5.64	5.73	5.56
1554810_at	PLA2G4C	BC017956	chr19	48551100	-	3.74	3.74	3.66	3.74	3.61
1554812_at	CLDN20	BC020838	chr6	155585146	+	3.37	3.37	3.34	3.39	3.4
1554813_at	CHARACTER(0)	BC009340	chrcharacter(0)	0	+	3.57	3.71	3.5	3.57	3.68
1554814_at	UBE2O	BC007822	chr17	74385613	-	6.7	6.78	6.77	6.98	6.72
1554816_at	ASTN2	BC010680	chr9	119373123	-	3	2.83	3	3	3
1554818_s_at	C20ORF12	BC036231	chr20	18364011	-	3.63	3.63	3.63	3.63	3.63
1554819_a_at	ITGA11	AF111799	chr15	68594049	-	5.8	5.8	5.8	5.72	5.8
1554820_at	AGBL3	BC030651	chr7	134671258	+	2.82	2.77	2.6	2.77	2.77
1554821_a_at	ZBED1	BC015030	chrc("X", "Y")	2404454	-	5.82	6.29	5.95	6.01	6.11
1554822_at	PHTF2	BC022419	chr7	77428108	+	4.45	4.95	4.69	5.22	5.66
1554824_at	ZNF585A	BC026081	chr19	37641000	-	4.84	4.42	4.92	4.84	4.94
1554825_at	CHARACTER(0)	BC033184	chrcharacter(0)	0	+	3.37	3.37	3.28	3.3	3.6
1554826_at	CDK15	BC038807	chr2	202671197	+	4.63	4.6	4.63	4.63	4.63
1554827_a_at	ADCY7	BC039891	chr16	50321822	+	6.66	6.74	6.67	6.74	6.78
1554828_at	PDGFRA	BC015186	chr4	55095263	+	3.69	3.33	3.38	3.42	3.04
1554830_a_at	STEAP3	AF262322	chr2	119981383	+	3.11	3.17	3.5	3.18	3.18
1554831_x_at	ALS2CR11	BC030659	chr2	202399044	-	2.95	2.95	2.82	3.1	2.95
1554833_at	MCTP2	BC025708	chr15	94841429	+	3.47	3.74	3.64	3.33	3.51
1554834_a_at	RASSF5	AY062002	chr1	206680878	+	7.86	7.86	7.89	7.61	7.91
1554835_a_at	B3GNT5	BC028058	chr3	182971031	+	4.34	4.27	4.52	4.34	4.27
1554836_at	USP36	BC038983	chr17	76792966	-	4.77	4.63	4.92	4.77	4.77
1554837_a_at	CHARACTER(0)	BC041158	chrcharacter(0)	0	+	4.92	5.07	5.14	4.99	4.99
1554839_at	CHARACTER(0)	BC043599	chrcharacter(0)	0	+	5.22	5.58	5.64	5.6	5.58
1554840_at	LOC280665	AF547222	chr4	0	+	3.8	3.8	4.08	3.8	3.6
1554841_at	MTHFD2L	BC032771	chr4	75023828	+	4.34	4.07	4.07	4.07	4.09
1554842_at	SLC12A1	BC040138	chr15	48498497	+	4.26	4.26	4.3	4.26	4.21
1554844_at	EYA3	BC041667	chr1	28300818	-	3.77	3.8	3.91	3.72	3.8
1554846_at	CCDC158	BC035224	chr4	77234192	-	2.98	3.2	3.07	3.07	3.02
1554847_at	ATP6V1B1	BC035978	chr2	71162997	+	4.49	4.48	4.48	4.48	4.48
1554849_at	TOR1A	BC014484	chr9	132575221	-	3.64	3.59	3.85	3.94	3.85
1554850_at	VWA5B2	BC009862	chr3	183948316	+	4.33	4.19	4.41	4.11	4.35
1554852_a_at	KIAA1257	BC031632	chr3	128689783	-	5.09	4.96	5.14	4.96	4.87
1554853_at	CYP2U1	BC012027	chr4	108852716	+	3.31	3.31	3.31	3.31	3.31
1554855_at	PARK2	BC022014	chr6	161768590	-	3.69	3.38	3.38	3.35	3.19
1554857_at	ELMO2	BC014207	chr20	44994689	-	4.63	4.68	4.57	4.73	4.68
1554860_at	PTPN7	AF394064	chr1	202116142	-	5.5	5.5	5.53	5.43	5.5
1554862_at	CMAH	BC022302	chr6	25108201	-	3.15	3.17	3.17	3.17	3.3
1554863_s_at	DOK5	BC008992	chr20	53092265	+	4.72	4.48	4.72	4.84	4.68
1554864_a_at	SDC3	AF248634	chr1	31342312	-	4.39	4.15	4.63	4.44	4.39
1554865_at	CHARACTER(0)	BC016673	chrcharacter(0)	0	+	3.2	2.99	2.9	2.99	2.98
1554866_at	TMEM135	BC030952	chr11	86748885	+	2.93	2.86	2.86	2.77	2.86
1554867_a_at	PRR16	BC038838	chr5	119800018	+	5.02	5.1	5.06	5	5.02
1554868_s_at	PCNP	BC013916	chr3	101293041	+	9.13	9.14	9	8.84	9.3
1554869_at	WDR37	BC018044	chr10	1102775	+	5.83	6.02	6.07	5.94	5.95
1554871_at	CHARACTER(0)	BC031228	chrcharacter(0)	0	+	2.94	2.82	2.82	2.82	2.81
1554872_a_at	HMGCLL1	BC024194	chr6	55299172	-	4.21	4.43	4.36	4.91	4.19
1554873_at	CSPP1	BC029445	chr8	67976602	+	3.52	3.62	3.52	3.52	3.52
1554874_at	MITF	BC012503	chr3	69788585	+	2.9	2.86	2.9	2.9	2.96
1554875_at	CAMKMT	BC029359	chr2	44589042	+	4.2	3.67	4.16	4.4	4.4
1554876_a_at	S100Z	AF437876	chr5	76145825	+	3.93	4	4	4.06	4.11
1554878_a_at	ABCD3	BC009712	chr1	94883932	+	7.93	7.51	7.8	7.67	7.91
1554880_at	DKFZP434K028	BC021187	chr11	61521501	-	5.74	5.85	5.85	5.92	5.83
1554882_at	ERCC8	BC009793	chr5	60169658	-	2.81	2.62	2.78	2.84	2.77
1554883_a_at	ERCC8	BC009793	chr5	60169658	-	4.28	4.03	4.09	4.33	4.24
1554884_at	PRIM2	BC017833	chr6	57182421	+	3.01	3.05	3.09	3.24	2.92
1554885_a_at	PRIM2	BC017833	chr6	57182421	+	3.88	3.88	3.55	3.83	4
1554886_a_at	MLXIP	BC039704	chr12	122516759	+	3.42	3.73	3.67	3.52	3.67
1554887_at	CHARACTER(0)	BC032716	chrcharacter(0)	0	+	2.95	2.95	2.95	2.95	2.9
1554889_at	TIA1	BC015944	chr2	70436576	-	2.77	2.77	2.9	2.77	2.72
1554890_a_at	TIA1	BC015944	chr2	70436576	-	6.6	6.6	6.09	6.6	6.65
1554891_at	CHARACTER(0)	BC021741	chrcharacter(0)	0	+	3.43	3.8	3.69	3.69	3.69
1554892_a_at	MS4A3	AY095480	chr11	59824100	+	3.17	3.17	3.2	3.17	3
1554894_a_at	PCBD2	AF499009	chr5	134240809	+	5.33	5.33	5.18	5.33	5.41
1554895_a_at	RHBDL2	BC013103	chr1	39351478	-	4.98	5.01	5.12	4.96	5.07
1554897_s_at	RHBDL2	BC013103	chr1	39351478	-	3.68	3.68	3.68	3.71	3.68
1554899_s_at	FCER1G	BC020763	chr1	161185086	+	3.61	3.85	5.24	4.33	3.9
1554901_at	GAFA1	AF190748	chr14	0	+	2.86	2.99	3.05	2.99	2.99
1554903_at	FRMD8	BC033851	chr11	65154040	+	6.79	6.95	7.05	6.95	7.16
1554905_x_at	FRMD8	BC033851	chr11	65154040	+	6.98	7.12	7.12	7.12	7.21
1554906_a_at	MPHOSPH6	BC029395	chr16	82181767	-	5.1	5.14	5.14	5.11	5.14
1554907_a_at	CHARACTER(0)	BC028351	chrcharacter(0)	0	+	4.75	5.02	5	5	5
1554908_at	HYDIN	BC028351	chr16	71061012	-	3.32	3.36	3.36	3.84	3.28
1554909_at	CCDC36	BC036202	chr3	49235860	+	4.2	4.26	4.42	4.26	4.26
1554910_at	PRKD3	BC030706	chr2	37477647	-	3.04	3.04	3.2	3.04	3.04
1554911_at	ABCC11	BC039085	chr16	48200821	-	4.58	4.58	4.6	4.73	4.39
1554912_at	ESYT3	BC037292	chr3	138153414	+	2.73	2.82	2.82	2.82	2.82
1554914_at	PLA2G4D	BC034571	chr15	42359881	-	3.67	3.67	3.67	3.67	3.82
1554915_a_at	PDE12	BC034978	chr3	57541980	+	4.44	4.79	4.74	4.79	4.94
1554916_a_at	JRK	BC043351	chr8	143738874	-	4.71	4.67	4.67	4.67	4.53
1554918_a_at	ABCC4	BC041560	chr13	95748024	-	3.76	4.06	3.88	4.21	4.42
1554919_s_at	C7ORF63	BC036351	chr7	89874487	+	4.06	4.09	4.04	4.06	4.09
1554920_at	SCEL	BC020726	chr13	78109808	+	2.6	2.68	2.6	2.56	2.6
1554921_a_at	SCEL	BC020726	chr13	78109808	+	2.77	2.9	2.9	2.95	2.98
1554922_at	ZNF678	BC042500	chr1	227751219	+	3.14	3.05	3.14	3.14	3.14
1554923_at	ANKS6	BC012981	chr9	101494291	-	3.73	3.52	3.68	3.52	3.29
1554927_at	LOC646982	AY116214	chr13	41025071	-	3.41	3.57	3.57	3.6	3.54
1554929_at	SIK3	BC035583	chr11	116714119	-	4.81	5.39	4.7	5.24	5.07
1554930_a_at	FUT8	AB049740	chr14	65877839	+	5.62	5.62	5.54	5.69	6.11
1554931_at	CYP4A11	BC022851	chr1	47394847	-	3.14	3.14	3.65	3.14	3.14
1554932_at	ZSWIM2	BC031094	chr2	187692206	-	2.95	2.77	2.73	2.85	2.77
1554933_at	PSIP1	BC033817	chr9	15470643	-	6.05	5.06	5.09	5.09	5.05
1554934_at	RCBTB1	BC038104	chr13	50106081	-	3.91	3.91	3.91	3.91	3.95
1554937_x_at	EXOC3L1	BC034287	chr16	67218282	-	5.32	5.69	5.69	5.69	5.77
1554938_a_at	ACOT11	AF416922	chr1	55013900	+	4.37	4.36	4.36	4.31	4.29
1554940_a_at	LOC388882	BC036910	chr22	0	+	5.47	5.47	5.48	5.34	5.6
1554941_at	KLHL14	BC021267	chr18	30252633	-	3.2	3.2	3.2	3.3	3.14
1554942_a_at	KLHL14	BC021267	chr18	30252633	-	5.34	5.26	5.26	5.26	5.26
1554943_at	VIL1	BC017303	chr2	219283837	+	4.3	4.77	4.58	4.58	4.62
1554945_x_at	VIL1	BC017303	chr2	219283837	+	3.99	4.31	4.11	4.04	4.28
1554946_at	CHARACTER(0)	BC007399	chrcharacter(0)	0	+	3.09	3.18	3.09	3.09	3.4
1554947_at	ACAT1	BC010942	chr11	107992257	+	3.07	3.15	3.02	3.11	3.11
1554948_at	CHARACTER(0)	BC034024	chrcharacter(0)	0	+	3.42	3.33	3.5	3.42	3.42
1554949_at	LOC554174	BC009388	chr22	0	+	4.93	4.83	4.83	4.81	4.83
1554950_at	ACAN	BC036445	chr15	89346673	+	5.83	5.82	5.82	5.6	5.82
1554951_at	CHARACTER(0)	BC008216	chrcharacter(0)	0	+	2.73	3.04	2.86	2.9	2.9
1554952_s_at	NLRP12	AY116207	chr19	54296856	-	5.2	5.26	5.14	5.26	5.34
1554953_a_at	C21ORF90	AF426270	chr21	45937097	+	4.89	4.86	4.86	4.86	4.86
1554954_at	C21ORF90	BC016690	chr21	45937097	+	3.8	3.7	3.99	3.8	3.8
1554957_at	CHARACTER(0)	BC008359	chrcharacter(0)	0	+	3.69	3.76	3.81	3.94	3.37
1554958_at	ZNF641	BC018090	chr12	48733794	-	4.86	4.9	4.57	4.81	4.77
1554960_at	C1ORF110	BC040018	chr1	162824086	-	3.17	3.08	3	3.08	3.08
1554961_at	FGFR4	AF359241	chr5	176513920	+	4.55	4.53	4.53	4.53	4.53
1554962_a_at	FGFR4	AF359241	chr5	176513920	+	6.18	6.26	6.35	6.17	6.26
1554963_at	CHARACTER(0)	BC033959	chrcharacter(0)	0	+	4.64	4.5	4.88	4.63	4.47
1554964_x_at	CHARACTER(0)	BC033959	chrcharacter(0)	0	+	4.79	4.29	4.57	4.44	4.29
1554965_at	FILIP1L	AF329092	chr3	99566772	-	4.34	4.34	4.34	4.34	4.34
1554966_a_at	FILIP1L	AF329092	chr3	99566772	-	4	4	4	4	4.02
1554967_at	DIP2A	BC038443	chr21	47878861	+	4.44	4.74	4.83	4.61	4.76
1554969_x_at	DIP2A	BC038443	chr21	47878861	+	4.55	4.67	4.67	4.67	4.69
1554970_at	PDILT	BC042607	chr16	20370491	-	4.11	4.11	4.16	4.21	4.16
1554971_at	OK/SW-CL.58	AB064667	chr13	0	+	4.4	4.13	4.78	4.4	4.22
1554972_at	CHARACTER(0)	BC024651	chrcharacter(0)	0	+	4.04	4.43	3.88	4.06	4.19
1554973_a_at	ZBTB26	BC018748	chr9	125680378	-	4.88	5.26	5.22	5.22	5.29
1554974_at	ACY3	AY032593	chr11	67410026	-	4.01	4.16	4.16	4.17	4.17
1554976_a_at	NCRNA00051	BC008253	chr8	143279716	+	3.25	3.42	3.42	3.42	3.52
1554977_at	C20ORF201	BC036837	chr20	62714732	-	6.64	6.57	6.53	6.53	6.43
1554978_at	C8ORF68	BC022082	chr8	0	+	4.86	4.86	4.83	5.15	4.86
1554980_a_at	ATF3	AB066566	chr1	212738696	+	5.98	6.08	6.19	6.19	6.08
1554981_at	C9ORF11	BC014307	chr9	27284654	-	2.68	2.56	2.68	2.68	2.72
1554982_a_at	C9ORF11	BC014307	chr9	27284654	-	2.95	2.99	3	2.99	2.99
1554983_at	C21ORF117	BC009878	chr21	0	+	4.43	4.43	4.55	4.33	4.43
1554984_a_at	HLA-DOB	BC020226	chr6	32780540	-	4.42	4.63	4.52	4.52	4.39
1554985_at	ZNF396	BC031580	chr18	32946660	-	5.07	5.22	5.22	5.22	5.22
1554986_a_at	SNX19	BC031620	chr11	130745766	-	3.75	3.85	4.02	3.85	3.79
1554987_at	GOLGA3	AB027133	chr12	133360453	-	4.69	4.74	4.85	4.88	4.82
1554988_at	SLC9A11	BC042592	chr1	173469603	-	2.9	2.9	2.91	2.69	3.16
1554989_at	KIAA0317	BC032944	chr14	75127956	-	4.77	5.14	4.99	4.99	4.99
1554992_at	RASGRF1	BC040275	chr15	79252290	-	4.72	4.72	4.72	4.72	4.71
1554994_at	RAG1	BC037344	chr11	36589562	+	2.9	2.9	2.9	3.08	2.9
1554996_at	CHARACTER(0)	BC041841	chrcharacter(0)	0	+	3.09	3.41	3.09	2.99	3.14
1554997_a_at	PTGS2	AY151286	chr1	186640944	-	3	3.08	2.96	3.07	2.78
1554999_at	RASGEF1B	BC036784	chr4	82348218	-	3.32	3.69	3.88	4.01	3.73
1555000_at	OK/SW-CL.36	AB064670	chr4	0	+	3.42	3.57	3.66	3.57	3.53
1555001_at	IQCF1	BC034228	chr3	51928892	-	3.17	3.17	3.14	3.26	3.17
1555002_at	MGC39545	BC036197	chr11	0	+	2.68	2.68	2.87	2.68	2.68
1555003_at	RBL1	BC032247	chr20	35631976	-	4.26	4.06	3.76	4.06	4.13
1555004_a_at	RBL1	BC032247	chr20	35631976	-	5.22	5.22	5.22	5.01	5.58
1555006_at	WDR66	BC036233	chr12	122356462	+	5.22	5.22	5.22	5.22	5.31
[truncated: 52,676 more rows]
