# Supplementary material for: Genetic and epigenetic variation in the lineage specification of regulatory T cells
Source: eLife. 2015 Oct 28;4:e07571. doi: 10.7554/eLife.07571 (PMC4623597; doi:10.7554/eLife.07571)
Supplement: Supplementary file 11. — Gene expression of mouse. DOI: http://dx.doi.org/10.7554/eLife.07571.024 [file elife07571s011.txt]

	name	gb	chr	loc	strand	ATe	ATe	ATe	ATe	ATe	ATreg	ATreg	ATreg	ATreg	ATreg	RTn	RTn	RTn	Rtreg	Rtreg	Rtreg	Rtreg	Rtreg
1415670_at	COPG	BC024686	chr6	87837933	+	8.27	8.46	8.51	8.37	8.63	8.64	8.7	8.66	8.31	8.66	8.61	8.71	8.49	8.57	8.61	8.58	8.55	8.85
1415671_at	ATP6V0D1	NM_013477	chr8	108048369	-	9.45	9.92	9.63	9.06	10.15	9.79	9.99	9.73	9.19	10.01	9.95	10.11	9.83	9.66	9.73	9.69	9.82	10.01
1415672_at	GOLGA7	NM_020585	chr8	24351797	-	10.2	10.46	10.44	10.19	10	10.43	10.34	10.37	10.04	10.26	10.26	10.04	10.02	10.24	10.09	10.22	10	9.86
1415673_at	PSPH	NM_133900	chr5	130271433	-	8.32	8.45	8.81	8.18	9.07	9.08	8.97	9.04	8.83	9.28	8.52	8.37	8.25	8.55	8.4	8.59	8.58	8.68
1415674_a_at	TRAPPC4	NM_021789	chr9	44211841	-	8.94	9.12	9.61	8.84	10.03	9.34	9.28	9.31	9.26	9.54	9.63	9.42	9.3	9.52	9.56	9.77	9.66	9.91
1415675_at	DPM2	BC008256	chr2	32426377	+	8.24	8.47	8.62	8.38	8.97	8.81	8.81	8.72	8.6	8.92	8.94	8.77	8.51	8.94	8.85	9.02	8.95	9.37
1415676_a_at	PSMB5	NM_011186	chr14	55232956	-	10.25	10.36	10.64	10.34	10.93	10.98	10.95	11.11	10.81	11.1	10.47	10.28	10.17	10.39	10.52	10.69	10.52	10.78
1415677_at	DHRS1	NM_026819	chr14	56357858	-	7.5	7.81	8.15	7.54	8.44	8.41	8.18	8.45	8.13	8.75	7.29	7.05	6.79	7.47	7.46	7.56	7.62	7.97
1415678_at	PPM1A	BC008595	chr12	73862197	+	9.04	8.98	9.05	9.1	8.86	9.01	9.07	8.97	8.82	8.92	9.18	9.01	9.02	9.09	9.13	9.26	8.94	8.97
1415679_at	PSENEN	NM_025498	chr7	31346884	-	11.39	11.39	11.63	11.25	11.72	11.42	11.52	11.3	11.22	11.52	11.85	11.76	11.64	11.66	11.81	11.86	11.74	11.86
1415680_at	ANAPC1	NM_008569	chr2	128435818	-	8.98	8.95	8.88	8.63	8.68	8.84	8.89	8.8	8.65	8.49	9.02	9.17	8.93	8.82	8.98	8.87	8.76	8.96
1415681_at	MRPL43	NM_053164	chr19	45079503	-	9.19	9.42	9.45	9.1	9.73	9.58	9.53	9.43	9.71	9.69	9.53	9.52	9.39	9.33	9.43	9.48	9.51	9.63
1415682_at	XPO7	NM_023045	chr14	71054052	-	7.14	7.49	7.15	7.44	6.75	7.57	7.35	7.52	6.95	7.41	7.15	7.37	7.26	7.53	7.63	7.37	7.27	6.8
1415683_at	NMT1	BC016526	chr11	102889875	+	10.27	10.34	10.5	10.21	10.35	10.48	10.53	10.53	10.43	10.48	10.39	10.21	10.26	10.16	10.24	10.35	10.22	10.38
1415684_at	ATG5	AV168389	chr10	43988163	+	7.13	7.56	7.68	7.02	7.18	7.7	7.67	7.66	6.73	7.43	7.66	7.48	7.27	7.69	7.42	7.67	7.18	7.03
1415685_at	MTIF2	NM_133767	chr11	29426456	+	8.1	8.05	8.21	8.36	7.28	8.21	8.02	8.16	8.34	7.94	8.08	7.86	7.88	8.08	7.84	7.83	7.12	7.47
1415686_at	RAB14	AV339290	chr2	35035724	-	7.56	7.5	7.8	7.58	7.21	7.65	7.37	7.52	7.41	7.31	7.54	7.12	7.18	7.19	7.11	7.17	6.75	6.88
1415687_a_at	PSAP	BM212050	chr10	59740375	+	10.07	10.28	10.28	10	10.51	9.95	10.14	9.96	9.5	9.99	10.62	10.84	10.57	10.3	10.27	10.38	10.42	10.56
1415688_at	UBE2G1	NM_025985	chr11	72420762	+	9.51	9.48	9.68	9.35	8.99	9.35	9.29	9.4	9.24	9.07	9.48	9.29	9.22	9.29	9.22	9.42	8.96	8.81
1415689_s_at	ZKSCAN3	BC007473	chr13	21478873	-	7.62	7.71	7.71	8.2	7.06	7.51	7.65	7.52	6.94	7.33	7.59	7.64	7.39	7.68	7.69	7.83	7.14	7.29
1415690_at	MRPL27	NM_053161	chr11	94515104	+	9.43	9.23	9.82	9.66	9.81	10.23	10.04	10.28	10.25	10.37	9.51	9.1	9.26	9.35	9.38	9.59	9.45	9.72
1415691_at	DLG1	BQ176806	chr16	31664124	+	8.52	8.45	8.21	8.69	7.66	8.1	8.23	8.17	8.21	7.93	8.36	8.28	8.14	8.43	8.23	8.27	7.87	7.76
1415692_s_at	CANX	BI653492	chr11	50107458	-	10.51	10.51	10.86	10.39	10.16	10.6	10.59	10.86	11.01	10.34	10.57	10.2	10.13	10.32	10.27	10.3	9.77	9.77
1415693_at	DERL1	AW545361	chr15	57701056	-	8.1	8.38	8.45	7.68	8.81	8.34	8.4	8.32	7.74	8.52	8.42	8.34	8.05	8.23	8.29	8.42	8.17	8.22
1415694_at	WARS	AK004541	chr12	110098239	-	6.37	6.87	6.51	6.49	6.65	7.39	7.52	7.08	7.03	7.12	6.7	6.91	6.58	6.88	6.88	6.99	6.85	7.18
1415695_at	PSMA1	BC005762	chr7	121408063	-	10.15	10.39	10.64	10.26	10.52	10.7	10.51	10.92	10.42	10.62	10.35	10.08	10.26	10.43	10.26	10.28	10.24	10.37
1415696_at	SAR1A	BC005549	chr10	61143068	+	8.88	8.94	8.89	8.61	8.73	8.94	9.05	8.97	8.83	8.84	8.9	8.96	8.81	9	9.02	9.05	8.89	8.88
1415697_at	G3BP2	BG069656	chr5	92481186	-	9.01	8.87	9.14	9.07	8.54	9.24	9.17	9.17	8.94	8.77	8.89	8.6	8.47	8.26	8.23	8.31	8.05	7.95
1415698_at	GOLM1	BC011152	chr13	59736356	-	8.25	7.73	8.2	8.56	7.8	7.24	7.29	7.4	7.78	7.28	7.74	7.65	7.71	7.46	7.44	7.46	7.37	7.19
1415699_a_at	GPS1	BC003350	chr11	120645828	+	9.34	9.31	9.43	8.91	9.79	9.32	9.38	9.37	9.31	9.45	9.48	9.52	9.45	9.48	9.6	9.58	9.69	9.91
1415700_a_at	SSR3	BC011111	chr3	65183578	-	9.62	9.8	9.66	9.33	9.08	9.86	9.84	9.91	9.52	9.65	9.56	9.48	9.41	9.58	9.39	9.32	9.15	9.04
1415701_x_at	RPL23	BC025918	chr11	97638839	-	14.15	14.08	14.05	14.17	13.94	14.02	14.02	13.96	14.04	13.88	14.1	14.05	14.08	13.98	14.03	14.05	13.98	13.98
1415702_a_at	CTBP1	BC013702	chr5	33590371	-	10.5	10.8	10.42	10.13	10.71	10.4	10.5	10.19	10.15	10.41	10.71	11.06	10.87	10.66	10.62	10.6	10.68	10.71
1415703_at	HUWE1	BM248615	chrX	148237824	+	9.04	9.18	8.85	9.43	8.31	8.95	8.85	8.96	9.32	8.62	9.01	9.18	9.11	9.16	9.03	8.99	8.94	8.68
1415704_a_at	CDV3	AF320340	chr9	103255432	-	9.72	9.35	9.62	9.82	9.14	9.76	9.66	9.82	10.21	9.52	9.29	9.26	9.24	9.02	8.89	9.11	8.88	8.78
1415705_at	9130011J15RIK	AK018610	chr8	75089096	-	7.29	7.63	7.68	6.82	7.7	7.76	7.81	7.66	6.8	7.88	7.88	7.91	7.59	7.61	7.58	7.64	7.55	7.85
1415706_at	COPA	BQ175820	chr1	174012659	+	10	10.17	10.23	9.91	10.15	10.1	10.2	10.2	9.93	10.21	10.23	10.13	10.15	10.04	10.15	10.26	10.1	10.09
1415707_at	ANAPC2	AI036318	chr2	25127985	+	8.71	8.8	8.35	8.38	9.12	8.74	8.87	8.56	8.45	8.86	8.63	9.07	8.71	8.97	8.95	8.88	9.18	9.27
1415708_at	TUG1	D50523	chr11	3543270	-	9.42	9.19	9.06	9.78	8.6	8.77	8.56	8.69	9.34	8.6	9.15	8.9	8.76	8.73	8.27	8.41	8.2	8.09
1415709_s_at	GBF1	BM948896	chr19	46227047	+	7.65	7.62	7.3	7.11	7.61	7.39	7.52	7.3	6.8	7.48	7.53	7.71	7.54	7.55	7.72	7.62	7.88	7.76
1415710_at	COX18	BM123013	chr5	90643751	-	7.53	7.55	7.86	7.48	7.62	7.98	7.96	7.94	8.08	7.93	7.56	7.55	7.31	7.33	7.17	7.47	7.25	7.5
1415711_at	ARFGEF1	BC025221	chr1	10127587	-	9.38	9.09	8.99	9.54	8.33	8.8	8.72	8.94	8.87	8.73	8.69	8.66	8.7	8.85	8.72	8.74	8.34	8.21
1415712_at	ZRANB1	AJ250693	chr7	140141304	+	7.03	6.81	6.62	7.24	5.97	6.46	6.47	6.28	7.44	6.19	6.78	6.83	6.79	6.87	6.29	6.36	6.26	5.96
1415713_a_at	DDX24	U46690	chr12	104646185	-	9.14	9.42	9.16	8.52	9.27	8.91	9.11	8.84	9.09	8.88	9.07	9.09	9.03	9.11	9.22	9.31	9.25	9.32
1415714_a_at	SNRNP27	BC027564	chr6	86625162	-	9.55	9.55	10.01	9.71	9.39	9.87	9.82	10.01	9.71	9.87	9.8	9.65	9.77	9.84	9.84	9.8	9.74	9.67
1415715_at	TMEM129	AK010497	chr5	33995864	-	7.18	7.32	7.12	6.74	7.52	7.37	7.41	7.22	6.75	7.47	7.25	7.38	7.09	7.31	7.14	7.18	7.45	7.35
1415716_a_at	RPS27	AA208652	chr3	90016592	-	14.24	14.31	14.29	14.09	14.35	14.06	13.95	13.8	13.98	14.04	14.43	14.43	14.37	14.31	14.35	14.28	14.32	14.35
1415717_at	RNF220	BI735988	chr4	116944068	-	7.96	8.16	8.01	8.03	8.2	7.95	8.01	7.75	7.52	8.02	8.3	8.48	8.32	8.25	8.38	8.44	8.41	8.64
1415718_at	SAP30L	BI152383	chr11	57615138	+	8.78	8.72	8.91	8.66	9.14	8.7	8.57	8.51	8.46	8.81	8.63	8.81	8.82	8.75	8.71	8.79	8.96	9.02
1415719_s_at	ARMC1	BE134617	chr3	19032143	-	8.75	8.48	8.68	8.32	8.27	8.68	8.51	8.61	8.47	8.31	8.45	8.51	8.21	8.19	8.2	8.34	7.65	7.69
1415720_s_at	MAD2L1BP	AK011037	chr17	46284334	-	8.41	8.56	8.69	8.06	8.98	8.7	8.62	8.6	8.27	8.67	8.87	8.71	8.53	8.44	8.4	8.75	8.65	8.82
1415721_a_at	NAT15	AK004750	chr16	3884618	+	8.54	8.61	7.94	8.34	8.49	8.56	8.76	8.35	8.55	8.67	8.32	8.57	8.46	8.55	8.48	8.44	8.73	8.73
1415722_a_at	VTA1	AK003213	chr10	14375138	-	8.85	8.75	8.96	8.97	8.54	9.02	8.9	9.22	9.47	8.82	8.79	8.57	8.54	8.53	8.5	8.72	8.57	8.64
1415723_at	EIF5	BQ176989	chr12	112776311	+	10.72	10.42	10.28	10.78	9.57	9.79	9.76	9.85	10.07	9.51	10.58	10.45	10.53	10.22	10.11	10.16	9.56	9.44
1415724_a_at	CDC42	AV000235	chr4	136875610	-	10.66	10.87	11.1	10.74	10.43	10.97	10.74	11.01	10.92	10.77	10.92	10.67	10.63	10.7	10.47	10.57	10.1	10
1415725_at	RRN3	AA866997	chr16	13780791	+	7.3	7.72	7.7	7.01	7.78	7.5	7.72	7.38	6.71	7.3	8.02	7.95	7.52	7.75	7.56	7.87	7.64	7.68
1415726_at	ANKRD17	AW536361	chr5	90656190	-	8.55	8.44	8.29	8.64	7.76	8.3	8.16	8.24	8.19	7.95	8	8.04	7.92	8.03	7.72	7.88	7.46	7.29
1415727_at	APOA1BP	AV017766	chr3	87860444	-	8.73	9.02	8.97	8.37	9.55	9.1	9.16	8.94	9.13	9.34	9.03	9.07	8.83	9.24	9.22	9.31	9.25	9.61
1415728_at	PABPN1	BG806432	chr14	55512979	+	7.95	7.97	8.2	8.52	7.85	8.31	8.12	8.35	8.24	8.05	8.34	8.18	8.13	7.82	7.75	8	7.75	7.89
1415729_at	PDPK1	BQ174223	chr17	24210646	-	8.95	8.86	8.96	9.18	8.38	8.78	8.63	8.58	8.39	8.48	8.65	8.61	8.63	8.59	8.44	8.5	8.09	7.92
1415730_at	CPSF7	BG972112	chr19	10599733	+	9.06	8.93	8.85	9.47	8.9	8.79	8.64	8.6	9.01	8.71	8.91	9.09	8.99	9	8.84	8.79	8.86	8.88
1415731_at	ANGEL2	W08638	chr1	192752423	+	7.69	7.62	7.83	7.95	7.24	7.71	7.74	7.61	7.33	7.58	7.61	7.33	7.29	7.55	7.47	7.59	7.35	7.21
1415732_at	ABHD16A	BG071718	chr17	35226235	+	7.39	7.66	7.47	7.24	7.92	7.38	7.47	7.26	7.23	7.6	7.81	7.83	7.8	7.26	7.5	7.45	7.6	7.75
1415733_a_at	TOMM5	BI080296	chr4	45118083	-	10.2	10.08	10.36	9.97	10.61	10.47	10.42	10.47	10.27	10.68	10.5	10.28	10.37	10.37	10.45	10.64	10.63	10.71
1415734_at	RAB7	NM_009005	chr6	87950428	-	10.16	10.04	9.84	9.95	9.47	10.1	10.23	10.15	9.93	10.04	9.9	9.97	9.94	9.91	9.91	9.9	9.79	9.69
1415735_at	DDB1	NM_015735	chr19	10680114	+	8.86	8.88	8.94	8.68	9.31	9.25	9.33	9.23	9.1	9.41	8.98	9.17	9.03	9.1	9.22	9.32	9.27	9.28
1415736_at	PFDN5	NM_020031	chr15	102156546	+	11.99	12.26	12.17	11.81	12.44	11.85	11.72	11.48	10.8	11.9	12.36	12.37	12.43	12.48	12.41	12.28	12.39	12.64
1415737_at	RFK	NM_019437	chr19	17468532	+	8.49	8.68	8.57	8.1	8.16	8.88	8.79	8.86	8.95	8.85	8.32	8.21	8.31	8.57	8.38	8.47	8.28	8.25
1415738_at	TXNDC12	NM_025334	chr4	108507282	+	7.98	7.93	7.68	7.68	7.24	8.46	8.44	8.55	8.35	8.26	7.52	7.93	7.68	8.14	8.23	7.96	8.21	8.18
1415739_at	RBM42	NM_133693	chr7	31426013	-	9.77	10.02	9.14	9.21	9.9	9.66	9.87	9.52	9.73	9.94	9.52	10.17	10.05	10.02	10.2	9.91	10.29	10.39
1415740_at	PSMC5	NM_008950	chr11	106117498	+	9.4	9.52	9.91	9.31	9.86	9.95	9.97	10.08	9.59	9.92	9.53	9.57	9.37	9.44	9.65	9.76	9.61	9.82
1415741_at	TMEM165	NM_011626	chr5	76612904	+	9.41	9.4	9.55	9.19	9.2	9.64	9.6	9.62	9.52	9.59	9.03	9.15	9.02	9.29	9.27	9.29	9.25	9.04
1415742_at	AUP1	BC016485	chr6	83004646	+	8.91	9.17	8.96	8.71	9.31	9.1	9.27	9.18	9.15	9.45	9.07	9.43	9.18	9.31	9.39	9.37	9.54	9.64
1415743_at	HDAC5	NM_010412	chr11	102057060	-	6.87	7.16	6.62	6.33	7.32	6.02	6.03	5.96	5.65	6.3	7.17	7.59	7.19	6.83	6.91	6.75	6.93	7.09
1415744_at	H2-KE2	BC022974	chr17	34075853	-	9.72	9.54	9.96	9.58	10.1	9.96	10	9.97	10.33	10.13	9.82	9.85	9.79	9.84	9.9	10.01	10.01	10.06
1415745_a_at	DSCR3	NM_007834	chr16	94719330	-	8.4	8.56	8.71	8.01	8.64	8.64	8.7	8.57	7.87	8.7	8.49	8.59	8.36	8.54	8.52	8.62	8.55	8.57
1415746_at	CIC	AF363690	chr7	26067197	+	7.89	7.91	7.09	7.77	7.81	7.32	7.55	7.06	6.87	7.5	7.69	8.3	8.05	7.94	8.05	7.71	8.2	8.22
1415747_s_at	RIOK3	C80812	chr18	12287358	+	9.74	9.71	9.66	9.96	9.05	9.68	9.66	9.66	9.62	9.47	9.56	9.4	9.38	9.46	9.2	9.38	8.97	8.8
1415748_a_at	DCTN5	NM_021608	chr7	129276554	+	8.42	8.71	9	8.44	8.74	8.81	8.74	8.77	8.46	8.75	8.84	8.61	8.36	8.52	8.44	8.79	8.41	8.6
1415749_a_at	RRAGC	NM_017475	chr4	123594675	+	9.32	9.32	9.21	9.07	8.98	9.21	9.17	9.1	9.12	9.09	9.04	9.11	9.07	9.12	9.08	9.02	8.89	8.86
1415750_at	TBL3	BC019504	chr17	24837597	-	6.28	6.91	6.27	6.1	6.89	6.72	6.82	6.45	6.9	6.98	6.49	7.16	6.72	6.95	7	6.8	7.48	7.33
1415751_at	HP1BP3	BC020024	chr4	137772541	+	10.87	10.71	10.75	10.97	10.33	10.58	10.59	10.56	10.58	10.45	10.87	10.78	10.84	10.6	10.57	10.58	10.29	10.23
1415752_at	BC031181	BC016084	chr18	75165553	+	9.87	9.99	10.35	9.69	10.42	10.14	10.15	10.12	9.41	10.26	10.35	10.2	10.1	10.02	10.03	10.26	10.06	10.17
1415753_at	FAM108A	BC005632	chr10	80046393	-	9.15	9.54	8.92	8.77	9.72	9.33	9.41	9.2	8.92	9.64	9.24	9.63	9.53	9.45	9.52	9.32	9.6	9.77
1415754_at	POLR2F	BC024419	chr15	78971796	+	9.1	9.24	9.33	9	9.78	9.58	9.54	9.62	9.63	9.67	9.64	9.58	9.56	9.5	9.53	9.61	9.7	9.91
1415755_a_at	UBE2V1	BC019372	chr2	167433138	-	9.21	9.4	8.79	8.95	9.43	9.39	9.55	9.18	9.1	9.52	8.87	9.42	9.36	9.21	9.33	9.1	9.4	9.57
1415756_a_at	SNAPIN	BB667523	chr3	90291948	-	7.93	8.11	8.19	8.09	8.18	8.14	8.03	8.11	8.18	8	8.33	7.92	8.06	8.27	8.1	8.37	8.08	8.47
1415757_at	GBF1	BM948896	chr19	46227047	+	6.37	6.6	6.06	6.18	6.53	6.4	6.5	6.11	6.76	6.35	6.4	6.71	6.55	6.47	6.49	6.38	6.93	6.81
1415758_at	FRYL	BM118442	chr5	73490752	-	9.64	9.5	9.47	9.75	9.01	9.53	9.59	9.38	9.52	9.24	9.22	9.14	9.14	9.35	9.36	9.47	9.24	8.95
1415759_a_at	HBXIP	BC028547	chr3	107081775	+	10.15	10.05	10.43	9.97	10.58	10.86	10.87	10.83	10.93	11.11	10.19	10.01	9.99	10.21	10.3	10.44	10.42	10.58
1415760_s_at	ATOX1	BC027632	chr11	55260144	-	10.06	9.85	10.04	9.87	10.48	10.53	10.44	10.34	10.45	10.69	10.06	9.93	9.75	9.85	9.97	10.15	10.19	10.31
1415761_at	MRPL52	AV021593	chr14	55045745	+	10.2	10.28	10.12	9.95	10.46	10.36	10.24	10.14	10.42	10.47	10.07	10.15	10.24	10.66	10.63	10.57	10.86	11.01
1415762_x_at	MRPL52	AV021593	chr14	55045745	+	10.26	10.26	10.16	9.94	10.56	10.37	10.27	10.13	10.43	10.47	10.22	10.17	10.25	10.62	10.68	10.66	10.85	11.02
1415763_a_at	2510006D16RIK	BE853401	chr4	129277950	+	9.75	9.68	9.67	9.81	9.76	9.65	9.87	9.55	9.7	9.84	9.65	9.82	9.76	9.55	9.63	9.76	9.79	9.8
1415764_at	ZC3H11A	AK003350	chr1	135516447	-	10.89	10.34	10.59	11.49	9.88	10.32	10.18	10.29	10.41	10.02	10.33	10.3	10.34	10.2	10.01	10.15	9.77	9.56
1415765_at	HNRNPUL2	BI080136	chr19	8893890	+	8.31	7.92	8.27	9.05	7.68	8.31	7.99	8.27	6.95	8.22	8.05	8.01	8.13	8.04	7.82	7.97	8.05	7.93
1415766_at	SEC22B	BQ175529	chr3	97705149	+	7.31	7.38	7.23	7.23	7.08	7.3	7.42	7.06	7.04	7.1	7.34	7.19	7.23	7.53	7.38	7.4	7.29	7.34
1415767_at	YTHDF1	BB350365	chr2	180639081	-	9.11	9.39	9.31	9.03	9.12	9.08	8.96	9.04	8.8	8.91	9.2	9.27	9.24	9.14	9.14	9.03	8.99	8.94
1415768_a_at	UBE2R2	AV054417	chr4	41083053	+	9.05	9	8.95	9.09	8.6	9.07	9.11	9.11	9.44	9.05	9.14	9.29	9.15	9.3	9.04	8.94	8.99	8.94
1415769_at	ITCH	NM_008395	chr2	154959216	+	8.56	8.54	8.55	8.79	7.94	8.31	8.05	8.19	8.55	8.03	8.55	8.32	8.26	8.38	8.01	8.07	7.73	7.53
1415770_at	WDR6	NM_031392	chr9	108474643	-	8.85	8.93	8.77	8.48	9.25	9.19	9.35	8.96	8.49	9.33	8.67	9.05	8.82	9.55	9.62	9.56	9.76	9.86
1415771_at	NCL	BF118393	chr1	88241293	-	11.3	10.98	11.29	11.54	10.2	11.23	10.99	11.66	11.7	10.78	10.94	10.73	10.59	10.84	10.74	10.81	10.33	10.3
1415772_at	NCL	BF118393	chr1	88241293	-	7.55	7.12	7.17	7.85	6.4	7.35	7.2	7.8	8.37	7.27	7.07	7.31	6.87	7.57	7.33	7.1	7.11	6.89
1415773_at	NCL	BF118393	chr1	88241293	-	8.66	8.77	8.97	8.94	7.62	8.91	8.19	9.44	9.78	8.59	8.46	8.36	8.34	8.84	8.38	8.2	7.85	7.94
1415774_at	ELP2	NM_021448	chr18	24762461	+	7.7	7.71	7.39	7.31	8	7.47	7.84	7.52	7.55	7.67	7.62	7.89	7.86	7.91	8.14	7.96	8.12	8.13
1415775_at	RBBP7	BC003785	chrX	159198303	+	11.18	11.28	11.49	11.12	11.05	11.47	11.51	11.55	11.64	11.22	11.04	11.01	10.95	11.16	11.2	11.21	11.02	11.08
1415776_at	ALDH3A2	NM_007437	chr11	61058256	-	7.16	7.1	7.05	6.83	6.77	6.94	6.91	6.99	6.88	6.71	7.17	6.98	6.88	6.97	6.9	6.89	6.93	6.91
1415777_at	PNLIPRP1	NM_018874	chr19	58803376	+	3.44	3.35	3.24	3.25	3.38	3.39	3.51	3.68	3.5	3.78	3.58	3.68	3.7	3.78	3.49	3.34	3.61	3.34
1415778_at	MORF4L2	NM_019768	chrX	133267489	-	9.48	9.64	9.88	9.35	9.32	9.77	9.6	9.94	9.45	9.41	9.73	9.63	9.63	9.55	9.52	9.58	9.25	9.43
1415779_s_at	ACTG1	NM_013798	chr11	120207003	-	13.48	13.63	13.58	13.43	13.64	13.89	13.92	13.88	13.79	13.92	13.37	13.37	13.33	13.38	13.36	13.39	13.46	13.43
1415780_a_at	ARMCX2	NM_026139	chrX	131338682	-	7.1	7.52	7.05	6.89	7.21	6.21	6.52	6.23	5.24	6.14	7.51	7.53	7.05	7.46	7.44	7.64	7.19	7.45
1415781_a_at	CHARACTER(0)	NM_133354	chrcharacter(0)	0	+	13.07	13.06	13.1	13.01	12.82	13.17	13.21	13.11	13.08	13.05	12.96	12.91	12.92	13.07	13.04	12.97	13.01	12.89
1415782_at	CHARACTER(0)	NM_133354	chrcharacter(0)	0	+	11.95	12.05	12.19	11.96	11.87	12.33	12.17	12.31	12.17	12.07	12.06	11.83	11.91	12	12.02	12.09	11.91	11.94
1415783_at	VPS35	BI654068	chr8	87784290	-	9.62	9.72	9.6	9.39	8.86	9.55	9.45	9.77	9.32	9.26	9.53	9.39	9.38	9.57	9.31	9.26	8.63	8.54
1415784_at	VPS35	BI654068	chr8	87784290	-	4.67	5.32	4.6	4.5	4.75	4.83	4.4	4.7	3.92	4.66	4.8	5.29	5.21	5.46	5.38	4.48	4.57	4.94
1415785_a_at	CCT8	NM_009840	chr16	87483569	-	10.02	10.35	10.49	10.09	10	10.45	10.37	10.54	10.38	10.15	10.59	10.21	10.42	10.4	10.34	10.56	10.15	10.3
1415786_at	PGC	NM_025973	chr17	47863790	+	3.86	3.95	3.42	3.39	3.67	3.48	3.83	3.58	4	3.94	3.7	3.59	3.67	3.8	3.72	3.53	3.73	3.48
1415787_at	GANAB	NM_008060	chr19	8972600	+	7.6	8.23	7.88	7.57	7.95	8.04	8.07	7.86	7.65	7.86	8.15	8.41	8.11	8.12	8.12	8.09	8.05	7.95
1415788_at	UBLCP1	BF158817	chr11	44268078	-	7.83	7.72	7.96	7.94	7.43	8.03	8.09	8	7.93	7.82	7.97	7.79	7.57	7.98	7.92	7.95	7.59	7.77
1415789_a_at	CHARACTER(0)	BF158817	chrcharacter(0)	0	+	5.34	5.35	5.74	5.35	5.22	6	5.67	5.98	5.78	5.67	5.39	5.4	4.75	5.79	5.33	5.65	4.99	4.97
1415790_at	UBLCP1	BF158817	chr11	44268078	-	6.38	5.87	6.09	6.19	6.02	6.5	6.51	6.77	6.32	6.34	6.37	6.07	5.84	6.44	5.95	6.43	6.03	5.83
1415791_at	RNF34	NM_030564	chr5	123300196	+	7.8	7.91	7.96	7.6	7.71	7.94	7.92	7.96	7.72	7.93	8.06	7.69	7.72	7.91	7.78	7.93	7.82	7.77
1415792_at	RBCK1	NM_019705	chr2	152142069	-	9.13	9.51	8.76	8.98	9.54	9.11	9.24	8.85	8.68	9.2	9.11	9.61	9.48	9.43	9.47	9.29	9.65	9.69
1415793_at	PNPO	NM_134021	chr11	96799129	-	7.69	7.81	7.94	7.4	8.35	7.77	7.86	7.67	6.94	7.82	8.17	8.08	7.79	7.79	7.91	8.03	7.99	8.15
1415794_a_at	SPIN1	BM228780	chr13	51196266	+	10.14	10.18	9.89	9.89	9.64	10.19	10.04	9.93	9.67	9.92	9.88	9.8	9.81	10.24	9.88	9.91	9.69	9.5
1415795_at	SPIN1	BM228780	chr13	51196266	+	6.28	6.31	6.62	6.15	6.63	6.84	6.57	6.79	6.61	6.87	6.68	6.53	6.28	6.26	6.37	6.67	6.38	6.61
1415796_at	DAZAP2	NM_011873	chr15	100446092	+	11.81	11.86	11.7	11.46	11.7	11.8	11.79	11.72	11.57	11.84	11.75	11.74	11.58	11.66	11.64	11.67	11.61	11.62
1415797_at	DDR1	BF225985	chr17	35818511	-	5.51	5.94	5.83	5.73	6.39	5.5	4.81	5.35	5.16	5.78	6.12	6.09	6.16	5.78	5.85	5.46	5.86	5.84
1415798_at	DDR1	BF225985	chr17	35818511	-	4.16	4.86	4.16	4.25	4.48	4.04	3.92	4.59	3.99	4.03	4.94	5.01	4.69	4.22	4.65	4.35	4.45	4.59
1415799_at	WBP11	NM_021714	chr6	136762175	-	8.83	8.92	8.59	8.64	8.79	8.68	8.83	8.56	8.49	8.69	9	9.18	9.17	9	8.93	8.79	8.91	8.96
1415800_at	GJA1	M63801	chr10	56097105	+	2.23	2.26	2.5	2.07	2.01	2.39	2.47	2.28	2.23	2.51	2.09	2.11	1.83	2.27	2.2	2.08	2.11	2.06
1415801_at	GJA1	M63801	chr10	56097105	+	3.08	3.08	2.92	3	3.09	2.79	3.15	2.97	3.08	3.17	2.68	2.99	3.02	2.55	2.87	3.07	3.32	3.18
1415802_at	SLC16A1	NM_009196	chr3	104442590	+	8.78	9.2	9.22	8.47	8.64	9.08	8.92	9.17	8.47	8.61	8.76	8.79	8.59	8.91	8.76	8.73	8.19	8.36
1415803_at	CX3CL1	AF010586	chr8	97296079	+	4	4.31	4.23	3.54	4.67	4.31	4.33	4.22	4.26	4.35	4.01	4.52	4.13	4.12	4.5	4.61	4.64	4.65
1415804_at	CX3CL1	AF010586	chr8	97296079	+	4.66	4.47	4.77	4.17	5.21	4.54	4.71	4.89	4.8	4.66	5.09	5.22	4.94	4.83	5.26	5.2	5.5	5.1
1415805_at	CLPS	NM_025469	chr17	28695158	-	3.46	3.7	3.66	3.46	3.81	3.55	3.7	3.42	4.18	3.82	3.61	3.12	3.8	3.86	3.85	3.93	3.89	3.88
1415806_at	PLAT	NM_008872	chr8	23868215	+	3.13	3.13	3.11	2.94	3.53	3.06	3.35	3.22	3.21	3.39	3.87	3.72	3.7	3.44	3.77	3.62	3.71	3.61
1415807_s_at	SRSF2	AK011528	chr11	116711210	-	8.44	8.61	9.12	8.66	8.93	9.13	9.07	9.47	9.7	9.11	8.57	8.66	8.48	8.41	8.35	8.72	8.51	8.73
1415808_at	TPBPA	NM_009411	chr13	61040052	-	2.65	2.58	2.49	2.29	2.49	2.47	2.42	2.47	2.41	2.32	2.74	2.57	2.34	2.4	2.37	2.61	2.43	2.54
1415809_at	TPBPA	NM_009411	chr13	61040052	-	2.29	2.15	2.54	2.35	3.09	2.15	2.73	2.31	2.18	2.74	2.3	2.42	2.14	1.85	2.48	2.49	2.16	2.24
1415810_at	UHRF1	BB702754	chr17	56442759	+	8.33	8.16	8.95	8.59	9.31	10.15	10.17	10.2	9.78	10.16	5.69	6.08	5.67	7.41	7.54	7.59	8.14	8.03
1415811_at	UHRF1	BB702754	chr17	56442759	+	5.54	5.74	6.08	5.91	6.45	7.52	7.62	7.82	7.04	7.5	3.61	3.84	3.34	4.81	4.8	4.98	5.4	5.73
1415812_at	GSN	NM_010354	chr2	35137959	+	8.22	8.57	8.16	7.71	8.85	7.97	7.96	7.91	7.87	8.33	8.74	9.07	8.77	7.14	7.45	7.33	7.72	7.86
1415813_at	API5	NM_007466	chr2	94251883	-	9.57	9.53	9.3	9.34	8.8	9.61	9.47	9.6	9.76	9.31	9.3	9.28	9.27	9.46	9.28	9.18	8.91	8.94
1415814_at	ATP6V1B2	NM_007509	chr8	71612634	+	8.16	8.56	8.21	7.82	8.42	8.33	8.33	8.16	7.7	8.26	8.54	8.66	8.66	8.47	8.51	8.52	8.29	8.47
1415815_at	TRIM27	NM_009054	chr13	21271827	+	3.58	3.68	3.71	3.4	3.99	3.7	3.81	3.53	3.5	3.69	3.85	3.73	3.87	3.66	4.03	3.67	4.04	4.05
1415816_at	CCT7	NM_007638	chr6	85401498	+	11.12	11.2	11.19	10.66	11.5	11.23	11.35	11.22	10.75	11.35	11.32	11.39	11.25	11.41	11.46	11.56	11.59	11.67
1415817_s_at	CCT7	NM_007638	chr6	85401498	+	9.51	9.75	9.87	9.18	10.16	10.07	9.9	10.09	10.18	10.02	10.11	10.02	9.87	10.05	9.97	10.14	9.96	10.16
1415818_at	ANXA6	NM_013472	chr11	54792463	-	9.24	9.53	8.49	8.95	8.98	9.8	9.99	9.67	9.77	10.09	8.47	9.38	9.26	9.05	9.08	8.53	9.43	9.34
1415819_a_at	PPP2R1A	BC006606	chr17	21082417	+	8.15	8.41	7.44	7.5	8.09	8.3	8.49	8.23	7.95	8.59	7.56	8.41	8.3	8.46	8.48	8.05	8.67	8.65
1415820_x_at	NONO	NM_023144	chrX	98624989	+	10.12	10.22	10.09	9.91	9.85	10.29	10.28	10.2	10.38	10.1	10.21	10.22	10.17	10.27	10.29	10.24	10.31	10.24
1415821_at	NPTN	NM_009145	chr9	58430046	+	9.78	9.7	10.09	9.69	9.63	9.43	9.28	9.58	9.33	9.39	9.27	8.99	8.86	9.03	8.8	8.92	8.68	8.46
1415822_at	SCD2	BG060909	chr19	44368165	+	10.32	10.42	10.62	10.48	10.41	10.26	10.42	10.4	10.18	10.25	9.56	9.31	9.18	10	9.84	9.91	9.86	9.83
1415823_at	SCD2	BG060909	chr19	44368165	+	6.36	6.5	7.16	6.61	6.31	6.41	6.28	6.85	6.28	6.52	5.86	5.83	5.29	6.08	6.31	6.17	6.07	6.14
1415824_at	SCD2	BG060909	chr19	44368165	+	3.6	3.58	3.58	3.34	3.36	3.69	3.71	3.72	3.9	3.89	3.46	3.04	3.34	3.6	3.66	3.34	3.68	3.46
1415825_s_at	CHARACTER(0)	NM_024249	chrcharacter(0)	0	+	8.26	8.23	8.42	8.38	8.18	8.33	8.16	8.2	7.63	8.25	8.35	8.25	8.08	8.42	8.4	8.44	8.51	8.49
1415826_at	ATP6V1H	NM_133826	chr1	5073253	+	8.7	8.93	8.95	8.39	8.61	8.91	8.92	8.99	9.19	8.85	8.98	8.77	8.68	8.53	8.44	8.55	8.18	8.36
1415827_a_at	SERP1	BF658806	chr3	58325897	-	10.17	10.4	10.36	10.07	9.99	10.47	10.57	10.44	10.15	10.23	10.16	9.92	10.06	10.42	10.37	10.48	10.04	10.01
1415828_a_at	SERP1	BF658806	chr3	58325897	-	9.4	9.39	9.77	9.4	9.83	10.34	10.32	10.43	10.33	10.39	9.31	9.13	8.98	9.7	9.73	9.93	9.76	9.96
1415829_at	LBR	NM_133815	chr1	183745446	-	11.51	11.7	11.54	11.54	11.15	11.51	11.59	11.56	11.67	11.43	11.45	11.49	11.42	11.16	10.97	10.9	10.76	10.56
1415830_at	ORC5	NM_011959	chr5	21992306	-	7.98	8.04	7.98	7.5	7.91	7.99	7.95	7.83	7.47	7.67	8.57	8.47	8.1	8.15	8.15	8.26	7.79	7.94
1415831_at	PSMD2	NM_134101	chr16	20651724	+	9.99	10.24	10.39	9.71	10.19	10.34	10.4	10.38	10.14	10.18	10.15	10.18	9.96	10.16	10.2	10.3	10.25	10.43
1415832_at	AGTR2	NM_007429	chrX	21061751	+	2.25	1.89	2.13	2.04	2.2	2.09	2.1	2.22	2.08	2.11	1.9	2.11	2.2	2.21	1.98	2.08	2	2.21
1415833_x_at	CHARACTER(0)	NM_009093	chrcharacter(0)	0	+	14.38	14.36	14.34	14.39	14.35	14.27	14.28	14.22	14.29	14.25	14.42	14.45	14.46	14.34	14.38	14.37	14.38	14.36
1415834_at	DUSP6	NM_026268	chr10	98725864	+	8.72	8.94	8.93	8.35	8.95	7.41	7.54	6.96	6.1	7.04	8.05	8.15	7.77	8.06	7.99	8	7.92	7.9
1415835_at	PRL3B1	NM_008865	chr13	27334298	+	2.14	2.05	2.16	2.25	2.6	2.41	2.43	2.48	2.13	2.4	2.09	2.38	2.47	2.3	2.24	2.24	2.39	2.45
1415836_at	ALDH18A1	NM_019698	chr19	40624747	-	6.03	6.26	5.99	5.74	6.1	6.49	6.53	6.33	6.32	6.67	6.07	6.24	6.28	6.54	6.58	6.32	6.94	6.84
1415837_at	KLK1	BC010754	chr7	51480806	+	4.77	5.76	5.49	3.86	6.97	2.64	2.54	2.75	3.01	2.42	6.09	5.91	5.31	2.34	2.27	2.74	3.1	2.92
1415838_at	SERINC1	AK005203	chr10	57235583	-	8.85	9.11	9.18	8.83	8.29	9.1	8.73	9.13	8.94	8.84	8.95	8.84	8.87	9.2	9.1	8.88	8.26	8.49
1415839_a_at	NPM1	NM_008722	chr11	33052510	-	12.13	12.19	12.24	12.35	11.34	12.05	11.76	12.2	12.6	11.5	12.29	12.08	12.1	12.29	12.09	12.1	11.72	11.67
1415840_at	ELOVL5	NM_134255	chr9	77765171	+	11.05	10.99	11.05	11.03	10.58	11.09	11.03	10.94	10.59	10.92	10.9	10.8	10.87	11.03	10.98	11.04	10.68	10.51
1415841_at	DYNC1I2	NM_010064	chr2	71050069	+	8.67	8.56	8.77	8.53	7.86	8.71	8.37	8.58	8.6	8.33	8.55	8.38	8.33	8.51	8.41	8.41	8.26	8.07
1415842_at	MLST8	NM_019988	chr17	24610496	-	6.2	6.03	5.83	5.87	6.04	6.25	6.3	6.1	5.42	6.26	6.07	6.36	5.84	6.01	6.33	5.98	6.48	6.46
1415843_at	MLST8	NM_019988	chr17	24610496	-	4.82	4.71	4.96	4.31	5.36	5.07	4.82	5.13	5.05	5.15	4.58	4.57	4.41	4.28	4.62	4.75	4.33	4.77
1415844_at	SYT4	AV336547	chr18	31597461	-	2.58	2.32	2.25	2.54	2.39	2.34	2.57	2.29	2.34	2.49	2.43	2.69	2.7	2.51	2.43	2.42	2.71	2.69
1415845_at	SYT4	AV336547	chr18	31597461	-	3.58	3.58	3.78	3.34	4.21	3.65	3.76	4.12	3.45	3.94	3.74	3.58	3.88	3.9	3.87	4.38	3.87	3.61
1415846_a_at	LDHC	NM_013580	chr7	54116632	+	2.25	2.41	2.42	2.2	2.65	2.35	2.36	2.32	2.24	2.38	2.2	2.34	2.27	2.16	2.68	2.39	2.32	2.39
1415847_at	LDHC	NM_013580	chr7	54116632	+	2.84	3	3.4	2.85	3.57	3.19	3.23	3.51	3.13	3.3	3.2	3.11	3.21	3.11	3.26	3.17	3.33	3.53
1415848_at	PRL3D1	NM_008864	chr13	27186058	+	4.56	4.77	4.45	4.02	4.68	4.35	4.63	4.39	4.51	4.53	4.45	4.47	4.41	4.36	4.75	4.88	5.04	4.78
1415849_s_at	STMN1	BC010581	chr4	134024234	+	10.66	10.57	11.34	11.06	11.27	12.03	12.05	12.06	12.37	11.93	9.95	10.07	9.82	9.18	9.5	9.58	10.21	10.22
1415850_at	RASA3	NM_009025	chr8	13567217	-	10.41	10.53	10.35	10.54	10.56	10.2	10.29	10.08	10.02	10.34	10.78	10.65	10.76	10.16	10.11	10.23	10.46	10.35
1415851_a_at	IMPDH2	M33934	chr9	108462831	+	10.43	10.4	10.71	10.09	10.71	10.81	10.85	10.76	10.49	10.61	10.8	10.66	10.61	10.78	10.88	11.06	10.99	11.04
1415852_at	IMPDH2	M33934	chr9	108462831	+	10.22	10.53	10.67	9.96	10.76	10.75	10.74	10.84	10.63	10.58	10.93	10.85	10.75	10.93	10.95	11.11	10.96	11.17
1415853_at	DEF8	NM_054046	chr8	125966885	+	5.9	6.22	6.1	5.66	6.3	6.07	6.14	5.88	5.61	6.06	6.21	6.48	6.09	6.01	6.1	6.21	6.19	6.38
1415854_at	KITL	BB815530	chr10	99478457	+	2.5	2.26	2.11	2.28	2.57	2.32	2.49	2.32	2.4	2.73	2.45	2.62	2.57	2.55	2.74	2.63	2.78	2.58
1415855_at	KITL	BB815530	chr10	99478457	+	3.05	2.59	2.49	2.58	2.52	3.1	3.09	2.88	3.06	2.67	2.18	2.61	2.75	2.27	2.56	2.45	2.45	2.51
1415856_at	EMB	BG064842	chr13	118009379	+	9.48	9.5	9.54	9.35	8.97	8.33	8.38	8.32	8.2	8.18	9.52	9.45	9.29	8.08	8.15	8.2	7.65	7.95
1415857_at	EMB	BG064842	chr13	118009379	+	10.88	10.91	11.11	10.91	10.57	9.68	9.55	9.84	10.07	9.56	11.14	11.06	10.94	9.47	9.41	9.61	9.28	9.35
1415858_at	EIF3C	BB858329	chr7	133690424	-	10.77	10.86	10.83	10.73	10.68	10.97	10.95	11.04	11.16	10.82	10.78	10.75	10.65	10.77	10.79	10.78	10.69	10.79
1415859_at	EIF3C	BB858329	chr7	133690424	-	10.49	10.66	9.92	10.86	9.91	10.54	10.23	10.41	10.87	10.45	9.84	10.58	10.67	10.75	10.64	10	10.63	10.7
1415860_at	KPNA2	NM_010655	chr11	106849942	-	9.95	9.9	10.65	9.97	10.02	11.21	11.17	11.39	11.32	10.58	9.12	8.94	8.71	9.55	9.44	9.5	9.61	9.48
1415861_at	TYRP1	BB762957	chr4	80480133	+	2.65	2.51	2.35	2.35	2.67	2.66	2.84	2.81	2.68	2.74	2.7	2.92	2.66	2.77	2.57	2.49	2.75	2.86
1415862_at	TYRP1	BB762957	chr4	80480133	+	2.48	2.56	2.59	2.25	2.97	2.47	2.67	2.78	2.79	2.62	2.59	2.73	2.63	2.42	2.77	2.49	2.5	2.66
1415863_at	EIF4G2	NM_013507	chr7	118211498	-	11.26	11.42	11.32	11.29	10.79	11.16	11.05	11.33	11.24	10.95	11.38	11.22	11.38	11.23	11.11	11.14	10.75	10.49
1415864_at	BPGM	NM_007563	chr6	34426355	+	6.75	6.41	7.13	7.01	6.87	6.4	6.35	6.41	5.6	6.43	6.6	6.25	5.64	6.21	5.72	6.28	5.98	5.62
1415865_s_at	BPGM	NM_007563	chr6	34426355	+	7.56	7.4	7.57	7.75	7.7	7.14	7.16	6.98	6.79	7.1	7.31	7.1	7.07	6.95	6.89	7.09	7.07	7.15
1415866_at	UNC45A	NM_133952	chr7	87470179	-	6.94	7.13	6.84	6.45	7.17	6.77	6.74	6.83	6.07	6.82	7.14	7.49	7.23	6.9	7.08	7.05	7.23	7.41
1415867_at	CCT4	NM_009837	chr11	22890592	+	11.12	11.31	11.31	11.11	10.91	11.13	11.26	11.19	11.14	10.94	11.35	11.32	11.26	11.41	11.46	11.56	11.31	11.21
1415868_at	CCT4	NM_009837	chr11	22890592	+	3.46	3.23	3.19	3.49	2.93	3.14	3.28	3.57	3.34	2.89	3.29	3.39	3.49	3.45	3.59	2.99	3.28	3.43
1415869_a_at	TRIM28	NM_011588	chr7	13609500	+	9.18	9.46	8.7	8.97	9.36	9.46	9.63	9.31	8.97	9.47	9.17	9.88	9.69	9.71	9.76	9.5	9.85	10.02
1415870_at	CALU	NM_007594	chr6	29298118	+	8.69	8.63	8.67	8.44	8.12	8.85	8.91	8.89	8.94	8.66	8.96	8.76	8.65	8.68	8.57	8.75	8.44	8.44
1415871_at	TGFBI	NM_009369	chr13	56710963	+	3.37	3.49	4.61	3.7	3.46	3.35	3.67	4.04	3.95	3.35	3.59	3.41	3.49	3.53	3.24	3.71	3.38	3.47
1415872_at	HNRNPH1	NM_021510	chr11	50191220	+	10.19	9.82	10.05	11.17	9.16	10.02	9.84	10.13	10.71	9.6	9.82	9.64	9.85	9.77	9.39	9.72	9.26	9.23
1415873_a_at	ACTR1A	NM_016860	chr19	46451303	-	8.95	9.06	8.88	8.55	9.26	9.17	9.27	9.01	8.69	9.33	9.04	9.29	8.99	9	9.05	9.08	9.19	9.29
1415874_at	SPRY1	NM_011896	chr3	37538871	+	6.03	6.41	5.93	6.01	6.27	6.03	6.08	5.71	5.29	6.11	5.35	5.44	4.79	7.46	7.14	7	7.15	7.37
1415875_at	CHARACTER(0)	NM_019643	chrcharacter(0)	0	+	3.4	3.29	3.31	2.89	3.06	2.93	3.08	2.75	3.12	3.19	3.18	3.15	3.49	3.38	3.09	3.29	3.28	3.37
1415876_a_at	RPS26	NM_013765	chr10	128061585	-	13.66	13.59	13.59	13.72	13.62	13.61	13.65	13.63	13.59	13.6	13.63	13.63	13.63	13.68	13.71	13.74	13.71	13.76
1415877_at	DPYSL3	NM_009468	chr18	43483935	-	3.29	3.46	3.4	3.23	3.61	3.31	3.38	3.39	3.32	3.36	3.23	3.35	3.31	3.17	3.44	3.39	3.24	3.63
1415878_at	RRM1	BB758819	chr7	109590208	+	8.57	8.66	9.09	8.65	8.92	9.96	9.99	10.18	9.99	9.77	7.56	7.65	7.43	8.01	8.14	8.04	8.26	8.23
1415879_a_at	RPLP2	BC012413	chr7	148633548	+	14.24	14.3	14.24	14.29	14.33	14.24	14.2	14.21	14.23	14.23	14.32	14.32	14.34	14.37	14.32	14.27	14.28	14.32
1415880_a_at	LAMP1	NM_010684	chr8	13159134	+	10.23	10.43	10.18	9.66	10.27	10.04	10.25	9.91	9.45	9.91	10.52	10.63	10.5	10.76	10.82	10.79	10.71	10.68
1415881_at	GHITM	BC010224	chr14	37934003	-	8.55	8.62	8.75	8.3	8.3	8.74	8.68	8.65	8.5	8.59	8.46	8.12	8.2	8.58	8.47	8.66	8.08	8.1
1415882_at	GHITM	BC010224	chr14	37934003	-	10.6	10.62	10.85	10.37	10.5	10.73	10.75	10.7	10.41	10.63	10.47	10.36	10.46	10.48	10.55	10.62	10.45	10.51
1415883_a_at	CELA3B	NM_026419	chr4	136976922	-	2.94	3.29	2.98	3.18	3.14	3.19	3.4	3.35	2.92	3.45	3.08	3.36	3.13	3.11	3.49	3.35	3.14	3.16
1415884_at	CELA3B	NM_026419	chr4	136976922	-	4.97	5.09	5.21	4.86	5.5	5.34	5.35	5.31	5.33	5.5	5.09	5.05	5.5	5.12	5.68	5.41	5.6	5.78
1415885_at	CHGB	NM_007694	chr2	132607013	+	2.83	2.79	2.92	2.79	2.98	2.82	3	2.78	2.89	2.93	2.88	2.85	2.87	2.87	2.42	2.58	2.74	3.1
1415886_at	SH2D3C	AB043953	chr2	32576591	+	8.08	8.21	7.51	7.86	8.17	7.67	7.9	7.48	7.79	7.83	7.89	8.36	8.17	7.96	7.96	7.9	8.3	8.37
1415887_at	TFG	NM_019678	chr16	56690444	-	8.7	8.6	8.67	8.51	8.42	8.82	8.89	8.99	9.24	8.76	8.46	8.35	8.43	8.6	8.51	8.63	8.47	8.49
1415888_at	HDGF	NM_008231	chr3	87710242	+	8.99	9.37	9.01	8.92	9.03	9.45	9.53	9.45	9.49	9.45	8.91	9.42	9.34	9.28	9.42	9.07	9.2	9.31
1415889_a_at	HSP90B1	NM_011631	chr10	86153585	-	9.93	9.88	10.07	10.33	8.97	10.35	9.96	10.55	10.85	9.96	9.59	9.56	9.48	9.69	9.26	9.2	8.81	8.58
1415890_at	PAPSS1	NM_011863	chr3	131227731	+	8.06	8.4	8.41	7.75	8.28	8.42	8.52	8.29	7.57	8.38	8.31	8.18	8.05	8.62	8.47	8.51	8.43	8.35
1415891_at	SUCLG1	NM_019879	chr6	73198498	+	9.91	10.13	10.28	9.73	10.14	9.93	9.93	9.89	9.37	9.87	10.27	10.13	10.13	9.98	9.97	10.09	9.95	10.06
1415892_at	SGPL1	NM_009163	chr10	60561391	-	7.5	7.67	7.27	6.93	7.34	7.32	7.35	7.2	6.63	7.37	7.39	7.74	7.54	7.96	7.84	7.59	7.66	7.71
1415893_at	SGPL1	NM_009163	chr10	60561391	-	3.25	3.52	3.2	3.25	3.24	3.33	3.1	3.26	3.19	3.87	3.31	3.51	3.06	3.75	3.62	3.55	3.19	3.05
1415894_at	ENPP2	BC003264	chr15	54670922	-	3.37	3.24	3.56	3.49	3.61	3.38	3.42	3.6	3.25	3.57	3.08	3.39	3.44	3.45	3.35	3.76	3.22	3.66
1415895_at	CHARACTER(0)	NM_013670	chrcharacter(0)	0	+	8.9	8.91	8.87	8.24	9.05	8.71	9.03	8.94	9.42	8.95	8.84	8.88	9.18	8.72	9.2	8.96	9.3	9.13
1415896_x_at	CHARACTER(0)	NM_013670	chrcharacter(0)	0	+	8.87	8.87	8.99	8.56	9.15	8.65	9.09	8.97	9.46	9.05	9.14	8.9	9.13	8.74	9.26	9.1	9.23	9.16
1415897_a_at	MGST1	BI150149	chr6	138089057	+	2.3	2.27	2.74	2.62	2.58	2.47	2.58	3.02	3.03	2.3	2.33	2.38	2.39	2.2	2.63	2.3	2.57	2.01
1415898_at	MGST1	BI150149	chr6	138089057	+	2.53	2.49	2.49	2.52	2.7	2.49	2.46	2.56	2.23	2.44	2.57	2.59	2.7	2.49	2.73	2.43	2.74	2.61
1415899_at	JUNB	NM_008416	chr8	87500810	-	7.79	7.97	7.56	7.13	8.35	8.1	8.16	7.98	8.06	8.5	7.39	8.09	7.9	8.46	8.4	8.25	8.59	8.86
1415900_a_at	KIT	BB333334	chr5	75971011	+	3.15	3.07	3.13	3.06	3.16	2.97	3.2	3.44	3.11	2.97	2.99	2.91	2.83	2.98	3.14	3.1	3.38	3.01
1415901_at	PLOD3	NM_011962	chr5	137462888	+	5.72	6.04	5.97	5.69	6.36	6.06	6.24	6.2	6.07	6.07	5.98	6.25	5.88	6.19	6.42	6.51	6.62	6.62
1415902_at	ALDH7A1	BC012407	chr18	56685389	-	3.27	3.08	3.16	2.67	3.16	2.8	2.99	3.05	3.07	3.25	3.4	3.31	3.16	3.21	2.91	3.27	3.11	3.36
1415903_at	SLC38A1	NM_134086	chr15	96401849	-	8.3	8.51	7.54	8.25	7.62	7.93	7.92	7.74	7.97	7.86	7.1	8.08	8.35	7.95	8.01	7.39	7.76	7.72
1415904_at	LPL	BC003305	chr8	71404453	+	3.1	2.66	2.77	3.04	2.68	3.22	2.98	3.06	3.18	2.66	2.7	2.66	2.81	2.95	2.83	3.19	2.68	2.83
1415905_at	REG1	NM_009042	chr6	78375976	+	2.79	2.63	2.73	2.37	2.69	2.53	2.53	2.28	2.72	2.42	2.68	2.88	2.64	2.7	3	2.99	2.93	2.75
1415906_at	TMSB4X	NM_021278	chrX	163645025	-	14.24	14.24	14.26	14.31	14.11	14.36	14.34	14.41	14.36	14.36	14.18	14.13	14.18	14.25	14.21	14.19	14.18	14.16
1415907_at	CCND3	NM_007632	chr17	47641999	+	9.15	9.24	9.01	9.02	9.6	9.47	9.48	9.49	9.02	9.74	9.15	9.48	9.26	8.67	8.96	8.94	9.09	9.14
1415908_at	TSPYL1	AF042180	chr10	34001995	+	8.53	9.17	9.2	8.39	8.92	8.76	8.59	8.82	8.08	8.75	8.9	8.87	8.9	9.14	8.73	8.61	8.57	8.27
1415909_at	STIP1	NM_016737	chr19	7095185	-	7.59	7.73	7.78	7.23	7.7	8.14	8.2	8.34	7.93	7.94	7.86	7.92	7.91	7.78	8.01	7.94	7.94	7.73
1415910_s_at	CIAPIN1	NM_134141	chr8	97343718	-	8.25	8.49	8.48	7.89	8.85	8.46	8.6	8.47	7.92	8.57	8.59	8.54	8.25	8.42	8.53	8.56	8.56	8.82
1415911_at	IMPACT	NM_008378	chr18	13130760	+	7.29	6.91	7.03	8.26	6.5	6.51	6.2	6.27	6.61	6.19	6.66	6.24	6.34	6.43	5.89	6.27	5.7	5.78
1415912_a_at	CHARACTER(0)	NM_026533	chrcharacter(0)	0	+	13.58	13.67	13.58	13.59	13.58	13.52	13.56	13.49	13.46	13.51	13.64	13.65	13.67	13.7	13.72	13.69	13.68	13.72
1415913_at	CHARACTER(0)	NM_026533	chrcharacter(0)	0	+	5.13	4.96	5.02	7.02	5.12	4.98	4.67	4.34	5.35	4.69	5.36	5.44	5.53	4.87	4.86	4.97	4.69	4.86
1415914_at	HNRNPAB	NM_010448	chr11	51413601	-	11.19	11.28	11.46	11.32	11.27	11.85	11.91	12.08	11.91	11.76	11.1	11.1	11.12	11.26	11.26	11.36	11.28	11.29
1415915_at	DDX1	NM_134040	chr12	13226112	-	8.68	8.48	8.65	8.68	8.28	9.06	9.05	9.24	9.47	8.83	8.46	8.27	8.22	8.51	8.54	8.62	8.26	8.42
1415916_a_at	MTHFD1	NM_138745	chr12	77356218	+	8.34	8.4	8.57	8.06	8.48	8.63	8.74	8.79	8.51	8.37	8.58	8.52	8.72	8.5	8.77	8.84	8.73	8.84
1415917_at	MTHFD1	NM_138745	chr12	77356218	+	7.4	7.8	7.72	7.11	7.47	7.88	7.93	8.11	8.08	7.55	7.78	8.08	7.93	7.84	8.08	8.04	7.98	8.14
1415918_a_at	TPI1	NM_009415	chr6	124760609	-	9.62	9.63	10.24	9.45	10.42	10.82	10.92	11.18	11.04	11	8.93	8.7	8.4	9.28	9.39	9.64	9.64	9.75
1415919_at	NPDC1	NM_008721	chr2	25258602	+	4.08	4.45	4.08	3.73	4.56	4	3.66	4.46	3.96	3.87	4.11	3.97	3.77	4.04	4.47	3.98	4.37	4.36
1415920_at	CSTF2T	NM_031249	chr19	31157330	+	10.19	10.26	10.35	10.08	10.14	9.97	9.94	9.79	9.89	9.75	10.45	10.32	10.19	10.17	10.05	10.12	9.97	9.81
1415921_a_at	TNFRSF19	NM_013869	chr14	61582670	-	2.85	2.79	2.91	2.55	2.85	2.92	2.65	2.86	2.54	3.18	2.95	2.88	2.89	2.65	2.98	3.4	2.92	2.78
1415922_s_at	MARCKSL1	NM_010807	chr4	129190824	+	7.96	8.06	7.74	7.4	8.2	7.99	8.08	7.98	6.92	8.04	6.18	6.78	6.13	6.81	7.06	6.77	7.23	7.49
1415923_at	NDN	NM_010882	chr7	69493162	+	2.41	2.6	2.47	2.13	2.63	2.1	2.22	2.27	2.09	2.42	2.01	2.35	2.2	2.18	2.38	2.35	2.23	2.51
1415924_at	TNP1	NM_009407	chr1	73061648	-	3	3.14	2.88	2.49	3.19	2.8	2.89	2.9	2.95	2.85	3.11	3.21	3	2.98	3.24	3.1	3.44	3.41
1415925_a_at	NUP62	NM_053074	chr7	52071789	+	8.43	8.49	8.76	8.44	8.81	9.1	9.14	9.23	8.65	9.1	8.58	8.48	8.47	8.57	8.75	8.78	8.79	8.79
1415926_at	NUP62	NM_053074	chr7	52071789	+	8.04	8.25	8.48	7.88	8.72	8.69	8.68	8.85	7.58	8.74	8.35	8.35	8.21	8.19	8.59	8.56	8.54	8.83
1415927_at	ACTC1	NM_009608	chr2	113873024	-	3.45	3.44	3.64	3.15	3.38	3.12	3.54	3.56	3.49	3.37	3.43	3.2	3.45	3.39	3.63	3.53	3.36	3.82
1415928_a_at	MAP1LC3B	AU080586	chr8	124114367	+	10.6	10.67	10.72	10.42	10.91	10.64	10.63	10.4	9.81	10.8	10.72	10.69	10.74	11.02	10.87	10.83	10.92	10.85
1415929_at	MAP1LC3B	AU080586	chr8	124114367	+	9.13	9.4	9.3	8.91	9.66	9.36	9.41	9.27	9.22	9.56	9.47	9.4	9.24	9.54	9.52	9.64	9.52	9.72
1415930_a_at	MAP1LC3B	AU080586	chr8	124114367	+	11	10.99	11.21	10.91	11.21	11.2	11.09	11	11.34	11.33	11.15	11	11.03	11.23	11.14	11.12	11.24	11.21
1415931_at	IGF2	NM_010514	chr7	149836672	-	2.82	2.37	2.42	2.43	2.5	2.59	2.44	2.29	2.94	2.68	2.44	2.8	2.8	2.84	2.72	2.52	2.76	2.98
1415932_x_at	ATP9A	NM_015731	chr2	168459937	-	6.15	6.13	6.06	5.79	6.58	6.11	6.27	5.84	5.7	6.17	5.63	5.95	5.78	7.06	7.35	7.1	7.16	7.48
1415933_a_at	COX5A	NM_007747	chr9	57369038	+	11.97	12.33	12.39	11.86	12.42	12.44	12.34	12.39	11.76	12.44	12.1	12.1	12.09	12.26	12.06	11.98	12.29	12.25
1415934_at	COPS8	AF482000	chr1	92499999	+	8.32	8.36	8.39	8.12	8.73	8.46	8.44	8.31	7.92	8.37	8.75	8.69	8.69	8.59	8.73	8.78	8.66	8.99
1415935_at	SMOC2	NM_022315	chr17	14416512	+	2.67	2.71	2.92	2.42	2.64	2.64	2.72	2.79	2.58	2.31	2.6	2.56	2.72	2.36	2.68	2.6	2.58	2.67
1415936_at	BCAR3	NM_013867	chr3	122122697	+	3.29	3.2	3.5	3.11	3.78	3.33	3.38	3.17	3.91	3.45	3.27	3.32	3.11	2.95	3.33	3.24	3.15	3.1
1415937_s_at	PDCD6IP	BC026823	chr9	113560862	-	6.47	6.8	6.75	6.84	5.81	6.71	6.22	6.54	6.39	6.43	6.24	6.36	6.03	6.54	6.33	6.29	6.05	5.72
1415938_at	SPINK3	NM_009258	chr18	43887722	-	2.33	2.61	2.55	2.4	2.46	2.18	2.72	2.3	2.57	2.55	2.5	2.61	2.49	2.26	2.58	2.27	2.57	2.78
1415939_at	FMOD	NM_021355	chr1	135934091	+	2.58	2.9	3.08	2.87	3.08	2.79	2.98	3.01	2.9	3.03	2.95	3.05	3.15	2.65	2.92	2.92	3.01	3.03
1415940_at	ZFAND2A	NM_133349	chr5	139947170	-	7.61	7.72	7.78	7.2	7.71	7.53	7.45	7.58	6.49	7.55	7.92	7.7	7.46	7.64	7.32	7.42	7.46	7.66
1415941_s_at	ZFAND2A	NM_133349	chr5	139947170	-	6.4	6.49	6.39	6.16	6.56	6.43	6.04	6.07	6.16	6.37	6.46	6.57	6.44	6.6	6.46	6.22	6.62	6.72
1415942_at	CHARACTER(0)	NM_052835	chrcharacter(0)	0	+	13.75	13.79	13.76	13.76	13.8	13.76	13.72	13.75	13.62	13.8	13.79	13.81	13.72	13.75	13.78	13.8	13.76	13.78
1415943_at	SDC1	BI788645	chr12	8778201	+	3.29	3.5	3.37	3.14	3.6	3.21	3.27	3.23	3.47	3.2	3.3	3.13	3.26	3.16	3.54	3.39	3.86	3.35
1415944_at	SDC1	BI788645	chr12	8778201	+	4.49	4.52	4.47	4.25	4.72	4.53	4.37	4.53	4.36	4.4	4.5	4.51	4.75	4.36	4.46	4.57	4.76	4.57
1415945_at	MCM5	NM_008566	chr8	77633426	+	7.45	7.54	8	7.44	8.26	8.93	9.02	9.11	8.92	9.05	6.89	6.86	6.67	7.34	7.6	7.6	7.8	8.08
1415946_at	PIGQ	NM_011822	chr17	26063368	-	7.49	7.87	7.58	7.51	7.97	7.83	8	7.66	7.45	7.7	7.82	8.13	7.79	7.74	7.82	7.82	7.85	8.02
1415947_at	CREG1	BC027426	chr1	167693910	+	8.18	8.4	8.37	7.83	8.7	8.26	8.25	8.37	7.83	8.45	8.93	8.96	8.72	8.93	8.86	8.96	8.8	9.08
1415948_at	CREG1	BC027426	chr1	167693910	+	6.73	6.66	6.86	6.52	6.31	6.44	6.31	6.38	6.86	6.48	6.92	6.62	6.49	7.23	7.05	7.31	6.97	6.86
1415949_at	CPE	BC010197	chr8	67071348	-	3.61	3.56	4.54	3.55	3.86	5.68	5.34	5.5	3.9	5.36	3.02	3.39	2.95	5.64	4.97	5.81	5.51	5.34
1415950_a_at	PEBP1	NM_018858	chr5	117732659	-	10.88	10.82	10.9	10.48	11.16	10.73	10.76	10.79	10.99	10.78	11.21	11.13	11.08	11.06	11.19	11.3	11.19	11.32
1415951_at	FKBP10	NM_010221	chr11	100277007	+	2.79	2.94	2.87	2.45	2.92	3.04	2.83	3	2.99	3.02	3	2.74	3.13	3.01	2.81	3.05	3.29	3.02
1415952_at	MARK2	BI686265	chr19	7349885	-	8.67	9.08	7.82	8.74	8.67	8.74	8.8	8.42	8.23	8.83	8.63	9.5	9.34	9.06	8.96	8.55	9.14	9.18
1415953_s_at	MARK2	BI686265	chr19	7349885	-	5.94	5.99	5.92	5.75	6.14	5.89	5.96	5.94	5.93	6.2	5.79	5.99	6.04	5.82	6.18	6.06	6.14	6.19
1415954_at	CHARACTER(0)	AB009661	chrcharacter(0)	0	+	2.37	2.13	2.36	2.04	2.39	2.38	2.38	2.38	2.44	2.28	2.28	2.32	2.18	2.17	2.52	2.63	2.36	2.59
1415955_x_at	PRM1	K02926	chr16	10796424	-	5.42	5.49	5.48	5.07	5.63	5.43	5.5	5.49	5.33	5.2	5.55	5.62	6.02	5.68	5.89	5.65	5.47	5.52
1415956_a_at	CDK16	NM_011049	chrX	20265618	+	3.35	3.87	3.83	4.05	3.97	4.15	3.69	4.07	4.02	3.78	3.68	4.14	4.31	3.73	3.93	3.79	3.77	3.81
1415957_a_at	RRP1	AV297071	chr10	77863106	-	7.64	7.76	7.91	7.46	7.57	7.8	7.57	8.02	8.25	7.64	8.06	7.91	7.73	7.61	7.72	7.94	7.73	8.07
1415958_at	SLC2A4	AB008453	chr11	69755787	-	4.97	4.98	5.27	4.95	5.39	4.81	5.29	5.06	5.4	5.16	5.19	4.95	5.48	5.14	5.33	5.5	5.27	5.44
1415959_at	SLC2A4	AB008453	chr11	69755787	-	3.97	4.04	3.64	3.73	4.28	4.14	4	4.11	4.09	4.11	3.89	4.02	4.32	3.64	4	4.06	4.18	4.28
1415960_at	MPO	NM_010824	chr11	87607285	+	2.97	2.4	2.52	2.28	2.79	2.82	2.84	2.63	2.6	2.93	2.24	2.44	2.83	2.39	2.73	2.97	3.09	2.68
1415961_at	ITM2C	NM_022417	chr1	87791084	+	10.98	11.16	11.14	10.52	11.47	11.16	11.12	10.89	10.95	11.25	10.89	11.03	10.87	11.64	11.68	11.65	11.62	11.71
1415962_at	EIF3H	NM_080635	chr15	51618108	-	11.91	12.06	12.15	11.67	12.14	11.9	11.88	11.9	11.98	11.97	12.2	12.09	12.11	12.03	12.09	12.17	12.05	12.2
1415963_at	HNRNPH2	NM_019868	chrX	131135824	+	9.49	9.69	9.85	9.82	9.01	9.61	9.43	9.63	10.08	9.3	9.55	9.5	9.35	9.83	9.27	9.24	9.04	8.93
1415964_at	SCD1	NM_009127	chr19	44468940	-	3.41	2.9	4.15	4.29	3.09	3.1	2.99	3.13	4.28	3.04	2.83	2.76	2.42	2.7	2.73	3.33	2.99	2.68
1415965_at	SCD1	NM_009127	chr19	44468940	-	2.19	2.28	2.38	2.35	2.55	2.17	2.44	2.5	2.36	2.52	2.28	2.33	2.49	2.4	2.6	2.55	2.38	2.67
1415966_a_at	NDUFV1	NM_133666	chr19	4007504	-	9.87	9.8	9.8	9.62	10.33	9.97	10.09	9.98	10.4	10.25	10	10.06	9.96	10.06	10.07	10.22	10.26	10.4
1415967_at	NDUFV1	NM_133666	chr19	4007504	-	9.34	9.51	9.57	9.05	10.11	9.69	9.73	9.73	9.43	9.89	9.81	9.84	9.63	9.72	9.77	9.86	9.8	10.2
1415968_a_at	KAP	NM_010594	chr6	133799872	-	4.1	4.48	4.46	3.64	4.67	4.43	4.57	4.18	3.56	4.44	4.42	4.52	4.56	4.3	4.28	4.34	4.52	4.76
1415969_s_at	KAP	NM_010594	chr6	133799872	-	2.49	2.08	2.36	2.36	2.3	2.24	2.23	2.14	2.45	2.29	2.2	1.81	2.42	2.4	2.46	1.93	2.49	2.26
1415970_at	COX6C	NM_053071	chr15	35861730	-	12.17	11.82	12.11	12.19	12.05	12.32	12.25	12.33	12.16	12.38	11.88	11.81	11.79	11.92	12.06	12.15	12.16	12.12
1415971_at	MARCKS	AW546141	chr10	36853048	-	6.64	6.49	7.08	7.09	6.36	6.74	6.2	6.98	6.6	6.33	5.27	4.86	3.91	4.23	3.65	3.77	3.19	2.98
1415972_at	MARCKS	AW546141	chr10	36853048	-	5.39	4.91	5.42	5.4	4.57	5.56	4.76	5.55	5.39	4.71	3.96	3.2	3.05	3.4	2.94	3.2	2.77	3.33
1415973_at	MARCKS	AW546141	chr10	36853048	-	6.59	6.23	7.03	7.17	5.51	6.51	5.94	6.86	6.3	5.84	5.62	5.34	4.75	4.75	4.68	4.25	4.66	4.55
1415974_at	MAP2K2	AW553456	chr10	80568691	+	9.36	9.37	9.13	9.07	9.68	9.63	9.66	9.5	9.56	9.84	9.24	9.53	9.44	9.47	9.61	9.6	9.74	9.78
1415975_at	CARHSP1	AU080787	chr16	8658679	-	7.33	7.02	7.59	7.54	8.17	8.04	7.98	8.11	7.8	8.32	5.48	5.65	5.18	5.63	5.55	5.67	5.91	5.84
1415976_a_at	CARHSP1	AU080787	chr16	8658679	-	7.23	6.94	7.51	7.24	8.15	7.94	7.83	8.07	7.81	8.41	5.96	5.9	5.23	5.55	5.77	5.72	6.2	6.35
1415977_at	ISYNA1	NM_023627	chr8	73118379	+	7.37	7.58	7.41	6.82	7.77	7.52	7.63	7.63	6.63	7.64	7.63	7.98	7.69	7.56	7.83	7.67	7.86	7.91
1415978_at	TUBB3	NM_023279	chr8	125935463	+	3.05	3.18	2.97	2.8	3.37	3.22	3.36	3.02	3.2	3.45	2.92	3.19	3.09	3.14	3.03	2.99	3.2	3.42
1415979_x_at	RPL7	BC025909	chr1	16091375	-	13.27	13.47	13.41	13.25	13.42	13.18	13.28	13.17	13.22	13.08	13.52	13.5	13.48	13.52	13.49	13.47	13.46	13.5
1415980_at	ATP5G2	NM_026468	chr15	102493298	-	11.32	11.48	11.28	10.9	11.83	11.45	11.38	11.29	11.7	11.57	11.62	11.63	11.53	11.67	11.79	11.77	11.84	12.04
1415981_at	HERPUD2	AV258950	chr9	24912574	-	8.84	9.11	8.99	8.92	8.65	8.74	8.75	8.59	8.18	8.52	8.77	8.82	8.77	9.3	8.92	8.92	8.81	8.55
1415982_at	HERPUD2	AV258950	chr9	24912574	-	7.51	7.66	7.68	7.3	7.54	7.39	7.29	7.39	7.41	7.28	7.65	7.51	7.42	7.66	7.71	7.86	7.49	7.48
1415983_at	LCP1	NM_008879	chr14	75536231	+	12.25	12.36	12.12	12.06	11.84	12.54	12.45	12.61	12.65	12.49	11.95	12.12	12.08	12.19	12.13	11.9	11.94	11.97
1415984_at	ACADM	NM_007382	chr3	153585322	-	8.57	8.54	8.69	8.57	8.15	8.06	8.01	8.21	8.03	7.93	8.78	8.77	8.72	8.38	8.21	8.36	8.04	7.98
1415985_at	SF3B3	NM_133953	chr8	113334391	-	9.51	9.82	9.5	9.41	9.85	9.73	9.82	9.54	9.46	9.56	9.84	10.04	9.73	9.81	9.91	9.93	9.85	9.92
1415986_at	CLCN4-2	NM_011334	chr7	7235026	-	8.89	8.75	8.91	9.12	8.57	8.6	8.57	8.58	8.43	8.49	8.81	8.83	8.53	8.31	8.28	8.44	8.08	7.98
1415987_at	HDLBP	BG065877	chr1	95302516	-	7.8	7.76	7.75	7.74	7.4	8.12	8.21	8.18	8.14	7.84	7.59	7.76	7.58	7.47	7.67	7.48	7.56	7.44
1415988_at	HDLBP	BG065877	chr1	95302516	-	6.54	7.32	6.1	6.6	6.3	7.03	6.68	6.92	7.11	6.85	5.71	6.88	6.86	7.03	6.9	6.23	6.56	6.74
1415989_at	VCAM1	BB250384	chr3	115812937	-	4.07	4.04	4.38	4.15	4	4.1	4.12	4.42	4.27	4.15	4.14	3.85	4.12	4.16	4.55	4.6	4.3	4.26
1415990_at	VDAC2	BC003731	chr14	22650782	+	11.06	11.26	11.48	10.84	11.41	11.52	11.53	11.6	11.32	11.53	11.35	11.15	11.05	11.08	11.15	11.32	11.18	11.28
1415991_a_at	KLHDC3	NM_027910	chr17	46811501	-	10.33	10.24	9.96	9.71	10.5	10.15	10.28	9.88	9.6	10.22	10.29	10.36	10.29	9.86	10.15	10.15	10.43	10.35
1415992_at	PIGO	NM_020035	chr4	43030509	-	6.3	6.59	6.37	6.65	6.82	6.66	6.78	6.61	6.25	6.82	6.6	6.94	6.73	6.53	6.6	6.75	6.75	6.85
1415993_at	SQLE	NM_009270	chr15	59146646	+	7.11	7.09	7.41	7.19	7.19	7.64	7.77	8.01	8.13	7.58	7.37	7.05	6.92	7.53	6.91	7.31	7.25	7.35
1415994_at	CYP2E1	NM_021282	chr7	147949730	+	3.09	3.29	3.29	2.94	3.66	3.27	2.92	2.89	3	3.22	3.15	2.88	2.86	3.03	3.26	3.23	2.76	3.06
1415995_at	CASP6	NM_009811	chr3	129604342	+	8.13	8.35	8.34	7.89	8.28	8.49	8.5	8.56	8.54	8.51	8.54	8.44	8.43	8.42	8.48	8.69	8.54	8.67
1415996_at	TXNIP	AF173681	chr3	96361879	+	10.77	10.87	10.7	10.37	10.91	10.38	10.36	10.04	9.83	10.4	10.99	11.11	10.92	10.92	11.11	11.14	11.01	10.78
1415997_at	TXNIP	AF173681	chr3	96361879	+	7.91	8.4	8.33	7.72	8.47	7.9	7.87	7.89	7.45	8.08	8.69	8.31	8.21	8.09	8.51	8.83	8.18	8.16
1415998_at	VDAC1	NM_011694	chr11	52174616	+	8.48	8.75	8.78	8.63	8.95	9.18	8.8	9.3	8.36	9.44	8.91	8.88	8.9	8.85	8.91	8.83	8.81	9.06
1415999_at	HEY1	NM_010423	chr3	8663358	-	4.56	4.43	4.99	4.77	5.13	4.77	4.72	4.67	4.41	4.84	4.41	4.54	4.64	4.8	4.89	4.72	5.2	4.67
1416000_a_at	PRDX1	NM_011034	chr4	116358203	+	11.31	11.44	11.68	11.31	11.57	11.92	11.83	12.01	11.96	11.9	11.42	11.34	11.27	11.28	11.38	11.4	11.33	11.41
1416001_a_at	COTL1	NM_028071	chr8	122333113	-	10.24	10.55	10.23	10.29	10.81	10.66	10.88	10.53	10.48	10.74	10.61	10.79	10.7	10.54	10.75	10.74	10.89	10.82
1416002_x_at	COTL1	NM_028071	chr8	122333113	-	9.95	10.37	9.95	9.85	10.45	10.44	10.62	10.29	10.21	10.62	10.37	10.62	10.47	10.49	10.49	10.36	10.63	10.61
1416003_at	CLDN11	NM_008770	chr3	31048912	+	2.17	2.34	2.27	2.01	2.26	1.96	2.17	2.22	2.11	2.38	2.4	2.21	1.99	2.25	2.17	2.58	2.45	2.35
1416004_at	YWHAH	NM_011738	chr5	33361464	+	10.43	10.48	10.63	10.32	10.55	10.67	10.77	10.76	10.92	10.65	10.24	10.32	10.29	10.19	10.18	10.29	10.18	10.1
1416005_at	PSMC1	NM_008947	chr12	101350540	+	8.51	8.83	9.08	8.6	8.71	9.26	9.1	9.37	9.5	9.04	8.68	8.65	8.62	8.57	8.47	8.57	8.37	8.62
1416006_at	MDK	M34328	chr2	91769978	-	4.85	4.99	4.83	4.51	5.11	5.16	5.35	5.11	5.58	5.38	5.22	4.97	5	5.18	5.11	5.11	5.47	5.24
1416007_at	SATB1	AV172776	chr17	51875512	-	11.5	11.67	11.17	11.62	10.9	10.76	10.57	10.75	11.36	10.5	11.67	11.79	11.87	10.42	10.26	10.07	10.2	9.94
1416008_at	SATB1	AV172776	chr17	51875512	-	11.67	11.77	11.55	11.73	11.08	10.92	10.7	10.92	11.09	10.53	11.94	11.89	11.91	10.58	10.43	10.46	10.24	10.08
1416009_at	TSPAN3	NM_019793	chr9	55983691	-	7.59	8	7.93	7.25	7.58	8.07	8.44	7.99	7.4	7.97	7.12	7.22	6.99	8.41	8.32	8.39	8.18	8.23
1416010_a_at	EHD1	NM_010119	chr19	6276895	+	7.71	7.83	8.2	7.27	8.45	8.97	8.83	8.81	8.19	9.11	6.48	6.7	6.42	7.64	7.47	7.42	7.63	7.98
1416011_x_at	EHD1	NM_010119	chr19	6276895	+	6.73	6.92	7.36	6.44	7.42	8.15	8.06	8.18	7.63	8.32	6.01	5.95	5.31	6.73	6.83	6.61	6.8	7.09
1416012_at	EHD1	NM_010119	chr19	6276895	+	4.81	5.1	4.97	4.04	4.8	5.39	5.36	5.25	4.68	5.32	4.41	4.66	4.59	4.88	5.2	4.82	5.29	5.25
1416013_at	PLD3	NM_011116	chr7	28317036	-	8.58	8.8	8.57	8.15	8.92	9.07	9.26	9.12	8.98	9.24	8.83	9.18	8.97	8.74	8.96	8.92	8.9	9.12
1416014_at	ABCE1	NM_015751	chr8	82207340	-	8.08	8.23	8.04	7.89	6.97	7.78	7.57	8	8.82	7.34	8.45	8.17	7.82	8.25	7.77	7.66	7.21	7.32
1416015_s_at	ABCE1	NM_015751	chr8	82207340	-	8.74	8.59	8.54	8.74	7.75	8.41	8.19	8.71	8.64	8.04	8.83	8.69	8.37	8.38	8.15	8.19	7.81	7.73
1416016_at	CHARACTER(0)	AW048052	chrcharacter(0)	0	+	10.81	11.1	10.52	10.7	11.01	11.06	11.12	11.01	10.86	11.2	10.67	10.92	10.81	10.91	11.06	10.86	11.06	11.32
1416017_at	COPG	BC024686	chr6	87837933	+	6.78	6.77	6.41	6.65	6.79	6.77	7.03	6.51	6.35	6.92	6.82	6.93	6.67	6.84	7.03	6.97	7.19	7.07
1416018_at	DR1	NM_026106	chr5	108697915	+	8.91	8.98	9.06	8.66	8.32	8.99	8.78	8.98	8.34	8.69	8.83	8.71	8.57	9.18	8.6	8.73	8.4	8.2
1416019_at	DR1	NM_026106	chr5	108697915	+	5.85	6.31	6.78	5.7	5.73	6.45	6.18	6.37	5.44	6.04	5.5	5.64	5.47	5.66	5.62	5.59	5.36	5.26
1416020_a_at	ATP5G1	NM_007506	chr11	95934106	-	10.28	10.11	10.37	10.16	10.66	10.68	10.55	10.6	11.08	10.65	10.52	10.4	10.26	10.33	10.53	10.64	10.53	10.76
1416021_a_at	FABP5	BC002008	chr3	10012605	+	9.23	9.09	10.23	9.5	9.5	10.96	10.71	11.14	11	10.75	7.94	7.62	7.34	9.64	9.54	9.64	9.79	9.76
1416022_at	FABP5	BC002008	chr3	10012605	+	7.78	7.6	8.8	8.08	8.03	9.82	9.28	9.91	9.69	9.44	6.41	6.16	6.01	8.05	8.03	8.14	8.17	8.49
1416023_at	FABP3	NM_010174	chr4	129986021	+	3.49	3.14	3.27	3	3.44	2.92	3.4	3.42	3.45	3.49	3.36	3.78	3.61	3.4	3.3	3.45	3.44	3.71
1416024_x_at	CCT3	NM_009836	chr3	88101056	+	10.85	11.05	11.06	10.6	10.94	10.99	11.02	11.09	11.15	10.82	11.04	11.15	11.16	11.14	11.35	11.32	11.22	11.25
1416025_at	FGG	NM_133862	chr3	82811817	+	2.61	2.7	2.62	2.32	2.7	2.44	2.54	2.82	2.92	3.02	3.06	2.77	2.62	2.67	2.8	2.87	2.79	2.81
1416026_a_at	RPL12	NM_009076	chr2	32817231	+	13.64	13.68	13.68	13.71	13.59	13.29	13.36	13.37	13.46	13.43	13.78	13.79	13.79	13.74	13.77	13.73	13.67	13.7
1416027_at	PDCD6	NM_011051	chr13	74440568	-	9.95	10.1	10.29	9.85	10.12	10.18	10.1	10.12	10.14	10.13	10.02	10.03	9.95	9.93	9.95	10.07	9.89	10.07
1416028_a_at	HN1	NM_008258	chr11	115358666	-	9.88	9.85	10.28	10.02	10.58	10.59	10.45	10.76	10.76	10.71	10.33	10.11	10.06	10.39	10.5	10.73	10.39	10.7
1416029_at	KLF10	NM_013692	chr15	38224167	-	7.68	7.49	7.57	7.72	7.83	7.89	7.82	7.63	7.55	7.91	6.52	6.54	6.26	7.59	7.48	7.51	7.37	7.24
1416030_a_at	MCM7	NM_008568	chr5	138605816	-	8.45	8.42	8.97	8.75	9.29	9.87	9.89	9.95	9.98	9.88	8.58	8.45	8.18	8.46	8.78	8.87	8.87	8.99
1416031_s_at	MCM7	NM_008568	chr5	138605816	-	8.31	8.32	8.78	8.42	8.87	9.67	9.57	9.67	9.47	9.58	8.16	8.34	8.09	8.45	8.45	8.5	8.65	8.7
1416032_at	TMEM109	AW494906	chr19	10945151	-	7.25	7.55	7.32	6.98	8.12	8	8.11	7.82	7.66	8.11	7.36	7.8	7.66	7.49	7.6	7.65	7.71	7.8
1416033_at	TMEM109	AW494906	chr19	10945151	-	4.09	4.14	3.84	4.17	5.49	4.52	5.09	4.55	4.67	4.71	4.59	4.36	4.38	4.46	4.33	4.42	4.14	4.32
1416034_at	CD24A	NM_009846	chr10	43298974	+	3.74	3.52	5.06	5.33	4.15	4.53	4.38	5.06	6.04	3.91	3.32	3.23	2.74	3.12	3.4	3.21	3.2	3.51
1416035_at	HIF1A	BB269715	chr12	75008853	+	8.97	8.83	8.9	9.01	7.86	9.21	9.14	9.38	9.13	8.86	7.42	7.48	7	8.43	8.2	8.01	7.55	7.41
1416036_at	FKBP1A	AF483488	chr2	151368234	+	10.83	10.73	10.94	10.69	11.12	10.85	10.8	10.97	10.78	11.08	10.56	10.55	10.41	10.22	10.44	10.48	10.56	10.59
1416037_a_at	CCT2	NM_007636	chr10	116488053	-	11.29	11.35	11.52	11.07	11.11	11.44	11.41	11.59	11.4	11.25	11.38	11.25	11.2	11.07	11.19	11.35	11.07	11.13
1416038_at	SND1	NM_019776	chr6	28430347	+	8.2	8.73	8.08	7.81	8.5	8.66	8.78	8.63	8.1	8.75	8.2	8.53	8.44	8.67	8.83	8.51	8.83	9.06
1416039_x_at	CYR61	NM_010516	chr3	145309934	-	2.6	2.58	2.77	2.49	2.9	2.6	2.72	2.81	2.47	2.78	2.9	2.77	2.87	2.49	3.03	2.79	3.26	2.9
1416040_at	LIPF	NM_026334	chr19	34035737	+	2.23	2.34	2.1	1.91	2.22	2.16	2.05	2.26	2.26	2.22	2.16	2.38	2.34	2	2.09	2.17	2.26	2.26
1416041_at	SGK1	NM_011361	chr10	21601989	+	9.52	9.84	9.71	9.55	9.6	8.73	8.55	8.69	8.85	8.95	9.93	9.59	9.65	7.13	6.39	6.39	6.97	6.97
1416042_s_at	NASP	BB493242	chr4	116273656	-	8.36	8.3	8.97	8.48	8.09	9.18	8.97	9.45	9.53	8.76	8.51	8.33	8.06	7.79	8.03	8.09	7.64	7.77
1416043_at	NASP	BB493242	chr4	116273656	-	2.48	2.48	2.56	2.21	2.57	2.51	2.75	2.85	3.04	2.63	2.74	2.58	2.58	2.5	2.53	2.74	2.51	2.54
1416044_at	FLII	NM_022009	chr11	60527650	-	9.59	9.8	9.52	9.56	9.86	9.77	9.71	9.69	9.68	9.81	9.55	9.82	9.64	9.85	9.88	9.79	9.96	10.1
1416045_a_at	SMARCB1	NM_011418	chr10	75359513	-	8.22	8.39	8.41	7.9	8.74	8.45	8.53	8.53	8.49	8.62	8.22	8.35	8.12	8.61	8.61	8.7	8.85	9.14
1416046_a_at	FUCA2	BM054266	chr10	13220833	+	6.94	6.97	7.36	6.88	7.41	7.54	7.62	7.5	7.32	7.62	6.55	6.44	5.61	6.93	6.59	6.77	6.88	6.88
1416047_at	FUCA2	BM054266	chr10	13220833	+	2.47	2.69	2.71	2.61	2.65	2.7	2.55	2.97	2.67	2.91	2.34	2.73	2.63	2.58	2.45	2.42	2.7	2.39
1416048_at	PHC2	NM_018774	chr4	128382239	+	8.81	9.19	8.45	8.44	9.3	8.56	8.76	8.34	8.2	8.72	8.88	9.28	9.08	9.2	9.21	9.14	9.34	9.49
1416049_at	GLDC	NM_138595	chr19	30172936	-	3.08	3.17	2.96	2.84	3.08	2.74	3.24	2.88	2.96	2.98	2.89	2.82	2.98	2.94	3.09	2.95	2.83	3.08
1416050_a_at	SCARB1	NM_016741	chr5	125757459	-	5.78	5.7	5.35	5.57	5.51	6.16	6.03	6.26	5.72	6.1	5.15	5.9	5.52	5.74	5.74	5.76	6.18	5.89
1416051_at	C2	NM_013484	chr17	34999546	-	3.66	3.68	3.67	3.53	4.22	3.62	3.75	4.08	3.96	3.87	3.78	3.86	3.58	3.61	4.17	4.09	4.16	4.29
1416052_at	PRPS1	AK011304	chrX	136991141	+	8.8	9.12	9.18	8.38	9.03	9.06	9.11	9.04	8.59	8.75	9.32	9.12	8.91	9.05	9.19	9.22	9	9.16
1416053_at	LRRN1	NM_008516	chr6	107479778	+	1.93	2.05	2.06	1.98	2.18	2.04	1.91	1.74	2.06	1.94	2.07	2.04	2.12	1.95	2.12	2.06	2.12	2.05
1416054_at	RPS5	NM_009095	chr7	13507659	+	13.76	13.78	13.81	13.72	13.87	13.8	13.81	13.74	13.75	13.78	13.84	13.82	13.8	13.85	13.87	13.88	13.85	13.89
1416055_at	CHARACTER(0)	NM_009669	chrcharacter(0)	0	+	2.14	2.09	1.98	2.1	2.13	2.1	2.07	1.95	2.02	1.94	1.89	1.79	2.17	2.07	1.95	2.02	2.23	2.19
1416056_a_at	NDUFB11	BC027265	chrX	20192451	-	12.14	12.05	12.23	11.87	12.48	12.12	12.16	11.98	12.17	12.36	12.26	12.22	12.21	12.11	12.17	12.2	12.27	12.35
1416057_at	NDUFB11	BC027265	chrX	20192451	-	11.35	11.44	11.58	11.25	11.93	11.78	11.67	11.65	11.87	11.95	11.76	11.67	11.57	11.49	11.59	11.7	11.62	11.81
1416058_s_at	ATP5C1	NM_020615	chr2	9977658	-	12.29	12.31	12.47	11.95	12.52	12.42	12.38	12.53	12.45	12.51	12.3	12.29	12.23	12.29	12.39	12.37	12.38	12.39
1416059_at	SEC23B	BC011160	chr2	144382012	+	9.42	9.45	9.51	9.14	9.63	9.56	9.68	9.57	9.65	9.46	9.41	9.21	9.23	9.27	9.33	9.43	9.35	9.31
1416060_at	TBC1D15	BF577643	chr10	114634926	-	9.05	9.09	9.02	9.02	7.99	8.8	8.53	8.89	9.09	8.49	9.31	9.07	9	9.18	8.75	8.83	8.44	8.21
1416061_at	TBC1D15	BF577643	chr10	114634926	-	7.66	8	7.98	7.56	7.25	7.88	7.73	7.99	7.6	7.51	8.16	7.86	7.86	7.84	7.57	7.88	7.42	7.25
1416062_at	TBC1D15	BF577643	chr10	114634926	-	6.85	7.09	6.19	6.49	5.67	6.79	6.05	6.45	6.57	6.49	6.55	7.36	7.57	7.29	6.96	6.05	6.86	6.82
1416063_x_at	CEACAM11	NM_023289	chr7	18557515	+	1.76	1.75	1.69	1.75	2.25	1.98	2.02	2	2.2	2.28	1.81	1.99	2.09	1.96	2.07	2.14	2.04	1.91
1416064_a_at	HSPA5	NM_022310	chr2	34627609	+	11.39	11.43	11.48	11.59	10.81	11.34	11.33	11.49	11.06	10.98	10.85	10.93	10.93	11.17	11.21	11.17	10.79	10.75
1416065_a_at	ANKRD10	NM_133971	chr8	11614150	-	9.93	10.22	10.13	10.22	10.19	9.74	9.39	9.48	8.6	9.78	10.25	10.58	10.43	10.47	10.07	10.08	10.36	10.05
1416066_at	CD9	NM_007657	chr6	125410283	-	9.24	9.56	9.76	8.87	9.69	7.9	7.86	7.95	8.05	7.74	9.71	9.4	9.49	9.12	8.9	9.23	8.82	8.95
1416067_at	IFRD1	NM_013562	chr12	40929716	-	8.41	8.55	8.88	8.59	8.7	8.42	8.17	8.45	8.22	8.2	8.66	8.47	8.44	8.47	8.33	8.48	8.04	8.1
1416068_at	CHARACTER(0)	NM_053092	chrcharacter(0)	0	+	9.6	9.84	9.87	9.33	9.98	9.95	10.08	10.16	9.93	9.95	9.74	9.69	9.55	9.92	9.95	10.09	9.88	10.1
1416069_at	PFKP	NM_019703	chr13	6579119	-	10.02	9.97	10.13	10	10.14	9.86	10.11	9.99	10.13	9.92	9.36	9.4	9.3	9.2	9.35	9.34	9.26	9.5
1416070_a_at	DDX18	NM_025860	chr1	123450413	-	8.58	8.59	8.45	8.38	8.25	8.23	8.23	8.37	8.46	8.03	8.94	8.85	8.95	8.86	8.69	8.75	8.63	8.64
1416071_at	DDX18	NM_025860	chr1	123450413	-	8.47	8.77	8.83	8.26	8.15	8.33	8.42	8.44	8.08	8.24	9.22	9.04	8.99	8.9	8.94	8.89	8.64	8.68
1416072_at	CD34	NM_133654	chr1	196765014	+	2.11	2.19	1.89	1.83	2.25	2.44	2.02	2.2	1.82	2.34	2.1	2.04	2.12	2.16	2.17	2.18	2.67	2.33
1416073_a_at	CHARACTER(0)	NM_008787	chrcharacter(0)	0	+	8.01	7.9	8.14	8.03	8.34	8.4	8.46	8.55	8.21	8.27	8.16	8.16	8.12	7.9	8.07	8.33	8	8.38
1416074_a_at	CHARACTER(0)	NM_009081	chrcharacter(0)	0	+	13.89	13.92	13.89	13.85	13.96	13.91	13.9	13.85	13.93	13.93	13.93	13.96	13.93	13.88	13.93	13.92	13.95	14.02
1416075_at	SAV1	NM_022028	chr12	71065998	-	5.31	5.46	5.59	5.13	5.53	5.88	5.56	5.52	5.59	5.54	5.61	5.36	5.52	5.83	5.56	5.87	5.89	5.74
1416076_at	CHARACTER(0)	NM_007629	chrcharacter(0)	0	+	6.55	6.33	7.75	6.9	7.33	8.46	8.35	8.81	8.79	8.18	3.64	2.85	3.1	4.3	4.5	4.25	4.98	5.07
1416077_at	ADM	NM_009627	chr7	117771182	+	2.62	2.8	2.79	2.63	3.29	2.79	2.81	3	2.84	2.84	2.83	2.74	2.78	2.72	2.81	2.78	2.78	3.27
1416078_s_at	RAF1	NM_029780	chr6	115568590	-	9.15	9.1	9.18	9.38	9.31	8.99	8.91	8.86	8.35	8.97	9.09	9.23	9.06	9.1	8.94	9	9.09	9.11
1416079_a_at	ARPC1A	NM_019767	chr5	145844737	+	8.19	8.24	8.46	8.15	8.64	8.85	8.64	8.67	8.76	8.71	8.28	8.02	7.87	8.16	7.96	8.28	8.14	8.38
1416080_at	ADAM15	NM_009614	chr3	89143561	-	4.62	4.36	4.5	4.5	4.94	4.38	4.27	4.71	4.89	4.72	4.71	4.66	4.67	4.67	4.85	4.95	4.99	5.09
1416081_at	SMAD1	NM_008539	chr8	81862297	-	6.31	6.53	5.88	5.89	6.03	5.49	5.32	5.16	4.71	5.42	6.57	6.88	6.69	6.52	6.4	6.11	6.12	6.29
1416082_at	CHARACTER(0)	AW108405	chrcharacter(0)	0	+	10.46	10.51	10.73	10.59	10.27	10.92	10.96	11.08	11.72	10.79	10.22	9.98	9.93	10.24	9.98	10.15	10.1	9.96
1416083_at	ZFAND5	AA124553	chr19	21346767	+	9.14	9.1	8.97	9.19	8.62	8.93	8.98	9.02	8.64	8.73	8.74	8.77	8.75	8.92	8.76	8.79	8.43	8.26
1416084_at	ZFAND5	AA124553	chr19	21346767	+	6.92	7.11	7.08	7.05	6.89	7.13	7.07	7.17	6.67	7.03	6.69	6.94	6.91	7	7.1	6.88	6.98	6.78
1416085_s_at	ZFAND5	AA124553	chr19	21346767	+	9.66	9.74	9.5	9.61	9.22	9.59	9.4	9.52	9.59	9.51	9.18	9.4	9.5	9.41	9.17	8.92	9.08	9.14
1416086_at	TPST2	NM_009419	chr5	112705726	+	9.05	9.4	9.21	9.05	9.64	9.36	9.35	9.24	9.58	9.66	8.96	9.24	9.04	8.93	8.94	8.96	8.98	9.13
1416087_at	AP1S1	NM_007457	chr5	137510863	-	8.27	8.15	8.58	8.15	8.8	8.72	8.86	8.95	8.74	8.85	8.23	7.99	7.92	8.21	8.37	8.38	8.49	8.61
1416088_a_at	CHARACTER(0)	NM_009091	chrcharacter(0)	0	+	13.84	13.77	13.72	13.67	13.94	13.56	13.65	13.4	13.65	13.63	14.01	14.01	13.92	13.87	13.91	13.91	13.91	13.97
1416089_at	RPS15	NM_009091	chr10	79755175	+	13.85	13.81	13.76	13.79	13.97	13.73	13.72	13.68	13.66	13.73	13.93	13.97	13.96	13.84	13.91	13.92	13.9	13.96
1416090_at	PDHB	AK011810	chr14	8998504	-	9.81	9.95	10.14	9.74	9.94	9.91	9.83	9.85	9.6	9.81	10.22	10.14	10.18	9.88	9.87	9.98	9.85	9.94
1416091_at	MTAP4	BB000894	chr9	109834277	+	7.62	7.56	7.41	7.64	7.65	7.66	7.73	7.42	7.29	7.77	7.42	7.56	7.32	7.52	7.48	7.64	7.51	7.48
1416092_a_at	MTAP4	BB000894	chr9	109834277	+	7.81	7.71	7.95	7.89	8.02	8.35	8.31	8.28	8.16	8.29	7.44	7.6	7.39	7.41	7.67	7.66	7.6	7.64
1416093_a_at	MRPL20	NM_025570	chr4	155177726	+	9.23	9.34	9.59	8.94	10.04	9.96	9.73	9.83	9.82	10.15	9.56	9.45	9.4	9.51	9.57	9.54	9.71	9.97
1416094_at	ADAM9	NM_007404	chr8	26060082	-	5.55	5.01	5.68	5.87	4.62	6.45	5.82	6.45	6.11	5.86	4.38	3.66	3.68	4.91	4.34	4.34	4.58	3.98
1416095_x_at	CHARACTER(0)	NM_025364	chrcharacter(0)	0	+	9.96	9.8	10.12	10.13	9.52	10.04	9.92	10.15	10.28	9.76	10.09	9.92	9.99	10.08	9.92	9.99	9.76	9.65
1416096_at	VIPAR	NM_134044	chr12	88579824	-	7.74	8.16	8.11	7.28	8.32	8.08	8.27	8.08	8.09	8.01	8.17	8.15	7.88	8.07	8.32	8.14	8.27	8.36
1416097_at	LRRC4	NM_138682	chr6	28778125	-	3.15	3.14	2.9	3.12	3.5	3.14	3.07	3.53	3.27	3.1	3.09	3.1	3.44	3.01	3.28	3.15	3.64	3.15
1416098_at	SYNGR3	NM_011522	chr17	24822036	-	4.03	3.98	4.26	4.22	4.21	4.23	4.37	4.37	4.51	4.73	4.21	4.04	4.72	4	4.09	3.93	3.71	3.89
1416099_at	RPL27	NM_011289	chr11	101303558	+	13.49	13.46	13.49	13.51	13.57	13.56	13.46	13.44	13.4	13.54	13.47	13.46	13.47	13.48	13.5	13.58	13.5	13.54
1416100_at	EIF3D	NM_018749	chr15	77789427	-	10.62	10.79	10.83	10.33	11.09	10.88	11.01	10.92	10.8	10.97	10.99	11.03	10.86	10.97	11.14	11.21	11.12	11.24
1416101_a_at	HIST1H1C	NM_015786	chr13	23830675	+	6.49	6.67	6.81	6.67	7.06	6.48	6.52	6.55	6.12	6.83	7.87	7.73	7.51	7.05	6.82	7.16	6.48	6.83
1416102_at	YWHAZ	AV027921	chr15	36700018	-	10.12	10.59	10.59	9.71	10.26	10.3	10.35	10.34	10.67	10.23	10.28	10.05	10.06	10.04	9.91	9.94	9.66	9.68
1416103_at	YWHAZ	AV027921	chr15	36700018	-	8.88	9.01	8.69	8.91	8.7	8.67	8.84	8.63	8.65	8.66	9.13	9.15	9.21	9.22	8.99	9.01	8.82	8.73
1416104_at	MPDU1	NM_011900	chr11	69470205	-	8.04	8.14	8.42	8.13	8.56	8.72	8.82	8.74	7.88	8.86	8.23	8.12	7.85	7.89	7.95	8.16	8.06	8.22
1416105_at	NNT	BC008518	chr13	120124333	-	8	7.93	7.74	7.97	8.13	7.84	7.58	7.47	7.98	7.74	8.05	8.24	8.34	8.22	8.34	8.42	8.47	8.3
1416106_at	KTI12	NM_029571	chr4	108520461	+	8.38	8.79	8.73	8.1	9.07	8.55	8.49	8.48	8.12	8.63	9.08	8.97	9.01	8.79	8.8	8.97	8.81	8.9
1416107_at	NSG2	NM_008741	chr11	31900458	+	10.81	10.84	10.71	10.42	10.6	9.61	9.8	9.47	9.35	9.63	10.93	10.89	10.87	10.59	10.72	10.76	10.7	10.79
1416108_a_at	TMED3	NM_025360	chr9	89594040	-	8.57	8.96	9.05	8.22	9.47	9.1	9.05	8.99	8.82	9.17	8.93	8.85	8.68	9.12	9.07	9.14	9.19	9.46
1416109_at	FUCA1	NM_024243	chr4	135476640	+	8.63	8.81	9.15	8.32	9.28	9.21	9.15	9.04	9.09	9.33	8.89	8.7	8.5	8.71	8.66	8.81	8.82	8.92
1416110_at	SLC35A4	NM_026404	chr18	36838868	+	7.22	7.62	7.13	6.82	7.94	7.37	7.59	7.19	6.95	7.58	7.62	7.91	7.5	7.61	7.77	7.75	7.88	7.98
1416111_at	CD83	NM_009856	chr13	43880475	+	7.54	7.54	8.04	7.15	8.37	8.5	8.64	8.15	7.48	8.49	6.62	6.6	5.77	10.44	10.43	10.59	10.28	10.4
1416112_at	COX8A	NM_007750	chr19	7289647	-	11.12	10.81	11.18	11.1	11.38	11.42	11.4	11.29	11.7	11.5	11.12	10.93	10.89	10.54	10.78	10.96	10.87	11.01
1416113_at	FKBP8	NM_010223	chr8	73051641	+	8.02	8.28	7.32	7.5	7.83	8.19	8.5	8.19	7.81	8.43	7.93	8.54	8.26	8.22	8.34	8.04	8.47	8.6
1416114_at	SPARCL1	NM_010097	chr5	104508129	-	2.33	2.33	2.49	2.34	2.77	2.52	2.34	2.14	2.6	2.24	2.5	2.47	2.85	2.46	2.81	2.38	2.5	2.56
1416115_at	ORC3	BF161073	chr4	34514029	-	7.91	7.81	7.92	7.8	7.28	7.73	7.75	7.78	7.94	7.51	7.93	7.71	7.63	7.67	7.54	7.68	7.18	7.3
1416116_at	ORC3	BF161073	chr4	34514029	-	5.22	5.35	5.32	5.34	4.93	5.41	5.27	5.58	5.83	5.44	5.31	5.26	5.02	5.3	5.2	5.23	5.23	4.87
1416117_at	ORC3	BF161073	chr4	34514029	-	5.27	4.52	4.91	4.89	4.78	4.68	4.69	5.17	4.84	4.51	5.01	4.64	4.78	4.76	4.89	4.7	4.89	4.64
1416118_at	TRIM59	NM_025863	chr3	68839215	-	9.1	9.19	9.13	9.26	8.4	9.58	9.4	9.56	9.65	9.29	8.91	8.27	8.04	9.94	9.16	9.08	9.3	8.82
1416119_at	TXN1	NM_011660	chr4	57956244	-	11.62	11.66	11.69	11.82	11.55	12.21	12.18	12.23	12	12.05	10.94	10.98	11.08	11.33	11.38	11.34	11.52	11.59
1416120_at	RRM2	NM_009104	chr12	25393118	+	7.49	7.65	8.83	8.22	8.4	9.58	9.37	9.97	9.9	9.55	5.07	4.76	4.71	5.41	5.99	5.93	6.36	6.41
1416121_at	LOX	M65143	chr18	52676891	-	2.81	3.13	3.09	2.79	3.37	2.84	3.07	3.03	3.06	3.06	3.42	3.02	3.46	3.03	3.3	3.13	3.21	3.24
1416122_at	CCND2	NM_009829	chr6	127075726	-	10.91	10.93	10.66	10.86	10.66	11.28	11.24	11.29	11.86	11.17	11.02	11.19	11.07	11.16	11.26	11.32	11.23	11.09
1416123_at	CCND2	NM_009829	chr6	127075726	-	8.74	8.94	8.44	8.35	8.36	9.32	8.84	9.03	9.52	9.06	8.64	8.87	8.91	9.44	9.15	8.96	9	9.1
1416124_at	CCND2	NM_009829	chr6	127075726	-	6	6.41	5.84	5.25	5.9	6.83	6.41	6.48	5.82	6.79	5.95	6.26	6.53	6.69	6.62	6.72	6.64	6.67
1416125_at	FKBP5	U16959	chr17	28536039	-	9.49	9.25	9.57	9.52	9.41	9.61	9.3	9.67	9.67	9.59	8.21	8.57	8.12	8.44	8.72	8.46	8.55	8.42
1416126_at	POLR1B	NM_009086	chr2	128926731	+	6.27	6.76	6.7	6	6.77	6.39	6.59	6.7	5.4	6.23	7.32	7.15	7.09	6.94	7.21	7.27	6.91	7.16
1416127_a_at	DNPEP	NM_016878	chr1	75305139	-	8.09	8.45	8.45	7.75	8.9	8.67	8.72	8.63	8.08	8.83	8.64	8.46	7.97	8.73	8.66	8.87	8.72	9.08
1416128_at	CHARACTER(0)	NM_009448	chrcharacter(0)	0	+	6.05	5.89	6.24	5.42	6.51	6.7	6.71	6.89	6.22	6.69	6.19	5.62	5.7	5.91	5.62	5.82	6	5.81
1416129_at	ERRFI1	NM_133753	chr4	150229199	+	6.79	6.4	6.9	6.86	6.84	7.54	7.39	7.57	7.48	7.72	6.02	5.73	5.61	6.26	5.9	6.13	5.88	5.39
1416130_at	PRNP	BE630020	chr2	131735663	+	5.35	5.26	5.77	4.97	5.53	5.81	5.55	5.75	5.34	5.47	4.5	4.51	4.25	6.15	6.15	6.29	6.21	6.28
1416131_s_at	EFR3A	BB188557	chr15	65618602	+	9.28	9.56	9.44	9.57	8.61	9.48	9.32	9.44	9.4	9.36	9.56	9.53	9.54	10.02	9.34	9.28	8.97	8.56
1416132_at	EFR3A	BB188557	chr15	65618602	+	6.77	6.97	6.6	6.64	5.76	7.09	6.71	7	6.83	7.03	6.81	6.5	6.38	6.76	6.43	6.52	6.33	6.08
1416133_at	EFR3A	BB188557	chr15	65618602	+	9.35	9.14	9.25	9.55	8.49	9.34	9.14	9.4	9.35	9.06	9.41	9.18	9.12	9.19	8.96	9.19	8.44	8.43
1416134_at	APLP1	NM_007467	chr7	31220000	-	4.43	4.83	4.82	4.46	5	4.71	4.96	4.46	5.05	4.63	4.47	4.69	4.72	4.77	5.13	4.89	5.36	5.22
1416135_at	APEX1	NM_009687	chr14	51544695	+	8.37	8.71	8.8	8	8.93	8.59	8.56	8.73	8.21	8.46	9.32	9.22	9.12	8.95	9.2	9.25	8.98	9.36
1416136_at	MMP2	NM_008610	chr8	95351226	+	2.77	3.12	3.22	2.78	3.18	2.94	3.65	3.38	3.21	3.38	3.09	3.21	2.89	3.14	3.25	3.31	3.19	3.31
1416137_at	ANXA7	BC008997	chr14	21274482	-	6.3	6.7	6.69	5.96	6.69	6.59	6.64	6.57	5.94	6.46	6.37	6.52	5.9	6.45	6.43	6.56	6.46	6.33
1416138_at	ANXA7	BC008997	chr14	21274482	-	8.94	9.01	9.19	8.59	9.14	9.14	8.95	9.08	8.82	9.05	8.94	9.03	8.96	8.83	8.89	8.89	8.72	8.99
1416139_at	REG2	NM_009043	chr6	78355148	+	3.59	3.54	3.8	3.2	3.47	3.62	3.82	3.61	3.45	3.53	3.61	3.37	3.77	3.57	3.63	3.77	3.79	3.83
1416140_a_at	DHX30	NM_133347	chr9	109986823	-	8.51	8.69	8.56	8.66	8.74	8.55	8.46	8.53	8.11	8.46	8.97	9.04	8.94	8.7	8.9	8.93	8.89	9.13
1416141_a_at	CHARACTER(0)	NM_009096	chrcharacter(0)	0	+	14.3	14.36	14.35	14.27	14.28	14.3	14.31	14.27	14.29	14.25	14.31	14.32	14.33	14.3	14.3	14.33	14.3	14.29
1416142_at	RPS6	NM_009096	chr4	86500002	-	9.8	9.87	9.99	9.25	9.79	9.59	9.69	9.55	9.47	9.52	10.19	10.09	10.01	10.04	10.08	10.11	10.05	10.01
1416143_at	ATP5J	NM_016755	chr16	84828115	-	11.21	11.1	11.16	11.32	10.82	11.34	11.37	11.34	11.79	11.28	10.96	10.94	11.06	11.13	11.08	11.12	11.12	11.17
1416144_a_at	DHX15	BC003745	chr5	52544562	-	10.7	10.77	10.88	10.81	10.2	10.64	10.44	10.76	10.35	10.38	10.95	10.77	10.92	10.94	10.5	10.54	10.49	10.1
1416145_at	DHX15	BC003745	chr5	52544562	-	11.04	11.01	11.14	11.09	10.5	11	10.84	11.03	10.85	10.72	11.27	10.96	10.98	10.86	10.77	10.93	10.62	10.46
1416146_at	HSPA4	BE912771	chr11	53073315	-	10.1	9.86	9.95	10.31	9.28	10.22	10.08	10.34	10.69	9.89	9.6	9.47	9.53	9.66	9.39	9.53	9.08	9.13
1416147_at	HSPA4	BE912771	chr11	53073315	-	6.83	6.55	6.59	7.25	6.36	7.18	6.74	7.44	6.39	7.18	6.93	6.79	6.74	6.64	6.87	7.01	6.4	6.42
1416148_at	LAPTM4B	BC019120	chr15	34167780	+	4.25	4.65	4.56	4.1	4.94	4.87	4.81	4.78	4.5	4.78	5.13	4.97	4.94	6	6.25	6.19	5.81	6.1
1416149_at	OLIG1	AB038696	chr16	91270013	+	2.68	2.82	2.86	2.55	2.92	3.05	2.8	3.01	2.56	2.99	2.86	2.8	2.76	2.5	2.72	2.77	2.99	2.55
1416150_a_at	SRSF3	NM_013663	chr17	29169617	+	10.77	10.92	11.26	10.83	10.92	11.29	11.14	11.39	11.11	11.1	11.05	10.79	10.74	10.93	10.81	10.83	10.83	10.58
1416151_at	SRSF3	NM_013663	chr17	29169617	+	6.93	6.59	6.95	7.05	6.15	7.17	7.07	7.24	6.76	6.61	6.59	6.18	6.23	7.11	6.69	6.72	6.66	6.23
1416152_a_at	SRSF3	NM_013663	chr17	29169617	+	7.26	7.18	7.65	7.24	6.83	7.87	7.59	8.02	8.25	7.49	7.13	6.55	6.19	7.42	7.06	7.21	6.84	6.75
1416153_at	CHARACTER(0)	NM_011899	chrcharacter(0)	0	+	8.92	8.7	8.9	9.06	7.86	8.86	8.78	9.09	9.3	8.53	8.56	8.39	8.45	8.46	8.41	8.44	7.95	7.77
1416154_at	CHARACTER(0)	NM_011899	chrcharacter(0)	0	+	5.57	5.5	5.12	5.84	4.98	5.05	5.32	5.32	5.19	4.97	5.54	5.49	5.71	5.91	5.6	5.28	5.33	5.43
1416155_at	HMGB3	NM_008253	chrX	68809167	+	7.51	7.4	8.4	8.26	7.43	8.58	8.34	8.7	8.38	8.27	6.54	6.33	6.04	6.89	6.98	7.02	6.85	7.15
1416156_at	VCL	NM_009502	chr14	21748654	+	5.16	5.08	5.16	5.41	4.84	5.39	5.41	5.38	5.74	5.27	4.52	4.4	3.88	4.69	4.72	4.36	4.45	3.99
1416157_at	VCL	NM_009502	chr14	21748654	+	2.27	2.37	2.45	2.24	2.51	2.52	2.45	2.44	2.56	2.6	2.94	2.54	2.37	2.43	2.38	2.67	2.38	2.39
1416158_at	NR2F2	AI463873	chr7	77496835	-	2.13	2.08	1.96	1.88	1.97	2.27	2.21	2.2	1.94	2.12	2.14	2.37	1.96	2.09	2.18	1.96	1.99	1.99
1416159_at	NR2F2	AI463873	chr7	77496835	-	2.82	3.18	2.88	3.08	3.16	3.07	3	2.94	3.09	3.08	3.21	3.01	3.16	3.25	3.03	3.22	3.27	3.16
1416160_at	NR2F2	AI463873	chr7	77496835	-	2.15	2.46	2.36	2.29	2.44	2.45	2.45	2.4	2.36	2.5	2.42	2.44	2.41	2.15	2.55	2.19	2.56	2.42
1416161_at	RAD21	AF332085	chr15	51794150	-	9.47	9.9	9.95	9.61	9.23	9.92	9.79	9.92	9.9	9.69	9.59	9.36	9.38	9.58	9.37	9.23	8.9	8.9
1416162_at	RAD21	AF332085	chr15	51794150	-	6.79	6.75	6.96	6.82	6.41	7.29	7.08	7.48	7.56	7.02	6.45	6.1	5.88	6.39	6.23	6.38	5.72	5.8
1416163_at	COPS4	NM_012001	chr5	100947327	+	7.96	8.19	8.49	7.71	8.11	8.45	8.33	8.51	8.62	8.22	8.22	8.14	7.87	8.12	7.92	8.19	7.93	8.12
1416164_at	FBLN5	NM_011812	chr12	102984774	-	2.59	3.1	2.72	2.81	3.26	2.55	2.92	2.67	2.85	2.65	3.03	2.87	2.64	2.59	2.99	2.59	2.82	2.5
1416165_at	RAB31	NM_133685	chr17	66001065	-	5.55	5.59	5.83	5.34	5.62	6.2	5.97	5.95	5.24	5.8	5.27	5.2	5	5.43	5.36	5.66	5.43	5.58
1416166_a_at	PRDX4	NM_016764	chrX	151758462	-	6.61	6.83	7.31	6.69	7.64	8.13	7.73	8.13	7.79	8.34	6.43	6.38	6.17	7.51	6.99	6.86	7.18	7.42
1416167_at	PRDX4	NM_016764	chrX	151758462	-	8.59	8.7	9.23	8.53	9.64	9.97	9.99	10.12	10.04	10.24	8.45	8.26	7.95	8.83	8.88	8.99	9.02	9.36
1416168_at	SERPINF1	NM_011340	chr11	75223530	-	4.61	4.7	5.11	4.29	5.11	5.6	5.38	5.01	5.36	5.67	4.03	3.75	3.68	4.59	4.44	4.32	4.47	5
1416169_at	TPBPB	AY034576	chr13	61002655	-	1.96	2.2	2.42	2.1	2.13	2.52	2.32	2.56	2.22	2.2	1.99	2.2	2.35	2.33	2.36	2.31	2.27	2.21
1416170_at	TRAP1	NM_026508	chr16	4039976	-	8.2	8.21	8.25	7.86	8.3	8.2	8.23	8.29	8.16	8.24	8.45	8.53	8.47	8.33	8.47	8.51	8.43	8.71
1416171_at	2310037I24RIK	NM_133714	chr15	98349531	-	9.23	9.13	9.2	9.11	9.28	8.81	8.85	8.74	8.13	8.84	9.49	9.44	9.3	9.14	9.05	9.25	9.33	9.25
1416172_at	PES1	BC004844	chr11	3863977	+	8.6	8.67	8.82	8.43	9.07	8.72	8.82	8.69	8.48	8.77	9.29	9.14	8.94	8.97	9.06	9.22	9.11	9.34
1416173_at	PES1	BC004844	chr11	3863977	+	4.47	4.86	4.95	4.41	4.81	4.77	4.91	4.58	4.1	4.64	4.83	4.88	4.61	5.27	5.5	5.18	5.36	5.24
1416174_at	RBBP9	BC011107	chr2	144368000	-	4.96	5.19	5.32	4.95	4.77	5.15	4.92	4.94	4.93	4.89	5.6	5.7	5.07	5.96	5.65	5.33	5.17	4.92
1416175_a_at	VDAC3	NM_011696	chr8	23687572	-	9.9	10.15	10.39	9.59	10.19	10.45	10.24	10.36	10.12	10.31	10.04	9.94	9.79	10.02	9.85	9.97	9.92	9.86
1416176_at	HMGB1	BF166000	chr5	149858803	-	9.72	9.88	9.95	9.93	9.18	9.88	9.86	9.99	9.9	9.54	9.57	9.28	9.29	9.44	9.36	9.35	8.89	8.83
1416177_at	RBMXRT	NM_009033	chr8	81029167	-	9.82	9.88	10	9.76	9.59	10.13	9.98	10.24	10.47	9.91	9.93	9.87	9.87	9.84	9.74	9.8	9.74	9.69
1416178_a_at	PLEKHB1	NM_013746	chr7	107792411	-	3.37	3.25	3.71	3.47	3.71	3.58	3.68	3.53	3.53	3.55	3.26	3.55	3.5	3.52	3.56	3.44	3.71	3.58
1416179_a_at	RDX	NM_009041	chr9	51855254	+	9.04	9	9.24	9.37	8.55	9.21	8.89	9.31	9.26	8.98	9.13	8.87	8.75	9.37	8.87	8.91	8.76	8.51
1416180_a_at	RDX	NM_009041	chr9	51855254	+	9.08	9.09	9.21	9.22	8.6	9.04	8.66	9.31	9.01	8.9	9.02	8.96	8.84	9.17	9.02	8.89	8.34	8.55
1416181_at	MESDC2	NM_023403	chr7	91040509	+	9.07	9.24	9.21	8.62	9.17	8.69	8.75	8.73	8.3	8.65	9.83	9.8	9.64	9.28	9.45	9.53	9.33	9.47
1416182_at	APBA3	NM_018758	chr10	80730916	+	6.92	6.97	6.64	6.75	7.31	7.33	7.32	7.22	7.02	7.57	6.98	7.45	6.92	7.16	7.38	7.27	7.36	7.44
1416183_a_at	LDHB	NM_008492	chr6	142438768	-	7.79	7.87	7.89	7.26	8.22	7.51	7.77	7.23	7.1	7.54	8.46	8.52	8.4	8.91	8.97	9.22	9.02	9.21
1416184_s_at	CHARACTER(0)	NM_016660	chrcharacter(0)	0	+	8.14	7.97	7.47	7.45	8.09	8.7	8.83	8.46	8.41	8.69	7.63	8.18	8.01	8.29	8.36	8.08	8.57	8.5
1416185_a_at	ADH5	NM_007410	chr3	138106127	+	10.53	10.68	10.64	10.32	10.37	10.54	10.35	10.67	10.29	10.47	10.79	10.75	10.92	10.58	10.44	10.46	10.46	10.49
1416186_at	PNRC2	NM_026383	chr4	135426840	-	8.91	9.24	9.41	9.19	8.52	9.18	8.75	9.28	8.63	8.87	9.3	8.89	8.87	9.09	8.77	8.89	8.39	8.4
1416187_s_at	PNRC2	NM_026383	chr4	135426840	-	9.39	9.75	9.69	9.67	8.92	9.63	9.21	9.55	9.9	9.37	9.57	9.33	9.65	10.09	9.29	9.2	9.06	8.89
1416188_at	GM2A	BC004651	chr11	54911618	+	7.54	7.97	8.26	7.42	8.78	8.46	8.37	8.77	8.4	9	7.94	7.55	7.27	7.35	7.36	7.92	7.37	7.59
1416189_a_at	SEC61A1	BC003707	chr6	88453600	-	11.18	11.19	11.27	10.99	11.41	11.39	11.47	11.42	10.58	11.44	10.86	11.02	10.94	11.06	11.15	11.19	11.22	11.19
1416190_a_at	SEC61A1	BC003707	chr6	88453600	-	5.8	5.61	5.67	6.05	6.85	6.56	6.66	6.02	6.39	6.8	5.42	5.59	5.25	5.72	5.67	6.02	5.56	5.53
1416191_at	SEC61A1	BC003707	chr6	88453600	-	6.71	6.78	6.79	6.9	7.61	7.46	7.31	7.25	7	7.83	6.72	6.75	6.45	6.75	6.93	7.14	6.47	6.79
1416192_at	NAPA	BC004804	chr7	16683991	+	5.9	6.3	5.89	5.98	6.14	5.98	6.15	6.15	5.11	6.23	6.11	6.25	6.21	6.3	6.16	6.12	6.11	6.38
1416193_at	CAR1	BC011223	chr3	14766213	-	2.69	2.93	2.6	2.78	2.84	2.45	2.69	2.49	5.38	2.66	2.64	2.71	3.17	2.52	2.72	2.66	2.67	2.84
1416194_at	CYP4B1	NM_007823	chr4	115297332	-	2.8	2.97	2.99	2.4	3.16	3.06	2.86	3.01	3.11	3.14	2.96	2.82	3.14	2.88	3.03	2.96	3	3.22
1416195_at	INPP5K	NM_008916	chr11	75444521	+	9.16	9.16	9.11	8.83	9.62	9.2	9.26	8.92	8.99	9.3	9.32	9.29	9.14	9.41	9.53	9.59	9.59	9.64
1416196_at	RPSA	NM_011029	chr9	120036883	+	2.51	2.45	2.72	2.33	2.72	2.69	2.97	2.59	2.62	2.73	2.56	2.54	2.56	2.73	2.67	2.7	2.91	2.64
1416197_at	SNRPC	NM_011432	chr17	27977031	+	9.66	9.76	9.42	9.47	9.63	10.01	10.04	10.04	10.04	10.25	9.65	9.77	9.91	9.81	9.91	9.7	10.07	10.26
1416198_at	TH1L	NM_020580	chr2	174241304	+	7.33	7.48	7.49	7.21	7.85	7.97	8.03	7.86	7.84	7.99	7.44	7.44	7.24	7.42	7.46	7.51	7.51	7.73
1416199_at	KIFC3	NM_010631	chr8	97623727	-	4.6	4.54	4.44	4.36	4.81	4.3	4.87	4.44	4.81	4.6	4.63	4.7	4.8	4.64	4.92	4.84	4.96	4.65
1416200_at	IL33	NM_133775	chr19	29999603	+	2.39	2.37	2.5	2.3	2.54	2.4	2.37	2.5	2.27	2.36	2.58	2.61	2.35	2.39	2.53	2.61	2.22	2.38
1416201_at	CRK	BF020879	chr11	75492811	+	7.31	7.3	7.19	7.54	6.3	7.17	6.63	6.8	6.69	6.89	6.86	7.17	7.13	7.2	6.9	6.73	6.46	6.52
1416202_at	PHB2	NM_007531	chr6	124662306	+	10.01	10.2	10.15	9.56	10.44	10.22	10.15	10.26	10.38	10.3	10.41	10.44	10.3	10.35	10.41	10.42	10.43	10.63
1416203_at	AQP1	NM_007472	chr6	55286292	+	3.06	3.01	2.64	2.96	3.18	3.07	2.9	3.05	3.94	3.1	2.92	2.88	2.77	2.8	3.29	2.72	2.7	3.36
1416204_at	GPD1	BC019391	chr15	99548023	+	3.71	2.98	3.52	3.3	3.46	3.25	3.51	3.68	3.49	3.53	3.53	3.57	3.55	3.13	3.59	3.72	3.39	4.02
1416205_at	GLB1	NM_009752	chr9	114310236	+	8.07	8.19	8.14	7.65	8.38	8.55	8.61	8.81	8.17	8.84	7.85	8.02	7.76	7.96	8.05	8.04	8.12	8.13
1416206_at	SIPA1	D11374	chr19	5651184	-	8.31	8.5	7.93	8.18	8.35	8.47	8.42	8.3	8.32	8.46	8.12	8.85	8.62	8.6	8.63	8.35	8.75	8.87
1416207_at	TAZ	NM_133682	chrX	71528035	+	8.42	8.5	8.51	8.34	8.76	8	8.04	7.77	7.35	7.99	8.94	8.8	8.6	8.75	8.58	8.9	8.76	8.89
1416208_at	USP14	BC005571	chr18	9993612	-	7.29	7.44	7.88	7.35	7.11	7.62	7.47	7.79	6.73	7.26	7.48	7.23	7	7.22	6.92	7.22	6.46	6.27
1416209_at	GLUD1	NM_008133	chr14	35123912	+	9.86	10.06	10.02	9.67	9.89	10.3	10.3	10.25	10.44	10.21	9.86	9.74	9.8	9.97	10	10	9.73	9.83
1416210_at	IMP3	NM_133976	chr9	56785306	+	10.09	10.26	10.33	9.74	10.61	10.06	10.09	10.02	9.81	10.16	10.8	10.72	10.75	10.36	10.37	10.52	10.41	10.63
1416211_a_at	PTN	BC002064	chr6	36665662	-	3.57	3.87	3.8	3.64	3.83	3.77	4.1	3.87	3.65	3.78	3.79	3.76	4.15	3.95	4.14	3.89	4.09	4.08
1416212_at	MAGOH	NM_010760	chr4	107552417	+	10.69	10.66	10.94	10.85	10.64	11.11	10.97	11.28	11.3	11	10.94	10.71	10.8	10.91	10.86	10.96	10.79	10.81
1416213_x_at	SURF4	BF122782	chr2	26775560	-	7.82	7.86	8	7.28	8.15	8.3	8.28	8.4	8.04	8.35	7.8	7.87	7.45	7.56	7.75	7.85	7.73	7.89
1416214_at	MCM4	BC013094	chr16	15623989	-	9.33	9.36	9.62	9.44	8.89	10.04	10.1	10.29	10.01	9.77	8.83	8.92	8.85	8.89	8.95	8.77	8.75	8.58
1416215_at	GOSR1	NM_016810	chr11	76540103	-	8.77	8.68	8.7	8.59	8.25	8.69	8.5	8.47	8.08	8.45	8.61	8.35	8.35	8.79	8.51	8.6	8.44	8.39
1416216_at	REPS1	NM_009048	chr10	17775745	+	8.5	8.49	8.43	8.29	8.69	8.94	9.07	8.83	8.77	9.05	8.36	8.43	8.31	9.2	9.19	9.23	9.24	9.38
1416217_a_at	CHARACTER(0)	NM_009084	chrcharacter(0)	0	+	14.44	14.37	14.41	14.44	14.42	14.38	14.31	14.32	14.4	14.37	14.41	14.41	14.41	14.4	14.43	14.44	14.42	14.43
1416218_x_at	RPL37A	NM_009084	chr1	72757833	+	7.47	7.49	7.55	7.59	7.5	7.35	7.27	7.47	7.38	7.37	7.74	7.54	7.54	7.41	7.48	7.55	7.48	7.49
1416219_at	RPL19	NM_009078	chr11	97888023	+	14.01	14.09	14.08	13.98	14.15	14.09	14.04	14.04	14.04	14.09	14.09	14.08	14.08	14.06	14.06	14.08	14.08	14.13
1416220_at	SPCS1	NM_026911	chr14	31813011	-	10.95	11.15	11.34	10.95	11.33	11.55	11.38	11.51	10.99	11.5	11.29	11.13	11.18	11.29	11.27	11.37	11.28	11.29
1416221_at	FSTL1	BI452727	chr16	37777140	+	2.65	2.69	2.87	2.79	2.61	2.79	2.85	2.98	2.97	3.09	2.48	2.38	2.66	2.73	3.14	2.95	2.92	2.63
1416222_at	NSDHL	BC019945	chrX	70163859	+	7.51	7.81	7.86	7.42	7.69	8.53	8.54	8.51	8.58	8.55	7.76	7.41	7.43	7.9	7.81	7.98	7.75	8.15
1416223_at	SH3BP5L	NM_024480	chr11	58144219	+	6.77	6.88	6.93	6.67	7.48	6.91	7.07	6.92	6.91	7.07	7.1	7.1	6.82	7.01	7.24	7.45	7.26	7.19
1416224_at	ZBTB17	NM_009541	chr4	141000587	+	7.38	7.39	7.19	7.13	7.88	7.57	7.63	7.48	7.37	7.76	7.35	7.68	7.43	7.56	7.61	7.51	7.73	7.79
1416225_at	ADH1	BC013477	chr3	137940608	+	6.14	6.95	6.48	5.77	7.49	4.29	4.65	4.17	4.26	4.6	9.08	8.73	8.85	6.28	5.9	6.25	6.29	6.69
1416226_at	ARPC1B	BE979985	chr5	145875124	+	11.21	11.38	11.77	11.93	11.48	11.28	11.65	11.7	11.19	11.44	11.01	11.21	11.24	11.2	11.05	11.13	11.13	11.07
1416227_at	ARPC1B	BE979985	chr5	145875124	+	6.11	5.98	6.17	6.02	5.94	6.25	6.28	6.28	6.03	6.31	5.85	5.77	5.49	5.72	5.69	5.76	5.57	5.63
1416228_at	PIN1	NM_023371	chr9	20456573	+	8.48	8.79	8.99	8.38	9.42	9.25	9.1	9.31	9.4	9.28	9.13	9.01	8.99	8.92	9.1	9.14	9.02	9.45
1416229_at	RFK	NM_019437	chr19	17468532	+	7.1	7.14	7.51	6.8	7.39	7.91	7.76	8.03	7.86	8.01	7.25	7.13	6.87	7.2	7.06	7.28	7.13	7.19
1416230_at	RFK	NM_019437	chr19	17468532	+	7.28	7.46	7.64	6.83	7.26	7.76	7.8	7.86	7.08	7.71	7.36	7.15	7.17	7.39	7.36	7.57	7.18	7.21
1416231_at	VAC14	NM_138588	chr8	113142537	+	5.76	6.12	5.39	5.77	6.14	5.97	6.18	5.72	5.77	6.19	5.85	6.47	5.9	6.39	6.23	5.93	6.44	6.7
1416232_at	OLIG2	AB038697	chr16	91225794	+	2.04	1.86	1.88	1.93	1.99	1.94	2	1.9	2.1	2.09	1.88	1.75	1.91	1.95	1.95	1.95	1.98	1.94
1416233_at	EIF3I	NM_018799	chr4	129269220	-	12.03	12	12.24	11.76	12.43	12.07	11.98	12.12	12.3	12.14	12.38	12.29	12.25	12.06	12.15	12.3	12.27	12.33
1416234_at	LRRC59	AW476171	chr11	94491137	+	8.38	8.41	8.6	8.22	8.79	9.21	9.19	9.2	9.34	9.1	8.29	8.22	7.99	7.89	7.9	8.14	8.25	8.25
1416235_at	LRRC59	AW476171	chr11	94491137	+	7.19	7.01	7.37	6.64	7.71	7.92	7.85	8	7.11	7.94	7.41	7.24	6.88	6.98	6.99	7.32	7.25	7.22
1416236_a_at	MPZL2	BC015076	chr9	44850426	+	2.53	2.12	2.26	2.06	2.65	2.27	2.21	2.09	2.2	2.04	2.02	1.89	2.05	2.11	2.03	2	2.02	2.15
1416237_at	MPZL2	BC015076	chr9	44850426	+	3.11	3.19	3.28	2.65	3.5	3.2	3.34	3.02	3.15	3.25	2.89	3.08	3.59	3.12	3.21	3.44	3.18	3.62
1416238_at	TIE1	NM_011587	chr4	118143795	-	2.25	2.62	2.75	2.22	2.96	2.46	2.28	2.5	2.41	2.42	2.58	2.42	2.75	2.49	2.43	2.39	2.51	2.34
1416239_at	ASS1	NM_007494	chr2	31325789	+	8.45	8.68	8.11	7.92	8.37	9.44	9.4	9.54	9.43	9.92	8.61	8.96	8.99	8.96	9.03	8.67	9.08	9.31
1416240_at	PSMB7	NM_011187	chr2	38443565	-	8.32	8.36	7.99	8.1	7.99	9.11	8.91	9.17	8.61	9.32	7.83	8.37	8.46	8.56	8.57	7.97	8.66	8.74
1416241_at	SEC13	NM_024206	chr6	113678045	-	9.07	9.37	9.6	9.1	9.69	9.67	9.6	9.76	9.76	9.67	9.45	9.34	9.4	9.33	9.4	9.51	9.33	9.57
1416242_at	KLHL13	NM_026167	chrX	22796396	-	1.76	2	1.92	1.83	1.98	1.94	1.89	1.87	2.04	1.91	1.95	1.98	1.97	1.9	2.29	2.07	2.29	2.14
1416243_a_at	CHARACTER(0)	NM_025592	chrcharacter(0)	0	+	13.46	13.3	13.35	13.45	13.35	13.14	13.19	13.21	13.01	13.22	13.54	13.49	13.42	13.4	13.43	13.45	13.4	13.42
1416244_a_at	CNBP	NM_013493	chr6	87792608	-	11.89	12.11	12.14	11.78	11.86	11.73	11.76	11.85	12.02	11.65	12.26	12.14	12.15	12.15	12.06	12.24	11.86	12
1416245_at	AURKAIP1	NM_025338	chr4	155205754	+	10.46	10.47	10.69	10.19	10.94	10.79	10.87	10.87	10.91	11.02	10.57	10.6	10.44	10.6	10.7	10.74	10.78	10.97
1416246_a_at	CORO1A	BC002136	chr7	133843287	-	13.12	13.26	12.99	13.15	13.16	13.43	13.37	13.47	13.19	13.49	13.21	13.34	13.21	13.32	13.3	13.23	13.33	13.38
1416247_at	DCTN3	NM_016890	chr4	41661829	-	10.1	10.05	10.43	10.01	10.51	10.66	10.5	10.6	10.17	10.65	10.29	10.17	10.08	10.16	10.19	10.4	10.25	10.49
1416248_at	NADK	AW538068	chr4	154936500	+	8.36	8.41	8.26	8.25	8.45	8.69	8.82	8.68	8.29	8.73	8.25	8.43	8.23	8.74	8.75	8.8	8.75	8.83
1416249_at	NADK	AW538068	chr4	154936500	+	6.49	7.04	7.01	6.39	7.12	7.48	7.43	7.45	7.17	7.5	7.16	7.19	7.07	7.3	7.36	7.48	7.3	7.41
1416250_at	BTG2	NM_007570	chr1	135971441	-	11.25	10.86	10.95	10.96	11.07	10.43	10.16	10.18	10.5	10.63	10.98	11.1	11.32	10.77	10.74	10.77	10.85	10.84
1416251_at	MCM6	NM_008567	chr1	130228167	-	10.11	10.08	10.28	9.97	10.18	10.81	10.86	10.92	10.91	10.72	9.33	9.33	9.16	9.91	10	10.09	9.96	10
1416252_at	STK38	NM_134115	chr17	29107829	-	10.48	10.44	10.29	10.98	9.91	9.8	9.7	9.72	9.41	9.66	10.72	10.63	10.69	10	9.79	10.07	9.96	9.67
1416253_at	CHARACTER(0)	BC013898	chrcharacter(0)	0	+	9.77	10.07	10.16	9.65	10.39	9.88	9.95	9.85	9.42	9.98	10.39	10.31	10.19	9.64	9.61	9.82	9.75	9.92
1416254_a_at	VPS16	NM_030559	chr2	130250055	+	8.29	8.59	8.36	8.51	8.59	8.4	8.48	8.43	8.13	8.43	8.59	8.75	8.5	8.51	8.39	8.49	8.6	8.77
1416255_at	GJA4	AF216832	chr4	126988664	-	2.45	2.65	2.67	2.55	2.9	2.38	2.74	2.55	2.74	2.66	2.43	2.66	2.68	2.52	2.86	2.95	2.63	2.6
1416256_a_at	TUBB5	NM_011655	chr17	35970864	-	10.87	10.99	11.15	10.78	11.43	11.51	11.66	11.73	11.77	11.55	11.38	11.23	11.15	10.95	11.12	11.3	11.16	11.32
1416257_at	CAPN2	NM_009794	chr1	184397389	-	9.57	9.65	9.8	9.83	9.57	10.17	10.02	10.18	10.25	10.11	8.77	8.68	8.75	9.23	9.22	9.26	9.16	9.15
1416258_at	TK1	NM_009387	chr11	117676832	-	7.36	7	7.9	7.54	7.97	9.08	8.95	9.31	8.99	9.01	4.32	4.44	4.26	6.36	6.62	6.51	6.98	7.2
1416259_at	PEX12	NM_134025	chr11	83108146	-	6.83	7.21	7.05	6.43	7.03	6.35	6.38	6.26	6.17	6.45	7.14	7.14	6.87	7.14	6.79	7.02	6.57	6.81
1416260_a_at	SNX1	NM_019727	chr9	65935933	-	8.29	8.28	8.55	7.92	8.3	8.3	8.19	8.26	8.27	8.17	8.77	8.54	8.51	8.34	8.38	8.47	8.29	8.39
1416261_at	TMEM19	AK018383	chr10	114777795	-	7.17	7.28	7.13	7.17	7.1	7.21	7.41	7.13	6.88	7.15	7.4	7.15	6.93	7.45	7.39	7.53	7.26	7.22
1416262_at	TMEM19	AK018383	chr10	114777795	-	6.53	6.75	6.41	6.2	6.29	6.57	6.75	6.66	6.32	6.55	6.51	6.37	6.19	6.83	6.55	6.7	6.74	6.4
1416263_at	ABCB9	AB045382	chr5	124511865	-	6.77	7.51	6.87	6.22	7.25	6.93	7.36	6.65	6.07	6.89	7.2	7.52	7.15	7.34	7.38	7.27	7.45	7.74
1416264_at	ABCB9	AB045382	chr5	124511865	-	7.1	7.17	6.86	6.51	7.28	7	7.21	6.96	6.48	7.11	7.26	7.17	6.82	6.93	7.19	7.35	7.41	7.3
1416265_at	CAPN10	NM_011796	chr1	94830984	+	5.02	5.3	5.04	4.59	5.2	4.92	5.13	5	4.86	5.24	4.96	5.23	5.08	4.99	4.9	4.86	5.27	5.45
1416266_at	PDYN	AF026537	chr2	129513736	-	3.24	3.14	3.14	3.01	3.42	3.33	3.1	3.19	3.25	3.39	2.81	3.1	3.24	3.28	3.45	3.44	2.87	3.34
1416267_at	SCOC	NM_019708	chr8	85958391	-	5.67	5.04	5.35	5.86	4.6	5.33	4.82	5.25	5.1	4.86	5.71	5.33	4.99	5.39	4.59	4.98	4.43	4.18
1416268_at	ETS2	BC005486	chr16	95924013	+	7.95	8.19	7.79	7.41	7.95	8.01	8.22	8	7.92	7.98	8.46	8.53	8.24	8.06	8.17	8.15	8.27	8.25
1416269_at	ATP5J2	NM_020582	chr5	145944574	-	11.88	11.7	11.77	11.8	11.96	12.06	12.05	12.03	11.95	12.31	11.83	11.92	11.89	11.97	12.05	11.97	12.07	12.14
1416270_at	POLR2G	NM_026329	chr19	8867618	-	10.14	10.11	10.42	10.03	10.61	10.26	10.26	10.26	9.75	10.39	10.5	10.43	10.34	10.28	10.33	10.4	10.44	10.5
1416271_at	PERP	NM_022032	chr10	18564876	+	2.96	2.73	3.29	2.54	2.86	2.86	2.96	2.79	3.11	2.94	2.36	2.63	2.46	2.8	2.7	3.02	2.62	2.63
1416272_at	LAMTOR3	NM_019920	chr3	137581518	+	9.02	8.82	9.11	8.92	8.85	8.92	8.87	8.92	8.9	9.04	8.81	8.75	8.64	8.59	8.45	8.59	8.78	8.46
1416273_at	TNFAIP2	NM_009396	chr12	112680871	+	4.97	4.87	4.97	4.53	5.02	4.79	4.96	4.96	4.87	4.76	4.97	4.8	5	4.72	4.86	4.99	5.12	5.15
1416274_at	CTNS	NM_031251	chr11	72996634	-	4.71	4.57	4.59	4.46	4.61	4.34	4.86	4.53	4.07	4.42	4.9	4.73	4.71	4.59	4.68	4.76	4.62	4.91
1416275_at	SLC26A6	NM_134420	chr9	108756373	+	6.43	6.11	5.85	5.99	5.86	6.12	6.05	6.02	5.3	6.07	6.12	6.53	5.99	6.07	6.13	6.24	6.33	6.27
1416276_a_at	RPS4X	NM_009094	chrX	99380281	-	13.97	14.03	14.01	13.97	14.02	13.92	13.93	13.95	13.89	13.9	14.06	14.1	14.06	14.01	14.05	14.06	14.03	14.05
1416277_a_at	RPLP1	NM_018853	chr9	61761089	-	14.18	14.17	14.17	14.17	14.25	14.15	14.19	14.14	14.13	14.19	14.21	14.21	14.25	14.16	14.19	14.13	14.15	14.2
1416278_a_at	CHARACTER(0)	NM_138597	chrcharacter(0)	0	+	10.99	11.24	11.15	10.65	11.47	11.53	11.37	11.34	11.61	11.56	11.32	11.37	11.34	11.36	11.43	11.41	11.44	11.67
1416279_at	AP1B1	BC008513	chr11	4886907	+	8.27	8.5	8.03	7.73	8.5	8.03	8.22	7.84	7.26	8.11	8.41	8.84	8.68	7.96	8.15	8	8.4	8.38
1416280_at	UBA2	NM_016682	chr7	34925715	-	10.22	10.51	10.5	10.12	10.16	10.61	10.53	10.83	10.39	10.52	10.54	10.38	10.36	10.37	10.36	10.35	10.21	10.17
1416281_at	WDR45L	BC004595	chr11	121188516	-	8.59	8.63	8.65	8.28	8.85	8.62	8.58	8.39	8.42	8.66	8.92	8.78	8.71	8.64	8.6	8.67	8.84	8.76
1416282_at	PSMC3	NM_008948	chr2	90894172	+	10.22	10.4	10.65	10.14	10.75	10.86	10.84	10.9	10.71	10.94	10.56	10.42	10.33	10.47	10.57	10.73	10.65	10.79
1416283_at	GART	NM_010256	chr16	91621641	-	8.23	8.32	8.43	8.08	8.66	8.48	8.54	8.54	8.53	8.39	9.09	8.89	8.82	8.64	8.81	8.99	8.74	9.13
1416284_at	MRPL28	NM_024227	chr17	26260447	+	8.45	8.64	8.7	8.19	9.21	9.08	9.07	9.16	8.96	9.2	8.96	8.96	8.73	8.71	8.73	8.95	8.98	9.25
1416285_at	NDUFC1	NM_025523	chr3	51209400	-	9.92	9.85	10.05	10	10.05	10.32	10.34	10.36	10.04	10.49	10.06	9.85	9.92	9.86	10.03	10.06	10	10.09
1416286_at	RGS4	NM_009062	chr1	171671607	-	2.35	2.18	2.44	2.46	2.43	2.44	2.43	2.43	2.44	2.81	2.61	2.43	2.46	2.37	2.44	2.39	2.45	2.47
1416287_at	RGS4	NM_009062	chr1	171671607	-	2.66	3.15	3.24	3.15	3.36	3.28	3.13	3.25	3.33	3.02	3.34	3.41	3.33	3.44	3.35	3.44	3.8	3.45
1416288_at	DNAJA1	BF141076	chr4	40669500	+	10.48	10.13	10.51	10.75	9.89	10.42	10.21	10.47	10.81	10.04	10.36	10.29	10.41	10.19	10.13	10.24	10.23	9.71
1416289_at	PLOD1	NM_011122	chr4	147283862	-	4.54	5.18	4.29	4.04	4.56	4.6	4.9	4.31	4.14	4.84	4.56	5.1	4.77	5.12	5.3	5.2	5.09	5.2
1416290_a_at	PSMC4	NM_011874	chr7	28826720	-	9.9	10.11	10.22	9.67	10.41	10.35	9.95	10.25	10.2	10.27	10.34	10.13	10.22	10.56	10.21	10.1	10.43	10.41
1416291_at	PSMC4	NM_011874	chr7	28826720	-	9.14	9.33	9.51	8.75	9.64	9.61	9.51	9.64	9.82	9.56	9.53	9.5	9.32	9.29	9.38	9.63	9.49	9.72
1416292_at	PRDX3	NM_007452	chr19	60939968	-	9.45	9.77	9.73	8.95	9.73	9.53	9.4	9.44	9.63	9.44	9.78	9.79	9.8	9.55	9.48	9.75	9.58	9.79
1416293_at	NFIB	BB832504	chr4	81936076	-	4.17	3.92	3.87	3.65	4.63	4.19	4.08	4.01	3.67	4.13	4.3	4.06	3.78	4.08	4.57	4.16	4.23	3.94
1416294_at	SCAMP3	NM_011886	chr3	88981406	+	9.43	9.54	9.17	9.13	9.74	9.29	9.32	9.15	9.29	9.37	9.04	9.38	9.25	9.24	9.32	9.21	9.5	9.62
1416295_a_at	IL2RG	L20048	chrX	98459725	-	11.7	12.09	12.03	11.64	11.83	11.73	11.7	11.75	11.58	11.69	11.96	11.91	12.14	12.11	11.9	11.75	11.95	11.8
1416296_at	IL2RG	L20048	chrX	98459725	-	11.78	12.01	11.66	12	11.43	11.95	12.02	12.13	12.02	11.92	11.94	12.11	11.98	11.78	11.87	11.76	11.74	11.97
1416297_s_at	REG3B	NM_011036	chr6	78320878	+	3.87	3.48	3.95	3.48	4.2	3.61	3.71	3.74	3.57	3.22	3.94	3.9	3.76	3.6	3.93	3.8	3.95	3.76
1416298_at	MMP9	NM_013599	chr2	164773750	+	4.13	3.96	4	4.18	4.54	7.07	7.15	6.06	5.74	6.81	4.32	4.56	4.39	4.43	4.75	4.59	4.6	4.81
1416299_at	SHCBP1	NM_011369	chr8	4735979	-	6.34	5.91	7.06	7.09	5.92	7.96	7.76	8.16	8.23	7.16	3.2	3.65	3.58	4.29	4.27	3.96	4.6	4.29
1416300_a_at	SLC25A3	NM_133668	chr10	90579322	-	11.64	11.69	11.81	11.61	11.84	11.85	11.79	11.85	11.8	11.76	11.74	11.66	11.59	11.64	11.68	11.78	11.76	11.76
1416301_a_at	EBF1	BB125261	chr11	44431635	+	2.17	1.96	1.95	2.24	2	1.78	1.91	1.87	2.1	2.15	1.84	2.13	1.93	1.97	1.95	1.9	1.93	2.15
1416302_at	EBF1	BB125261	chr11	44431635	+	2.93	2.7	2.79	2.99	2.9	2.77	2.97	2.82	2.97	3.01	2.88	3.34	2.93	2.95	3.05	3.12	3.26	3.19
1416303_at	LITAF	AV360881	chr16	10959367	-	8.22	8.17	8.41	8	8.92	9.13	9.29	9.02	8.99	9.3	6.83	7.05	6.72	7.69	7.83	7.83	7.94	7.89
1416304_at	LITAF	AV360881	chr16	10959367	-	6.85	6.99	7.34	6.74	7.66	8.01	8.12	8.07	7.49	8.02	5.77	6.15	5.87	6.55	6.7	6.79	6.93	6.89
1416305_at	SH3BP4	NM_133816	chr1	90967036	+	4	4.27	4.05	3.78	4.71	4.49	4.57	4.7	4.57	5.21	4.24	4.03	4.09	4.49	4.52	4.24	4.64	4.5
1416306_at	CLCA3	NM_017474	chr3	144667500	-	2.45	2.09	2.15	2.25	2.53	2.26	2.24	2.09	2.55	2.29	2.07	2.16	2.2	2.38	2.44	2.08	2.12	2.31
1416307_at	AP1M1	NM_007456	chr8	74764030	+	8.3	8.6	8.09	8.03	8.73	8.59	8.89	8.64	8.34	8.86	8.37	8.82	8.63	8.59	8.82	8.66	8.8	8.94
1416308_at	UGDH	NM_009466	chr5	65804460	-	8.45	8.6	8.67	8.45	8	8.68	8.68	8.59	8	8.38	7.96	7.98	7.96	8.39	8.22	8.23	7.84	7.95
1416309_at	NUSAP1	BC009096	chr2	119444033	+	7.35	7.03	8.3	8.2	6.93	9.12	9.08	9.62	9.58	8.46	3.54	3.51	3.22	4.91	5.31	4.99	5.5	5.59
1416310_at	NUSAP1	BC009096	chr2	119444033	+	2.73	3.06	2.82	3	2.57	2.74	2.99	2.96	3.1	2.84	2.51	2.89	2.64	2.64	2.91	2.87	2.76	2.73
1416311_s_at	CHARACTER(0)	NM_009446	chrcharacter(0)	0	+	6.22	6.68	6.63	5.71	7.07	7.02	6.84	7.32	7.77	7.05	6.85	6.9	6.69	6.65	6.64	6.5	6.62	7.08
1416312_at	RARS	NM_025936	chr11	35621883	-	8.56	8.42	8.77	8.45	8.16	8.83	8.83	8.97	8.99	8.47	8.56	8.33	8.32	8.29	8.2	8.41	8.11	8.14
1416313_at	MLLT11	NM_019914	chr3	95022465	-	7.61	7.33	7.61	7.7	7.62	7.47	7.31	7.14	7.28	7.48	7.4	7.41	7.1	6.87	6.65	7	6.94	6.81
1416314_at	MLLT11	NM_019914	chr3	95022465	-	2.88	3	2.77	2.75	3.08	2.96	2.99	3.03	2.8	3.11	3.25	2.92	2.94	2.98	3.15	3.1	2.65	3.06
1416315_at	ABHD4	NM_134076	chr14	54878971	+	5.79	5.87	5.94	5.33	6.16	5.59	5.74	4.94	5.46	5.44	4.94	4.83	4.93	5.51	5.69	5.65	5.81	5.98
1416316_at	SLC27A2	BC013442	chr2	126378759	+	2.52	2.37	2.38	2.21	2.35	2.34	2.74	2.24	2.56	2.37	2.57	2.07	2.32	2.33	2.58	2.41	2.76	2.3
1416317_a_at	STAMBP	AA289490	chr6	83493200	-	7.14	7.16	6.66	7.15	6.58	6.94	6.72	6.75	7.01	6.93	6.37	6.72	6.77	6.88	6.77	6.5	6.96	7.03
1416318_at	SERPINB1A	AF426024	chr13	32933960	-	4.93	4.85	5.83	5.03	4.19	3.87	3.92	4.45	4.49	4.28	2.81	3.05	3.32	3.61	3.41	3.97	4.03	3.78
1416319_at	ADK	NM_134079	chr14	21871854	+	8.56	8.77	8.76	8.08	8.54	8.96	8.95	8.98	8.77	8.88	8.27	8.03	7.83	8.51	8.2	8.6	8.03	8.35
1416320_at	SEC22A	NM_133704	chr16	35311216	-	6.67	6.89	7.03	6.05	7.21	6.86	6.66	6.74	6.77	6.98	6.91	6.85	6.55	7	7.07	7.19	6.95	7.16
1416321_s_at	PRELP	NM_054077	chr1	135806883	-	3.32	3.79	3.33	3.2	3.91	3.66	3.69	3.52	3.96	3.66	3.7	3.7	3.94	3.57	3.41	3.55	4.01	4.2
1416322_at	PRELP	NM_054077	chr1	135806883	-	4.54	4.77	5.12	4.27	5.08	4.54	4.76	5.03	5.26	5.07	4.89	5.1	4.74	4.76	4.76	4.91	4.91	4.88
1416323_at	KCTD20	AV281062	chr17	29090160	+	6.99	7.44	7.55	6.89	7.53	7.58	7.39	7.51	7.07	7.54	7.55	7.67	7.28	7.58	7.34	7.56	7.41	7.44
1416324_s_at	KCTD20	AV281062	chr17	29090160	+	7.48	7.37	7.47	7.1	7.6	7.63	7.63	7.32	7.5	7.56	7.56	7.54	7.35	7.34	7.21	7.34	7.37	7.44
1416325_at	CRISP1	NM_009638	chr17	40430706	-	1.79	1.85	1.87	1.88	1.77	1.81	1.92	2.14	1.81	2.07	1.91	1.7	1.89	1.88	1.95	1.99	1.94	2.22
1416326_at	CRIP1	NM_007763	chr12	114390222	+	13.15	12.83	13.07	13.27	13.43	13.59	13.5	13.54	13.69	13.83	12.73	12.64	12.6	12.54	12.65	12.63	12.78	12.8
1416327_at	UFC1	NM_025388	chr1	173218694	-	9.74	9.91	10.11	9.52	10.37	10.14	10.13	10.13	10.17	10.3	9.93	9.88	9.7	9.65	9.82	9.83	9.75	10.16
1416328_a_at	ATP6V0E	NM_025272	chr17	26813340	+	11.12	11.07	11.29	10.78	11.74	11.16	11.22	11.16	10.91	11.43	11.48	11.35	11.26	11.11	11.29	11.31	11.24	11.37
1416329_at	CYFIP1	NM_011370	chr7	63097440	+	8.81	8.71	9.01	8.87	8.59	9.45	9.31	9.41	8.89	9.28	6.74	6.65	6.38	9.4	9.31	9.27	8.98	8.95
1416330_at	CD81	NM_133655	chr7	150238654	+	7.79	7.92	7.95	7.2	8.38	8.83	9.12	8.92	8.67	8.98	8.16	8.19	7.66	9.85	9.96	10.16	9.82	10.04
1416331_a_at	NFE2L1	NM_008686	chr11	96678727	-	7.94	7.97	7.93	7.77	8.07	7.89	8.08	7.74	7.77	7.77	8.02	8.17	7.95	8.05	8.15	8.31	8.32	8.2
1416332_at	CIRBP	NM_007705	chr10	79630585	+	8.24	8.93	8.79	8.09	9.1	8.35	8.4	8	7.6	8.55	9.54	8.96	8.99	9.06	8.72	9	8.59	9.42
1416333_at	DOK2	NM_010071	chr14	71174187	+	9.29	9.31	9.37	9.35	9.64	9.45	9.47	9.37	8.65	9.69	8.53	8.86	8.61	9.19	9.35	9.23	9.33	9.51
1416334_at	WWOX	NM_019573	chr8	116963551	+	4.93	4.86	4.9	4.1	5.14	5.17	5.32	5.02	4.93	5.08	4.89	4.35	4.44	4.66	4.88	4.63	4.9	5.33
1416335_at	MIF	NM_010798	chr10	75322097	-	11.44	11.39	11.63	11.6	11.64	11.89	11.89	12.06	12.06	11.84	11.63	11.55	11.5	11.58	11.75	11.82	11.66	11.89
1416336_s_at	SNRPD1	NM_009226	chr18	10617793	+	8.93	8.97	9.32	9.07	9.16	9.84	9.57	9.89	9.89	9.68	9.08	8.88	8.92	9.21	9.03	9.14	9.17	9.37
1416337_at	UQCRB	NM_026219	chr13	67001556	-	9.64	9.55	9.78	9.95	9.42	10.14	9.96	10.14	9.96	9.95	9.55	9.42	9.61	9.75	9.83	9.7	9.76	9.69
1416338_at	SH3GL1	NM_013664	chr17	56156172	-	8.18	8.12	7.95	8.12	8.36	8	7.91	7.77	7.9	8.11	8.36	8.67	8.62	8.09	8.24	8.04	8.3	8.37
1416339_a_at	PRKCSH	NM_008925	chr9	21807478	+	8.83	8.96	8.72	8.47	9.04	9.09	9.11	9.01	8.78	9.08	8.78	9.13	8.95	8.84	9.12	8.98	9.19	9.33
1416340_a_at	MAN2B1	BC005430	chr8	87607167	+	9.91	9.97	9.83	10	10.05	10.22	10.27	10.08	10.39	10.31	9.6	9.65	9.7	9.55	9.49	9.6	9.65	9.72
1416341_at	POLR2C	NM_009090	chr8	97381349	+	8.99	9.13	9.39	8.64	9.48	9.52	9.38	9.61	9.31	9.58	9.3	9.32	9.21	9.29	9.33	9.46	9.38	9.46
1416342_at	TNC	NM_011607	chr4	63620818	-	2.8	2.7	2.76	2.61	3.25	2.35	2.69	2.68	3.04	2.97	2.99	2.7	2.97	2.76	2.91	2.62	3.06	2.66
1416343_a_at	LAMP2	NM_010685	chrX	35772685	-	6.06	6.41	6.81	6.01	5.6	7.02	6.35	7.16	7.64	6.53	5.44	5.12	4.41	5.96	5.31	5.01	4.75	5.05
1416344_at	LAMP2	NM_010685	chrX	35772685	-	8.21	8.14	8.34	8.01	7.68	8.42	8.19	8.4	8.66	8.19	7.23	7.14	7.02	7.58	7.21	7.26	7.06	7.12
1416345_at	TIMM8A1	W82151	chrX	131071796	-	8.16	8.38	8.5	8.05	8.4	8.55	8.57	8.63	8.14	8.29	8.81	8.68	8.55	8.5	8.53	8.7	8.43	8.65
1416346_at	TIMM8A1	W82151	chrX	131071796	-	7.25	7.42	7.93	7.24	7.96	8.24	7.93	8.3	8.33	8.01	8.11	7.8	7.88	7.8	7.72	8.01	7.83	8.06
1416347_at	MEN1	AB023401	chr19	6334978	+	6.7	6.98	6.33	6.5	7.14	6.72	6.67	6.47	6.8	6.92	7	7.55	7.19	7.26	7.18	7.02	7.34	7.53
1416348_at	MEN1	AB023401	chr19	6334978	+	5.06	5.18	4.94	4.77	5.44	4.96	4.9	5.13	4.39	5.21	5.48	5.59	5.21	5.67	5.39	5.63	5.97	5.81
1416349_at	MRPL34	NM_053162	chr8	73988824	+	8.83	8.82	9.04	8.54	9.26	9.01	8.97	9.07	9.35	9.2	9.15	9.02	9.01	8.83	8.92	9.02	8.95	9.38
1416350_at	KLF16	NM_078477	chr10	80029865	-	6.35	6.46	6.36	6.25	7.27	6.55	6.78	6.58	5.52	6.75	6.79	6.88	6.59	6.98	7.05	7.03	7.12	7.34
1416351_at	MAP2K1	NM_008927	chr9	64033599	-	8.81	8.85	9.04	8.7	8.58	8.99	9.06	9.1	8.86	8.79	8.67	8.72	8.73	8.84	8.69	8.83	8.63	8.61
1416352_s_at	TECR	NM_134118	chr8	86095598	-	9.2	9.41	8.82	9.02	9.25	9.54	9.6	9.52	9.32	9.8	9.36	9.75	9.68	9.61	9.72	9.46	9.82	10.03
1416353_at	NR1H2	NM_009473	chr7	51805002	-	7.21	7.19	6.64	6.72	6.92	7.15	7.17	6.8	7	7.27	7.13	7.64	7.45	7.22	7.39	6.94	7.64	7.41
1416354_at	RBMX	NM_011252	chrX	54639206	-	7.88	7.86	7.75	7.55	7.26	8.05	8.08	8.15	8.09	8.01	7.75	8.05	7.86	7.82	7.86	7.44	7.43	7.79
1416355_at	RBMX	NM_011252	chrX	54639206	-	4.75	4.52	3.68	4.91	3.16	4.11	3.5	3.25	4.11	3.4	4.3	4.88	5.01	4.59	4.4	3.64	3.56	3.78
1416356_at	GMPR2	NM_134075	chr14	56291071	+	7.62	7.54	7.97	7.6	7.85	7.88	8.06	8.02	7.77	7.87	7.76	7.74	7.56	7.68	7.56	7.88	7.6	7.78
1416357_a_at	MCAM	NM_023061	chr9	43942740	+	3.85	3.72	4.26	3.82	4.1	4.3	4.25	4.12	3.95	4.06	4.12	3.78	4.17	4.05	4.03	4.41	4.34	3.94
1416358_at	MFSD10	NM_026660	chr5	34976295	-	7.06	6.89	7.04	7.09	7.53	7.96	7.93	7.73	7.24	8.12	6.71	7.04	6.59	6.9	7.07	7.09	7.13	7.23
1416359_at	SNX18	AV344473	chr13	114382387	-	7.78	7.64	7.78	7.76	7.67	8.76	8.83	8.52	8.47	8.49	7.67	7.62	7.32	8.73	8.59	8.77	8.62	8.4
1416360_at	SNX18	AV344473	chr13	114382387	-	5.73	6.47	5.92	5.39	5.6	6.99	7.17	6.87	6.73	6.55	5.74	6.11	5.73	7.2	7.07	6.85	7.05	6.59
1416361_a_at	DYNC1I1	NM_010063	chr6	5675638	+	2.14	2.09	2.07	1.94	2.39	2.13	2.06	2.13	2.25	2.26	1.99	2.19	2.1	1.95	2.18	1.96	2.13	2.17
1416362_a_at	FKBP4	BB456860	chr6	128380124	-	7.81	8.02	8.1	7.43	8.46	8.29	8.24	8.46	8.26	8.25	8.51	8.59	8.47	8.26	8.44	8.6	8.57	8.6
1416363_at	CHARACTER(0)	BB456860	chrcharacter(0)	0	+	5.24	4.9	4.61	5.44	5.11	4.36	4.46	4.41	4.77	4.38	5.27	5.43	5.81	5.12	5.39	5.34	5.13	5.16
1416364_at	HSP90AB1	BI154147	chr17	45704726	-	11.57	11.63	11.66	11.63	11.21	11.75	11.66	11.81	11.99	11.5	11.58	11.61	11.63	11.67	11.68	11.79	11.58	11.59
1416365_at	HSP90AB1	BI154147	chr17	45704726	-	12.01	12.21	12.09	12.26	11.82	12.17	11.98	12.34	12.22	12.01	11.9	12.21	12.18	12.38	12.3	12.25	12.26	12.16
1416366_at	NDUFC2	NM_024220	chr7	104548512	+	10.13	10.07	10.58	10.12	10.47	10.73	10.7	10.82	10.66	10.77	10.39	10.09	10.12	10.32	10.45	10.63	10.41	10.5
1416367_at	1110001J03RIK	NM_025363	chr6	38484860	+	8.27	8.16	8.44	8.16	8.77	8.27	8.2	8.05	8.4	8.4	9.05	8.79	8.79	8.24	8.23	8.39	8.48	8.59
1416368_at	GSTA4	NM_010357	chr9	78039772	+	4.63	4.9	4.73	4.29	5.16	6.84	7.17	6.77	6.37	6.87	4.83	5.14	4.65	9.03	9.26	9.26	9.16	9.46
1416369_at	HIATL1	NM_133680	chr13	65166337	-	8.28	8.72	8.79	8.26	8.18	8.84	8.62	8.61	8.27	8.45	8.09	8.03	8.02	8.2	7.88	7.92	7.63	7.4
1416370_at	ZSCAN21	NM_011757	chr5	138558132	+	6.43	6.56	6.7	6.29	6.41	6.88	6.67	6.59	6.67	6.69	6.64	6.5	6.24	6.7	6.55	6.49	6.63	6.85
1416371_at	APOD	NM_007470	chr16	31296277	-	3.08	3.38	3.14	3.28	3.58	3.18	3.27	3.15	3.58	3.55	3.34	3.1	3.37	2.98	3.35	3.22	3.49	3.61
1416372_at	PTDSS1	NM_008959	chr13	67033765	+	8.62	8.76	8.87	8.26	9.11	8.72	8.7	8.62	8.28	8.69	8.74	8.75	8.58	8.67	8.73	8.84	8.63	8.79
1416373_at	NFS1	NM_010911	chr2	155949372	-	8.32	8.29	8.57	8.25	8.39	8.58	8.51	8.55	8.05	8.48	8.56	8.38	8.23	8.43	8.29	8.36	8.36	8.34
1416374_at	AP3M1	AF242857	chr14	21852964	-	6.36	6.39	6.56	6.36	5.8	6.56	6.34	6.66	7	6.2	6.3	6.14	5.76	6.05	5.85	5.96	5.57	5.58
1416375_at	AP3M1	AF242857	chr14	21852964	-	5.67	5.33	5.08	6.25	4.1	4.98	4.89	4.8	5.51	4.85	5.33	5.29	5.89	5.1	5.02	5.08	4.52	4.75
1416376_at	TMEM97	NM_133706	chr11	78355318	-	5.52	5.02	6.27	5.52	6.18	6.8	6.68	7.29	7.25	6.85	5.55	5.02	4.91	5.35	4.93	5.77	5.43	5.32
1416377_at	PDCD7	NM_016688	chr9	65193874	+	7.53	7.88	7.68	7.39	8.18	7.81	7.79	7.59	6.99	7.76	7.93	7.89	7.73	7.76	7.82	7.92	7.98	7.98
1416378_at	PNKP	NM_021549	chr7	52112550	+	7.54	7.84	7.9	7.46	8.16	7.96	8.1	7.94	8	7.98	8.05	8.05	7.74	7.92	8	8.07	7.9	8.32
1416379_at	PANX1	NM_019482	chr9	14810228	-	9.14	9.42	9.33	8.8	9.8	9.6	9.72	9.45	9.18	9.71	9.39	9.41	9.21	9.44	9.56	9.67	9.65	9.71
1416380_at	MOV10	NM_008619	chr3	104597749	-	6.6	6.77	6.33	5.98	6.76	6.8	6.96	6.82	6.38	6.89	6.52	6.99	6.69	6.91	7.02	6.93	7.31	7.41
1416381_a_at	PRDX5	BC008174	chr19	6981308	-	9.75	9.81	9.89	9.46	10.28	9.97	9.96	9.84	9.46	10.1	10.14	10.15	9.93	10.24	10.21	10.24	10.29	10.4
1416382_at	CTSC	NM_009982	chr7	95426602	+	9.99	10.06	10.33	9.91	9.9	10.2	10.11	10.38	10.41	10.1	9.68	9.72	9.66	9.58	9.66	9.6	9.52	9.37
1416383_a_at	PCX	NM_008797	chr19	4510471	+	4.78	4.96	4.78	4.55	5.45	4.65	4.8	4.9	4.19	5.11	4.8	4.87	4.86	4.57	5.04	4.77	5.22	5.23
1416384_a_at	COPE	NM_021538	chr8	72826683	+	10.13	10.26	10.44	9.88	10.8	10.49	10.54	10.51	10.52	10.7	10.55	10.62	10.43	10.52	10.58	10.61	10.65	10.89
1416385_a_at	M6PR	NM_010749	chr6	122259027	+	10.29	10.29	10.44	10.34	9.81	10.76	10.68	10.85	10.72	10.55	10.07	10.09	10.07	10.38	10.25	10.27	9.95	9.89
1416386_a_at	M6PR	NM_010749	chr6	122259027	+	7.71	7.73	8.19	7.94	7.64	8.57	8.45	8.97	8.56	8.53	7.71	7.44	7.43	7.71	7.72	7.94	7.55	7.73
1416387_at	PIP4K2C	NM_054097	chr10	126634123	-	8.24	8.19	8.14	8.29	8.17	8.3	8.44	8.09	8.1	8.24	7.77	7.96	7.83	8.34	8.36	8.39	8.51	8.56
1416388_at	PIP4K2C	NM_054097	chr10	126634123	-	4.72	4.17	4.44	4.82	4.85	4.57	4.89	5.03	4.68	5.1	4.36	4.53	4.61	4.74	4.89	4.82	4.67	4.96
1416389_a_at	RCBTB2	NM_134083	chr14	73542316	+	7.93	8.14	8.11	7.78	7.97	8.17	8.09	8.1	7.96	8.32	8.39	8.21	8.23	7.75	7.52	7.65	7.48	7.67
1416390_at	RCBTB2	NM_134083	chr14	73542316	+	5.71	5.62	5.64	5.85	5.01	5.56	5.54	5.55	5.34	5.48	5.75	5.28	5.23	5.81	4.97	5.04	4.52	4.49
1416391_at	PTCD1	NM_133735	chr5	145908246	-	6.43	6.8	6.42	5.89	7.03	6.39	6.54	6.29	6.33	6.54	6.65	7.2	6.61	7.04	6.89	6.62	7.12	7.04
1416392_a_at	ATP6V0C	NM_009729	chr17	24300832	-	10.81	11.03	10.67	10.61	11.05	10.96	11.01	10.8	10.62	11.01	10.98	11.22	11.19	10.99	11.07	11.03	11.12	11.25
1416393_at	EMG1	NM_013536	chr6	124654388	-	11.82	12.07	12.1	11.66	12.32	11.75	11.69	11.77	11.7	11.84	12.34	12.34	12.22	12.03	12.09	12.14	12.02	12.24
1416394_at	BAG1	NM_009736	chr4	40883431	-	9.27	9.33	9.62	9.17	9.56	9.71	9.67	9.84	9.91	9.63	9.32	9.3	9.2	9.25	9.38	9.42	9.32	9.42
1416395_at	GUK1	BC024625	chr11	58997356	-	8	8.21	8.29	7.66	8.84	8.24	8.12	8.13	7.99	8.34	8.76	8.68	8.51	8.69	8.67	8.83	8.73	9.09
1416396_at	SNX4	NM_080557	chr16	33251541	+	3.55	3.65	3.37	3.75	3.63	3.52	3.42	3.52	3.32	3.85	3.6	3.64	4.14	3.62	3.66	3.79	3.6	3.65
1416397_at	MESDC1	BB474887	chr7	91029004	-	5.44	5.41	5.21	5.16	5.82	5.52	5.63	5.55	5.73	5.67	4.99	5.12	5.33	5.14	5.48	5.44	5.63	5.51
1416398_at	MESDC1	BB474887	chr7	91029004	-	3.46	3.36	3.17	3.37	3.53	3.42	3.1	3.48	3.65	3.4	3.54	3.59	3.36	2.91	3.29	3.36	3.22	3.14
1416399_a_at	HMOX2	NM_010443	chr16	4726360	+	9.38	9.49	9.58	9.05	9.54	9.65	9.7	9.7	9.37	9.65	9.67	9.69	9.49	9.71	9.88	9.75	9.79	9.82
1416400_at	PYCRL	NM_025412	chr15	75746892	-	6.81	6.8	7.17	6.57	7.54	7.33	7.38	7.57	6.83	7.54	7.25	6.97	6.53	6.96	7.19	7.24	7.18	7.46
1416401_at	CD82	NM_007656	chr2	93259272	-	11	11.09	11.25	11.29	11.71	11.08	11.14	10.99	10.47	11.39	10.69	10.47	10.66	11.06	10.82	10.74	10.89	11.03
1416402_at	ABCB10	AV382118	chr8	126476358	-	5.83	5.7	6.1	6.29	6.28	5.86	5.81	5.65	5.82	5.85	4.9	4.8	5.23	5.16	5.19	5.22	5.21	5.51
1416403_at	ABCB10	AV382118	chr8	126476358	-	4.76	5.06	4.67	4.95	4.67	4.32	4.57	4.61	4.41	5.11	4.08	3.91	3.75	4.55	4.48	4.12	4.83	4.84
1416404_s_at	CHARACTER(0)	NM_013647	chrcharacter(0)	0	+	14	13.99	14.02	13.99	14.08	13.94	13.92	13.91	13.7	13.89	14.09	14.08	14.07	14	14.04	14.06	14.01	14.05
1416405_at	BGN	BC019502	chrX	70728973	+	4.3	4.24	4.39	4.03	4.34	4.25	4.09	4.3	4.43	4.27	4.58	4.1	4.47	4.36	4.35	4.41	4.38	4.38
1416406_at	PEA15A	AI323543	chr1	174126859	-	6.84	6.89	6.79	6.53	7.1	7.04	7.02	6.77	6.79	7.09	7.27	7.26	7.19	6.5	6.91	7.01	6.75	6.94
1416407_at	PEA15A	AI323543	chr1	174126859	-	7.66	7.75	7.76	7.15	8.21	7.99	8.12	7.91	7.62	8.28	8.21	8.41	8.15	7.74	7.78	7.86	7.85	8.17
1416408_at	ACOX1	AB034914	chr11	116033201	-	6.95	6.64	6.91	6.78	6.8	6.72	6.8	6.53	6.57	6.76	6.8	6.76	6.47	6.72	6.61	6.83	6.72	6.51
1416409_at	ACOX1	AB034914	chr11	116033201	-	5.66	6.06	6.15	6.08	5.87	6.22	6.15	6.13	5.65	6.15	6.17	6.07	5.96	6	6.19	6.07	5.82	6.07
1416410_at	PAFAH1B3	NM_008776	chr7	26080067	-	7.09	7.06	7.52	7.09	7.92	7.57	7.46	7.67	7.4	7.65	6.84	6.55	6.28	7.87	7.85	7.92	7.82	7.93
1416411_at	GSTM2	NM_008183	chr3	107784619	-	2.14	1.77	2.24	1.88	1.99	2.07	2.15	2.12	2	1.98	2.37	1.89	1.8	2.03	2.46	2.24	2.24	2.08
1416412_at	NSMAF	NM_010945	chr4	6323353	-	8.1	8.41	8.43	8.51	8.02	8.03	8.03	7.92	7.55	7.92	7.45	7.54	7.53	8.22	7.81	7.73	7.9	8.01
1416413_at	CTSJ	NM_012007	chr13	61101638	-	2.05	2.29	1.92	1.96	2.05	1.92	2.16	2.08	2.01	1.96	2.15	2.13	2	2.15	2.05	2.08	2.28	2.06
1416414_at	EMILIN1	NM_133918	chr5	31216158	+	3.71	4.16	3.68	3.6	4.43	4.13	3.98	4.38	3.32	3.84	4.46	4.74	4.39	4.69	4.83	4.65	4.79	5.36
1416415_a_at	H2AFZ	AY074806	chr3	137527562	+	12.43	12.55	12.96	12.71	12.84	13.53	13.52	13.69	13.5	13.48	12.11	11.92	11.94	13.17	13.17	13.27	13.16	13.17
1416416_x_at	GSTM1	NM_010358	chr3	107815168	-	4.16	4.17	4.09	4.16	4.91	4.38	4.61	4.39	4.58	4.58	4.22	4.73	4.38	4.15	4.79	4.49	4.88	4.97
1416417_a_at	NDUFB7	NM_025843	chr8	86090656	+	11.18	11.01	11.23	11.08	11.61	11.72	11.66	11.52	11.38	11.76	10.92	10.91	10.97	11.04	11.15	11.24	11.27	11.4
1416418_at	GABARAPL1	AF180518	chr6	129483209	+	4.95	4.66	5.68	4.9	5.34	5.54	5.76	5.84	4.21	5.47	3.38	3.23	2.69	5.98	5.77	6.06	5.64	6.02
1416419_s_at	GABARAPL1	AF180518	chr6	129483209	+	6.82	6.56	7.1	6.67	6.83	7.16	7.29	7.13	6.7	7.16	5.69	5.46	5.19	7.23	7.37	7.53	7.44	7.55
1416420_a_at	CHARACTER(0)	NM_011292	chrcharacter(0)	0	+	13.66	13.74	13.75	13.72	13.76	13.55	13.57	13.65	13.39	13.63	13.75	13.74	13.81	13.79	13.79	13.76	13.76	13.77
1416421_a_at	SSB	BG796845	chr2	69699618	+	7.76	7.56	7.64	7.76	6.38	7.55	6.92	8.04	8.61	7.58	7.41	7.33	7.3	7.51	7	6.92	6.44	6.66
1416422_a_at	SSB	BG796845	chr2	69699618	+	7.66	7.25	7.53	8.37	5.82	7.15	6.73	7.81	7.67	7.07	6.84	6.84	6.94	7.11	6.57	6.58	6.13	6.03
1416423_x_at	SSB	BG796845	chr2	69699618	+	6.86	6.49	6.47	7.21	5.06	6.29	6.14	6.69	6.2	5.98	6.13	6.04	6.15	6.34	5.78	5.7	5.41	5.19
1416424_at	PLIN3	BC011116	chr17	56418384	-	7.7	7.64	7.6	7.35	8.24	7.28	7.17	7.37	7.34	7.49	7.55	7.76	7.46	7.58	7.62	7.52	7.73	7.8
1416425_at	PEX19	NM_023041	chr1	174056885	+	6.75	6.84	6.91	6.47	7.15	7.13	7.19	7	6.41	7.21	7.05	7.09	6.77	6.91	6.75	7.1	6.87	7.35
1416426_at	RAB5A	NM_025887	chr17	53618558	+	9.16	9.01	9.08	9.37	8.33	9.02	8.81	8.99	8.91	8.85	8.75	8.55	8.64	8.96	8.48	8.67	8.39	8.05
1416427_at	CCNI	NM_017367	chr5	93610958	-	11.64	12.33	11.74	11.02	11.68	11.56	11.46	11.32	11.3	11.43	11.7	11.86	12.07	12.04	12.02	11.75	11.74	11.88
1416428_at	THAP11	NM_021513	chr8	108379002	+	8.03	8.27	8.23	7.61	8.55	8.21	8.24	8.1	7.78	8.43	8.38	8.41	8.3	8.33	8.42	8.48	8.49	8.52
1416429_a_at	CAT	NM_009804	chr2	103294060	-	8.99	9.36	9.32	8.9	8.81	9.18	9	9.03	8.5	9.08	9.05	9.06	9.03	9.53	8.93	8.86	8.97	8.7
1416430_at	CAT	NM_009804	chr2	103294060	-	9.01	9.12	9.25	8.76	8.76	9.21	9.06	9.09	8.53	9.01	8.93	8.95	9.02	9.22	8.99	8.97	8.85	8.72
1416431_at	TUBB6	NM_026473	chr18	67550384	+	3.44	3.7	3.84	3.47	4.25	4.32	4.57	4.45	4.2	4.37	3.79	3.45	3.86	3.69	3.97	3.86	3.77	3.79
1416432_at	PFKFB3	NM_133232	chr2	11393061	-	7.06	7.38	7.37	7.02	7.25	7.09	7.07	6.87	6.81	7.15	7.15	6.88	6.74	7.25	7.06	7.07	7.07	7.09
1416433_at	RPA2	BC004578	chr4	132324274	+	8.47	8.56	9.05	8.19	9.06	9.29	9.21	9.31	8.81	9.27	8.45	8.34	8	8.44	8.45	8.64	8.47	8.74
1416434_at	BCL2L10	NM_013479	chr9	75195564	+	2.82	2.93	2.79	2.72	2.94	3.08	2.72	3.01	3.06	3.12	3.06	2.82	2.75	2.56	3	2.88	2.85	3.08
1416435_at	LTBR	NM_010736	chr6	125256588	-	4.28	4.24	4.27	3.86	4.51	4.3	4.1	4.25	4.45	4.25	4.12	3.99	4.3	4.38	4.51	4.2	4.45	4.67
1416436_a_at	UQCC	NM_018888	chr2	155672630	-	6.02	5.98	6.38	5.61	6.5	6.25	6.08	6.33	5.37	6.31	6.58	6.46	6.33	6.48	6.29	6.5	6.53	6.72
1416437_a_at	MAPK8IP3	AF262046	chr17	25034451	-	4.27	4.56	4.01	4.03	4.26	3.95	4.06	4.05	4.13	4	4.22	4.21	4.16	4	4.12	4.28	4.28	4.41
1416438_at	PUF60	NM_133691	chr15	75900613	-	10.18	10.37	10.17	10.04	10.6	10.26	10.35	10.1	9.92	10.38	10.38	10.65	10.47	10.37	10.48	10.48	10.4	10.6
1416439_at	DCTPP1	NM_023203	chr7	134400475	-	8.46	8.41	8.78	8.48	9.16	9.55	9.53	9.69	9.62	9.62	8.25	8.16	7.95	8.46	8.53	8.56	8.71	8.93
1416440_at	CD164	NM_016898	chr10	41239305	+	10.89	11.04	10.99	10.88	10.46	10.62	10.67	10.76	10.74	10.4	11	10.86	10.86	10.86	10.63	10.63	10.32	10.12
1416441_at	PGCP	BB468025	chr15	33012883	+	4.32	4.29	5.41	4.56	5.49	4.28	4.15	3.96	3.82	4.39	3.77	3.82	3.72	5.15	4.63	5.26	4.09	5.19
1416442_at	IER2	NM_010499	chr8	87185229	-	9.92	10.2	10.15	9.66	10.82	9.77	9.89	9.92	9.88	10.06	10.75	10.62	10.4	10.29	10.21	10.52	10.29	10.72
1416443_a_at	SAE1	NM_019748	chr7	16912402	-	9.06	9.14	9.48	8.91	9.36	9.53	9.44	9.8	9.16	9.43	9.13	9.12	8.83	8.7	8.96	9.15	9.02	9.1
1416444_at	ELOVL2	NM_019423	chr13	41277750	-	2.27	2.33	2.38	2.22	2.27	2.11	2.28	2.45	2.35	2.2	2.16	2.43	2.27	2.36	2.29	2.29	2.18	2.17
1416445_at	FAM98A	NM_133747	chr17	75936425	-	8.06	8.01	8.3	8.39	7.96	8.17	8.05	8.3	7.72	8.02	8.04	8.01	7.89	7.84	7.77	7.98	7.61	7.61
1416446_at	TMEM30A	BE986812	chr9	79616750	-	8.43	8.19	8.39	8.88	7.4	8.09	7.79	8.44	8.76	8.08	7.9	7.67	7.41	7.85	7.35	7.2	6.81	6.56
1416447_at	TMEM30A	BE986812	chr9	79616750	-	8.25	8.21	8.24	8.55	6.77	8.07	7.51	8.39	8.05	7.94	7.57	7.74	7.47	8.06	7.3	7	6.77	6.38
1416448_at	ITPA	NM_025922	chr2	130493576	+	7.95	7.9	8.48	7.72	8.11	8.49	8.58	8.8	8.72	8.7	7.74	7.81	7.53	7.96	7.87	8.01	8.07	8.06
1416449_x_at	STXBP2	BC008102	chr8	3631159	+	7.57	7.96	7.62	7.25	7.96	7.89	8.07	7.75	7.66	7.93	7.8	7.92	7.78	7.81	8.01	7.84	7.94	8.25
1416450_at	TAF8	NM_022015	chr17	47624998	-	5.78	6.08	5.93	5.94	6.49	6.09	5.96	5.96	5.09	6.12	5.96	6.36	6.28	6.29	6.24	6.09	6.26	6.19
1416451_s_at	TAF8	NM_022015	chr17	47624998	-	7.3	7.56	7.13	7.4	7.81	7.47	7.46	7.04	6.81	7.37	7.7	7.82	7.51	7.86	7.62	7.65	7.62	7.85
1416452_at	OAT	BC008119	chr7	139749157	-	8.54	8.78	8.95	8.25	8.89	8.65	8.63	8.68	8.37	8.53	9.17	9.07	8.94	9.02	8.96	9.17	8.9	8.89
1416453_x_at	CHARACTER(0)	NM_011295	chrcharacter(0)	0	+	13.6	13.58	13.57	13.56	13.67	13.56	13.61	13.6	13.67	13.63	13.61	13.59	13.55	13.59	13.58	13.61	13.61	13.61
1416454_s_at	ACTA2	NM_007392	chr19	34315580	-	4.71	4.57	4.62	4.33	5.31	4.17	4.47	4.5	4.67	4.24	4.53	4.39	4.58	4.44	4.62	4.61	4.61	4.59
1416455_a_at	CRYAB	NM_009964	chr9	50560862	+	2.79	2.75	2.63	2.42	2.53	2.77	3.05	3.18	2.8	2.94	3	2.79	2.65	2.51	2.75	2.85	3.37	2.83
1416456_a_at	CHIA	BC011134	chr3	105916299	+	3.06	3.09	3	2.81	2.94	3.23	3.26	3.25	3.33	3.42	3.16	2.82	2.91	2.93	3.35	3.11	3.51	3.31
1416457_at	DDAH2	NM_016765	chr17	35196045	+	5.27	5.37	5.65	5.13	5.65	5.58	5.83	5.81	5.78	5.94	5.55	5.56	5.12	5.52	5.56	5.17	5.76	5.34
1416458_at	ARF2	NM_007477	chr11	103828184	+	5.88	6.24	6.17	5.54	5.98	6.2	6.2	6.08	5.36	5.96	6.25	6.18	5.97	5.9	6.05	6.03	5.92	6.16
1416459_at	ARF2	NM_007477	chr11	103828184	+	3.83	4.2	4.57	3.96	3.94	4.12	3.95	4.09	3.92	4.46	4.84	4.6	4.42	3.83	4.31	3.98	3.88	4.04
1416460_at	MIOX	NM_019977	chr15	89164903	+	3.98	3.71	3.86	3.64	4.11	3.76	4.04	3.95	3.56	3.77	4.07	3.9	4.01	4.17	4.36	4.19	4.57	4.05
1416461_at	CAPRIN1	BE981338	chr2	103607263	-	10.57	10.67	10.7	10.66	10.01	10.68	10.63	10.82	10.44	10.32	10.49	10.52	10.45	10.57	10.51	10.46	9.94	9.77
1416462_at	CAPRIN1	BE981338	chr2	103607263	-	9.7	9.78	9.96	9.76	9.21	9.88	9.74	10.13	10.25	9.6	9.71	9.46	9.42	9.59	9.55	9.65	8.98	9.11
1416463_at	CAPRIN1	BE981338	chr2	103607263	-	4.7	4.62	4.57	4.53	4.09	4.63	4.88	4.64	3.92	4.68	4.4	4.51	4.59	4.55	4.73	4.72	4.28	4.36
1416464_at	SLC4A1	NM_011403	chr11	102210133	-	2.62	2.56	2.58	2.83	2.74	2.6	2.6	2.55	3.87	2.6	2.36	2.5	2.99	2.63	2.79	2.5	2.5	2.57
1416465_a_at	VAPA	BB037317	chr17	65929393	-	10.56	10.62	10.7	10.54	10.17	10.27	10.31	10.28	9.93	10.11	10.67	10.69	10.7	10.67	10.46	10.48	10.36	10.14
1416466_at	VAPA	BB037317	chr17	65929393	-	10.35	10.59	10.57	10.27	10.24	10.22	10.2	10.34	10.31	10.08	10.69	10.54	10.61	10.51	10.37	10.41	10.31	10.23
1416467_at	DDX3X	L25126	chrX	12858147	+	8.62	8.7	8.48	8.74	8.02	8.39	8.27	8.88	8.94	8.33	8.79	8.58	8.64	8.49	8.24	8.16	7.83	7.9
1416468_at	ALDH1A1	NM_013467	chr19	20676471	+	2.09	2.02	2.2	1.81	2.49	2.04	2.31	2.16	2.82	1.92	1.92	2.15	2.3	1.87	1.94	2.21	1.92	2.05
1416469_at	LUZP1	BB705823	chr4	136025675	+	6.07	6.12	6.18	5.79	5.72	6.12	6.06	6.29	5.4	6.01	5.57	5.39	5.4	5.41	5.42	5.32	5.75	5.8
1416470_a_at	RPN1	NM_133933	chr6	88034466	+	9.76	9.72	9.9	9.63	9.97	10.07	10.18	10.33	10.11	10.05	9.57	9.69	9.47	9.63	9.83	9.88	9.74	9.77
1416471_at	CEPT1	NM_133869	chr3	106305177	-	9.94	10.07	10.1	9.62	9.57	9.36	9.43	9.28	9.45	9.16	10.15	9.98	9.96	9.81	9.77	9.9	9.48	9.6
1416472_at	SYAP1	NM_025932	chrX	159294776	-	8.24	8.11	8.38	8.38	7.23	8.16	7.88	8.35	8.75	7.91	7.72	7.64	7.45	7.75	7.5	7.54	6.75	6.76
1416473_a_at	IGDCC4	NM_020043	chr9	64949301	+	3.11	2.86	2.84	3.13	3.53	2.94	3.1	2.95	3	2.56	3.26	2.72	3.32	3.02	3.36	3.08	3.23	3.14
1416474_at	IGDCC4	NM_020043	chr9	64949301	+	2.22	2.09	1.91	1.94	2.09	2.04	2.15	1.96	1.87	2.01	2.12	2.13	2.24	2.08	1.85	2.17	2.1	2.12
1416475_at	UBE2D2	NM_019912	chr18	35931212	+	7.26	7.63	7.26	7.05	7.57	7.94	7.83	7.93	7.4	8.15	7.56	7.61	7.87	8.02	7.81	7.67	7.82	8.05
1416476_a_at	UBE2D2	NM_019912	chr18	35931212	+	10.38	11.03	10.81	10.52	10.63	10.94	10.76	10.7	9.72	10.82	10.93	10.8	11.01	11.49	10.88	10.89	10.95	10.82
1416477_at	UBE2D2	NM_019912	chr18	35931212	+	10.12	10.33	10.14	9.86	10.16	10.45	10.47	10.24	9.69	10.44	10.43	10.29	10.42	10.63	10.44	10.52	10.45	10.38
1416478_a_at	MDH2	NM_008617	chr5	136254518	+	11.28	11.48	11.45	10.84	11.79	11.72	11.81	11.81	11.5	11.83	11.58	11.6	11.53	11.51	11.59	11.71	11.66	11.75
1416479_a_at	TMEM14C	NM_025387	chr13	41111618	+	9.49	9.59	9.91	9.39	10.09	10.17	10.1	10.14	10.02	10.24	9.74	9.65	9.49	9.56	9.6	9.76	9.72	9.88
1416480_a_at	CHARACTER(0)	NM_019814	chrcharacter(0)	0	+	10.33	10.28	10.46	10.15	10.64	10.67	10.61	10.66	10.17	10.74	10.19	10.23	10.02	10.03	10.04	10.01	10.34	10.24
1416481_s_at	HIGD1A	NM_019814	chr9	121757677	-	5.71	5.28	5.93	5.94	5.51	5.63	5.54	5.57	4.68	5.5	5.82	5.27	5.42	5.5	5.71	5.34	5.46	5.62
1416482_at	TTC3	BB833716	chr16	94592345	+	6.25	6.09	5.82	6.31	5.52	5.16	4.96	5.28	5.09	4.94	6.05	6.47	6.18	6.3	6.28	6.01	5.88	5.53
1416483_at	TTC3	BB833716	chr16	94592345	+	7.74	7.4	7.2	8	6.58	6.34	6.15	6.32	7.03	5.97	7.58	7.74	7.55	7.52	7.35	7.25	6.77	7.03
1416484_at	TTC3	BB833716	chr16	94592345	+	6.44	6.76	5.96	6.94	5.34	5.3	5.27	5.34	5.16	5.08	6.2	6.66	6.4	7.18	6.61	6.29	6.13	5.99
1416485_at	TIMM23	NM_016897	chr14	32993351	-	10.32	10.45	10.65	9.96	10.74	10.54	10.53	10.63	10.85	10.59	10.54	10.46	10.4	10.16	10.21	10.32	10.23	10.35
1416486_at	AIMP1	NM_007926	chr3	132323461	-	9.32	9.44	9.58	9.18	9.09	9.71	9.57	9.7	9.84	9.54	9.47	9.3	9.16	9.52	9.5	9.6	9.41	9.51
1416487_a_at	YAP1	NM_009534	chr9	7932002	-	3.39	3.38	3.85	3.18	3.72	3.74	3.33	3.47	3.4	3.67	3.56	3.48	3.91	3.44	3.38	3.43	3.65	3.81
1416488_at	CCNG2	U95826	chr5	93696598	+	9.9	9.81	9.91	9.63	9.6	10.08	10.07	9.93	10.2	9.99	9.81	9.48	9.43	9.88	9.74	9.87	9.62	9.46
1416489_at	PI4K2B	NM_025951	chr5	53132812	+	4.46	4.57	4.84	5.22	4.37	4.71	4.72	5.21	4.41	4.46	4.05	4.22	4.12	4.18	4.1	4.77	3.94	3.98
1416490_at	TMED6	NM_025458	chr8	109585383	-	2.47	2.28	1.89	1.96	2.13	2.39	2.36	2.08	2.22	2.43	2.13	2.1	2.22	2.03	2.27	1.91	2.05	1.96
1416491_at	NUMBL	NM_010950	chr7	28043779	+	4.7	5.1	5.07	4.66	5.04	5	5	4.84	4.67	5.49	4.91	5.03	5.31	5	5.13	5.03	5.6	5.26
1416492_at	CCNE1	NM_007633	chr7	38883002	-	6.51	6.52	6.95	6.36	7.22	7.89	7.75	7.76	7.5	7.88	5.81	6.01	5.36	5.6	5.85	5.46	6.02	6.56
1416493_at	DDOST	NM_007838	chr4	137860652	+	10.25	10.69	10.31	9.83	10.88	10.51	10.59	10.57	10.6	10.71	10.58	10.67	10.52	10.57	10.7	10.61	10.62	10.88
1416494_at	NDUFS5	NM_134104	chr4	123389952	-	8.98	9.03	9.19	8.92	9.23	9.44	9.08	9.35	9.32	9.46	9.35	9.15	9.21	9.06	9.04	9.16	9.28	9.4
1416495_s_at	NDUFS5	NM_134104	chr4	123389952	-	9.98	10.1	10.09	9.96	10.12	10.45	10.13	10.37	10.12	10.52	10.25	10.15	10.3	10.2	10.2	10.14	10.29	10.62
1416496_at	MRFAP1	BC010209	chr5	37186105	-	10.51	10.67	10.71	10.22	10.75	10.66	10.67	10.57	10.6	10.56	10.7	10.59	10.51	10.71	10.65	10.79	10.72	10.78
1416497_at	PDIA4	J05186	chr6	47746139	-	8.33	8.28	8.55	8.29	8.67	8.78	8.85	8.86	9.05	8.77	8.47	8.04	8.28	8.43	8.52	8.59	8.44	8.58
1416498_at	PPIC	NM_008908	chr18	53565994	-	7.38	6.94	7.98	7.22	7.68	6.24	6.07	6.55	5.83	6.16	7.02	6.66	6.64	5.52	5.41	5.7	5.58	5.55
1416499_a_at	DCTN6	NM_011722	chr8	35153476	-	10.27	10.61	10.77	10.32	10.6	10.85	10.61	10.63	10.27	10.84	10.74	10.49	10.62	10.92	10.37	10.61	10.67	10.54
1416500_at	SACM1L	NM_030692	chr9	123438999	+	9.09	8.79	8.95	9.19	8.18	9.19	9.01	9.24	9.4	8.93	8.77	8.58	8.47	8.98	8.61	8.63	8.26	8.06
1416501_at	PDPK1	NM_011062	chr17	24210646	-	8.62	8.8	8.37	8.71	8.21	8.46	8.35	8.4	8.8	8.31	8.41	8.68	8.74	8.51	8.36	8.12	8	7.91
1416502_a_at	PREB	NM_016703	chr5	31254039	-	7.95	8.03	8.01	7.95	8.3	8.12	8.17	8.14	8.22	8.1	8.12	8.28	8.12	7.94	8.16	8.21	8.39	8.43
1416503_at	LXN	NM_016753	chr3	67261920	-	9.51	9.15	9.56	9.41	9.68	9.85	9.61	9.79	9.95	9.89	7.27	7.35	7.32	8.85	9.06	8.9	9.22	9.18
1416504_at	ULK1	AF072370	chr5	111213507	-	4.86	4.97	4.67	4.6	5.1	4.68	4.77	4.91	4.69	4.92	4.44	4.76	4.81	4.69	4.92	4.77	4.9	5.05
1416505_at	NR4A1	NM_010444	chr15	101097276	+	8.11	8.44	8.02	8.45	8.72	8.86	8.99	8.72	8.69	9.15	7.95	8.5	8.12	9.37	9.42	9.17	9.53	9.39
1416506_at	PSMA6	NM_011968	chr12	56499811	+	10.97	11.17	11.32	10.72	11.24	11.36	11.18	11.39	11.36	11.34	11.22	11.15	11.17	11.29	11.22	11.28	11.21	11.36
1416507_at	CNPY2	NM_019953	chr10	127759514	+	3.06	3.25	3.22	3.26	3.38	3.2	3.57	3.35	3.07	3.53	3.29	3.41	3.37	4.08	3.48	3.71	3.41	3.59
1416508_at	MED28	AK005130	chr5	45911467	+	10.34	10.47	10.57	9.95	10.72	10.37	10.39	10.25	10.56	10.37	10.84	10.7	10.58	10.39	10.61	10.69	10.58	10.63
1416509_at	TM9SF3	AV061337	chr19	41285331	-	10.39	10.29	10.28	10.59	9.67	10.2	10.11	10.14	9.77	9.87	9.92	9.86	9.88	9.96	9.7	9.79	9.39	9.26
1416510_at	MRPL4	NM_023167	chr9	20807180	+	9.3	9.45	9.28	8.88	9.58	9.7	9.59	9.62	9.56	9.8	9.37	9.49	9.41	9.35	9.46	9.37	9.55	9.79
1416511_a_at	CDC42EP4	NM_020006	chr11	113588163	-	4.55	4.9	4.53	4.45	4.8	4.69	4.96	4.54	4.17	4.51	5.03	5.12	4.98	5.03	5.13	5.32	5.02	5.08
1416512_at	NUBP2	NM_011956	chr17	25019555	-	8.24	8.4	8.68	7.91	9.04	8.83	8.82	8.96	8.41	9.02	8.66	8.45	8.13	8.54	8.45	8.68	8.59	8.81
1416513_at	LAMB2	BC026051	chr9	108382192	+	3.07	2.89	3.03	2.92	2.96	3.33	3	3.46	3.39	3.31	2.88	2.9	3.18	3.43	3.51	3.74	3.41	3.59
1416514_a_at	FSCN1	NM_007984	chr5	143722033	+	4.47	4.61	4.28	4.63	5.01	4.27	4.54	4.97	4.09	3.11	6.03	5.94	5.02	3.66	3.78	3.2	4.14	4.06
1416515_at	FSCN1	NM_007984	chr5	143722033	+	2.88	2.79	2.94	2.66	2.57	2.72	2.44	2.84	2.8	2.67	3.23	3.13	2.98	2.87	3.22	3.04	2.76	2.84
1416516_at	FSCN1	NM_007984	chr5	143722033	+	4.77	4.67	4.74	4.56	5.04	4.92	5	5.14	4.86	5.13	4.68	4.54	4.69	5.16	5.29	5.07	5.2	5.53
1416517_at	PNPLA6	NM_015801	chr8	3515383	+	5.85	6.01	5.95	6.35	6.14	5.91	6.13	5.79	5.53	5.95	5.75	6.32	6.12	6.37	6.49	6.56	6.65	6.56
1416518_at	H1FOO	NM_138311	chr6	115894956	+	4.08	3.73	3.6	3.55	4.17	3.84	3.81	4.35	3.93	3.97	3.81	3.48	3.95	3.74	4.2	3.82	3.98	4.02
1416519_at	CHARACTER(0)	NM_018730	chrcharacter(0)	0	+	13.88	13.87	13.9	13.83	13.99	13.88	13.86	13.76	13.71	13.9	13.96	13.95	13.88	13.95	13.98	14	13.99	14.04
1416520_x_at	CHARACTER(0)	NM_018730	chrcharacter(0)	0	+	13.34	13.33	13.2	13.28	13.53	13.03	13.11	12.96	12.89	13.18	13.46	13.47	13.4	13.48	13.5	13.57	13.57	13.6
1416521_at	SEPW1	NM_009156	chr7	16502556	-	7.62	7.73	6.87	7.26	7.46	7.89	7.81	7.72	7.06	8.12	7.71	8.26	8.12	7.69	7.87	7.53	7.85	8.26
1416522_a_at	GRCC10	NM_013535	chr6	124689201	-	11.87	11.86	11.89	11.73	12.33	11.55	11.65	11.47	11.23	11.78	12.44	12.38	12.31	11.87	12.05	12.16	12.04	12.25
1416523_at	RNASE1	NM_011271	chr14	51764676	-	3.1	2.99	3.16	2.71	3.1	3.52	3.03	3.42	3.17	3.26	3.09	2.7	3.1	2.83	2.94	3.1	3.04	3.1
1416524_at	SPOP	BB815380	chr11	95275396	+	10.01	10.12	9.92	10.55	9.38	9.58	9.63	9.64	9.54	9.36	9.97	10.1	10.43	10.09	9.81	9.5	9.54	9.39
1416525_at	SPOP	BB815380	chr11	95275396	+	7.87	8.3	7.96	8.63	7.52	7.8	7.51	7.87	7.84	7.55	8.04	8.52	8.54	8.46	8.02	7.64	7.86	7.96
1416526_a_at	PARK7	BC002187	chr4	150271241	-	11.03	11.03	11.15	10.8	11.49	11.22	11.16	11.18	11.23	11.34	11.59	11.49	11.39	11.38	11.55	11.63	11.54	11.72
1416527_at	RAB32	NM_026405	chr10	10264836	-	4.6	4.97	5.05	4.41	4.6	4.97	4.67	4.95	4.09	4.9	4.81	4.92	4.89	5.29	4.99	5.15	4.73	4.8
1416528_at	SH3BGRL3	NM_080559	chr4	133683320	-	12.49	12.48	12.39	12.56	12.78	12.49	12.52	12.39	12.68	12.72	12.52	12.57	12.5	12.24	12.35	12.35	12.33	12.5
1416529_at	EMP1	U25633	chr6	135312948	+	7.55	7.77	8.64	7.8	7.91	6.4	5.96	6.5	5.54	6.04	4.74	4.33	4.36	4.49	4.02	4.14	4.45	4.03
1416530_a_at	PNP	BC003788	chr14	51563977	+	9.39	9.6	9.97	9.16	9.87	10.21	10.18	10.22	9.85	10.1	9.07	9.02	8.87	9.68	9.64	9.66	9.78	9.83
1416531_at	GSTO1	NM_010362	chr19	47929478	+	6.91	6.98	7.31	6.67	7.58	8.6	8.67	8.47	8.32	8.44	7.11	7.17	6.96	9.22	9.54	9.62	9.39	9.49
1416532_at	TRRAP	NM_133901	chr5	145529660	+	8.86	8.87	8.45	8.77	8.5	8.73	8.68	8.55	8.34	8.48	8.53	9.08	8.71	8.86	8.83	8.78	8.94	8.86
1416533_at	EGLN2	NM_053208	chr7	27943676	-	8.35	8.63	8.41	8.02	8.99	8.45	8.43	8.2	7.94	8.48	8.77	9.06	8.86	8.66	8.73	8.7	8.81	9.05
1416534_at	DPF2	NM_011262	chr19	5897134	-	9.53	9.71	9.4	9.33	9.78	9.56	9.64	9.35	9.11	9.63	9.39	9.64	9.6	9.82	9.85	9.8	10	9.95
1416535_at	MCRS1	BC003746	chr15	99073248	-	8.4	8.69	8.25	8.07	8.97	8.72	8.76	8.36	8.53	8.76	8.97	9.07	8.73	8.69	8.8	8.82	8.87	9.13
1416536_at	MUM1	NM_023431	chr10	79689342	+	8.08	8	8.17	8.4	8.09	8.23	8.18	8.1	7.6	8.18	8.39	8.42	8.24	8.37	8.23	8.28	8.47	8.58
1416537_at	CRELD1	NM_133930	chr6	113433562	+	5.04	5.17	5.13	4.87	5.4	5.39	5.34	5.16	4.23	5.16	5.28	5.24	5.08	5.35	5.54	5.55	5.61	6.11
1416538_at	SIAE	NM_011734	chr9	37421431	+	5.71	5.61	5.81	5.29	5.08	5.85	5.55	5.57	5	5.62	5.87	5.53	5.07	5.74	5.7	6.06	6.03	5.51
1416539_at	SIAE	NM_011734	chr9	37421431	+	5.94	5.69	5.86	5.49	5.63	5.65	5.8	5.56	5.2	5.55	5.75	5.75	5.35	6.29	5.78	5.98	5.84	5.56
1416540_at	HGS	BC003239	chr11	120328948	+	7.63	7.83	7.62	7.31	7.81	7.67	7.93	7.47	7.53	7.73	7.6	8.06	7.89	7.89	7.97	7.9	8.2	8.26
1416541_at	CLPB	NM_009191	chr7	108812281	+	5.81	6.24	6.26	5.39	6.05	5.81	5.93	5.86	5.43	5.91	6.03	6.18	5.52	5.67	5.73	5.86	5.76	6.35
1416542_at	PHF1	NM_009343	chr17	27070071	+	6.72	6.85	6.28	7.63	6.95	6.57	6.41	6.14	5.58	6.52	7.24	7.88	7.58	7.4	7.4	6.94	7.41	7.46
1416543_at	NFE2L2	NM_010902	chr2	75513575	-	8.32	8.59	8.29	8.02	8.06	7.48	7.33	7.44	7.1	7.3	8.94	8.94	8.93	7.79	7.44	7.35	7.4	7.41
1416544_at	EZH2	NM_007971	chr6	47480274	-	8.77	8.53	9.05	9.17	8.06	9.43	9.34	9.7	9.79	9.05	7.25	7.28	6.99	7.92	7.65	7.65	7.64	7.5
1416545_at	ZDHHC7	NM_133967	chr8	122604994	-	7.68	8.02	7.66	7.54	8.25	7.98	8.12	7.92	7.65	8.04	7.99	8.14	8.06	7.74	8.01	8	8.03	8.25
1416546_a_at	RPL6	NM_011290	chr5	121654509	+	13.54	13.62	13.66	13.51	13.6	13.44	13.5	13.5	13.52	13.43	13.63	13.63	13.53	13.59	13.59	13.65	13.59	13.62
1416547_at	NDUFB3	NM_025597	chr1	58643442	+	10.24	9.97	10.33	10.09	10.22	10.44	10.36	10.45	10.28	10.29	10.29	10.2	10.22	10.2	10.31	10.44	10.32	10.45
1416548_at	SLC35B4	BB320416	chr6	34105878	-	6.63	6.43	6.33	6.16	6.58	6.73	6.68	6.63	5.4	6.69	6.59	6.62	6.23	6.73	6.42	6.71	6.68	6.64
1416549_at	SLC35B4	BB320416	chr6	34105878	-	6.38	6.41	6.29	6.24	6.54	6.54	6.53	6.47	6.18	6.53	6.6	6.67	6.28	6.73	6.71	6.73	6.53	6.52
1416550_at	SLC35B4	BB320416	chr6	34105878	-	6.24	6.38	6.28	6.12	6.63	6.35	6.67	6.36	5.93	6.31	6.63	6.29	6.26	6.24	6.6	6.64	6.43	6.5
1416551_at	ATP2A2	NM_009722	chr5	122906341	-	6.74	6.33	6.24	7.37	5.96	6.82	6.74	6.56	6.55	6.4	6.09	6.24	6.03	6.47	6.29	6.52	6.37	6.11
1416552_at	DPPA5A	NM_025274	chr9	78214860	-	3.9	3.52	3.6	3.07	3.55	3.36	3.5	3.77	3.5	3.9	4.4	3.83	3.86	3.85	3.91	3.9	3.73	3.89
1416553_at	STRA13	NM_016665	chr11	120572254	-	8.41	8.3	7.96	8.15	8.28	8.47	8.38	8.43	8.51	8.67	8.5	8.62	8.58	8.43	8.49	8.28	8.63	8.86
1416554_at	PDLIM1	NM_016861	chr19	40296728	-	9.72	10.05	9.68	9.01	10.1	9.44	9.52	9.33	8.88	9.33	10.84	10.82	10.65	9.78	9.98	9.98	10.08	10.26
1416555_at	EI24	NM_007915	chr9	36586740	-	9.57	9.57	9.72	8.94	9.9	9.46	9.45	9.36	8.83	9.52	9.41	9.2	9.19	9.32	9.25	9.42	9.29	9.41
1416556_at	TSPAN31	NM_025982	chr10	126504345	-	9.74	9.9	9.98	9.37	10.03	9.62	9.62	9.64	9.5	9.71	8.73	8.74	8.6	9.72	9.64	9.61	9.6	9.85
1416557_a_at	EFTUD2	U97079	chr11	102699785	-	8.37	8.58	8.34	8.15	8.72	8.81	8.76	8.73	8.78	8.84	8.5	8.55	8.41	8.66	8.65	8.68	8.77	8.79
1416558_at	MELK	NM_010790	chr4	44313788	+	6.12	6.05	7.09	6.25	6.37	8.05	8.1	8.34	7.69	7.91	3.02	3.51	3.68	5.88	5.86	5.89	6.05	5.76
1416559_at	RRP8	NM_025897	chr7	112880722	-	7	7.47	7.55	6.68	7.36	7.39	7.22	7.34	6.94	7.09	7.63	7.47	7.32	7.33	7.43	7.58	7.35	7.47
1416560_at	SLC13A3	NM_054055	chr2	165230794	-	2.9	3.07	2.83	2.8	3.21	2.69	2.79	2.72	2.75	2.69	2.9	3.05	2.94	2.7	2.83	2.8	3.04	2.66
1416561_at	GAD1	AF326547	chr2	70400220	+	2.16	2.01	2.28	2.09	2.21	2.33	2.39	2.48	2.16	2.17	2.13	2.31	2.17	2.09	2.37	2.28	2.2	2.05
1416562_at	GAD1	AF326547	chr2	70400220	+	3.69	3.83	3.69	3.81	4.01	3.9	4.05	3.98	3.84	4.28	4.16	4.18	4	4.12	4.09	4.05	3.99	4.11
1416563_at	CTPS	NM_016748	chr4	120212472	-	7.99	8.18	8.36	8.03	8.12	8.61	8.53	8.73	8.18	8.33	8.26	8.29	8.21	8.18	8.17	8.26	8.21	8.08
1416564_at	SOX7	NM_011446	chr14	64562542	+	2.13	2.12	2.17	2.23	2.22	1.9	1.83	2.18	1.75	1.85	1.77	1.8	2.28	1.9	2.09	2.08	2.14	2.42
1416565_at	COX6B1	NM_025628	chr7	31401992	-	11.88	11.71	11.96	11.89	12.02	12.09	12.16	12.01	11.95	12.2	11.72	11.71	11.7	11.78	11.93	11.9	11.91	11.99
1416566_at	STRAP	NM_011499	chr6	137683602	+	8.98	9.06	9.19	8.78	9.06	9.35	9.13	9.41	9.5	9.13	9.18	9.05	8.96	9.03	8.97	9.09	8.92	9.02
1416567_s_at	ATP5E	NM_025983	chr2	174286575	-	12.03	12.11	12.01	11.65	12.34	12.09	12.07	11.97	12.02	12.24	12.22	12.32	12.23	12.17	12.25	12.18	12.39	12.49
1416568_a_at	ACIN1	AW228855	chr14	55260997	-	8.62	8.86	8.45	8.8	8.39	8.61	8.45	8.54	8.36	8.5	8.26	9.17	9	8.89	8.88	8.5	8.94	8.74
1416569_at	ACTL6A	NM_019673	chr3	32607467	+	8.52	8.79	9.12	8.37	9.11	9.03	8.86	9.01	8.69	8.93	9.08	8.75	8.63	8.7	8.61	8.86	8.52	8.66
1416570_s_at	GFM1	AK018125	chr3	67234036	+	8.07	8.07	8.14	7.76	7.93	8.16	8.09	8.2	7.82	8.04	7.97	7.9	7.73	7.8	7.78	7.71	7.79	7.77
1416571_at	TRAF4	NM_009423	chr11	77971924	-	3.97	4.07	4.33	4.21	4.06	4.51	4.52	4.47	4.07	4.38	4.53	4.15	3.93	4.4	4.17	4.26	3.89	4.37
1416572_at	MMP14	NM_008608	chr14	55050440	+	3.87	3.58	3.61	3.59	4.04	3.76	3.91	4.06	3.78	3.71	3.83	3.83	4.04	3.85	4.09	3.85	4.32	4.48
1416573_at	POFUT2	BC018194	chr10	76722044	+	3.95	4.63	4.21	4.18	4.38	4.53	4.18	4.32	4.39	4.32	4.6	4.65	3.7	4.49	3.83	4.59	4.28	4.81
1416574_at	TOX4	NM_023434	chr14	52898820	+	8.28	8.63	8.53	7.89	8.55	8.35	8.41	8.33	8.27	8.33	8.41	8.44	8.33	8.65	8.4	8.42	8.38	8.32
1416575_at	CDC45	NM_009862	chr16	18780539	-	5.39	5.4	6.47	5.55	6.29	7.3	7.46	7.64	7.31	7.41	4.44	4.58	4.36	4.64	4.8	5.28	5.2	5.49
1416576_at	SOCS3	NM_007707	chr11	117827402	-	8.95	9.43	8.39	8.74	8.51	9.07	8.89	8.66	9	8.98	8.53	8.74	8.79	9.13	8.74	8.7	9.08	9.22
1416577_a_at	RBX1	NM_019712	chr15	81296745	+	11.17	11.3	11.24	10.92	11.36	11.12	11.32	11.01	10.67	11.27	11.21	11.39	11.56	11.31	11.47	11.29	11.56	11.47
1416578_at	RBX1	NM_019712	chr15	81296745	+	7.4	7.35	7.49	7.88	7.22	7.33	7.27	7.32	6.73	7.32	7.63	7.56	7.5	7.41	7.39	7.24	7.29	7
1416579_a_at	EPCAM	BC005618	chr17	88035318	+	4.88	4.7	5.21	5.13	4.75	7.74	7.73	7.67	6.95	7.59	5.09	4.81	4.69	7.64	7.35	7.52	7.15	7.31
1416580_a_at	STUB1	NM_019719	chr17	25967580	-	9.6	9.84	9.82	9.67	10.16	9.8	9.78	9.94	9.46	9.93	10.37	10.39	10.28	9.94	10.03	10.11	9.95	10.26
1416581_at	WDR5	AV095579	chr2	27370666	+	8.04	8.08	8.06	7.73	8.28	8.01	8.08	7.96	7.47	8.02	8.32	8.47	8.45	8.17	8.19	8.33	8.35	8.44
1416582_a_at	BAD	NM_007522	chr19	7016344	+	7.45	7.48	7.51	7.13	7.83	7.74	7.88	7.71	7.43	8.02	7.35	7.43	7.54	7.53	7.8	7.68	7.88	7.88
1416583_at	BAD	NM_007522	chr19	7016344	+	7.06	7.04	7.25	6.65	7.66	7.82	7.66	7.67	7.5	7.89	6.81	6.71	6.62	7.38	7.36	7.33	7.6	7.75
1416584_at	MAN2B2	NM_008550	chr5	37198051	-	6.13	6.17	5.77	5.54	6.25	5.98	6.06	6.04	5.75	6.19	5.61	5.86	5.57	6.02	6.15	5.99	6.43	6.48
1416585_at	RUVBL1	NM_019685	chr6	88415416	+	8.05	8.19	8.27	7.5	8.4	8.23	8.34	8.36	8.16	8.16	8.33	8.41	8.28	8.48	8.53	8.53	8.52	8.76
1416586_at	ZFP239	NM_008616	chr6	117813094	+	5.14	5.19	5.41	5.05	5.1	4.98	5.25	4.89	5.01	4.87	5.29	5.22	5.14	5.15	5.5	5.56	5.42	5.5
1416587_a_at	XRCC1	NM_009532	chr7	25332168	+	6.87	7.12	6.73	6.77	7.4	7.1	7.39	7.12	6.94	7.35	7.25	7.27	7.35	7.36	7.39	7.37	7.65	7.71
1416588_at	PTPRN	NM_008985	chr1	75243615	-	4.49	4.7	4.56	4.01	4.44	4.38	4.75	4.64	4.62	4.9	4.75	4.66	4.98	4.44	4.84	4.59	5	4.84
1416589_at	SPARC	NM_009242	chr11	55208002	-	3.05	3.25	3.34	2.91	2.89	3.18	2.95	3.57	3.23	3.41	3.11	3.19	2.93	3.14	3.38	3.26	3.51	2.86
1416590_a_at	RAB34	AF327929	chr11	78001928	+	2.92	3.16	3.43	2.83	3.2	3.08	3.32	3.12	3.01	3.24	2.98	2.69	3.31	3.19	3.14	3.53	3.3	3.19
1416591_at	RAB34	AF327929	chr11	78001928	+	2.89	3.34	3.23	2.69	3.39	3.24	3.06	3.22	3.06	3.43	2.86	3.02	2.84	2.84	3.03	3.02	3.06	3.49
1416592_at	GLRX	AF276917	chr13	75977333	+	9.84	9.94	10.31	9.72	10.06	11.73	11.71	11.68	11.65	11.82	8.72	8.49	8.34	9.81	9.76	9.72	9.57	9.71
1416593_at	GLRX	AF276917	chr13	75977333	+	8.44	8.6	9.33	8.54	9.05	10.8	10.5	10.88	10.89	10.8	7.62	7.15	6.99	8.34	8.22	8.56	8.01	8.35
1416594_at	SFRP1	BI658627	chr8	24521973	+	4.31	4.3	4.43	3.75	4.56	4.16	4.41	4.56	4.42	4.45	4.62	4.39	4.89	4.35	4.57	4.71	4.79	4.33
1416595_at	MRPS22	NM_025485	chr9	98489151	-	8.04	8.04	8.51	8.02	7.87	8.72	8.53	8.79	9.02	8.29	8.16	7.93	7.85	8.32	8.08	8.29	7.9	8.07
1416596_at	SLC44A4	BC010808	chr17	35051410	+	4.34	4.3	3.74	4.26	4.4	3.89	4.06	4.12	3.84	4.06	4.15	4.39	4.44	4.13	4.27	4.3	4.66	4.49
1416597_at	HDGFRP2	NM_008233	chr17	56219079	+	6.5	6.46	6.88	6.74	6.59	6.78	6.72	6.91	6.59	6.63	6.9	6.73	6.56	6.74	6.51	6.9	6.74	7.21
1416598_at	GLIS2	NM_031184	chr16	4594712	+	4.32	4.53	4.46	4.32	4.53	5.05	5.3	4.88	4.34	5.33	3.86	4.11	4.29	4.66	4.97	4.9	5.17	4.85
1416599_at	GLIS2	NM_031184	chr16	4594712	+	4.91	5.26	5.06	4.72	5.18	5.11	5.04	5.17	4.96	5.1	5.08	5.06	5.22	4.97	5.39	5.26	5.51	5.2
1416600_a_at	RCAN1	AF282255	chr16	92392197	-	6.15	6.55	6.7	5.85	6.76	6.41	6.56	6.04	5.8	6.3	6.61	6.65	6.33	6.94	6.88	6.91	6.95	7.12
1416601_a_at	RCAN1	AF282255	chr16	92392197	-	2.43	2.54	2.37	2.34	2.55	2.4	2.4	2.57	2.88	2.52	2.56	2.43	2.81	2.58	2.79	2.6	2.73	2.6
1416602_a_at	RAD52	NM_011236	chr6	119852715	+	5.89	6.03	6.35	5.81	6.18	6.33	6.22	6.22	6.01	6.3	6.46	6.43	5.78	6.52	6.62	6.53	6.65	6.58
1416603_at	RPL22	NM_009079	chr4	151699986	+	13.01	13.08	13.01	13.08	12.94	12.97	12.95	12.96	12.85	12.98	13.03	13.1	13.09	13.04	13.24	13.09	13.1	13.2
1416604_at	CYC1	NM_025567	chr15	76173952	+	9.86	10.02	10.23	9.73	10.56	10.25	10.38	10.37	9.93	10.36	10.39	10.48	10.25	10.21	10.31	10.39	10.44	10.53
1416605_at	NHP2	BC024944	chr11	51433274	+	9	9.3	9.52	8.88	9.92	9.9	9.67	9.99	10.02	10	9.84	9.65	9.59	9.59	9.73	9.8	9.78	9.95
1416606_s_at	NHP2	BC024944	chr11	51433274	+	10.1	10.19	10.35	9.81	10.85	10.68	10.7	10.78	10.4	10.83	10.64	10.59	10.51	10.59	10.78	10.78	10.74	10.97
1416607_at	4931406C07RIK	AI461712	chr9	15087782	-	5.25	4.81	5.45	5.77	4.71	5.41	5.44	5.43	4.43	5.13	4.63	4.51	4.77	5.46	5.23	5.34	5.43	5.09
1416608_a_at	BC004004	NM_030561	chr17	29405732	+	10.08	9.97	10.05	9.71	10.39	10.45	10.56	10.34	9.89	10.58	9.86	9.87	9.64	10.63	10.44	10.51	10.48	10.68
1416609_at	BC004004	NM_030561	chr17	29405732	+	8.92	9.1	9.14	8.61	9.41	9.56	9.62	9.52	9.6	9.76	9.1	8.86	8.73	9.4	9.5	9.68	9.5	9.8
1416610_a_at	CLCN3	NM_007711	chr8	63389185	-	7.5	7.24	7.13	7.55	6.93	7.67	7.46	7.7	7.98	7.63	6.93	7.07	6.98	6.92	6.73	6.46	6.13	6.46
1416611_at	SCAMP2	BG965399	chr9	57408750	+	8.99	9.07	8.98	8.64	9.5	9.14	9.37	8.93	9.15	9.25	8.74	8.84	8.75	9.08	9.21	9.19	9.15	9.34
1416612_at	CYP1B1	BI251808	chr17	80106292	-	2.69	2.54	2.85	2.92	2.74	2.5	2.67	2.95	3.22	2.78	2.98	2.55	2.99	2.84	2.6	3.02	2.56	2.94
1416613_at	CYP1B1	BI251808	chr17	80106292	-	2.15	2.08	1.95	1.99	2.28	2.43	2	2.09	2.14	2.01	1.99	2.01	2.07	2.21	1.92	2.2	2.42	2.23
1416614_at	EID1	BC010712	chr2	125498835	+	8.49	8.72	8.47	8.41	7.99	8.5	8.18	8.32	7.29	8.26	8.38	8.42	8.39	8.35	7.9	7.76	7.88	7.79
1416615_at	CLPP	NM_017393	chr17	57129686	+	8.06	8.29	8.35	7.89	8.77	8.32	8.34	8.36	8.3	8.35	8.91	8.92	8.73	8.7	8.88	8.91	8.77	9.05
1416616_s_at	CLPP	NM_017393	chr17	57129686	+	8.28	8.36	8.29	7.93	8.74	8.22	8.27	8.24	7.91	8.34	8.82	9.06	8.69	8.84	8.79	8.82	8.87	9.11
1416617_at	ACSS1	NM_080575	chr2	150443846	-	7.9	7.78	7.86	7.79	7.85	7.52	7.43	7.12	6.83	7.36	8.04	8.17	7.82	7.46	7.7	7.68	7.64	7.58
1416618_at	PPOX	NM_008911	chr1	173207122	-	6.61	6.77	6.65	7.18	6.95	6.69	6.85	6.86	6.35	6.82	6.69	7.06	6.55	6.83	6.75	6.87	7.11	7.23
1416619_at	4632428N05RIK	BC003967	chr10	59809598	+	9.87	10.16	9.88	9.57	10.45	9.87	9.8	9.52	9.35	9.95	10.65	10.5	10.5	10.29	10.2	10.26	10.2	10.19
1416620_at	SMARCAL1	NM_018817	chr1	72629824	+	7.43	7.51	7.54	7.18	7.7	7.56	7.56	7.46	7.3	7.4	7.51	7.51	7.16	7.67	7.62	7.69	7.82	7.97
1416621_at	LLGL1	NM_008502	chr11	60513191	+	8.35	8.46	8.26	7.95	8.72	8.34	8.52	8.27	7.64	8.41	8.57	8.8	8.54	8.48	8.7	8.76	8.6	8.85
1416622_at	WBSCR16	NM_033572	chr5	134623927	-	6.01	6.23	6.41	6.12	6.6	5.96	5.86	5.92	5.93	6.02	6.69	6.7	6.15	6.27	6.15	6.21	6.36	6.67
1416623_at	THBS3	NM_013691	chr3	89019108	+	2.76	2.96	2.76	3.03	3.11	3.77	3.42	3.42	3.13	3.44	3.23	3.19	2.69	3.11	3.39	3.77	3.75	3.61
1416624_a_at	CHARACTER(0)	NM_019883	chrcharacter(0)	0	+	14.51	14.48	14.48	14.46	14.54	14.42	14.48	14.42	14.21	14.45	14.48	14.48	14.47	14.46	14.47	14.49	14.47	14.48
1416625_at	SERPING1	NM_009776	chr2	84605516	-	2.44	2.62	2.7	2.34	2.84	2.44	2.56	2.77	2.97	2.59	2.25	2.55	2.8	2.62	2.63	2.63	2.85	2.44
1416626_at	PLA2G1B	NM_011107	chr5	115916274	+	3.49	3.7	3.47	3.26	3.91	3.54	3.63	3.73	3.82	3.61	3.51	3.52	3.69	3.35	3.75	3.83	4.09	4.08
1416627_at	SPINT1	NM_016907	chr2	119063095	+	2.88	3	2.94	2.74	3.11	2.8	3.03	3.04	2.44	3.03	3.16	3.36	3.37	2.94	3.01	3.03	3.14	3.18
1416628_at	TMEM223	NM_025791	chr19	8845485	+	8.6	8.9	8.94	8.21	9.35	9.02	8.95	8.87	8.69	9.26	9.25	9.2	9.2	9.07	9.11	9.15	9.17	9.37
1416629_at	SLC1A5	NM_009201	chr7	17366694	+	8.02	8.17	7.83	8.61	7.97	8.28	8.3	8.1	7.95	8.28	7.47	8.02	7.9	8.18	7.99	7.93	8.09	8.1
1416630_at	ID3	NM_008321	chr4	135699736	+	9.48	9.51	9.49	8.91	10.04	9.38	9.34	9.14	9.22	9.62	9.56	9.52	9.51	10.53	10.47	10.63	10.48	10.84
1416631_at	AP4B1	NM_026193	chr3	103613439	+	7	7.24	7.08	7.23	7.24	7.23	7.19	7.05	6.92	7.28	7.14	7.09	7.13	7.45	7.11	7.23	7.34	7.42
1416632_at	ME1	BC011081	chr9	86474969	-	2.64	2.94	2.95	2.63	2.96	3.04	2.76	2.97	3.09	2.96	3.11	2.85	2.94	2.87	2.93	2.98	3.19	3.26
1416633_a_at	FAM96A	NM_026635	chr9	65974417	+	10.33	10.62	10.88	10.18	10.48	10.78	10.53	10.49	10.22	10.6	10.58	10.4	10.49	10.78	10.31	10.37	10.43	10.47
1416634_at	FAM96A	NM_026635	chr9	65974417	+	9.56	9.82	10.25	9.59	9.86	10.1	9.94	10.2	10.07	10.02	9.95	9.65	9.6	9.76	9.64	9.9	9.62	9.71
1416635_at	SMPDL3A	NM_020561	chr10	57514349	+	11.17	11.11	11.1	10.78	10.85	10.81	10.86	10.64	10.67	10.82	10.85	10.66	10.68	11.75	11.64	11.74	11.37	11.4
1416636_at	RHEB	NM_053075	chr5	24308640	-	10.12	10.25	10.21	10.08	9.96	10.2	10.02	10.18	10.52	10.07	10.31	10.08	10.26	10.28	9.97	10.12	9.86	9.92
1416637_at	SLC4A2	NM_009207	chr5	23931049	+	6.96	6.97	6.17	6.98	7	7.01	7.08	6.74	6.3	7.13	6.56	7.34	7.08	7.04	7.21	6.99	7.26	7.25
1416638_at	SALL2	NM_015772	chr14	52930855	-	5.88	6.3	6.12	5.52	6.43	5.17	5.77	4.73	3.77	5.21	6.46	6.56	6.33	6.92	6.8	6.74	6.98	6.87
1416639_at	SLC2A5	NM_019741	chr4	149493452	+	4.61	4.55	4.6	4.33	4.53	4.79	4.55	4.71	4.41	4.59	4.92	4.59	4.88	4.23	4.57	4.53	4.64	4.44
1416640_at	KCNE1L	NM_021487	chrX	138739295	-	3.11	3.07	3.04	3.08	3.28	2.96	3.17	3.17	3.09	3.2	2.79	2.98	3	2.86	2.86	3.1	3.29	3.3
1416641_at	LIG1	NM_010715	chr7	13864174	+	8.42	8.38	8.96	8.42	8.96	9.93	9.93	10.04	9.98	9.76	7.58	7.62	7.42	8.16	8.3	8.23	8.62	8.59
1416642_a_at	TPT1	BF608828	chr14	76245062	+	14.33	14.41	14.37	14.34	14.21	14.29	14.33	14.34	14.37	14.29	14.34	14.34	14.36	14.36	14.35	14.28	14.29	14.28
1416643_at	TPT1	BF608828	chr14	76245062	+	2.39	2.39	2.26	2.26	2.4	2.26	2.31	2.42	2.41	2.76	2.06	2.5	2.49	2.88	2.34	2.28	2.55	2.54
1416644_a_at	SEMA3B	NM_009153	chr9	107500445	-	4.59	4.36	4.43	4.27	4.9	4.13	4.34	4.53	4.42	4.45	4.33	4.62	4.63	4.3	4.33	4.41	4.69	4.65
1416645_a_at	AFP	NM_007423	chr5	90919739	+	7.89	8.01	7.91	7.2	7.42	5.46	5.46	4.83	4.17	5.23	8.86	8.93	8.54	6.82	6.41	6.55	6.38	6.82
1416646_at	AFP	NM_007423	chr5	90919739	+	5.82	6.13	5.91	5.25	5.53	4.73	4.52	4.37	4.74	4.45	7.25	6.83	6.33	5.15	4.85	4.99	4.68	5.52
1416647_at	BCKDHA	NM_007533	chr7	26414870	-	7.36	7.49	7.5	6.8	7.99	7.41	7.56	7.28	6.68	7.61	7.99	7.97	7.81	8	8.21	8.08	8.21	8.46
1416648_at	DYNC1H1	NM_030238	chr12	111839604	+	9.71	9.88	9.26	9.73	9.44	9.24	9.4	9.11	9.19	9.13	9.7	10.1	9.92	9.72	9.91	9.77	9.84	9.7
1416649_at	AMBP	NM_007443	chr4	62804312	-	2.79	2.67	2.79	2.67	2.98	2.87	2.61	2.8	2.68	2.76	2.81	2.58	2.94	2.78	2.95	3.11	3.22	3
1416650_at	RFPL4	NM_138954	chr7	5061388	-	2.25	2.1	2.67	2.47	2.41	2.42	2.54	2.47	2.4	2.55	2.42	2.34	2.77	2.41	2.2	2.5	2.86	2.27
1416651_at	ZNHIT2-PS	NM_013859	chr19	6061206	+	8.02	8.14	8.18	7.48	8.94	8.07	8.15	8.12	7.77	8.35	8.36	8.3	8.13	7.83	7.85	8.08	7.98	8.14
1416652_at	ASPN	NM_025711	chr13	49639811	+	2.17	2.17	2.41	2.15	2.52	2.51	2.25	2.27	2.74	2.45	2.37	2.47	2.39	2.25	2.34	2.43	2.28	2.52
1416653_at	STXBP3A	NM_011504	chr3	108596097	-	8.06	8.08	7.96	8.39	7.05	7.97	7.61	7.89	7.38	7.61	8.04	7.77	7.83	8	7.65	7.55	7.28	7.05
1416654_at	SLC31A2	NM_025286	chr4	61947478	+	5.74	5.47	5.96	5.5	5.6	5.49	5.44	5.6	5.29	5.51	5.74	5.83	5.64	5.52	5.68	5.8	5.61	5.43
1416655_at	C1GALT1C1	NM_021550	chrX	35983959	-	7.8	7.85	7.96	7.72	7.19	7.91	7.58	7.88	7.53	7.65	8.04	7.64	7.44	7.59	7.36	7.58	7.16	7.1
1416656_at	CLIC1	NM_033444	chr17	35187187	+	11.08	11.17	11.59	11.44	11.59	11.69	11.47	11.67	11.63	11.84	11.33	11.15	11.23	11.27	11.15	11.36	11.23	11.35
1416657_at	AKT1	NM_009652	chr12	113892031	-	8.61	8.87	8.35	8.61	8.9	8.94	9.04	8.74	8.53	9.08	8.24	8.74	8.52	8.65	8.66	8.44	8.86	8.88
1416658_at	FRZB	U91905	chr2	80252126	-	2.76	2.72	2.87	2.7	2.77	2.76	2.53	2.55	2.41	2.68	2.79	2.93	2.92	2.81	3.07	2.68	2.88	2.52
1416659_at	EIF3A	AW701127	chr19	60837018	-	9.05	8.67	8.8	9.59	7.89	8.71	8.51	8.97	9.61	8.52	8.48	8.52	8.54	8.49	8.17	8.12	8	7.75
1416660_at	EIF3A	AW701127	chr19	60837018	-	7.88	7.12	7.57	8.09	6.82	7.61	7.04	8.26	8.24	7.58	7.38	7.08	6.68	7.02	6.8	6.96	6.61	6.82
1416661_at	EIF3A	AW701127	chr19	60837018	-	9.12	8.85	8.13	8.86	7.19	8.7	7.77	8.83	9.63	8.48	7.85	8.65	8.75	8.73	8.32	7.44	7.9	8.04
1416662_at	SARDH	BI217574	chr2	27044901	-	5.4	5.69	5.31	4.65	5.86	5.03	5.32	5.07	4.73	5.34	6.49	6.33	6.13	5.99	6.25	6.42	6.55	6.78
1416663_at	NDUFA9	NM_025358	chr6	126771880	-	10.15	10.45	10.77	10.11	10.93	10.87	10.93	10.93	10.67	10.98	10.59	10.56	10.43	10.44	10.5	10.71	10.52	10.7
1416664_at	CDC20	NM_023223	chr4	118105505	-	7.87	7.84	8.86	8.16	8.48	9.3	9.24	9.63	9.05	9.08	6.33	6.37	6.04	6.81	6.76	7	7.27	7.85
1416665_at	COQ7	AF098949	chr7	125668575	-	6.8	6.46	7.08	6.91	7.25	7.61	7.45	7.69	7.5	7.44	7	6.56	6.37	6.53	6.38	6.76	6.62	6.99
1416666_at	SERPINE2	NM_009255	chr1	79790898	-	3.4	3.37	3.38	3.05	3.62	3.52	3.33	3.39	3.08	3.07	3.31	3.11	3.37	4.04	3.93	3.83	2.92	3.43
1416667_at	EBP	NM_007898	chrX	7762456	-	9.46	9.55	10.06	9.42	10.16	10.53	10.36	10.73	10.45	10.75	9.47	9.3	9.29	9.64	9.73	9.86	9.72	10.05
1416668_at	TTC35	NM_025736	chr15	43308774	+	9.18	9.07	9.12	9.4	8.52	9.16	9.04	9.14	9.6	8.81	9.1	8.86	8.79	9.04	8.8	8.99	8.58	8.47
1416669_s_at	NACA	NM_013608	chr10	127472401	+	12.66	12.79	12.8	12.63	12.67	12.79	12.74	12.87	13.16	12.64	12.81	12.64	12.72	12.85	12.81	12.84	12.8	12.83
1416670_at	SETDB1	AY091600	chr3	95127447	-	4.11	3.7	3.53	3.63	3.88	4.22	4.22	3.84	4.11	3.79	3.96	3.61	4.27	4.08	3.79	4.02	4.12	3.8
1416671_a_at	MCOLN1	NM_053177	chr8	3500518	+	5.61	5.72	5.96	5.44	6.2	6.21	6.14	6.3	5.85	6.22	6.49	6.33	6.16	6.05	6.39	6.36	6.53	6.56
1416672_s_at	MCOLN1	NM_053177	chr8	3500518	+	6.66	6.32	6.55	7.4	6.9	6.84	6.7	6.73	6.15	6.89	6.9	7.12	6.88	6.8	6.79	7.02	7.14	7.25
1416673_at	BACE2	NM_019517	chr16	97578334	+	4.88	4.77	4.79	4.21	4.93	3.03	3.05	2.82	2.75	2.94	3.06	2.8	3.02	2.87	3.27	3.23	3.01	3.28
1416674_at	PTPRU	D88187	chr4	131324371	-	3.46	3.24	3.21	2.85	3.72	3.48	3.56	3.59	3.17	3.78	3.39	3.26	3.38	3.4	3.82	3.65	3.68	3.78
1416675_s_at	PLCD1	NM_019676	chr9	118980645	-	5.2	5.21	5.23	6.25	5.64	6.21	5.63	6.21	5.67	6.46	4.17	4.63	3.95	4.58	4.71	4.7	5.13	4.67
1416676_at	KNG1	NM_023125	chr16	23058372	+	2.36	2.55	2.63	2.64	2.59	2.68	2.57	2.91	2.62	2.47	2.69	2.81	2.66	2.5	3.09	2.65	3.11	3.24
1416677_at	APOH	NM_013475	chr11	108256610	+	2.56	2.41	2.4	2.42	2.5	2.37	2.51	2.28	2.38	2.56	2.74	2.38	2.77	2.35	2.79	2.5	3.36	2.5
1416678_at	COPS3	NM_011991	chr11	59631305	-	9.23	9.37	9.51	9.21	9.17	9.61	9.56	9.61	9.7	9.43	9.5	9.45	9.46	9.32	9.25	9.32	9.15	9.37
1416679_at	ABCD3	BC009119	chr3	121461827	-	7.52	7.34	7.44	7.67	6.7	6.94	6.97	6.8	6.41	6.5	7.45	7.44	7.14	7.29	7.11	7.39	6.98	6.74
1416680_at	UBE3A	AK018443	chr7	66484119	+	9.31	8.91	8.6	9.79	8.12	8.48	8.1	8.59	9.23	8.49	8.73	8.94	8.75	8.55	8.03	8.01	7.97	8.15
1416681_at	UBE3A	AK018443	chr7	66484119	+	6.3	5.87	6.29	6.44	5.46	5.84	5.54	6.19	5.63	5.72	6.05	5.99	5.26	5.54	5.05	5.26	5.01	4.8
1416682_at	UBE3A	AK018443	chr7	66484119	+	5.3	4.88	4.62	5.42	4.28	4.59	4.39	4.63	4.22	4.57	4.86	4.52	4.52	4.97	4	4.13	3.9	3.95
1416683_at	PLXNB2	NM_138749	chr15	88985978	-	4.17	4.24	4.48	4.09	4.8	4.42	4.68	4.75	4.33	4.37	4.7	4.27	3.95	4.41	4.41	4.32	4.67	4.78
1416684_at	FBL	NM_007991	chr7	28954766	+	10.12	10.25	10.67	10.23	10.62	10.51	10.42	10.71	9.95	10.4	10.96	10.7	10.72	10.66	10.8	11	10.83	10.99
1416685_s_at	FBL	NM_007991	chr7	28954766	+	11.09	10.95	11.14	10.97	11.31	11.17	11.18	11.11	10.79	11.06	11.49	11.45	11.37	11.29	11.45	11.63	11.44	11.56
1416686_at	PLOD2	BC021352	chr9	92437060	+	4.03	3.53	3.6	3.63	3.48	3.51	3.27	3.41	3.42	3.1	3.11	3.15	3.56	3.16	3.54	3.68	3.2	3.16
1416687_at	PLOD2	BC021352	chr9	92437060	+	4.2	4.11	3.77	4.63	3.74	4.2	4.1	4.45	4.28	4.31	3.19	3.66	3.69	4.42	4.02	3.8	4.24	3.82
1416688_at	SNAP91	NM_013669	chr9	86659238	-	2.74	2.75	2.64	2.63	2.72	2.65	2.6	2.88	2.66	2.6	2.73	3	3.14	2.99	2.52	2.87	2.95	2.71
1416689_at	TUFT1	NM_011656	chr3	94416680	-	4.36	4.75	4.76	4.6	4.82	4.98	4.95	5.09	4.48	5.21	4.55	4.64	4.14	4.31	4.48	4.46	4.45	4.54
1416690_at	GTPBP2	NM_019581	chr17	46297980	+	8.44	8.62	8.22	8.94	8.43	8.55	8.51	8.4	8.26	8.45	8.29	8.6	8.3	8.3	8.17	8.21	8.35	8.5
1416691_at	GTPBP2	NM_019581	chr17	46297980	+	5.92	5.65	5.75	6.07	5.87	5.97	5.87	5.85	5.58	5.95	5.91	5.59	5.44	5.46	5.65	5.88	5.4	5.62
1416692_at	COIL	NM_016706	chr11	88835248	+	6.96	7.3	7.26	6.91	6.84	6.99	7.11	7.07	6.8	6.9	7.23	7.34	7.09	7.38	7.2	7.28	7.11	6.98
1416693_at	FOXC2	NM_013519	chr8	123640070	+	2.43	2.48	2.32	2.5	2.23	2.27	2.53	2.43	2.17	2.48	2.4	2.45	2.54	2.52	2.68	2.45	2.69	2.76
1416694_at	GK2	NM_010294	chr5	97884179	-	2.11	1.99	2.14	1.85	2.04	2.12	2.01	2.01	2.11	2.26	2.03	2.13	2.14	2.2	2.36	2.1	2.21	2.15
1416695_at	TSPO	BC002055	chr15	83394002	+	10.68	10.84	11.01	10.7	11.3	10.68	10.65	10.81	10.53	10.97	11.07	10.96	11.05	10.47	10.58	10.58	10.53	10.79
1416696_at	D17WSU104E	NM_080837	chr17	56315963	-	7.85	7.89	8.19	7.51	8.55	8.43	8.32	8.72	8.52	8.64	8.06	8.22	8.01	8.03	8.26	8.24	8.28	8.43
1416697_at	DPP4	NM_010074	chr2	62171279	-	9.04	8.68	8.75	8.94	7.94	8.65	8.51	8.59	8.87	8.31	8.04	7.81	7.51	8.07	7.92	8.05	7.86	7.73
1416698_a_at	CKS1B	NM_016904	chr3	89219393	-	10.41	10.37	11.03	10.53	10.91	11.54	11.44	11.67	10.52	11.46	8.83	8.74	8.66	9.21	9.25	9.22	9.82	9.86
1416699_at	1110008F13RIK	NM_026124	chr2	156688857	+	10.09	10.27	10.37	9.9	10.66	10.66	10.68	10.73	10.56	10.87	10.47	10.34	10.29	10.34	10.33	10.5	10.43	10.45
1416700_at	RND3	BC009002	chr2	50985958	-	2.61	2.9	2.83	2.87	2.75	2.75	2.6	2.76	2.65	2.59	3.16	2.96	3.17	1.86	2.66	2.55	2.54	2.82
1416701_at	RND3	BC009002	chr2	50985958	-	2.52	2.47	2.62	2.35	2.68	2.59	2.62	2.61	2.71	2.24	3.14	2.78	2.94	2.52	2.92	2.82	2.79	2.87
1416702_at	SERPINI1	NM_009250	chr3	75361454	+	5.98	6.17	5.97	5.94	5.44	6.34	6.39	6.41	6.12	6.3	6.05	5.74	5.63	5.82	5.9	6.04	5.11	5.64
1416703_at	MAPK14	BC012235	chr17	28828286	+	9.58	9.62	9.57	9.31	9.69	9.11	9.21	8.95	8.74	9.09	9.89	9.97	9.74	9.34	9.42	9.59	9.47	9.4
1416704_at	MAPK14	BC012235	chr17	28828286	+	5.04	5.02	5.31	4.34	5.28	4.99	5.26	5.02	4.72	5.16	5.5	5.16	5.08	4.8	5.07	5.17	4.74	4.75
1416705_at	CHARACTER(0)	BG916066	chrcharacter(0)	0	+	8	7.96	8.13	7.9	7.15	7.9	7.74	8.12	7.77	7.74	7.54	7.48	7.28	7.66	7.38	7.35	6.66	6.82
1416706_at	CHARACTER(0)	BG916066	chrcharacter(0)	0	+	7.8	7.77	8.25	7.88	7.52	8.22	8.06	8.39	8.45	7.92	7.34	7.02	6.86	7.24	7.17	7.35	6.68	6.89
1416707_a_at	PMF1	NM_025928	chr3	88198064	-	5.78	5.95	5.79	5.49	6.17	6.16	6.28	6.29	6.09	6.25	6.02	5.95	5.97	5.85	5.75	5.85	6.24	6.31
1416708_a_at	GRAMD1A	NM_027898	chr7	31915145	-	9.59	9.48	9.19	9.9	9.54	8.54	8.42	8.25	8.35	8.59	9.94	10.21	10.06	8.84	8.75	8.83	9.01	9.07
1416709_a_at	NGRN	NM_031375	chr7	87406100	+	7.8	7.83	8.09	7.65	8.17	7.93	7.8	7.87	7.32	7.97	8.41	8.26	8.03	8.09	7.95	8.2	7.87	8.12
1416710_at	TMEM35	NM_026239	chrX	130829763	+	2.79	2.9	2.68	2.57	2.89	2.47	2.93	2.75	3.05	3.07	2.96	3.15	3.39	2.77	2.86	2.81	3.16	2.53
1416711_at	TBR1	NM_009322	chr2	61642509	+	1.94	2.02	2.01	1.81	1.87	2.27	2.08	2.08	1.97	2.31	2.05	2.21	2.18	1.99	2.18	2.22	2.33	2.21
1416712_at	PEPD	NM_008820	chr7	35697425	+	8.11	8.27	8.34	7.56	8.58	8.29	8.38	8.38	8.26	8.48	8.46	8.59	8.49	7.85	8.12	8.2	8.23	8.19
1416713_at	TPPP3	NM_026481	chr8	107991392	-	3.93	3.66	4.15	3.58	3.99	4.3	3.86	4.07	4.43	4.06	3.26	3.62	3.75	3.41	3.63	3.62	3.77	3.73
1416714_at	IRF8	BG069095	chr8	123260275	+	6.67	7.21	6.99	6.29	7.39	8.1	8.36	7.93	7.72	7.98	6.95	7.04	6.59	7.52	7.44	7.45	7.47	7.56
1416715_at	GJB3	NM_008126	chr4	127002480	-	3.41	3.51	3.7	3.53	3.59	3.58	3.8	3.76	3.96	3.6	3.66	3.39	3.48	3.71	3.72	3.76	3.96	3.6
1416716_at	EFS	NM_010112	chr14	55535379	-	4.65	5.13	4.97	4.7	5.25	4.85	5.08	5.31	5.14	5.23	5.44	5.41	5.21	4.96	5.21	5.25	5.33	5.61
1416717_at	CRISP2	NM_009420	chr17	40901685	-	1.52	1.81	1.78	1.67	1.92	1.74	1.94	1.91	1.76	1.84	2.02	1.9	1.97	1.88	2.06	1.89	2	2.39
1416718_at	BCAN	NM_007529	chr3	87796435	-	3.56	3.16	3.4	3.25	3.7	3.36	3.15	3.78	3.56	3.48	3.67	3.46	3.58	3.65	3.58	3.45	3.66	3.66
1416719_a_at	RPS10	NM_025963	chr17	27767373	-	13.86	13.92	13.92	13.89	13.98	13.83	13.81	13.87	13.9	13.92	13.99	14	13.94	13.95	13.99	13.98	13.96	13.99
1416720_at	SRSF6	AW539046	chr2	162757243	+	8.19	8.2	8.06	8.65	8.02	8.31	8.25	8.3	8.2	8.13	8.17	7.97	7.91	8.2	8.11	8.07	7.94	7.87
1416721_s_at	SRSF6	AW539046	chr2	162757243	+	9.66	9.39	9.36	10.12	9.08	9.59	9.63	9.51	9.78	9.44	9.48	9.2	9.23	9.5	9.26	9.35	9.14	8.91
1416722_at	HMG20A	NM_025812	chr9	56266652	+	8.68	8.69	8.36	8.81	8.51	8.26	8.46	8.15	8.5	8.2	8.87	8.83	8.75	8.91	8.91	8.92	8.75	8.68
1416723_at	TCF4	AI639846	chr18	69504145	+	4.26	3.6	3.23	4.94	3.53	2.75	3.01	3.12	3.95	2.78	3.56	3.32	3.37	2.74	2.63	2.97	2.89	2.77
1416724_x_at	TCF4	AI639846	chr18	69504145	+	3.72	3.7	3.38	3.91	3.34	2.9	2.47	2.86	3.06	3.09	3.49	3.69	3.26	2.95	3.08	3.25	3.06	2.93
1416725_at	TCF4	AI639846	chr18	69504145	+	2.63	2.48	2.62	2.29	2.71	2.35	2.89	2.49	2.73	2.67	2.91	2.73	2.68	2.78	2.64	2.95	2.78	2.63
1416726_s_at	UBE2S	NM_133777	chr7	4759615	-	8.88	9.38	8.97	10.29	9.76	10.16	9.45	9.97	9.16	10.39	9.03	9.8	9.68	8.77	8.99	8.6	8.95	9.39
1416727_a_at	CYB5	NM_025797	chr18	85020805	+	10.89	10.9	11.05	10.84	10.99	11.71	11.58	11.53	11.21	11.71	11.22	11.18	11.18	11.55	11.51	11.61	11.62	11.48
1416728_at	CSNK2B	NM_009975	chr17	35253139	-	10.61	10.71	10.63	10.51	10.94	11.05	11.15	11.13	10.94	11.19	10.32	10.5	10.36	10.43	10.53	10.55	10.75	10.85
1416729_at	PLG	NM_008877	chr17	12571474	+	3.14	3.19	2.99	2.71	3.23	3.27	2.96	3.27	3.18	3.24	3.07	3.37	3.1	2.91	3.17	3.25	3.5	3.52
1416730_at	RCL1	BC004574	chr19	29175864	+	7.94	8.1	8.16	7.6	8.46	7.56	7.57	7.58	7.28	7.47	8.36	8.16	8.07	8.03	8.01	8.2	7.96	8.19
1416731_at	TOP2B	BB166592	chr14	17197719	+	9.42	9.15	9.09	9.51	8.27	8.87	8.53	9.03	9.87	8.66	9.17	9.23	9.07	9.07	8.6	8.62	8.46	8.34
1416732_at	TOP2B	BB166592	chr14	17197719	+	6.88	6.83	6.67	6.71	5.92	6.31	6.03	6.46	6.97	6.24	6.6	6.5	6.53	6.45	6.21	5.8	5.86	5.94
1416733_at	MKLN1	NM_013791	chr6	31348827	+	8.09	8.15	7.96	7.83	7.45	8.41	8.38	8.49	8.61	8.15	8.14	8.02	7.7	8.24	8.15	8.24	7.92	8.08
1416734_at	MKLN1	NM_013791	chr6	31348827	+	2.88	2.56	2.72	2.66	3	2.82	2.78	2.79	2.85	2.39	2.79	3.1	2.93	2.63	3.1	2.71	2.97	2.84
1416735_at	ASAH1	NM_019734	chr8	42425996	-	8.08	8.18	8.45	7.99	7.86	8.5	8.62	8.58	8.13	8.48	8.11	7.98	7.89	8.09	7.79	7.98	7.59	7.56
1416736_at	CASC3	NM_138660	chr11	98671121	+	8.1	8.18	7.8	7.79	8.32	8.06	8.12	7.78	7.48	8.1	8.31	8.54	8.43	8.26	8.34	8.41	8.41	8.4
1416737_at	GYS1	NM_008195	chr7	52690208	+	6.01	6.22	5.77	5.49	6.17	5.85	6.36	6.03	5.83	6.24	6.09	6.37	6.09	6.25	6.51	6.31	6.59	6.74
1416738_at	BRAP	NM_028227	chr5	122110594	+	8.38	8.45	8.37	8.23	8.58	8.52	8.5	8.33	8.17	8.5	8.42	8.54	8.46	8.35	8.47	8.53	8.54	8.37
1416739_a_at	BRAP	NM_028227	chr5	122110594	+	3.9	4.15	4.33	4.16	4.29	4.52	4.63	3.98	4.17	4.43	4.31	4.52	4.23	4.08	4.33	4.07	3.71	4.31
1416740_at	COL5A1	AW744319	chr2	27741944	+	2.63	2.48	2.49	2.49	2.46	2.54	2.9	2.72	2.76	2.37	2.45	2.43	2.93	2.39	2.59	2.85	2.45	2.71
1416741_at	COL5A1	AW744319	chr2	27741944	+	3.85	4.18	4.14	3.77	4.38	4.05	4.21	4.05	4	4.34	3.74	4.16	4.35	4.25	4.39	4.16	4.43	4.48
1416742_at	CFDP1	NM_011801	chr8	114292372	-	8.9	8.73	8.97	8.72	8.39	8.98	9.01	9.13	9.5	8.7	8.97	8.84	8.78	9.1	9.06	9.21	8.96	9.03
1416743_at	CHARACTER(0)	NM_133806	chrcharacter(0)	0	+	8.02	8.26	8.26	8.25	8.03	8.68	8.48	8.75	8.74	8.48	8.17	7.9	7.68	7.81	7.66	7.7	7.51	7.74
1416744_at	CHARACTER(0)	NM_133806	chrcharacter(0)	0	+	2.39	2.28	2.18	2.37	2.21	2.3	2.54	2.4	2.25	2.37	2.38	2.17	2.36	2.53	2.32	2.35	2.75	2.5
1416745_x_at	CHARACTER(0)	NM_133806	chrcharacter(0)	0	+	2.17	2.25	2.29	1.89	2.34	2.09	2.3	2.24	2.29	2.15	2.2	2.34	2.35	2.17	2.35	2.23	2.51	2.23
1416746_at	H2AFX	NM_010436	chr9	44142797	+	8.6	8.87	8.66	8.71	9.28	9.41	9.58	9.49	9.44	9.54	8.12	8.46	8.24	8.21	8.23	8.1	8.67	8.82
1416747_at	MFSD5	NM_134100	chr15	102109886	+	8.51	8.63	8.41	8.15	9.14	8.56	8.76	8.44	8.33	8.78	8.48	8.88	8.55	8.71	8.87	8.96	8.81	8.89
1416748_a_at	MRE11A	NM_018736	chr9	14589150	+	6.98	6.9	7.37	7.02	6.74	7.6	7.3	7.62	8.19	7.09	7.17	6.76	6.74	6.95	6.88	7.07	6.73	6.89
1416749_at	HTRA1	NM_019564	chr7	138079716	+	2.55	2.35	2.71	2.16	2.69	2.25	2.59	2.56	2.54	2.52	2.59	2.86	2.63	2.69	2.72	2.77	2.85	2.52
1416750_at	SIGMAR1	NM_011014	chr4	41685368	-	6.12	5.85	6	5.62	6.38	6.05	5.98	6.31	5.99	5.99	6.62	6.77	6.61	6.52	6.49	6.53	6.55	6.82
1416751_a_at	DDX20	NM_017397	chr3	105481379	-	7.2	7.36	7.24	7.12	6.87	7.32	7.31	7.11	6.99	6.91	7.38	7.31	7.36	7.5	7.44	7.37	7.1	7.29
1416752_at	LDB3	NM_011918	chr14	35374439	-	3.93	4.19	4.13	3.59	4.34	4.19	3.94	4.45	4.12	4.04	4.14	4.01	4.35	4.17	4.1	4.09	4.29	4.28
1416753_at	PRKAR1B	NM_008923	chr5	139493257	-	5.31	5.65	5.53	4.7	5.79	5.78	6.2	5.89	5.35	5.78	5.54	5.64	5.88	5.72	5.95	5.75	6.01	5.81
1416754_at	PRKAR1B	NM_008923	chr5	139493257	-	3.5	3.52	3.83	3.3	4.18	3.78	3.95	3.7	3.56	3.87	4.11	3.69	3.54	3.67	3.64	3.62	4.21	4.14
1416755_at	DNAJB1	AK002290	chr8	86132073	+	10.13	9.95	10.05	9.49	10.68	9.94	9.93	9.75	9.4	10.19	10.29	10.4	10.29	10.04	10.17	10.17	10.63	10.21
1416756_at	DNAJB1	AK002290	chr8	86132073	+	8.82	8.91	9.07	8.36	9.8	9.02	8.95	8.9	8.5	9.26	9.65	9.54	9.41	9.04	9.12	9.31	9.62	9.39
1416757_at	ZWILCH	BC027435	chr9	63984952	-	4.79	4.42	5.71	5.74	4.58	6.7	6.58	6.98	6.18	6	3.46	3.77	3.75	4.6	4.34	4.28	4.17	3.71
1416758_at	ARHGAP27	NM_133715	chr11	103192813	-	7.01	7.01	6.77	6.91	7.29	7.04	7.05	6.75	6.81	7.25	7.08	7.32	7.21	7.24	7.38	7.29	7.5	7.51
1416759_at	MICAL1	NM_138315	chr10	41196119	+	8.85	8.94	8.75	8.86	9.36	8.77	8.85	8.72	8.77	8.91	8.4	8.65	8.22	8.56	8.49	8.58	8.64	8.94
1416760_at	GALNTL1	NM_134045	chr12	81619976	+	5.28	5.02	5.29	4.81	5.72	4.98	5.39	5.39	5.24	5.49	5.56	5.44	5.7	5.33	5.62	5.48	5.97	5.5
1416761_at	HSD11B2	BC014753	chr8	108042645	+	2.62	2.39	2.51	2.4	2.62	2.38	2.72	2.74	2.65	2.59	2.34	2.56	2.46	2.43	2.5	2.53	2.71	2.52
1416762_at	S100A10	NM_009112	chr3	93359038	+	12.84	12.79	13.11	13.13	13.18	13.59	13.58	13.64	13.74	13.73	12.16	11.96	12.04	12.6	12.62	12.64	12.73	12.84
1416763_at	CDC123	NM_133837	chr2	5715339	-	9.02	8.65	9.36	9.35	8.67	9.41	9.22	9.62	9.76	9.26	9.04	8.9	8.91	8.92	8.82	9.04	8.73	8.88
1416764_at	FIS1	NM_025562	chr5	137429144	+	10.82	10.86	10.76	10.59	11.23	11.03	10.97	10.95	10.86	11.2	11.03	10.94	10.85	10.95	11.01	10.99	11.01	11.25
1416765_s_at	CHARACTER(0)	NM_025571	chrcharacter(0)	0	+	9.61	9.68	9.89	9.57	10	9.88	9.74	9.63	9.61	9.85	9.99	9.84	9.87	9.8	9.71	9.8	9.9	10.02
1416766_at	MOSC2	NM_133684	chr1	186636946	-	10.43	10.62	10.57	9.83	10.89	10.49	10.55	10.52	10.29	10.58	10.87	10.88	10.81	10.65	10.74	10.94	10.71	10.93
1416767_a_at	1110003E01RIK	NM_133697	chr5	65839993	-	9.48	9.78	9.73	9.3	9.95	9.22	8.98	8.88	7.7	9.28	10.1	9.88	9.91	10.12	9.71	9.74	9.9	9.9
1416768_at	1110003E01RIK	NM_133697	chr5	65839993	-	9.5	9.78	9.84	9.21	10.03	9.3	9.29	9.2	8.62	9.44	10.21	9.99	9.94	9.92	9.74	9.97	9.86	9.98
1416769_s_at	ATP6V0B	NM_033617	chr4	117556934	-	5.56	5.85	5.13	5.24	5.28	5.79	5.69	5.63	5.34	6	5.68	6.11	5.85	5.88	5.82	5.54	6.02	5.92
1416770_at	STK25	NM_021537	chr1	95517327	-	8.31	8.18	8.27	8.48	8.4	8.16	8.25	8.18	7.47	8.12	8.45	8.64	8.36	8.38	8.49	8.5	8.47	8.74
1416771_at	TRAPPC3	BC003736	chr4	125939648	+	7.53	7.32	7.96	8.06	8.07	8.03	7.95	7.88	7.28	8.35	7.83	7.77	7.92	7.87	7.66	7.91	7.82	8.15
1416772_at	CPT2	NM_009949	chr4	107576586	-	6.93	7.51	7.23	6.93	7.65	7.63	7.71	7.66	7.09	7.76	7.42	7.5	7.12	7.65	7.56	7.65	7.7	7.87
1416773_at	WEE1	NM_009516	chr7	117265572	+	6.41	6.32	6.72	6.27	6.61	7.41	7.53	7.36	7.15	7.25	5.8	5.59	5.35	6.44	6.22	6.2	6.28	6.39
1416774_at	WEE1	NM_009516	chr7	117265572	+	3.98	4.3	4.36	4.38	4.63	5.21	4.63	4.74	4.67	4.69	4.13	4.11	4.28	4.06	4.54	4.3	4.18	4.36
1416775_at	ATP5SL	NM_025504	chr7	26404511	+	6.91	7.09	7.04	6.79	7.24	7.09	7.06	7.05	6.4	7.09	7.31	7.33	7.01	7.07	6.96	6.92	7.25	7.46
1416776_at	CRYM	NM_016669	chr7	127329897	-	2.24	2.61	2.94	2.35	2.94	2.49	2.82	2.97	2.45	2.99	2.66	2.79	2.83	2.6	3.04	2.78	2.63	2.86
1416777_at	CEACAM12	NM_026087	chr7	18651277	+	2.3	2.14	2.07	2.3	2.31	2.06	2.3	2.15	2.11	2.37	2.28	2.17	2.13	2.06	2.14	2.18	2.23	2.09
1416778_at	SDPR	BE197945	chr1	51345969	+	2.13	1.9	2.27	2.14	2.04	1.95	1.95	2.06	2.46	2.11	1.91	2.14	1.92	1.78	2.06	2.07	2.5	2.36
1416779_at	SDPR	BE197945	chr1	51345969	+	2.08	2.08	2.09	2.22	2.12	2.15	1.98	2.03	1.98	2.25	2	2.04	2.01	2.05	2.2	2.32	2.33	2.43
1416780_at	PFKM	NM_021514	chr15	97923019	+	6.19	6.37	6.3	6.1	6.6	6.18	6.42	6.13	5.98	6.01	6.55	6.59	6.51	6.43	6.68	6.56	6.76	7.2
1416781_at	PRAF2	NM_138602	chrX	7305696	+	6.59	6.87	6.59	6.16	7.09	6.77	6.87	6.86	6.61	6.74	7.08	7.18	7.13	6.92	7.23	7.01	7.23	7.34
1416782_s_at	PRAF2	NM_138602	chrX	7305696	+	6.73	7.1	6.79	6.23	6.79	6.7	6.86	7	6.99	7.11	6.93	7.24	6.94	7.34	7.35	7.27	7.43	7.58
1416783_at	TAC1	NM_009311	chr6	7505070	+	2.16	1.96	2.19	2.01	2.21	2.27	2.22	2.11	2.22	2.23	2.22	2.22	2.54	2.14	2.44	2.29	2.34	2.2
1416784_at	PGK2	NM_031190	chr17	40343962	-	2.12	2.15	2.12	2.08	2.25	2.15	2.38	2.55	2.25	2.85	2.31	2.28	2.37	2.31	2.2	2.13	2.09	2.4
1416785_at	KCNIP1	NM_027398	chr11	33529779	-	3.21	3.44	3.61	3.16	3.46	3.27	3.36	3.6	3.43	3.28	3.61	3.56	3.81	3.24	3.51	3.65	3.56	3.46
1416786_at	ACVR1	NM_007394	chr2	58298848	-	4.04	3.57	3.75	3.42	4.2	3.81	3.67	3.42	4.09	4.03	3.56	3.73	3.53	3.8	3.82	3.87	3.99	4.17
1416787_at	ACVR1	NM_007394	chr2	58298848	-	3.44	3.66	3.86	3.32	3.5	3.64	3.51	3.34	3.83	3.68	3.53	3.8	3.97	3.82	3.56	3.63	3.56	3.65
1416788_a_at	IDH3G	NM_008323	chrX	71024301	-	10.89	10.82	10.89	10.56	11.22	11.03	11.09	10.88	10.65	11.19	11.03	11.03	10.83	11.06	11.16	11.18	11.17	11.33
1416789_at	IDH3G	NM_008323	chrX	71024301	-	10.2	10.34	10.44	10.12	10.77	10.53	10.5	10.55	10.53	10.65	10.6	10.51	10.37	10.56	10.57	10.7	10.57	10.75
1416790_a_at	CHARACTER(0)	NM_011561	chrcharacter(0)	0	+	7.94	7.81	8.22	8.23	7.93	8.44	8.54	8.35	7.78	8.28	7.44	7.3	7.32	7.58	7.45	7.46	7.53	7.45
1416791_a_at	NXF1	BC005594	chr19	8831592	+	8.93	8.88	8.87	9.62	8.85	8.57	8.56	8.44	8.52	8.43	9.08	9.42	9.19	8.66	8.63	8.67	8.82	8.7
1416792_at	PPM1G	NM_008014	chr5	31505040	-	8.65	8.67	8.51	8.33	8.62	8.74	8.99	8.68	8.22	8.75	8.7	8.91	8.86	8.55	8.62	8.41	8.64	8.68
1416793_at	ATL2	NM_019717	chr17	80247731	-	7.5	7.47	7.74	8.05	7.05	7.93	7.93	8.1	7.6	7.45	7.48	7.27	6.85	7.34	7.12	7.34	6.88	6.64
1416794_at	ATL2	NM_019717	chr17	80247731	-	5.26	5.6	6.2	5.54	5.16	6.07	6.03	6.49	5.93	5.3	5.37	5.16	4.67	5.22	5.25	5.31	5.01	5.05
1416795_at	CRYL1	NM_030004	chr14	57893870	-	6.71	6.97	7.05	6.52	7.55	7.19	7.13	7.15	7.11	7.26	7.61	7.29	6.86	7.31	7.27	7.65	7.5	7.87
1416796_at	NCK2	NM_010879	chr1	43502595	+	8.25	8.32	8.13	8.45	8.34	8.51	8.52	8.16	7.95	8.39	7.7	7.62	7.71	7.82	7.58	7.74	7.59	7.55
1416797_at	NCK2	NM_010879	chr1	43502595	+	4.01	4.49	4.35	4.39	4.36	4.39	4.72	4.53	4.76	4.76	4.11	3.83	3.55	3.7	4.03	4.1	3.92	3.69
1416798_a_at	NME4	NM_019731	chr17	26228689	-	5.3	5.66	5.23	4.79	5.54	4.74	4.65	4.97	4.53	4.94	6.54	6.25	6.48	4.47	4.89	4.36	4.85	5.23
1416799_at	TRPM7	AV320241	chr2	126617293	-	8.45	8.15	8	8.85	7.08	7.81	7.44	7.88	7.97	7.55	8.46	8.1	8.03	8.06	7.51	7.71	7.15	6.97
1416800_at	TRPM7	AV320241	chr2	126617293	-	7.31	7.33	7.22	7.81	6.55	7.13	6.53	7.05	7.08	6.8	7.48	7.12	6.89	6.87	6.75	6.97	6.51	6.22
1416801_at	TRPM7	AV320241	chr2	126617293	-	7.38	7.05	6.43	7.81	5.89	6.6	6.21	6.67	7.31	6.55	6.59	7.41	7.38	6.89	6.34	5.96	6.24	6.42
1416802_a_at	CDCA5	NM_026410	chr19	6085096	+	7.71	7.44	8.49	7.67	8.79	9.58	9.63	9.62	9.16	9.6	4.64	5.11	4.37	6.07	6.65	6.32	7.31	7.36
1416803_at	FKBP7	NM_010222	chr2	76501090	-	3.7	3.92	3.83	4.23	3.85	4.57	3.87	3.94	3.96	3.92	4.35	3.95	3.91	4.07	4.29	3.79	3.95	3.54
1416804_at	EHBP1L1	NM_053252	chr19	5707373	-	6.47	6.49	6.96	7.04	6.77	6.83	6.66	7.15	6.2	6.88	5.83	5.62	5.49	6.47	6.48	6.09	6.61	6.47
1416805_at	FAM198B	NM_133187	chr3	79689851	+	2.35	2.44	2.33	2.17	2.71	2.28	2.4	2.37	2.36	2.55	2.53	2.57	2.72	2.12	2.17	2.57	2.1	2.19
1416806_at	FDXR	NM_007997	chr11	115129338	-	6.62	6.69	6.61	6.39	6.83	6.73	6.92	6.73	6.54	6.75	6.72	6.73	6.42	6.72	6.78	6.87	7.12	7.14
1416807_at	RPL36A	NM_019865	chrX	131120192	+	13.6	13.42	13.49	13.56	13.45	13.58	13.45	13.43	13.42	13.26	13.68	13.6	13.56	13.57	13.58	13.61	13.58	13.55
1416808_at	NID1	X14480	chr13	13529868	+	2.25	1.99	2.11	2.11	2.06	2.11	2.3	2.2	2.16	2.43	2.42	1.96	2.14	2.23	2.46	2.29	2.2	2.36
1416809_at	CYP3A11	BC010528	chr5	146666182	-	2.24	2.13	2.39	2.32	2.25	2.41	2.38	2.31	2.43	2.59	2.41	1.98	2.77	2.25	2.33	2.34	2.67	2.12
1416810_at	MEA1	BC013344	chr17	46818085	+	9.32	9.24	9.2	8.6	9.68	9.59	9.62	9.43	9.64	9.83	9.55	9.59	9.35	9.84	9.92	9.83	10.03	10.17
1416811_s_at	CHARACTER(0)	NM_007796	chrcharacter(0)	0	+	8.64	8.55	9.01	8.94	8.71	8.37	7.62	8.45	8.1	8.48	6.39	6.2	5.78	7.05	7.08	6.98	6.56	6.93
1416812_at	TIA1	BG518542	chr6	86354212	+	8.03	7.55	7.7	8.83	7.04	7.92	7.56	7.65	8.32	7.54	7.72	7.64	7.52	7.49	7.27	7.36	7.12	6.84
1416813_at	TIA1	BG518542	chr6	86354212	+	7.1	6.7	6.93	7.74	6.26	6.89	6.69	6.89	7.08	6.54	6.85	6.76	6.46	6.52	6.29	6.5	6	5.83
1416814_at	TIA1	BG518542	chr6	86354212	+	7.19	7	7.08	8.15	6	7.11	6.82	6.82	6.97	6.48	7.1	6.79	6.63	6.93	6.62	6.48	6.01	6.02
1416815_s_at	BUB3	BE986800	chr7	138703904	+	10.85	10.75	11.08	10.61	11.19	11.06	11.11	11.08	10.97	10.97	10.91	10.81	10.8	10.72	10.8	10.89	10.9	10.84
1416816_at	NEK7	NM_021605	chr1	140381290	-	10.39	9.94	10.1	10.39	9.21	10.07	10.01	10.03	10.45	9.76	9.46	9.05	9.13	9.8	9.61	9.65	9.14	9.04
1416817_at	NEK7	NM_021605	chr1	140381290	-	6.63	6.22	6.28	6.91	5.76	6.24	6.4	6.18	7.01	6.11	5.95	5.61	5.78	6.08	6.02	5.91	5.43	5.5
1416818_at	PARVA	NM_020606	chr7	119571219	+	2.47	2.68	2.73	2.57	2.45	2.23	2.72	2.89	2.65	2.77	2.42	2.78	2.77	2.52	2.79	2.59	2.67	2.39
1416819_at	CDC37	AK013255	chr9	20942984	-	9.75	9.96	9.79	9.41	9.96	9.93	10.03	10.1	10.03	10.09	10.27	10.43	10.19	10.06	10.15	10.18	10.35	10.49
1416820_at	CDC37	AK013255	chr9	20942984	-	5.92	6.05	6.01	5.71	6.48	6.4	6.61	6.52	5.88	6.72	6.01	5.97	5.76	6.15	5.97	6.26	6.03	6.03
1416821_at	DGCR14	BC013711	chr16	17900801	-	5.98	6.29	6.11	5.87	6.51	6.22	6.49	6.17	5.63	6.24	6.73	6.83	6.34	6.57	6.67	6.65	6.86	6.88
1416822_at	DGCR14	BC013711	chr16	17900801	-	5.93	6.04	5.7	5.44	6.39	5.98	6.01	5.78	5.46	6.04	6.01	6.34	6.03	6.07	6.28	6.33	6.28	6.73
1416823_a_at	OSBPL1A	NM_020573	chr18	12914536	-	3.63	3.56	3.47	3.83	3.9	3.43	3.52	3.64	3.59	3.82	3.56	3.32	3.46	3.58	3.49	3.65	3.82	3.2
1416824_at	B230118H07RIK	NM_026592	chr2	101400937	-	3.09	3.48	3.58	3.09	3.46	3.49	3.72	3.16	3.83	3.7	4.27	4.14	3.62	4.05	4.17	5.16	3.99	4.01
1416825_at	SNTA1	NM_009228	chr2	154202049	-	3.08	3.11	2.95	2.46	3.15	2.97	2.98	2.95	2.81	2.8	3	3.02	3.02	3.22	2.85	2.93	2.79	3.22
1416826_a_at	MED20	NM_020048	chr17	47748544	+	8.21	8.19	8.59	8.38	8.74	8.55	8.41	8.3	7.31	8.5	8.65	8.55	8.42	8.4	8.32	8.47	8.29	8.31
1416827_at	TBXAS1	NM_011539	chr6	38868984	+	4	3.94	3.84	3.68	4.34	3.95	4.06	3.92	4.45	4.06	3.91	4.13	4.22	4.3	4.12	4.08	4.54	3.97
1416828_at	SNAP25	BC018249	chr2	136539185	+	1.88	1.86	1.91	1.91	2.3	2.04	1.94	1.84	1.89	2.07	2.01	2.28	1.95	1.88	2.11	1.91	2.19	2.03
1416829_at	ATP5B	NM_016774	chr10	127520362	+	11.32	11.47	11.7	11.26	11.76	11.8	11.71	11.92	11.65	11.72	11.7	11.63	11.51	11.48	11.53	11.66	11.61	11.72
1416830_at	0610031J06RIK	NM_020003	chr3	88128944	+	9.36	9.44	9.47	8.95	9.93	9.69	9.87	9.71	9.46	9.91	9.4	9.37	9.2	9.35	9.53	9.62	9.67	9.73
1416831_at	NEU1	AI649303	chr17	35068197	+	6.84	7.04	7.02	6.79	7.35	7.05	6.93	6.76	6.6	7.06	7.21	7.43	7.04	7.25	7.08	7.39	7.1	7.43
1416832_at	SLC39A8	NM_026228	chr3	135488454	+	5.8	5.4	6	5.43	4.96	5.53	4.96	5.3	5.14	5.15	4.73	4.85	4.53	5.2	5.05	5.13	5.06	4.63
1416833_at	KEG1	NM_029550	chr19	12770279	+	2.59	2.56	2.65	2.36	2.56	2.47	2.36	2.62	2.51	2.55	2.29	2.24	2.73	2.77	2.62	2.44	2.71	2.55
1416834_x_at	NDUFB2	NM_026612	chr6	39542581	+	9.6	9.63	9.79	9.43	10.15	10.09	10.11	10.11	10.12	10.39	9.9	9.9	9.83	9.72	9.87	9.81	9.91	10.26
1416835_s_at	AMD1	NM_009665	chr10	40007264	-	8.81	8.75	8.68	8.2	8.62	9.05	8.83	9.02	8.93	8.68	8.87	8.71	8.76	9.16	8.85	9	8.73	8.69
1416836_at	LRP10	BC011058	chr14	55082983	+	10.48	10.54	9.79	10.22	10.53	10.37	10.61	10.26	10.02	10.64	9.93	10.4	10.31	10.54	10.71	10.43	10.81	10.88
1416837_at	BAX	BC018228	chr7	52717064	-	8.99	8.61	9.37	9.33	9.62	9.61	9.23	9.49	8.11	9.88	9.13	9.07	9.09	8.94	9	9.26	9.13	9.65
1416838_at	MUT	NM_008650	chr17	41071673	+	7.77	7.61	7.41	7.53	7.01	7.25	7.33	7.46	7.76	7.07	7.52	7.46	7.49	7.18	7.02	6.87	6.61	6.93
1416839_at	MUT	NM_008650	chr17	41071673	+	2.22	1.95	2.03	2	1.96	1.79	1.97	1.86	1.95	2.07	2.02	1.99	1.96	2	2.17	1.85	2	1.88
1416840_at	MID1IP1	NM_026524	chrX	10294490	+	7.88	7.67	7.74	7.87	7.74	8.19	8.28	8.12	8.04	8.45	6.99	6.97	7.08	7.48	7.48	7.31	7.42	7.46
1416841_at	1110059E24RIK	NM_025423	chr19	21671802	-	7.79	7.81	8.06	7.63	7.79	8.42	8.5	8.44	8.94	8.27	7.91	7.57	7.51	7.94	7.84	7.94	7.72	7.69
1416842_at	GSTM5	NM_010360	chr3	107698771	+	3.84	3.78	3.97	3.57	4.16	3.49	3.36	3.25	3.49	3.47	3.42	3.19	3.52	3.6	3.14	3.33	3.24	3.39
1416843_at	PDE6D	NM_008801	chr1	88439589	-	7.65	7.76	8.03	7.4	7.95	8.22	8.12	8.18	7.9	8.21	8.07	7.85	7.66	8.15	8.1	8.23	8.01	8.17
1416844_at	PRMT2	NM_133182	chr10	75669966	-	6.72	6.65	6.76	6.68	7.06	6.57	6.48	6.3	5.61	6.34	7.25	7.35	7.18	7.25	7.44	7.55	7.47	7.57
1416845_at	TMEM132A	NM_133804	chr19	10932318	-	4.39	4.43	4.29	3.94	4.79	4.31	4.43	4.51	4.51	4.27	4.53	4.54	4.71	4.45	4.52	4.82	4.6	4.58
1416846_a_at	PDZRN3	NM_018884	chr6	101099600	-	2.57	2.76	2.99	3	3.67	2.51	2.82	2.67	2.53	2.8	2.78	2.71	2.74	2.82	2.53	2.67	3.09	2.74
1416847_s_at	CHARACTER(0)	NM_133893	chrcharacter(0)	0	+	2.16	2.09	2.18	2.26	2.22	2.21	2.16	2.13	2.17	2.32	2.29	2.45	2.18	2.07	2.51	2.2	2.13	1.95
1416848_at	UBL5	NM_025401	chr9	20447761	+	8.51	8.62	8.67	8.69	8.67	8.93	8.85	8.9	8.77	9.02	8.5	8.43	8.46	8.48	8.46	8.62	8.64	8.72
1416849_at	CISD1	NM_134007	chr10	70793241	-	8.23	8.2	8.74	8.12	8.41	9.08	9.02	9.28	8.97	9.26	8.14	7.88	7.89	7.89	7.83	7.88	7.7	8.12
1416850_s_at	CISD1	NM_134007	chr10	70793241	-	9.34	9.34	9.64	9.25	9.69	10.16	10.1	10.17	9.59	10.29	9.29	9.05	9.01	9.03	9.01	9.16	9.34	9.49
1416851_at	ST13	NM_133726	chr15	81195473	-	4.12	4.52	4.28	4.24	4.49	4.19	4.14	4.57	4.54	4.25	4.03	4.09	4.27	4.42	4.4	4.26	4.18	4.2
1416852_a_at	NCDN	BC017126	chr4	126420993	-	8.04	7.89	7.33	7.49	8.27	7.48	7.76	7.22	6.92	7.75	7.66	8.23	7.95	7.75	7.97	7.75	8.21	8.18
1416853_at	NCDN	BC017126	chr4	126420993	-	4.86	5.26	4.45	4.77	5.01	4.91	5.26	4.67	4.5	5.08	4.77	5.92	5.15	5.21	5.31	4.73	5.3	5.5
1416854_at	SLC34A2	NM_011402	chr5	53440620	+	4.86	4.82	4.83	4.43	4.91	4.78	4.88	5.11	4.97	4.68	5.07	4.46	4.65	4.6	4.85	4.88	5.31	5.13
1416855_at	GAS1	BB550400	chr13	60275765	-	3.75	4.15	3.78	3.39	4.29	3.9	4.09	3.95	4.05	4.15	4.25	3.73	4.67	3.88	4.16	4.22	4.43	3.9
1416856_at	3230401D17RIK	BC005579	chr2	163231557	-	8.92	9.12	9.34	8.53	9.41	9.08	9.07	9.06	8.39	9.11	9.54	9.27	9.18	9.08	9.12	9.31	9.21	9.13
1416857_at	SDF2	NM_009143	chr11	78059247	+	9.78	9.58	10	9.76	10.08	9.84	9.76	9.71	9.48	9.97	9.75	9.65	9.71	9.7	9.79	9.95	9.89	9.92
1416858_a_at	FKBP3	NM_013902	chr12	66163418	-	9.5	9.67	9.8	9.88	9.14	9.86	9.5	9.76	9.9	9.37	10.16	9.8	10.05	9.98	9.63	9.67	9.33	9.47
1416859_at	FKBP3	NM_013902	chr12	66163418	-	9.52	9.32	9.31	9.56	8.62	9.5	9.29	9.51	9.96	9.14	9.63	9.59	9.69	9.54	9.37	9.43	9.09	9.22
1416860_s_at	ING1	BC016573	chr8	11556065	+	9.6	9.62	9.73	9.52	9.3	9.49	9.36	9.49	8.5	9.27	9.68	9.65	9.67	9.67	9.42	9.38	9.23	9.1
1416861_at	STAM	NM_011484	chr2	13995738	+	6.12	6.08	6.37	6.42	5.74	6.19	6.19	6.28	5.75	6.05	6.24	6.17	6.17	6.23	5.84	6.07	6.07	5.72
1416862_at	STAM	NM_011484	chr2	13995738	+	4.52	4.1	4.45	4.44	3.87	4.44	4.26	4.43	3.91	4.04	4.66	4.31	4.77	4.72	4.58	4.61	4.19	3.71
1416863_at	ABHD8	NM_022419	chr8	73980598	-	8.06	8.55	7.54	7.4	8.16	7.83	7.88	7.54	7.41	7.99	8.47	9.07	8.95	8.48	8.3	8.1	8.61	8.86
1416864_at	SURF6	NM_009298	chr2	26746291	-	7.46	7.42	7.42	7.37	7.58	7.22	7.17	6.96	6.66	7.15	7.72	7.71	7.43	7.53	7.33	7.5	7.63	7.79
1416865_at	FGD1	BC011462	chrX	147481775	+	4.09	4.11	4.01	3.48	4.28	4.05	3.99	4.23	4.24	4.29	4.23	3.98	3.82	3.95	4.16	4.1	4.45	4.76
1416866_at	BET1	NM_009748	chr6	4026903	-	5.7	5.74	6.22	5.79	5.56	5.61	5.6	5.55	4.98	5.12	5.98	5.53	5.37	5.99	5.45	6.03	5.27	5.42
1416867_at	BET1	NM_009748	chr6	4026903	-	5.91	5.73	6.22	5.78	5.53	5.99	5.67	6.06	5.81	5.76	6.07	5.84	5.27	6.14	5.9	6.16	5.75	5.86
1416868_at	CDKN2C	BC027026	chr4	109333480	-	8.7	8.48	9.07	8.58	9.06	9.82	9.99	9.93	9.85	9.88	7.47	7.02	7.09	8	7.92	8.11	8.11	8.05
1416869_x_at	LIME1	NM_023684	chr2	181115939	+	9.71	9.93	10.12	9.74	10.5	10.62	10.53	10.64	10.61	10.87	9.77	9.65	9.52	9.62	9.59	9.59	9.69	10.07
1416870_at	DNALC4	NM_017470	chr15	79591878	-	5.6	5.88	5.94	5.33	6.1	5.95	5.96	5.87	5.88	5.98	6.28	6	6.05	6.1	6.24	6.33	6.45	6.61
1416871_at	ADAM8	NM_007403	chr7	147164839	-	7.34	7.03	7.26	7.83	7.59	6.95	6.77	6.98	6.95	7.07	3.7	4.56	3.86	5.04	5.23	4.87	5.47	4.74
1416872_at	TSPAN6	NM_019656	chrX	130425608	-	4.54	4.9	4.96	4.36	4.26	4.8	4.72	4.77	4.04	4.07	4.83	4.99	4.83	5.32	5.74	5.19	4.97	5.52
1416873_a_at	CDK2	NM_016756	chr10	128134994	-	7.4	7.55	7.51	7.54	7.67	8.46	8.39	8.44	7.88	8.4	7.56	7.82	7.63	7.56	7.55	7.53	7.85	7.7
1416874_a_at	PAF1	NM_019458	chr7	29178014	+	7.53	7.44	7.69	7.8	7.68	7.6	7.72	7.49	7.54	7.47	7.75	7.62	7.32	7.42	7.56	7.52	7.61	7.74
1416875_at	PARVG	NM_022321	chr15	84155149	+	8.56	8.84	8.2	8.16	8.74	8.83	9	8.74	8.7	8.95	8.53	8.95	8.93	9.02	9.17	8.84	9.23	9.3
1416876_at	PARVG	NM_022321	chr15	84155149	+	5.47	5.94	5.71	5.24	6.21	6.24	6.39	6.24	5.37	6.49	5.81	5.94	5.74	6.11	6.24	6.28	6.32	6.28
1416877_a_at	MRPL51	AI594880	chr6	125142217	+	9.96	9.95	10.17	10.07	10.23	10.4	10.25	10.37	10.24	10.42	10.01	9.92	9.95	9.94	9.88	10.03	10.04	10.21
1416878_at	MRPL51	AI594880	chr6	125142217	+	4.98	4.72	4.99	4.42	5	5.24	4.82	5.04	5.23	4.89	5.22	4.92	4.84	4.99	4.76	5.05	5.27	5
1416879_at	MRPL51	AI594880	chr6	125142217	+	4.01	4.3	3.75	4.02	3.8	3.87	3.81	3.78	3.96	3.72	4.34	4.11	4.41	4.42	3.95	4.21	3.91	4.05
1416880_at	MCL1	BC003839	chr3	95462642	+	10.43	10.62	10.31	10.4	10.35	10.53	10.59	10.29	10.09	10.36	10.59	10.59	10.49	11.13	11	10.96	11.02	10.8
1416881_at	MCL1	BC003839	chr3	95462642	+	8.8	9.42	9.25	8.72	9.27	9.6	9.49	9.53	9.3	9.56	9.06	9.18	9.1	9.78	9.66	9.52	9.59	9.72
1416882_at	RGS10	NM_026418	chr7	135517138	-	11.01	11.12	11.01	10.69	11	10.83	10.9	10.62	10.88	10.76	11.27	11.27	11.24	11.73	11.72	11.82	11.71	11.83
1416883_at	CLPTM1	NM_019649	chr7	20216928	-	8.25	8.45	7.4	7.45	8.06	8.35	8.47	8.24	8.16	8.61	8.06	8.55	8.49	8.35	8.68	8.01	8.62	8.69
1416884_at	CBX3	BC018354	chr6	51420614	+	11.42	11.43	11.5	11.48	10.69	11.49	11.2	11.58	11.72	11.09	11.2	11.02	11.17	11.19	10.87	10.86	10.61	10.5
1416885_at	1110038F14RIK	NM_054099	chr15	76778973	+	8.23	8.48	8.43	8.23	8.54	8.41	8.42	8.32	8.33	8.28	8.6	8.5	8.3	8.39	8.37	8.59	8.45	8.78
1416886_at	C1D	NM_020558	chr11	17157620	+	4.56	4.47	4.66	4.16	3.36	5.02	4.36	4.89	4.17	4.32	4.2	3.57	3.68	4.11	3.59	3.67	3.52	3.33
1416887_at	C1D	NM_020558	chr11	17157620	+	2.85	2.93	2.51	2.85	2.97	2.82	3.05	2.96	2.94	2.82	2.93	2.95	3.14	2.9	2.92	2.89	2.84	2.96
1416888_at	FADD	BC021400	chr7	151764227	-	6.83	6.81	6.49	6.25	7.01	7.1	7.4	7.01	6.64	7.26	6.78	7.06	6.97	7.13	7.08	7.07	7.22	7.49
1416889_at	TNNI2	NM_009405	chr7	149628372	+	4.12	3.88	3.85	3.37	4.2	4.24	3.88	4.32	3.87	4.19	4.14	4.2	4.45	4.08	4.14	4.06	4.33	3.83
1416890_at	WDR74	NM_134139	chr19	8810328	+	7.92	8.12	8.37	7.72	8.74	8.03	8.15	8.31	8.16	8.22	8.93	8.65	8.46	8.29	8.47	8.66	8.63	8.96
1416891_at	NUMB	U70674	chr12	85136388	-	8.54	8.3	8.36	8.48	8.17	8.06	8.18	7.81	7.29	7.86	8.65	8.66	8.37	8.27	8.14	8.21	7.98	7.76
1416892_s_at	FAM107B	BC021353	chr2	3630729	+	11.54	11.62	11.5	11.37	11.2	11.54	11.55	11.51	11.79	11.45	11.22	11.16	11.25	11.63	11.53	11.49	11.27	11.15
1416893_at	FAM107B	BC021353	chr2	3630729	+	7.71	7.84	7.97	7.4	7.74	8.33	8.43	8.46	8.25	8.55	7.53	7.2	7.21	7.67	7.71	7.71	7.57	7.7
1416894_at	HSPBP1	NM_024172	chr7	4612122	-	7.42	7.87	7.61	6.97	8.06	7.76	7.74	7.59	7.37	7.66	8.13	8.23	7.92	8.01	8.04	8.15	8.24	8.47
1416895_at	EFNA1	D38146	chr3	89075651	-	2.64	2.72	2.93	2.48	2.78	2.77	3.16	2.71	2.77	2.84	2.69	2.55	2.61	2.6	2.98	2.71	3.15	3.09
1416896_at	RPS6KA1	NM_009097	chr4	133403205	-	9.79	10	9.55	9.45	10.14	10.26	10.43	10.02	10.12	10.39	9.86	10.1	10.02	10.18	10.26	10.2	10.38	10.41
1416897_at	PARP9	NM_030253	chr16	35938555	+	9.56	9.4	9.39	9.45	8.71	9.56	9.68	9.62	10.16	9.29	9	8.82	8.76	8.75	8.85	8.99	8.62	8.83
1416898_a_at	IRF3	NM_016849	chr7	52253029	+	7.17	7.32	7.44	6.9	7.69	7.18	7.22	7.25	6.5	7.38	7.65	7.73	7.54	7.25	7.5	7.72	7.45	7.87
1416899_at	UTF1	NM_009482	chr7	147129754	+	4.45	4.45	4.59	4.24	4.68	4.34	4.35	4.37	4.77	4.45	4.49	4.57	4.9	4.76	5.09	4.65	4.93	4.97
1416900_s_at	CHARACTER(0)	NM_138647	chrcharacter(0)	0	+	3.5	3.65	3.76	3.74	3.85	3.44	3.77	3.8	3.7	3.82	3.84	3.99	3.98	3.7	4.04	3.85	4.14	4.23
1416901_at	NPC2	BC007190	chr12	86095508	-	11.93	12.15	12.15	11.54	12.15	12.11	12.04	12.04	11.9	12.04	12.8	12.72	12.63	11.99	12.04	12.2	11.95	12.12
1416902_a_at	COX5B	NM_009942	chr1	36748331	+	11.39	11.23	11.43	11.27	11.64	11.63	11.69	11.59	11.55	11.83	11.07	11.01	11	11.22	11.27	11.28	11.47	11.62
1416903_at	NUCB1	NM_008749	chr7	52748043	-	8.77	8.74	8.43	8.67	9.05	9.12	9.26	8.99	8.92	9.36	8.14	8.41	8.27	8.69	8.8	8.53	8.81	8.97
1416904_at	MBNL1	NM_020007	chr3	60305173	+	12.5	12.33	12.19	12.52	11.45	11.93	11.78	12.14	12.62	11.82	12.07	11.94	11.76	12	11.74	11.69	11.47	11.31
1416905_at	GUCA2A	NM_008190	chr4	119310336	+	3.39	3.57	3.94	3.4	4.19	3.75	3.7	3.84	3.75	3.8	4.26	3.78	4.14	3.76	3.92	3.9	4.1	4.29
1416906_at	ANAPC5	NM_021505	chr5	123237469	-	9.75	10.11	10	9.77	10.18	10.25	10.44	10.21	9.95	10.21	10.34	10.41	10.3	10	10	10.07	10.07	10.24
1416907_at	TSN	BB818311	chr1	120195094	-	8.06	8.55	8.68	8.39	8.23	8.6	8.52	8.7	8.26	8.31	8.48	8.24	8.3	8.69	8.39	8.55	7.95	7.94
1416908_s_at	TSN	BB818311	chr1	120195094	-	9.8	9.73	10.07	10.11	9.67	9.94	9.97	9.92	9.54	9.77	9.83	9.71	9.66	9.76	9.71	9.83	9.46	9.31
1416909_at	PIGYL	NM_025457	chr9	21961289	+	7.64	7.8	7.98	7.46	8.15	8.21	8.2	8	7.94	8.24	8.18	8.17	7.92	7.72	7.87	7.91	7.9	8.29
1416910_at	DNAJC15	NM_025384	chr14	78226023	-	10.3	10.31	10.58	10.26	10.59	10.72	10.61	10.61	10.78	10.86	10.07	9.9	9.97	9.88	9.84	9.85	9.8	10.07
1416911_a_at	AKIRIN1	NM_023423	chr4	123412437	-	8.97	9.02	9.11	8.91	8.85	8.82	8.82	8.8	8.37	8.8	8.82	8.74	8.82	9.29	8.49	8.57	8.69	8.37
1416912_at	AKIRIN1	NM_023423	chr4	123412437	-	10.18	10.24	10.18	9.8	9.96	10.13	10.17	10.15	10	10.08	10.14	10.05	10.07	9.92	9.87	9.93	9.74	9.68
1416913_at	CES1C	NM_007954	chr8	95622915	-	2.41	2.75	2.52	2.35	2.67	2.26	2.24	2.53	2.62	2.6	2.86	2.73	2.56	2.59	2.6	2.5	2.7	2.95
1416914_s_at	FAM89B	NM_023166	chr19	5728087	-	8.04	8.22	7.88	7.76	8.59	8.26	8.17	8.11	7.77	8.49	8.02	8.36	8.18	8.27	8.27	8.07	8.43	8.51
1416915_at	MSH6	U42190	chr17	88374389	+	8.15	8.14	8.31	8.06	8	8.56	8.51	8.52	8.54	8.21	8.05	8.07	8.07	8.26	8.22	8.2	8.03	7.9
1416916_at	ELF3	NM_007921	chr1	137150150	-	4.33	4.28	4.46	4.04	5.1	4.08	4.38	4.57	4.86	4.53	4.35	4.19	4.71	4.43	4.36	4.66	4.83	4.61
1416917_at	1700123O20RIK	NM_021437	chr14	55305007	+	9.37	9.45	9.73	9	10.03	9.57	9.56	9.54	9.17	9.69	9.77	9.57	9.48	9.55	9.45	9.87	9.7	9.7
1416918_at	DLG3	NM_016747	chrX	97963085	+	4.87	5.25	5.01	5.16	4.77	4.99	5.41	5.06	5.05	4.52	5.37	5.2	4.81	6.12	5.84	6.03	5.88	5.56
1416919_a_at	NPHP1	NM_016902	chr2	127566467	-	2.65	2.46	2.39	2.35	2.39	2.29	2.8	2.37	2.66	2.5	2.58	2.7	2.5	2.37	2.65	2.41	2.87	2.8
1416920_at	RBM4	NM_009032	chr19	4784292	-	7.62	7.71	8.03	7.44	8.26	7.91	8.01	7.83	7.59	7.98	7.9	7.88	7.6	7.66	7.73	7.85	7.9	7.9
1416921_x_at	ALDOA	NM_007438	chr7	133938749	-	11.31	11.39	11.35	10.95	11.68	11.29	11.4	11.37	11.57	11.46	11.3	11.35	11.23	10.85	10.96	10.93	10.97	11.08
1416922_a_at	BNIP3L	AK018668	chr14	67604076	-	9.89	9.91	9.87	9.71	9.35	9.76	9.69	9.78	10.53	9.61	10.06	10.02	9.97	10.03	9.84	9.91	9.53	9.4
1416923_a_at	BNIP3L	AK018668	chr14	67604076	-	9.86	9.92	10.02	9.68	9.27	9.64	9.47	9.56	10.08	9.45	10.06	9.83	9.83	9.93	9.77	9.86	9.42	9.11
1416924_at	BRI3	NM_018772	chr5	145005305	+	8.5	8.76	8.3	8.01	8.92	8.85	8.79	8.6	7.89	9.05	9.09	9.26	9.3	9.28	9.23	9.14	9.37	9.52
1416925_at	KPNB1	NM_008379	chr11	97021023	-	8.72	8.88	8.99	8.75	8.2	9.08	9.01	9.13	8.9	8.78	8.49	8.49	8.51	8.75	8.6	8.58	8.17	8.15
1416926_at	TRP53INP1	AW495711	chr4	11083587	+	11.69	11.4	11.34	11.86	10.79	11.69	11.6	11.44	11.82	11.43	11.04	10.88	10.89	11.49	11.26	11.22	10.9	10.53
1416927_at	TRP53INP1	AW495711	chr4	11083587	+	5.79	5.83	5.06	4.9	5.07	5.49	5.45	5.46	5.68	5.66	4.88	5.27	5.31	5.84	5.42	5.03	5.16	5.06
1416928_at	RBM12	NM_029397	chr2	155920617	-	8.2	8.02	8.28	8.41	7.76	8.24	8.19	8.22	7.81	7.99	8.15	8.05	7.9	8.22	7.82	7.97	7.89	7.69
1416929_at	RBM12	NM_029397	chr2	155920617	-	4.91	4.97	4.87	4.85	4.71	5.27	5.08	5.03	4.79	4.94	4.95	4.73	4.49	5.15	4.84	4.87	4.64	4.55
1416930_at	LY6D	NM_010742	chr15	74592485	-	5.3	5.64	6.09	5.23	6.98	4.68	4.52	4.59	5.59	4.41	6.73	6.68	6.35	4.71	5.38	4.81	5.19	5.33
1416931_at	NIF3L1	NM_022988	chr1	58504476	+	7.07	7.27	7.57	6.67	7.68	7.66	7.56	7.66	7.59	7.73	7.24	7.23	6.95	7.19	7.24	7.25	7.17	7.5
1416932_at	COG2	BC011435	chr8	127044666	+	7.77	7.85	7.74	7.51	7.98	7.71	7.81	7.6	7.7	7.79	7.71	7.75	7.68	7.65	7.8	7.86	7.93	8.04
1416933_at	POR	NM_008898	chr5	136165083	+	6.96	7.06	6.82	6.44	7.2	6.82	7.17	7.02	6.5	7.12	7.13	7.47	7.41	7.01	7.28	7.1	7.5	7.47
1416934_at	MTM1	NM_019926	chrX	68463941	+	4.51	4.76	4.83	5.13	4.09	4.71	4.71	5.13	4.23	4.39	4.95	4.51	4.46	5.16	4.43	4.72	3.84	4.03
1416935_at	TRPV2	NM_011706	chr11	62387987	+	9.72	9.58	9.51	9.47	10.19	9.94	9.95	9.79	9.63	10.26	9.09	9.33	9.21	9.22	9.53	9.46	9.51	9.78
1416936_at	AATK	NM_007377	chr11	119868631	-	3.95	4.05	4.18	3.69	3.82	4.02	4.25	3.75	3.89	3.99	4.13	3.97	4.12	3.65	4.19	4.01	4.36	4.39
1416937_at	GABARAP	BC024621	chr11	69804871	+	10.55	10.75	10.49	10.31	10.77	10.67	10.8	10.65	10.71	10.83	10.65	10.8	10.72	10.89	10.94	10.8	10.85	11.07
1416938_at	CHCHD1	NM_025366	chr14	21522248	+	9.74	9.83	9.88	9.71	9.97	9.98	9.91	10.06	9.89	10.06	10.35	10.29	10.27	10.24	10.16	10.29	10.33	10.35
1416939_at	PPA1	NM_026438	chr10	61111368	+	8.86	9.11	9.33	8.54	8.91	9.79	9.9	10.13	10.03	9.62	8.8	8.93	8.81	9.21	9.47	9.46	9.32	9.4
1416940_at	PPIF	NM_134084	chr14	26513655	+	7.18	7.22	7.1	7.04	7.24	6.89	7.28	7.04	6.53	6.86	7.29	7.27	7.26	6.96	7.09	7.1	7.31	7.14
1416941_s_at	EIF4H	NM_033561	chr5	135095745	-	10.87	11.25	10.95	10.93	11.06	11.32	11.39	11.26	10.85	11.22	10.69	10.98	10.95	11.16	11.14	11.03	11.16	11.16
1416942_at	ERAP1	NM_030711	chr13	74777319	+	7.88	7.96	8.11	7.88	7.43	7.99	7.92	8.15	8.35	7.67	7.96	7.78	7.8	7.89	7.68	7.74	7.43	7.65
1416943_at	UBE2E1	NM_009455	chr14	19115242	-	9.89	10.28	10.41	9.93	9.7	10.11	9.9	10.09	9.98	9.92	10.28	10.04	10.11	10.67	10.18	10.1	10.1	10.02
1416944_a_at	TLK2	NM_011903	chr11	105042843	+	7.26	7.27	7.39	7.42	6.73	7.34	7	7.33	7.37	7.04	7.29	7.18	6.93	7.33	6.96	6.99	6.92	6.74
1416945_at	PTOV1	NM_133949	chr7	52118437	-	5.74	5.64	5.68	5.34	6.2	5.51	5.74	5.66	5.49	5.78	6.07	6.01	6.22	5.78	6.15	6.07	6.28	6.21
1416946_a_at	CHARACTER(0)	NM_130864	chrcharacter(0)	0	+	7.99	8.33	8.44	7.72	8.84	8.32	8.39	8.38	7.59	8.57	8.6	8.67	8.32	8.32	8.37	8.62	8.43	8.8
1416947_s_at	CHARACTER(0)	NM_130864	chrcharacter(0)	0	+	9.32	9.42	9.44	9.14	9.82	9.46	9.48	9.44	8.67	9.6	9.53	9.64	9.37	9.47	9.56	9.61	9.69	9.77
1416948_at	MRPL23	NM_011288	chr7	149719021	+	9.67	9.84	9.82	9.35	10.28	9.65	9.67	9.5	9.52	9.75	10.48	10.4	10.31	10.33	10.43	10.5	10.49	10.69
1416949_s_at	SLC39A7	NM_008202	chr17	34165210	-	8.69	8.79	8.87	8.41	9.26	8.55	8.64	8.5	8.1	8.74	9.2	9.22	9.1	8.76	8.86	9.06	8.78	9.01
1416950_at	TNFAIP8	NM_134131	chr18	50213173	+	9.74	9.81	10.21	9.69	9.39	9.7	9.48	9.8	9.62	9.4	9.45	9.35	9.14	9.28	9.23	9.2	8.73	8.78
1416951_a_at	ATP6V1D	NM_023721	chr12	79943968	-	10.13	10.27	10.24	9.93	9.69	10.4	10.38	10.23	10.41	10.26	10.49	10.55	10.58	10.35	10.17	10.21	10.16	9.95
1416952_at	ATP6V1D	NM_023721	chr12	79943968	-	9.42	9.71	9.82	9.36	9.4	10.02	9.93	9.95	10.11	9.94	10.21	10.06	10.1	9.86	9.78	9.93	9.66	9.72
1416953_at	CTGF	NM_010217	chr10	24315247	+	2.13	2.08	2.3	2.22	2.83	3.08	2.79	2.76	2.49	2.65	1.86	2.22	2.31	2.34	2.27	2.31	2.28	2.25
1416954_at	SLC25A10	BC003222	chr11	120353150	+	5.81	5.94	5.93	5.5	6.31	6.26	6.48	6.23	6.36	6.34	6.21	6.05	5.91	5.36	5.67	5.86	5.96	6.21
1416955_at	SLC25A10	BC003222	chr11	120353150	+	3.85	3.86	3.78	3.67	4.07	4.18	4.28	4.08	4.39	4.27	3.9	4.21	4.08	3.82	4.03	4.15	4.36	4
1416956_at	KCNAB2	U31908	chr4	151764852	-	9.66	9.81	9.48	9.24	10.07	9.62	9.82	9.56	9.74	9.86	9.55	9.83	9.66	9.41	9.57	9.53	9.7	9.88
1416957_at	POU2AF1	NM_011136	chr9	51021794	+	8.03	8.07	8.55	8.23	8.47	5.02	5.05	4.99	5.97	4.86	7.29	7.13	7.02	4.98	4.67	4.88	4.82	4.98
1416958_at	NR1D2	NM_011584	chr14	19036569	-	8.36	7.98	8.1	8.5	7.46	7.65	7.4	7.5	7.47	7.51	8.27	7.87	7.97	8.48	8.28	8.25	7.28	7.46
1416959_at	NR1D2	NM_011584	chr14	19036569	-	2.33	2.66	2.67	2.16	2.81	2.84	2.64	2.64	2.53	2.36	2.56	2.75	2.42	2.77	2.7	2.48	2.89	2.54
1416960_at	B3GAT3	NM_024256	chr19	8994882	+	7.18	7.28	6.84	7.12	7.71	7.59	7.45	7.45	7.37	7.88	7.13	7.4	7.34	7.46	7.36	7.3	7.58	7.78
1416961_at	BUB1B	NM_009773	chr2	118423946	+	6.43	6.31	7.38	6.83	7	7.99	7.89	8.26	8.12	7.79	4.44	5.24	4.57	5.24	5.31	5.4	6.09	6.07
1416962_at	RCC1	NM_133878	chr4	131887838	-	6.47	6.51	6.55	6.79	6.7	7.65	7.31	7.53	6.82	7.62	6.18	6.49	6.24	6.4	6.63	6.62	6.73	6.74
1416963_at	UBAC1	NM_133835	chr2	25852477	-	8.26	8.35	8.47	8.21	8.65	8.42	8.34	8.41	8.25	8.43	8.45	8.54	8.38	7.88	8.04	8.04	8.15	8.21
1416964_at	EEFSEC	NM_023060	chr6	88207327	-	7.5	7.96	7.19	7	7.84	7.61	7.62	7.62	7.61	7.65	7.86	8.26	7.91	7.7	7.87	7.79	7.94	8.24
1416965_at	PCSK1N	AF181560	chrX	7496947	+	4.74	5.07	4.82	4.12	5.15	4.56	4.57	4.83	4.36	4.8	4.83	5.25	4.96	5	5.37	5.02	5.32	5.18
1416966_at	SLC22A8	BC014762	chr19	8665743	+	3.52	3.18	3.54	3.15	3.64	3.52	3.84	3.45	3.59	3.81	3.27	3.55	3.47	3.58	3.64	3.65	3.69	3.88
1416967_at	SOX2	U31967	chr3	34548926	+	1.96	1.87	2.02	1.96	2.18	2.32	2.12	2.01	2.02	1.96	1.87	1.83	2.07	1.92	1.94	2.06	1.84	2.03
1416968_a_at	HSD3B7	NM_133943	chr7	134944122	+	3.41	3.56	3.96	4.26	4.15	5.74	5.4	5.69	4.83	5.46	3.67	3.81	3.79	4.6	4.86	4.59	4.73	4.52
1416969_at	GTSE1	NM_013882	chr15	85690136	+	5.26	5.05	5.03	5.16	5.34	6.53	6.39	6.5	6.47	6.36	4.26	4.8	4.8	4.49	4.71	4.82	4.98	5.1
1416970_a_at	COX7A2	NM_009945	chr9	79603047	-	12.22	12.16	12.29	11.97	12.44	12.56	12.56	12.51	12.58	12.65	12.24	12.18	12.2	12.21	12.34	12.29	12.4	12.47
1416971_at	COX7A2	NM_009945	chr9	79603047	-	11.46	11.45	11.6	11.32	11.72	11.91	11.83	11.7	11.85	11.88	11.55	11.46	11.55	11.53	11.58	11.51	11.66	11.75
1416972_at	NHP2L1	NM_011482	chr15	81871774	-	9.84	9.82	10.09	9.74	10.21	10.21	10.39	10.34	10.23	10.36	10.06	9.89	9.95	10.06	10.14	10.22	10.17	10.15
1416973_at	NHP2L1	NM_011482	chr15	81871774	-	10.46	10.36	10.65	10.33	10.88	10.95	10.87	10.87	10.91	10.97	10.77	10.54	10.63	10.57	10.64	10.81	10.73	10.87
1416974_at	STAM2	BB125321	chr2	52547724	-	6.61	6.75	6.81	6.54	6.65	6.98	7.06	6.9	6.4	6.88	6.68	6.47	6.23	6.86	6.63	6.87	6.66	6.78
1416975_at	STAM2	BB125321	chr2	52547724	-	5.75	5.71	5.83	5.33	5.56	6.26	6.17	6.36	6.48	6.15	5.84	5.95	5.7	5.72	6.1	5.68	6.03	5.85
1416976_at	STAM2	BB125321	chr2	52547724	-	6.16	6.14	6.37	6.01	5.62	6.4	6.46	6.61	5.93	6.29	6.06	5.66	5.64	6.72	6.33	6.45	5.68	5.79
1416977_at	STAM2	BB125321	chr2	52547724	-	3.52	3.21	3.55	3.73	3.82	3.48	3.42	3.95	3.4	3.54	3.74	3.39	3.55	3.79	3.64	3.63	3.27	3.42
1416978_at	FCGRT	NM_010189	chr7	52348362	-	6.22	6.18	6.2	5.79	6.65	5.17	4.96	5.39	5.13	5.14	6.35	6.38	5.96	5.11	4.66	5.13	5.03	5.08
1416979_at	POMP	NM_025624	chr5	148672203	+	10.96	10.9	11.32	10.91	11.19	11.53	11.45	11.54	11.75	11.44	10.86	10.66	10.66	10.85	10.88	11.18	10.99	11.08
1416980_at	METTL7B	NM_027853	chr10	128395332	-	3.21	3.13	3.26	2.91	3.41	3.04	3.26	3.61	3.33	3.27	3.13	3.04	3.19	3.35	3.03	3.29	3.52	3.13
1416981_at	FOXO1	AI462296	chr3	52072258	+	9.03	9.32	7.92	8.77	8.63	8.98	9.24	8.79	9.48	9.14	9.45	10.04	9.92	9.65	9.57	9.35	9.7	9.56
1416982_at	FOXO1	AI462296	chr3	52072258	+	8.27	8.55	7.94	7.88	7.91	8.53	8.67	8.37	8.08	8.2	9.04	9.06	8.98	8.94	8.83	8.87	9.03	8.73
1416983_s_at	FOXO1	AI462296	chr3	52072258	+	10.1	10.26	9.12	9.74	9.39	9.98	10.12	9.73	9.88	9.82	10.41	10.59	10.61	10.65	10.4	10.25	10.55	10.26
1416984_at	MRPS18A	NM_026768	chr17	46247952	+	8.67	8.94	9.07	8.52	9.35	9.19	9.32	9.28	9.22	9.36	9.32	9.26	9.07	9.15	9.3	9.35	9.32	9.55
1416985_at	SIRPA	AB018194	chr2	129419313	+	3.81	4.38	4.88	3.81	4.59	4.27	4.06	4.45	3.82	4.13	4.78	4.61	4.63	3.67	4.05	4.5	4.27	3.82
1416986_a_at	SIRPA	AB018194	chr2	129419313	+	2.61	2.98	2.83	2.47	2.81	3.16	2.92	2.8	3.06	2.71	2.64	2.84	2.88	2.79	3.15	3.05	3.47	2.91
1416987_at	ELP4	NM_023876	chr2	105540265	-	2.65	3.06	2.83	3.01	2.09	3.01	3.33	2.9	3.2	2.74	3	2.6	2.56	2.87	2.41	2.73	2.44	2.29
1416988_at	MSH2	NM_008628	chr17	88071896	+	7.55	7.76	7.88	8.01	7.78	7.26	8.2	7.66	7.57	7.16	7.27	7.88	7.83	8.09	7.82	7.86	7.83	7.63
1416989_at	VPS53	NM_026664	chr11	75859727	-	8.57	8.58	8.48	8.27	8.4	8.56	8.6	8.47	8.47	8.51	8.32	8.42	8.38	8.42	8.41	8.38	8.41	8.53
1416990_at	RXRB	BC019432	chr17	34168796	+	8.67	9.19	8.59	8.45	9.06	8.7	8.55	8.43	8.11	8.62	9.19	9.54	9.37	9.22	9.3	9.08	9.34	9.37
1416991_at	MTO1	NM_026658	chr9	78296016	+	7.14	7.03	7.5	7.05	7.36	7.17	7.11	7.08	6.77	7.2	7.5	7.56	7.35	7.24	7.06	7.44	7.29	7.32
1416992_at	MFNG	NM_008595	chr15	78586312	-	8.91	9.03	8.7	8.76	9.22	8.57	8.52	8.4	8.05	8.71	9.12	9.34	9.27	8.92	9.05	9.01	9.18	9.21
1416993_at	COG4	NM_133973	chr8	113370923	+	6.82	6.76	6.96	6.79	7.07	7.29	7.18	7.31	6.66	7.11	6.86	6.79	6.39	6.86	6.93	7.13	7.17	7.24
1416994_at	TTC1	NM_133795	chr11	43543507	-	6.96	7.02	7.11	7.05	6.9	7.08	6.84	7.16	7.35	6.99	6.81	7.12	6.98	6.91	6.87	6.86	6.71	6.88
1416995_at	PACSIN3	NM_030880	chr2	91096969	+	4.7	4.76	4.76	4.44	4.98	5	4.73	5.08	4.36	5.08	4.47	4.95	5.03	4.77	4.76	4.84	5.03	5.45
1416996_at	TBC1D8	BC005421	chr1	39428343	-	3.67	3.78	3.85	3.39	4.14	3.36	3.18	3.15	3.66	3.1	4.33	4.45	3.81	3.13	3.23	3.33	3.41	3.2
1416997_a_at	HAP1	NM_010404	chr11	100208640	-	3.46	3.53	3.45	3.53	3.65	3.26	3.74	3.56	3.43	3.65	3.34	3.28	3.86	3.46	3.68	3.43	3.93	3.86
1416998_at	RRS1	NM_021511	chr1	9535488	+	8.12	8.39	8.44	8.17	8.42	8.26	8.23	8.39	7.31	8.12	8.68	8.48	8.47	8.45	8.23	8.4	8.23	8.24
1416999_at	SMPD2	NM_009213	chr10	41206977	-	7.44	7.45	7.7	7.33	7.78	7.54	7.39	7.45	6.79	7.67	7.59	7.85	7.53	7.12	7.33	7.54	7.5	7.54
1417000_at	ABTB1	NM_030251	chr6	88785907	-	7.19	7.21	7.24	7.04	7.79	7.07	7.22	7.02	6.95	7.25	7.67	7.5	7.19	7.72	7.59	7.69	7.7	8.04
1417001_a_at	D4WSU53E	BE447520	chr4	134479539	+	9.94	9.31	9.45	10.75	9.75	9.65	8.52	8.83	9.4	9.63	9.41	9.33	9.39	9.68	8.76	8.94	10.43	9.43
1417002_at	0610012G03RIK	BC021536	chr16	31947136	-	9.54	9.54	9.68	9.24	10.05	9.64	9.6	9.53	9.48	9.84	10.01	9.86	9.8	9.6	9.58	9.74	9.76	10.08
1417003_at	0610012G03RIK	BC021536	chr16	31947136	-	4.04	3.79	4.02	3.66	4.59	4.29	4.32	4.05	3.87	4.56	4.23	4.38	4.03	4	3.8	3.98	4.28	3.24
1417004_at	TSG101	NM_021884	chr7	54144396	-	7.64	7.64	7.79	7.61	7.63	7.7	7.67	7.77	7.27	7.68	7.77	7.67	7.43	7.66	7.38	7.59	7.63	7.63
1417005_at	KLC1	AU079968	chr12	112997059	+	4.09	4.07	4.06	4.14	4.02	4.37	4.49	4.12	3.67	4.16	3.96	3.78	3.31	3.68	3.81	4.02	3.92	3.67
1417006_at	COMMD4	NM_025417	chr9	57002847	-	9.1	9.06	9.41	9.23	9.62	9.77	9.61	9.63	9.55	9.96	9.29	9.24	9.18	9.54	9.55	9.69	9.66	9.97
1417007_a_at	VPS4B	NM_009190	chr1	108667364	-	10.58	10.34	10.32	10.71	9.84	10.36	10.3	10.19	10.15	9.94	10.33	9.99	10.08	10.44	10.09	10.19	9.86	9.74
1417008_at	CRAT	BC006668	chr2	30255995	-	4.05	4.18	3.85	3.88	4.1	4.5	4.17	3.84	4.49	4.11	3.82	4.02	3.99	4.01	3.94	3.94	3.79	4.16
1417009_at	C1RA	NM_023143	chr6	124462638	+	2.64	2.6	2.62	2.69	2.71	2.69	2.54	2.61	2.71	2.75	2.7	2.48	2.42	2.37	2.59	2.48	2.59	2.91
1417010_at	ZFP238	NM_013915	chr1	179374791	+	8.06	8.3	7.91	7.8	6.98	7.5	7.5	7.5	6.23	6.96	8.63	8.61	8.38	8.63	8.29	8.38	7.67	7.58
1417011_at	SDC2	AU021035	chr15	32850477	+	2.37	2.35	2.55	2.44	2.54	2.34	2.69	2.38	2.53	2.38	2.66	2.44	2.48	2.42	2.63	2.64	2.67	2.48
1417012_at	SDC2	AU021035	chr15	32850477	+	2.97	2.64	2.98	2.85	2.66	2.94	3.03	2.63	2.88	2.95	2.99	2.62	2.84	3.25	2.92	2.87	3	3.09
1417013_at	HSPB8	AF250139	chr5	116858503	-	2.87	2.78	2.65	2.87	3.14	2.95	2.82	2.55	2.89	2.9	3.26	3.05	2.83	2.9	2.95	2.93	3.03	3.06
1417014_at	HSPB8	AF250139	chr5	116858503	-	4.34	4.01	4.2	3.94	4.49	3.98	4.34	4.34	4.11	4.26	4.08	4.22	4.36	4.1	4.54	4.54	4.36	4.67
1417015_at	RASSF3	BB703307	chr10	120847406	-	2.34	2.72	3.06	2.73	2.89	2.79	2.56	3.03	2.78	2.92	3.16	2.7	2.9	2.68	3.05	2.76	3.19	2.86
1417016_at	MAPKAPK5	NM_010765	chr5	121975059	-	8.22	8.28	8.13	8.01	8.3	8.17	8.14	8	7.81	8.2	8.55	8.53	8.46	8.32	8.22	8.31	8.32	8.46
1417017_at	CYP17A1	NM_007809	chr19	46741654	-	3.42	3.43	3.43	3.55	3.96	3.49	3.71	3.66	3.82	3.59	3.75	4.07	3.63	3.49	3.7	4.13	4.22	3.66
1417018_at	EFEMP2	NM_021474	chr19	5474689	+	3.37	3.74	3.89	3.1	3.6	3.34	3.74	3.38	3.46	3.43	3.66	3.55	3.41	3.49	3.66	3.82	3.63	4.01
1417019_a_at	CDC6	NM_011799	chr11	98769202	+	6.45	6.23	7.28	6.59	7.26	8.37	8.38	8.49	7.17	8.48	3.31	3.66	3.56	5.36	5.16	5.1	5.95	5.68
1417020_at	SPATA4	NM_133711	chr8	55686133	+	2.55	2.91	2.65	2.42	3.09	2.65	2.69	2.89	2.8	2.72	2.46	2.33	2.72	2.63	2.79	2.79	3.36	2.67
1417021_a_at	SPO11	NM_012046	chr2	172805342	+	4.8	4.45	4.53	6.23	4.1	4.07	3.92	3.72	3.47	4.04	3.49	3.97	3.99	3.48	3.41	3.48	3.37	3.66
1417022_at	SLC7A3	NM_007515	chrX	98274559	-	3.15	3.72	3.5	3.52	3.57	3.36	3.38	3.32	3.2	3.52	3.64	3.64	3.47	3.68	3.84	3.5	3.65	3.47
1417023_a_at	FABP4	NM_024406	chr3	10204342	-	3.33	2.81	4.67	3.27	3.48	3.44	2.72	3.51	3.04	2.95	2.63	2.55	2.64	2.5	2.71	3.05	3.01	2.74
1417024_at	HARS	BC020088	chr18	36926183	-	8.28	8.46	8.32	8.22	8.25	8.78	8.84	8.76	8.55	8.76	7.93	8.31	8.06	8.2	8.25	8.2	8.33	8.45
1417025_at	H2-EB1	NM_010382	chr17	34442811	+	6.93	7.93	8.49	7.36	8.15	6.47	6.16	7.07	7.35	5.98	9.66	9.18	8.55	5.37	5.08	5.63	5.8	5.08
1417026_at	PFDN1	BC024693	chr18	36563332	-	8.86	8.88	9.05	8.91	8.68	9.4	9.06	9.58	9.63	9.24	9.04	9.03	9.24	9.47	9.16	8.96	9.3	9.49
1417027_at	TRIM2	BB283676	chr3	83965795	-	2.61	2.56	2.59	3.04	2.66	2.55	2.31	2.54	2.28	2.49	2.74	2.91	3.04	2.74	2.51	2.74	2.82	2.63
1417028_a_at	TRIM2	BB283676	chr3	83965795	-	3.2	3.19	3.42	3.56	3.33	2.79	2.55	2.75	3.24	3.19	3.37	3.8	3.61	2.87	2.88	3.63	3.23	3.53
1417029_a_at	TRIM2	BB283676	chr3	83965795	-	2.42	2.56	2.67	2.06	2.82	2.65	2.42	2.52	2.74	2.44	2.35	2.73	2.59	2.28	2.74	2.42	2.15	2.95
1417030_at	TMEM206	NM_025864	chr1	193149843	+	4.56	5.23	5.53	4.82	4.9	5.17	4.79	4.94	3.56	4.92	5.51	5.18	4.89	6.04	5.5	5.66	5.3	5.7
1417031_at	TMEM206	NM_025864	chr1	193149843	+	4.38	4.38	4.67	4.13	4.52	4.78	4.4	4.72	4.2	4.96	4.53	4.36	4.53	4.76	4.67	4.71	4.91	4.84
1417032_at	UBE2G2	AF296657	chr10	77085065	+	8.27	8.41	8.58	7.96	8.89	8.22	8.41	8.27	7.54	8.5	8.6	8.55	8.37	8.16	8.32	8.42	8.44	8.58
1417033_at	UBE2G2	AF296657	chr10	77085065	+	4.82	4.75	5.48	4.33	5.74	5.3	4.99	5.39	4.27	5.31	5.41	4.92	4.69	4.66	4.9	5.5	4.55	4.87
1417034_at	TRAPPC6A	NM_025960	chr7	20094077	+	7.9	8.11	8.11	7.78	8.47	8.41	8.52	8.38	8.21	8.72	8.22	8.18	8.04	8.48	8.62	8.6	8.74	8.97
1417035_at	SAC3D1	BI134670	chr19	6116003	-	6.84	6.81	6.86	6.2	7.31	6.97	6.92	6.9	6.56	6.89	7.21	7.28	7.11	7.07	7.13	7.09	7.29	7.57
1417036_at	SAC3D1	BI134670	chr19	6116003	-	2.43	2.68	2.65	2.4	2.83	2.59	2.37	2.47	2.68	2.46	2.82	2.93	2.56	2.88	2.88	2.96	2.61	3.1
1417037_at	ORC6	NM_019716	chr8	87823530	+	6.82	6.91	7.51	7.12	7.02	8.01	7.85	8.1	8.17	7.89	6.75	6.48	6.44	6.8	6.65	6.7	6.66	6.7
1417038_at	SEPT9	NM_017380	chr11	117060974	+	11.53	11.63	11.06	11.1	11.4	11.38	11.54	11.18	11.47	11.43	10.96	11.41	11.25	11.51	11.57	11.42	11.63	11.61
1417039_a_at	CUL7	NM_025611	chr17	46787286	+	5.88	6.17	5.99	5.58	6.18	6.35	6.75	6.16	5.26	6.09	5.92	5.93	5.85	7.06	7.2	6.97	6.94	7.16
1417040_a_at	BOK	NM_016778	chr1	95582270	+	3.69	4.08	3.9	3.4	4.21	3.92	3.99	3.98	4.01	3.84	4.17	4.23	4.2	4.08	4.29	4.26	4.48	4.38
1417041_at	POLR1C	NM_009085	chr17	46380868	-	8.67	8.81	9.15	8.21	9.58	8.89	8.85	8.83	8.3	8.86	9.4	9.21	9.04	9.03	9.15	9.36	9.25	9.43
1417042_at	SLC37A4	NM_008063	chr9	44206258	+	7.1	7.23	7.13	6.85	7.6	7.26	7.35	7.19	6.8	7.52	6.89	7.24	6.72	6.82	7.07	7.04	6.93	7.25
1417043_at	LCAT	NM_008490	chr8	108463456	-	4.41	4.56	4.25	3.78	4.88	4.18	4.57	4.37	4.56	4.56	4.7	4.4	4.78	4.51	4.65	4.4	4.51	4.69
1417044_at	LCMT1	NM_025304	chr7	130521495	+	7.74	7.8	8.05	7.55	8.35	8.31	8.35	8.27	8.67	8.36	7.76	7.58	7.42	8.05	8.08	8.31	8.21	8.39
1417045_at	BID	NM_007544	chr6	120843136	-	7.22	7.38	7.31	6.9	7.38	8.47	8.45	8.38	8.1	8.58	7.07	6.92	6.84	8.02	7.91	7.98	7.85	8.05
1417046_at	NPRL2	NM_018879	chr9	107444539	+	7.97	8.05	8.25	7.97	8.46	8.05	8.07	8.12	7.52	8.22	8.45	8.62	8.17	8.11	8.12	8.39	8.32	8.47
1417047_at	PROM2	AF269062	chr2	127352688	-	4.02	3.78	3.81	3.64	4.23	3.66	4.2	3.99	3.93	3.77	3.93	4.13	4.04	4.03	4.33	3.94	4.1	4.04
1417048_at	PROM2	AF269062	chr2	127352688	-	3.73	3.77	3.51	3.37	3.77	3.77	3.73	3.77	3.82	3.92	3.32	4.13	3.83	3.62	3.73	3.53	4.34	3.98
1417049_at	RHD	AF069311	chr4	134420450	+	4.15	4.38	4.3	4.19	4.43	4.32	4.19	4.44	4.71	4.46	4.54	4.22	4.41	4.48	4.42	4.23	4.68	4.57
1417050_at	C1QTNF4	NM_026161	chr2	90725942	+	5.43	5.66	5.39	4.98	5.78	4.87	4.59	4.22	4.04	4.77	5.61	5.26	4.83	5.28	4.9	5.34	4.63	5.52
1417051_at	PCDH8	NM_021543	chr14	80166583	-	2.49	2.32	2.36	2.08	2.27	2.28	2.26	2.1	2.14	2.24	2.21	2.26	2.3	2.32	2.07	2.23	2.19	1.93
1417052_at	PSMB3	BC014783	chr11	97564747	+	10.65	10.8	11.12	10.68	11.19	11.28	11.17	11.23	11.6	11.27	10.95	10.87	10.85	10.83	10.95	11.05	10.75	11.08
1417053_at	PHB	AK010619	chr11	95528303	+	9.11	9.14	9.47	9.35	9.48	9.6	9.37	9.76	9.63	9.48	9.56	9.58	9.44	9.66	9.81	10.04	9.7	10
1417054_a_at	0610009D07RIK	NM_025323	chr12	4824413	+	10.84	10.75	11.02	10.6	10.96	10.9	10.77	10.78	11.06	10.93	10.9	10.83	10.91	10.86	10.86	10.87	10.94	10.98
1417055_at	0610009D07RIK	NM_025323	chr12	4824413	+	11.03	11.15	11.51	11.07	11.37	11.45	11.16	11.38	11.43	11.44	11.33	11.11	11.23	11.37	11.25	11.36	11.27	11.38
1417056_at	PSME1	NM_011189	chr14	56197330	+	12.11	12.39	12.27	12.02	12.39	12.4	12.47	12.38	12.16	12.38	12.33	12.32	12.3	12.41	12.52	12.49	12.45	12.58
1417057_a_at	CHARACTER(0)	BC011499	chrcharacter(0)	0	+	8.18	8.01	8.51	8.53	7.62	8.78	8.26	9.06	8.33	8.07	8.21	7.88	7.95	8.15	7.97	8.11	7.79	7.81
1417058_a_at	KRTCAP2	NM_025327	chr3	89050359	+	10.12	10.06	10.12	9.71	10.43	10.29	10.41	10.1	11.05	10.39	10.07	10.01	10.13	9.9	9.98	10.11	10.14	10.29
1417059_at	KRTCAP2	NM_025327	chr3	89050359	+	10.24	10.25	10.37	10.05	10.51	10.58	10.67	10.65	10.98	10.8	10.33	10.31	10.28	10.17	10.26	10.29	10.21	10.42
1417060_at	PPP1R11	NM_029632	chr17	37085299	-	8.14	8.12	8.1	7.89	8.53	8.21	8.16	8.05	7.66	8.39	8.18	8.25	8.13	8.41	8.37	8.35	8.4	8.4
1417061_at	SLC40A1	AF226613	chr1	45964914	-	4.38	4.64	4.69	5.05	4.24	4.7	4.65	5.37	5.77	4.4	4.11	3.96	4.26	5.39	4.81	5.22	4.8	4.88
1417062_at	ARMC10	NM_026034	chr5	21151801	+	8.62	8.79	8.77	8.35	8.3	8.59	8.61	8.58	8.69	8.36	8.81	8.67	8.57	8.73	8.56	8.67	8.31	8.54
1417063_at	C1QB	NM_009777	chr4	136436060	-	3.88	4.08	5.29	4.29	4.07	4.48	3.97	5.07	5.33	3.82	3.24	2.67	3.26	4.5	3.85	4.14	4.4	4.29
1417064_at	JAGN1	NM_026365	chr6	113392628	+	8.21	8.45	8.73	7.85	8.85	8.52	8.48	8.59	8.51	8.49	8.95	8.72	8.55	8.59	8.52	8.85	8.58	8.72
1417065_at	EGR1	NM_007913	chr18	35020860	+	10.75	10.79	10.57	10.67	10.98	10.31	10.36	10.1	10.19	10.32	10.42	10.51	10.28	10.67	10.77	10.66	10.74	10.65
1417066_at	ADCK3	AK014605	chr1	182095368	-	6.56	6.7	6.55	6.09	7.07	6.37	6.57	6.17	6.36	6.57	6.9	6.88	6.64	7.24	7.47	7.24	7.31	7.38
1417067_s_at	ADCK3	AK014605	chr1	182095368	-	3.1	2.75	3.06	3.02	3.12	2.69	2.89	2.94	2.99	2.68	2.89	2.81	2.89	3.58	3.05	3.57	3.37	3.16
1417068_a_at	PTPN1	BC010191	chr2	167757826	+	10.67	10.62	10.48	10.45	10.78	10.49	10.54	10.32	10.56	10.62	10.36	10.51	10.37	10.38	10.52	10.5	10.55	10.53
1417069_a_at	GMFB	BG228815	chr14	47427823	-	7.78	8.08	7.15	8.25	6.93	7.8	7.27	7.49	8.08	7.79	7.32	7.68	7.81	8.14	7.7	6.77	7.24	7.34
1417070_at	CYP4V3	NM_133969	chr8	46391155	-	3.8	3.91	4.01	4.08	3.89	3.58	3.59	3.48	4.15	3.38	4.21	3.67	3.13	4.89	4.64	4.64	3.84	4.2
1417071_s_at	CYP4V3	NM_133969	chr8	46391155	-	6.58	6.25	6.39	6.36	6.03	6.14	5.95	5.82	5.96	5.96	5.98	5.75	5.2	6.77	6.78	6.77	6.11	6.47
1417072_at	SLC22A6	NM_008766	chr19	8692485	+	4.48	4.58	4.34	4.48	4.55	4.44	4.52	4.53	4.32	4.52	4.6	4.31	4.89	4.57	4.34	4.5	4.48	4.8
1417073_a_at	QK	NM_021881	chr17	10403044	-	3.73	3.06	3.89	3.77	2.97	4.22	3.56	4.11	3.96	4.04	3.1	2.86	2.83	3.66	3.22	3.21	2.97	2.96
1417074_at	CEACAM10	NM_007675	chr7	25562222	+	2.34	2.71	2.47	2.33	2.63	2.27	2.47	2.24	2.46	2.32	2.43	2.49	2.31	2.5	2.52	2.45	2.6	2.54
1417075_at	FAM136A	NM_025591	chr6	86315676	+	8.4	8.63	8.57	7.68	8.71	8.32	8.3	8.31	8.23	8.2	8.98	8.63	8.51	8.7	8.66	8.7	8.62	8.83
1417076_at	FABP9	NM_027281	chr3	10193623	-	2.98	2.73	2.61	2.44	2.7	2.58	2.87	2.53	2.69	2.7	2.73	2.84	2.56	2.81	2.85	2.75	2.92	2.9
1417077_at	BCAP29	NM_007530	chr12	32280218	-	8.46	8.17	8.37	8.48	7.35	8.23	8.08	8.66	8.58	7.96	8.01	7.61	7.43	8.07	7.79	7.89	7.03	7.42
1417078_at	LGALS2	NM_025622	chr15	78681291	-	4.22	4	4.3	3.78	4.25	4.5	4.42	4.55	4.23	4.6	4.34	4.58	4.11	4.19	4.23	4.32	4.36	4.3
1417079_s_at	LGALS2	NM_025622	chr15	78681291	-	2.87	3.03	3.37	2.51	3.38	2.89	3.23	3.06	3.11	2.79	2.85	2.82	2.93	2.84	3.17	3.37	3.03	3.07
1417080_a_at	ECSIT	NM_012029	chr9	21876689	-	7.19	7.31	7.36	7.06	7.63	7.38	7.3	7.43	7.56	7.48	7.72	7.65	7.25	7.06	7.22	7.37	7.2	7.67
1417081_a_at	SYNGR2	BC004829	chr11	117670980	+	9.81	9.87	9.6	9.44	10.21	10.18	10.23	10.06	9.72	10.27	9.52	9.69	9.47	10.36	10.37	10.32	10.52	10.54
1417082_at	ANP32B	NM_130889	chr4	46463988	+	11.41	11.4	11.59	11.48	11.06	11.68	11.74	11.77	11.39	11.45	11.19	11.16	11.19	11.49	11.34	11.36	11.22	11.15
1417083_at	SEC61B	NM_024171	chr4	47487532	+	11.88	11.87	12.13	11.94	12.03	12.18	12.08	12.17	12.23	12.27	11.85	11.84	11.83	11.78	11.86	11.86	11.95	11.95
1417084_at	EIF4EBP2	NM_010124	chr10	60895244	-	8.17	8.63	7.16	7.91	7.56	8.1	8.02	7.8	7.36	8.22	7.56	8.57	8.57	8.63	8.45	7.42	8.52	8.62
1417085_at	AKR1C6	NM_030611	chr13	4433588	+	2.89	3.15	2.87	2.81	3.11	3.07	3.1	3.42	2.79	3.02	3.06	3.24	3.25	3.06	2.93	3.28	3.04	3.06
1417086_at	PAFAH1B1	BE688382	chr11	74487451	-	7.15	6.98	7.06	7.36	6.58	7	7.05	7.27	6.79	6.89	7.04	7.17	6.93	6.87	6.89	6.73	6.45	6.38
1417087_at	GLG1	BG074127	chr8	113681457	-	9.53	9.57	9.17	9.54	9.12	9.4	9.27	9.27	9.11	9.15	9.31	9.65	9.43	9.62	9.55	9.46	9.53	9.18
1417088_at	ZFP346	AW493043	chr13	55206669	+	7.78	7.86	7.87	7.67	7.85	7.67	7.49	7.47	6.75	7.4	7.78	7.97	7.6	7.7	7.69	7.69	7.65	7.81
1417089_a_at	CKMT1	NM_009897	chr2	121184376	+	2.62	2.78	2.84	2.73	3.04	2.89	2.88	2.95	2.85	2.92	2.77	3.07	2.94	2.9	2.7	2.86	3.03	2.94
1417090_at	RCN1	NM_009037	chr2	105226104	-	7.41	7.48	7.77	7.55	7.49	8.27	8.21	8.18	7.26	8.02	7.15	7.09	7.06	9.07	8.74	8.92	8.78	8.73
1417091_at	CHUK	NM_007700	chr19	44147823	-	8.24	8.19	8.39	8.88	7.28	8.41	8.21	8.56	7.65	8.09	8.11	7.83	7.83	8.01	7.52	7.6	7.28	7.13
1417092_at	PTH1R	BC013446	chr9	110624588	-	2.89	2.82	2.71	2.34	2.99	2.99	3.29	3.06	3.16	3.05	2.95	2.69	2.99	2.82	2.83	3.09	3.02	2.99
1417093_a_at	GTF2H4	NM_010364	chr17	35804683	-	5.75	6.08	6.46	5.52	6.49	6.32	6.22	6.31	6.02	6.12	6.75	6.6	5.96	6.46	6.05	6.54	6.58	6.83
1417094_at	ACOT7	NM_133348	chr4	151552208	+	9.28	9.33	9.49	8.89	9.67	10	10.05	10.06	9.92	10.05	7.53	7.55	7.33	9.01	9.12	9.23	9.3	9.37
1417095_a_at	HSPA14	NM_015765	chr2	3406125	-	5.85	5.62	5.68	6.04	5.35	5.87	5.83	5.91	5.8	5.68	5.61	5.62	5.62	5.71	5.48	5.59	5.69	5.45
1417096_at	RRP15	NM_026041	chr1	188544964	-	7.37	7.28	7.66	7.42	7.28	7.27	7.21	7.48	7.24	6.96	7.98	7.69	7.57	7.54	7.52	7.68	7.26	7.65
1417097_at	MECR	NM_025297	chr4	131399385	+	5.32	5.82	5.9	5.42	6.19	5.99	5.77	6.09	5.73	6.01	6.07	6.02	5.97	5.61	6.04	5.95	6.08	5.88
1417098_s_at	MECR	NM_025297	chr4	131399385	+	6.1	6.31	6.42	6.14	6.6	6.64	6.42	6.64	6.51	6.68	6.38	6.21	6.22	6.46	6.46	6.52	6.73	6.75
1417099_at	FTSJ1	NM_133991	chrX	7815793	-	7.38	7.54	7.39	7.02	7.67	7.99	7.8	7.87	7.95	8.02	7.51	7.61	7.54	7.49	7.53	7.55	7.56	7.9
1417100_at	CD320	AV336016	chr17	33980035	+	5.96	6.12	6.66	5.41	7.32	7.42	7.34	7.47	6.65	7.71	6.95	6.54	6.26	6.83	6.84	6.96	7.03	7.05
1417101_at	HSPA2	BC004714	chr12	77505162	+	4.17	4.47	4.66	3.82	4.49	4.86	4.82	4.81	4.13	4.46	3.47	3.26	3.72	3.96	3.85	3.66	3.93	4.23
1417102_a_at	NDUFB5	BC025155	chr3	32635984	+	11.02	11.18	11.17	10.78	11.37	11.12	11.09	11.1	10.37	11.14	11.19	11.19	11.07	11.38	11.11	11.16	11.24	11.37
1417103_at	DDT	NM_010027	chr10	75233977	-	9.48	9.38	9.55	9.18	9.84	10.06	9.99	10.04	9.84	10.04	9.35	9.3	9.29	9.52	9.55	9.71	9.69	9.87
1417104_at	EMP3	BC001999	chr7	53173392	-	11.41	11.37	11.45	11.29	11.96	11.73	11.69	11.57	11.69	11.98	11.87	11.74	11.8	11.59	11.67	11.84	11.77	11.92
1417105_at	TRAPPC2L	NM_021502	chr8	125135525	+	9.75	9.77	9.85	9.48	10.2	9.97	10.03	9.85	9.58	10.28	10.2	10.16	9.99	10	9.94	10.12	10.21	10.37
1417106_at	TPD52L2	NM_025482	chr2	181231957	+	8.23	8.31	8.63	7.91	8.71	8.56	8.5	8.7	7.97	8.67	8.56	8.46	8.4	8.72	8.78	8.83	8.91	8.84
1417107_at	TPD52L2	NM_025482	chr2	181231957	+	5.99	5.97	6.19	5.63	6.17	6.22	6.22	6.29	6.21	6.34	6.08	5.84	5.59	6.15	6.06	6.34	6.15	6.3
1417108_at	KLC4	NM_029091	chr17	46767579	-	6.23	6.27	5.94	5.99	6.52	6.23	6.45	6.13	5.69	6.39	6.37	6.57	6.3	6.57	6.68	6.72	6.91	7.08
1417109_at	TINAGL1	BC005738	chr4	129842843	-	4.04	4.16	4.25	3.39	4.25	3.95	4.07	4	4.31	4.11	4.33	4.18	4.04	4.1	4.08	4.27	4.15	4.23
1417110_at	MAN1A	BB070019	chr10	53625838	-	8.36	8.34	8.18	8.14	7.99	8.75	8.67	8.72	8.7	8.47	8.08	8.38	8.17	8.79	8.78	8.63	8.51	8.35
1417111_at	MAN1A	BB070019	chr10	53625838	-	8.95	8.95	8.68	8.86	7.89	9.06	8.81	8.96	9.41	8.51	8.67	8.77	8.51	9.29	9.12	9.07	8.5	8.33
1417112_at	ARL2BP	NM_024191	chr8	97190654	+	10.02	10.03	9.89	10.02	9.85	10.07	10.01	9.73	9.23	10.02	10.12	10.21	10.08	9.71	9.63	9.67	9.71	9.9
1417113_at	GMCL1	AF163665	chr6	86641761	-	8.48	8.55	8.64	8.48	8.17	8.52	8.67	8.51	8.22	8.21	8.5	8.46	8.35	8.67	8.6	8.71	8.44	8.24
1417114_at	GMCL1	AF163665	chr6	86641761	-	6.79	7.01	7.2	6.67	6.74	7.23	7.16	7.27	6.94	6.85	7.05	6.74	6.39	6.95	6.87	7.13	6.46	6.8
1417115_at	MAP3K12	NM_009582	chr15	102328077	-	6.01	6.24	6.26	6.02	6.49	6.04	5.88	5.79	5.23	5.74	6.04	5.97	5.98	5.56	5.85	5.84	6.03	6.22
1417116_at	SLC6A8	BG069516	chrX	70918471	+	4.63	4.79	4.7	4.18	5.05	4.58	4.75	4.66	4.58	4.85	4.12	4.59	4.44	4.3	4.75	4.54	4.69	5
1417117_at	CSTF1	NM_024199	chr2	172196502	+	3.91	3.59	3.48	3.6	3.73	3.48	3.82	4.18	3.58	3.64	3.69	3.51	3.53	3.25	4.13	4.2	3.72	3.78
1417118_a_at	NAA10	NM_019870	chrX	71162213	-	9.44	9.83	9.88	9.21	10.36	9.9	10.01	10.06	9.9	10.22	10.05	10	9.74	9.79	9.78	9.8	9.9	10.13
1417119_at	ZFPL1	NM_024231	chr19	6080762	-	6.03	5.99	5.84	5.68	6.2	6.26	6.47	6.18	5.81	6.6	5.88	6.14	5.75	6.14	6.29	6.2	6.03	6.34
1417120_at	MIIP	NM_133873	chr4	147234887	-	6.03	6.73	6.66	7.24	7.66	6.68	6.93	6.65	6.37	6.91	6.74	7.01	7.02	7.18	7.01	7.18	6.99	7.32
1417121_at	GABRA6	NM_008068	chr11	42119938	-	2.64	2.47	2.59	2.24	2.58	2.49	2.62	2.52	2.47	2.5	2.52	2.88	2.44	2.62	2.52	2.79	3.22	2.85
1417122_at	VAV3	BC027242	chr3	109143600	+	5.59	5.63	5.82	5.78	4.79	6.28	6.31	6.32	5.29	5.71	5.53	5.19	5.04	6.63	6.31	6.38	5.6	5.84
1417123_at	VAV3	BC027242	chr3	109143600	+	3.24	3.58	3.18	3.13	3.02	3.52	3.03	3.46	3.66	3.33	3.29	3.37	3.14	3.61	3.24	3.58	3.26	3.32
1417124_at	DSTN	NM_019771	chr2	143741066	+	7.95	8.05	8.58	8.19	7.99	8.94	8.7	9.02	8.85	8.71	7.09	6.87	6.87	7.71	7.6	7.74	7.61	7.77
1417125_at	AHCY	NM_016661	chr2	154885049	-	10.01	10.1	10.32	9.8	10.69	10.77	10.67	10.77	10.78	10.94	9.37	9.56	9.32	9.75	9.9	9.92	10.04	10.08
1417126_a_at	RPL22L1	NM_026517	chr3	28704432	+	12.49	12.58	12.54	12.59	12.26	12.3	12.09	12.33	12.7	12.14	12.94	12.84	12.91	12.87	12.77	12.64	12.73	12.64
1417127_at	MSX1	BC016426	chr5	38211729	-	5.07	5.15	5	4.57	5.65	4.82	5.09	4.91	5	5.09	4.92	4.88	5.07	4.99	5.47	5.71	5.5	5.46
1417128_at	PLEKHO1	NM_023320	chr3	95792762	-	6.49	6.44	6.33	6.23	6.93	5.03	5.09	5.07	5.1	5.25	5.84	5.96	5.48	5.16	4.95	5.33	5.23	5.5
1417129_a_at	MEIS2	U68384	chr2	115686999	-	2.44	2.83	2.76	2.61	2.65	2.48	2.87	2.95	2.9	2.63	2.72	2.64	2.5	2.52	2.63	2.94	2.8	2.64
1417130_s_at	ANGPTL4	NM_020581	chr17	33911845	-	5.44	5.68	5.88	5.25	6.26	5.53	5.73	5.74	5.24	5.68	5.79	5.77	5.78	6.04	5.96	6.02	6.09	6.33
1417131_at	CDC25A	C76119	chr9	109778082	+	7.88	8.09	7.82	7.75	7.76	8.13	8.12	8.09	7.76	7.89	7.87	8.09	7.98	7.45	7.76	7.6	7.67	7.66
1417132_at	CDC25A	C76119	chr9	109778082	+	7.15	7.16	7.43	7.11	7.2	7.58	7.44	7.58	7.24	7.29	7.12	7.3	6.92	6.71	6.61	6.82	6.97	6.46
1417133_at	PMP22	NM_008885	chr11	62945011	+	3.27	3.32	3.07	3.15	3.5	3.45	3.47	3.31	3.29	3.24	3.25	3.05	3.28	3.22	3.42	3.29	3.47	3.46
1417134_at	SRPK2	NM_009274	chr5	23009173	-	7.36	7.52	7.31	7.56	6.5	7.28	7.21	7.32	7.87	7.01	7.59	7.48	7.36	7.08	6.81	6.95	6.39	6.41
1417135_at	SRPK2	NM_009274	chr5	23009173	-	8.96	8.94	8.56	9.09	8.12	8.71	8.55	8.76	8.65	8.64	8.74	9.12	9.06	8.76	8.46	8.27	8.2	8.09
1417136_s_at	SRPK2	NM_009274	chr5	23009173	-	8.2	8.42	8.19	8.53	7.71	8.22	8.04	8.22	8.29	8.08	8.49	8.63	8.44	8.09	7.96	7.75	7.52	7.87
1417137_at	UCK2	NM_030724	chr1	169156216	-	3.02	3.15	3.12	2.88	3.55	3.35	3.54	3.25	3.06	3.61	3.42	3.18	3.21	3.15	3.35	3.61	3.58	3.24
1417138_s_at	POLR2E	NM_025554	chr10	79498697	-	9.2	9.43	9.59	9.15	9.95	9.42	9.2	9.44	9.39	9.44	9.89	9.92	9.86	9.92	9.95	10.06	10	10.45
1417139_at	DSN1	NM_025853	chr2	156820797	-	5.17	5.15	5.46	5.48	5.12	6.69	6.12	6.65	6.03	6.12	4.53	4.31	4.44	4.72	4.8	4.71	4.83	4.63
1417140_a_at	PTPN2	NM_008977	chr18	67825154	-	9.15	9.09	9.16	9.18	8.32	9.14	8.88	9.32	9.68	8.78	9.29	8.99	8.9	9.19	8.79	8.95	8.54	8.55
1417141_at	IGTP	NM_018738	chr11	58013057	+	11.4	11.77	11.51	11.34	11.35	12.27	12.34	12.21	12.19	12.15	11.24	11.19	11.08	11.61	11.59	11.64	11.58	11.63
1417142_at	FAM120B	NM_024203	chr17	15533209	+	7.01	6.96	6.78	6.99	6.69	6.72	6.71	6.67	6.87	6.68	7.07	7.13	6.94	7.07	6.93	7.22	6.95	7.07
1417143_at	LPAR1	U70622	chr4	58448123	-	3.16	3.53	3.42	3.05	3.07	2.99	3.24	3.35	3.35	3	3	3.3	3.2	3.04	3.14	3.58	3.19	3.47
1417144_at	TUBG1	NM_134024	chr11	100981444	+	7.02	6.82	7.11	6.78	7.48	7.77	7.92	7.99	7.64	7.88	7.17	7.25	7.16	6.97	7.09	7.14	7.34	7.58
1417145_at	NFXL1	NM_133921	chr5	72904542	-	4.92	4.6	5.14	5.73	3.98	5.18	4.94	5.22	4.46	4.28	4.21	4.51	4.13	4.6	3.99	4.82	3.63	3.99
1417146_at	MRI1	NM_026423	chr8	86774475	-	8.42	8.66	8.54	8	8.94	8.5	8.52	8.59	8.11	8.72	8.98	9.04	8.8	8.84	8.94	8.87	8.96	9.32
1417147_at	FAM69B	NM_019833	chr2	26483976	+	5.61	5.32	5.88	5.21	6.22	5.19	5.39	5.58	4.46	5.33	5.56	5.28	5.16	5.4	5.55	5.44	5.5	5.77
1417148_at	PDGFRB	NM_008809	chr18	61204803	+	3.62	3.53	3.6	3.35	3.72	3.44	3.37	3.69	3.87	3.65	3.45	3.47	3.74	3.76	3.92	3.81	3.97	3.81
1417149_at	P4HA2	NM_011031	chr11	53914425	+	2.65	3.16	2.82	3.24	2.96	3.02	2.47	2.46	2.52	2.56	2.82	2.94	3.15	2.19	2.59	2.26	2.37	2.52
1417150_at	SLC6A4	NM_010484	chr11	76812098	+	3.91	3.65	4.17	3.76	4.22	3.71	4.54	4	4.05	4.16	4.22	4.2	4.01	3.98	4.36	4.37	4.23	4.28
1417151_a_at	NTSR2	NM_008747	chr12	16660275	+	2.82	2.59	2.72	2.55	2.89	2.72	2.97	2.58	2.81	2.77	2.85	2.82	2.83	2.64	2.75	2.8	3.1	2.73
1417152_at	NACC2	NM_026495	chr2	25911055	-	4.66	5.24	4.96	5.1	5.3	4.73	5	4.97	4.61	5.18	5.58	5.61	5.33	3.8	4.24	4.69	4.56	4.38
1417153_at	NACC2	NM_026495	chr2	25911055	-	6.2	6.97	6.63	6.09	7.16	7.07	6.73	7.17	6.61	7.43	7.17	7.38	7.26	3.15	2.84	3.17	3.37	2.83
1417154_at	SLC25A14	NM_011398	chrX	45976756	+	6.34	6.51	6.75	6.33	6.91	6.91	6.76	6.85	6.09	6.78	6.49	6.44	6.1	6.32	6.39	6.4	6.66	6.57
1417155_at	MYCN	BC005453	chr12	12942898	-	1.83	2.21	2.02	1.84	2.14	1.99	2.15	2.23	2.04	2.13	2.1	1.91	2.1	2.09	2.23	2.08	2.28	1.9
1417156_at	KRT19	NM_008471	chr11	100002125	-	3	3.48	3.37	3.14	3.59	3.36	3.59	3.02	3.5	3.56	3.27	3.29	3.12	3.24	3.41	3.5	3.67	3.38
1417157_at	ACTR10	BC002227	chr12	72038843	+	10.05	10.36	10.42	9.66	10.58	10.35	10.41	10.26	10.09	10.46	10.62	10.57	10.53	10.57	10.55	10.65	10.6	10.66
1417158_at	ZXDC	BB238025	chr6	90319487	+	4.84	5.04	5.42	4.32	5.68	5.05	4.78	5.12	4.02	5.35	5.28	5.15	4.95	5.46	5.42	5.09	5.69	5.33
1417159_at	ZXDC	BB238025	chr6	90319487	+	4.16	4.4	4.35	4.2	4.44	4.2	4.1	4.44	4.05	4.33	4.64	4.48	4.23	4.12	4.31	4.77	4.59	4.41
1417160_s_at	EXPI	NM_007969	chr11	83522505	+	3.43	3.67	3.73	3.33	3.96	3.79	3.82	3.87	5.82	3.69	3.68	3.76	3.58	3.82	3.76	3.74	3.84	4.11
1417161_at	CDK2AP2	NM_026373	chr19	4097350	+	11.29	11.38	11.39	11.2	11.78	11.25	11.25	11.36	11.46	11.45	11.78	11.71	11.64	11.69	11.78	11.95	11.7	11.91
1417162_at	TMBIM1	BC004752	chr1	74334821	-	6.01	5.55	6.29	5.99	6.49	7.31	7.34	7.4	6.51	7.52	3.91	4.18	2.96	6.51	6.6	6.4	6.62	6.78
1417163_at	DUSP10	NM_022019	chr1	185858339	+	4.44	4.68	3.98	4.53	4.22	3.79	3.78	4.04	3.85	3.88	4.14	4.05	3.78	3.7	4.18	3.86	3.7	4.23
1417164_at	DUSP10	NM_022019	chr1	185858339	+	8.77	8.97	8.79	8.22	8.76	7.35	7.45	7.25	7.12	7.44	8.39	8.41	8.31	7.64	7.55	7.59	7.45	7.66
1417165_at	MBD2	NM_010773	chr18	70727945	+	10.11	9.98	10.2	10.46	9.78	10.18	10.12	10.32	10.8	10.04	9.63	9.58	9.62	9.58	9.34	9.55	9.41	9.42
1417166_at	PSIP1	NM_133948	chr4	83101584	-	8.94	8.4	8.74	9.29	7.82	8.69	8.46	8.93	9.64	8.25	8.56	8.49	8.21	8.24	8.01	8.08	7.6	7.52
1417167_at	EXOSC5	NM_138586	chr7	26444171	+	7.9	8.21	8.19	7.51	8.57	8.3	8.52	8.45	7.91	8.51	8.79	8.71	8.45	8.71	8.83	8.88	8.89	9.15
1417168_a_at	USP2	AI553394	chr9	43875103	+	4.12	4.97	3.76	3.88	4.2	3.37	3.61	3.41	3.41	3.49	4.93	5.15	4.69	4.15	4.36	3.66	4.12	3.72
1417169_at	USP2	AI553394	chr9	43875103	+	5.53	5.71	5.49	5.17	6	5.37	5.3	5.31	5.27	5.17	5.94	6.26	5.94	5.55	5.72	5.59	5.85	5.61
1417170_at	LZTFL1	NM_033322	chr9	123606710	-	6.83	6.34	6.7	6.85	5.23	7.45	7.25	7.46	8.12	7.08	6.45	5.98	5.63	7.05	6.7	6.87	6.42	5.89
1417171_at	ITK	NM_010583	chr11	46138651	-	10.42	10.62	10.2	10.09	10.21	9.23	9.22	8.96	9.15	9.02	11.16	11.26	11.25	9.95	10.03	9.91	9.92	9.82
1417172_at	UBE2L6	BC008238	chr2	84638984	+	3.92	4.28	4.47	3.84	4.34	4.99	5.49	5.42	4.49	5.29	3.46	3.23	3.2	5.24	4.69	5	4.84	4.69
1417173_at	ATF6B	BC013534	chr17	34784124	+	6.75	7.04	6.58	6.62	7.22	6.97	6.92	6.84	6.56	6.9	7.08	7.47	7.03	7.31	7.19	7.05	7.43	7.61
1417174_at	TMEM218	NM_025464	chr9	37015917	+	4.32	4.1	4.41	3.81	4.61	4.52	4.58	4.41	4.04	4.58	4.32	4.44	4.44	4.69	4.57	4.9	4.9	4.79
1417175_at	CSNK1E	BE952001	chr15	79248281	-	6.47	6.42	6.27	6.37	5.72	6.39	6.4	6.3	5.9	6.42	6.54	7.02	6.71	6.08	6	5.61	5.82	6.03
1417176_at	CSNK1E	BE952001	chr15	79248281	-	6.41	6.5	6.4	6.17	5.94	6.42	6.31	6.52	6.55	6.24	6.7	6.9	6.85	6.04	5.81	6.17	6.07	6.05
1417177_at	GALK1	NM_016905	chr11	115869670	-	7.34	7.73	7.8	7.1	8.2	8.4	8.5	8.6	7.83	8.36	7.92	7.96	7.51	7.93	7.94	8.24	7.9	8.44
1417178_at	GIPC2	NM_016867	chr3	151756804	-	3.46	3.92	3.74	3.97	4.02	3.8	3.78	3.78	3.96	3.85	3.85	4.16	3.83	3.7	3.96	3.79	3.88	3.92
1417179_at	TSPAN5	NM_019571	chr3	138405158	+	6.86	7.06	6.54	6.22	6.62	6.03	5.81	5.85	6.01	5.92	6.01	6.57	6.31	6.13	6.19	6.04	6.39	6.4
1417180_at	PCSK7	NM_008794	chr9	45714651	+	7.48	7.4	7.37	7.43	7.58	7.55	7.56	7.48	7.27	7.44	7.44	7.7	7.29	7.16	7.38	7.16	7.5	7.45
1417181_a_at	KIFAP3	AV213603	chr1	165709809	+	3.77	3.74	3.78	4.67	3.62	3.86	3.96	4.09	4.48	3.96	3.68	3.85	4.03	4.31	4.15	4.1	4.16	4.05
1417182_at	DNAJA2	C77509	chr8	88061538	-	6.36	6.13	6.25	5.92	5.78	6.21	6.38	6.09	6.05	5.93	5.99	5.88	5.97	6.24	6.07	6.36	6	5.59
1417183_at	DNAJA2	C77509	chr8	88061538	-	8.23	8.3	8.74	8.4	8	8.56	8.38	8.73	8.99	8.29	8.54	8.18	7.98	8.15	7.93	8.18	7.63	7.52
1417184_s_at	CHARACTER(0)	BC027434	chrcharacter(0)	0	+	6.62	6.42	6.6	9.6	7.18	6.17	6.06	6.48	10.53	5.97	6.02	5.81	6.57	6.04	6.33	5.88	6.14	6.14
1417185_at	LY6A	BC002070	chr15	74825306	-	13.34	13.3	13.41	13.35	13.38	13.52	13.71	13.57	13.33	13.52	12.28	12.21	12.13	11.73	11.92	11.88	11.73	11.87
1417186_at	UBE2K	AI551201	chr5	65928499	+	10.21	10.19	10.5	10.55	10.09	10.41	10.37	10.54	10.55	10.23	10.18	10.21	10.14	10.02	10.07	10.12	10.01	10.06
1417187_at	UBE2K	AI551201	chr5	65928499	+	2.33	3.03	3.01	2.92	2.89	2.95	3.25	3.26	2.7	3.1	3.06	2.87	2.98	3	2.81	2.85	2.92	2.74
1417188_s_at	UBE2K	AI551201	chr5	65928499	+	3.39	3.29	3.85	3.49	2.72	3.84	3.62	4.12	3.43	3.42	3.39	3.17	3.24	3.53	3.09	3.28	2.74	2.55
1417189_at	PSME2	NM_011190	chr14	56206276	-	11.83	12	11.98	12.03	12.03	12.34	12.28	12.4	12.68	12.44	11.97	11.97	11.92	12.03	12.01	12.02	12.01	12.03
1417190_at	NAMPT	AW989410	chr12	33505199	+	6.94	7.14	7.32	6.94	6.37	7.76	7.61	7.97	7.33	7.27	6.51	6.41	6.29	7.02	7.02	7.11	6.53	6.52
1417191_at	DNAJB9	NM_013760	chr12	45306883	-	8.04	8.28	8.03	7.9	7.46	7.89	7.75	7.83	7.57	7.55	8.23	8.02	7.85	8.41	8.06	7.98	7.72	7.75
1417192_at	TOMM70A	NM_138599	chr16	57121826	+	8.08	8.49	8.57	8.05	7.84	8.43	8.35	8.54	8.42	8.02	8.32	8.17	8.01	8.49	8.02	7.95	7.76	7.82
1417193_at	SOD2	NM_013671	chr17	13200704	+	9.08	9.11	9.46	8.91	9.57	9.39	9.4	9.4	9.18	9.65	9.48	9.31	9.15	9.33	9.48	9.59	9.53	9.65
1417194_at	SOD2	NM_013671	chr17	13200704	+	3.65	4.23	3.92	3.71	3.87	3.94	4.28	3.99	3.98	4.16	4.09	3.9	4.08	3.86	3.89	4.21	4.43	4.32
1417195_at	WWC2	NM_133791	chr8	48912963	-	2.09	2.25	2.64	2.38	2.39	2.27	2.24	2.26	2.44	2.27	2.42	2.51	2.31	2.51	2.34	2.34	2.36	2.35
1417196_s_at	WWC2	NM_133791	chr8	48912963	-	1.99	1.86	1.68	2.05	1.92	1.77	2.16	2.14	1.84	1.81	1.99	1.87	2.09	2.33	2.11	2.17	2.1	2.16
1417197_at	WWC2	NM_133791	chr8	48912963	-	3.19	3.4	3.26	3.19	3.69	3.25	3.39	3.31	3.28	3.51	3.62	3.18	3.61	3.48	3.56	3.4	3.45	3.38
1417198_at	WWC2	NM_133791	chr8	48912963	-	2.62	2.47	2.59	2.63	2.88	2.72	2.55	2.85	2.76	2.5	2.64	3.25	2.76	2.72	2.7	2.45	2.91	3.03
1417199_at	TMEM183A	AK007779	chr1	136242673	-	7.32	7.12	7.36	7.51	7.27	7.45	7.44	7.34	7.34	7.3	7.2	7.25	7.28	7.21	7.02	7.13	6.98	7.18
1417200_at	TMEM183A	AK007779	chr1	136242673	-	7.75	7.58	8.08	7.62	8.02	8.09	8.2	8.14	7.81	7.9	7.79	7.73	7.52	7.46	7.44	7.6	7.55	7.59
1417201_at	NT5C2	BI202534	chr19	46961320	-	5.58	5.62	5.65	5.46	5.71	5.61	5.81	5.62	5.34	5.55	5.91	5.56	5.7	5.5	6.07	5.88	5.54	5.48
1417202_s_at	UBA3	NM_011666	chr6	97133809	-	7.53	7.85	7.74	7.81	6.75	7.85	7.61	8.02	7.89	7.54	7.49	7.14	7.21	7.58	7.34	7.22	6.71	6.86
1417203_at	ETHE1	BC010592	chr7	25372561	+	7.49	7.81	7.82	7.3	8.43	8.24	8.26	8.23	7.83	8.57	8.28	8.3	7.94	8	8.05	8.04	8.11	8.21
1417204_at	KDELR2	AJ278133	chr5	144165498	+	9.18	9.2	9.31	8.78	9.52	9.42	9.66	9.43	9.67	9.52	9.11	9.14	8.95	9.31	9.3	9.38	9.48	9.43
1417205_at	KDELR2	AJ278133	chr5	144165498	+	7.05	7.31	7.61	6.96	7.71	7.8	7.8	7.98	7.78	7.77	7.22	7.22	6.79	6.98	7.19	7.43	7.35	7.37
1417206_at	UROD	NM_009478	chr4	116662821	-	7.73	8.02	8.39	7.8	8.77	8.27	8.33	8.32	8.3	8.5	8.58	8.36	8.22	8.12	8.11	8.33	8.32	8.48
1417207_at	DVL2	BF466091	chr11	69814127	+	5.13	5.87	5.13	5.1	6.04	5.1	5.37	4.82	5.23	5.24	5.91	6.28	5.82	6.01	6.03	5.94	6.07	5.96
1417208_at	AMACR	NM_008537	chr15	10911510	+	5.61	5.29	5.82	5.29	5.41	5.01	5.12	4.83	4.18	4.75	6.3	6.19	5.76	5.99	5.85	5.96	6	6.04
1417209_at	SERTAD2	NM_021372	chr11	20443255	+	7.75	8.02	7.29	7.62	7.28	7.64	7.44	7.66	7.68	7.7	7.51	7.95	8.05	8.06	7.98	7.55	7.72	7.69
1417210_at	EIF2S3Y	NM_012011	chrY	347054	+	8.8	8.48	8.62	9.08	7.6	8.54	8.08	8.49	8.67	8.1	8.46	8.06	8.06	8.27	7.59	7.77	7.35	7.49
1417211_a_at	1110032A03RIK	NM_023483	chr9	50570932	-	5.19	5.61	5.58	5.29	5.56	5.29	5.22	5.14	5.21	5.4	5.81	5.68	5.12	6.23	6.04	6.26	5.74	5.94
1417212_at	FAM195A	NM_026633	chr17	26000642	-	5.59	6.06	6.59	5.83	6.89	6.49	6.38	6.4	6.08	6.33	6.79	6.84	6.35	6.19	6.39	6.5	6.57	6.93
1417213_a_at	RBM6	BB706030	chr9	107675890	-	7.21	7.46	7	7.56	5.96	6.95	6.31	7.04	7.03	6.64	6.84	7.36	7.31	7.23	6.99	6.5	6.88	6.92
1417214_at	RAB27B	BB121269	chr18	70138784	-	2.23	2.15	2.04	2.37	2.18	2.22	2.45	2.21	1.99	2.14	2.05	2.11	2.36	1.88	2.14	2.11	2.14	2.04
1417215_at	RAB27B	BB121269	chr18	70138784	-	2.1	2.18	1.89	2.02	2.3	2.11	2.27	1.98	2.05	2.42	2.02	2.16	2.08	1.99	2.02	2.31	2.3	2.07
1417216_at	PIM2	NM_138606	chrX	7455431	+	8.32	8.45	8.18	7.94	8.61	7.51	7.47	7.42	7.38	7.57	8.01	8.34	7.94	7.29	7.42	7.27	7.64	7.79
1417217_at	MAGEL2	NM_013779	chr7	69521864	+	3.66	3.42	3.78	3.8	4.15	3.58	3.88	3.9	3.68	3.77	3.93	3.43	3.81	3.99	4.13	3.8	4.23	4.19
1417218_at	CALHM2	NM_133746	chr19	47206721	-	7.48	7.19	7.29	7	7.82	7.22	7.26	7.1	6.5	7.38	6.54	6.42	6.41	7.23	7.19	7.13	7.25	7.38
1417219_s_at	TMSB10	NM_025284	chr6	72907346	-	11.49	11.69	11.02	11.25	11.33	11.52	11.3	11.46	11.62	11.61	11.58	11.93	12.22	11.73	11.61	11.16	11.86	11.83
1417220_at	FAH	NM_010176	chr7	91733669	-	5.07	5.12	5	4.82	5.62	5.98	5.92	5.88	5.56	6.22	4.41	4.94	4.16	6.19	6.61	6.58	6.67	6.91
1417221_at	PPM1A	BC008595	chr12	73862197	+	2.2	1.99	2.11	2.02	2.25	2.08	2.04	2.04	2.02	1.91	2.13	2.14	2.23	2.25	1.94	2.5	2.03	2.12
1417222_a_at	TMEM123	NM_133739	chr9	7764076	+	8.09	8.59	8.59	8.12	7.74	8.6	8.3	8.49	7.98	8.27	8.81	8.42	8.47	9.54	8.85	8.6	8.36	7.83
1417223_at	CD2BP2	NM_027353	chr7	134335173	-	8.68	8.59	8.75	8.76	8.96	8.7	8.61	8.57	8.58	8.64	8.39	8.37	8.21	8.36	8.39	8.55	8.45	8.78
1417224_a_at	CD2BP2	NM_027353	chr7	134335173	-	7.41	7.56	7.92	7.07	7.91	7.72	7.81	7.71	7.27	7.82	7.14	7.31	7.09	7.22	6.99	6.98	7.32	7.42
1417225_at	ARL6IP5	NM_022992	chr6	97160785	+	10.82	11.14	11.26	11.61	11.45	10.71	10.71	10.8	10.06	10.83	11.2	11.33	11.29	11.2	11.06	10.99	11.13	11.26
1417226_at	FBXW4	NM_013907	chr19	45652746	-	7.45	7.51	7.27	7.6	7.7	7.33	7.32	7.21	7.01	7.36	7.72	7.75	7.45	7.79	7.78	7.74	7.89	8.15
1417227_at	MCCC1	NM_023644	chr3	35858230	-	7.24	7.09	7.08	6.69	7.03	6.95	6.95	6.68	6.36	6.81	6.95	7.11	7.02	6.96	7.21	7.22	7.45	7.23
1417228_at	CAPN1	AF084459	chr19	5988544	-	8.19	8.51	7.79	7.82	8.74	8.53	8.54	8.15	7.94	8.7	8.02	8.57	8.19	8.36	8.52	8.35	8.69	8.6
1417229_at	CAPN1	AF084459	chr19	5988544	-	6.31	6.64	5.97	6.29	7.09	6.83	7.02	6.6	6.03	7.07	6.3	6.84	6.35	6.45	6.69	6.66	6.59	6.88
1417230_at	RALGPS2	NM_023884	chr1	158734297	-	5.28	5.31	5.16	5.42	4.69	5.03	5	4.93	4.85	5.05	5.11	5.41	4.78	5.19	5.03	4.87	4.64	4.35
1417231_at	CLDN2	NM_016675	chrX	136335366	+	3.32	3.26	3.04	3.12	3.6	3.37	3.28	3.17	3.16	3.2	3.29	3.32	3.22	3.41	3.43	3.16	3.3	3.28
1417232_at	CLDN2	NM_016675	chrX	136335366	+	3.34	3.5	3.48	3.45	3.85	3.79	3.43	3.73	3.72	3.77	3.5	3.79	3.59	3.39	3.58	3.52	3.66	3.59
1417233_at	CHCHD4	NM_133928	chr6	91414269	-	8.06	8.11	8.4	7.61	8.58	8.31	8.3	8.52	7.59	8.27	8.29	8.26	8.11	8.21	8.39	8.54	8.42	8.46
1417234_at	MMP11	NM_008606	chr10	75385968	-	3.99	4.34	3.7	3.23	4.18	3.37	4.14	3.93	4.09	3.56	5.25	5.03	5.03	5.7	5.54	5.61	5.55	6.29
1417235_at	EHD3	BM234719	chr17	74154180	+	9.6	9.42	9.23	9.53	9.33	7.2	7.06	7.03	7	7.08	8.76	9.03	9.05	7.94	7.88	7.94	7.95	8
1417236_at	EHD3	BM234719	chr17	74154180	+	8.63	9.21	8.21	8.86	9.1	6.54	6.28	6.12	6.08	6.56	7.79	8.8	8.7	7.87	7.68	7.13	7.71	7.81
1417237_at	PLD2	NM_008876	chr11	70353665	+	4.88	5.07	4.68	4.94	4.96	4.49	4.8	4.86	4.54	4.69	4.66	4.98	4.48	4.69	4.83	4.71	4.86	4.95
1417238_at	EWSR1	NM_007968	chr11	4969690	-	8.58	8.53	9.01	8.83	8.34	8.88	8.8	9.17	8.68	8.73	8.7	8.41	8.36	8.33	8.38	8.58	8.42	8.65
1417239_at	CETN3	BC002162	chr13	81922290	+	8.92	8.85	9.01	9.21	8.01	9.06	8.74	9.08	9.06	8.64	9.06	8.77	8.9	8.93	8.59	8.75	8.18	8.33
1417240_at	ZYX	NM_011777	chr6	42299826	+	8.07	8.27	7.31	8.14	8.24	8.05	8.17	7.66	7.9	8.21	7.09	7.75	7.64	7.63	7.81	7.32	8.02	8.12
1417241_at	AMZ2	NM_025275	chr11	109287259	+	7.35	7.59	7.83	7.62	8.08	7.98	8.13	7.98	7.35	8.26	7.59	7.56	7.18	7.41	7.35	7.6	7.55	7.76
1417242_at	EIF4A3	NM_138669	chr11	119149676	-	10.74	10.73	10.9	10.43	11.21	10.84	10.88	10.94	10.87	10.92	10.98	10.9	10.82	10.69	10.9	11.01	10.89	11.1
1417243_at	FAM192A	NM_028221	chr8	97098840	-	9.05	9.15	9.29	8.86	9.15	9.11	9.15	9.03	9.09	9.11	9.37	9.21	9.15	9.16	9.3	9.39	9.3	9.17
1417244_a_at	IRF7	NM_016850	chr7	148449087	-	7.85	8.17	7.68	7.54	7.58	7.55	7.93	7.44	7.73	7.61	7.79	8.25	7.97	7.61	7.82	7.68	7.94	8.11
1417245_at	GPR180	NM_021434	chr14	118536348	+	7.33	7.24	7.4	7.14	7.47	6.84	6.92	6.89	7.03	7.19	7.95	7.8	7.78	7.35	7.29	7.41	7.47	7.4
1417246_at	PZP	NM_007376	chr6	128433584	-	2.84	2.76	2.62	2.5	2.77	2.63	2.93	2.64	2.77	3.08	2.78	2.75	2.74	2.77	2.95	2.86	2.75	2.8
1417247_at	AI597479	NM_133818	chr1	43155554	+	7.08	7.02	6.85	6.96	6.61	6.92	6.75	6.77	6.7	6.62	6.74	6.39	6.43	6.85	6.43	6.71	6.47	6.62
1417248_at	RALBP1	NM_009067	chr17	66197770	-	8.94	8.61	8.64	9.11	7.96	8.8	8.78	8.89	9.41	8.8	8.5	8.8	8.64	9.29	9.07	8.99	8.78	8.79
1417249_at	POLM	NM_017401	chr11	5727863	-	6.15	6.28	5.98	6.26	6.43	6.64	6.9	6.54	6.18	6.64	5.99	6.34	5.84	6.69	6.72	6.44	6.83	6.9
1417250_at	RLIM	NM_013916	chrX	101152505	-	8.33	7.97	8	8.44	7.22	7.88	7.76	8.04	8.07	7.64	8.12	7.84	7.56	7.86	7.5	7.68	7.05	6.88
1417251_at	PALMD	NM_023245	chr3	116621179	-	2.24	2.19	2.07	1.81	2.61	2.16	2.26	2.35	2.31	2.3	2.17	1.95	2.33	2.26	2.64	2.37	2.48	2.42
1417252_at	NT5C	NM_015807	chr11	115351739	-	10.08	10.2	10.4	10.05	10.38	10.64	10.49	10.48	10.47	10.69	10.39	10.35	10.22	10.29	10.33	10.5	10.35	10.52
1417253_at	FRG1	NM_013522	chr8	42482808	-	9.29	9.27	9.51	9.19	9.21	9.46	9.37	9.41	9.18	9.45	9.5	9.35	9.32	9.42	9.37	9.49	9.28	9.35
1417254_at	SPATA5	NM_021343	chr3	37319201	+	6.55	6.56	6.79	6.29	6.13	7.15	6.93	6.81	6.69	6.75	6.97	6.72	6.4	6.94	6.82	6.78	6.4	6.89
1417255_at	IFT140	NM_134126	chr17	25153030	+	7.37	7.23	7.17	7.01	7.45	7.2	7.2	7.06	6.63	7.13	7.18	7.3	7.05	7.36	7.5	7.54	7.73	7.62
1417256_at	MMP13	NM_008607	chr9	7272544	+	2.48	2.27	2.35	2.3	2.41	2.04	1.94	2.18	2.33	2.18	2.03	1.99	1.89	2.12	2.24	1.91	1.88	2.19
1417257_at	CEL	BC006872	chr2	28411339	-	3.07	3.54	3.15	2.94	3.17	2.84	3.35	3.24	3.08	3.08	2.98	2.92	3.2	3.02	3.21	3.26	3.41	3.26
1417258_at	CCT5	NM_007637	chr15	31520638	-	11.4	11.53	11.63	11.03	11.61	11.61	11.61	11.68	11.9	11.47	11.74	11.64	11.52	11.56	11.68	11.75	11.61	11.69
1417259_a_at	CAPZB	NM_009798	chr4	138748845	+	10.77	10.86	10.79	10.81	10.8	10.94	10.84	11.08	11.42	10.97	10.83	10.77	10.58	10.39	10.42	10.49	10.4	10.58
1417260_at	U2AF2	NM_133671	chr7	5013783	+	9.25	9.19	9.04	9.29	9.32	9.12	9.34	9.09	9.04	9.25	9.37	9.55	9.56	9.31	9.37	9.51	9.57	9.47
1417261_at	MBTD1	NM_134012	chr11	93747532	+	6.5	6.01	6.04	7.06	5.36	6.12	5.6	6.29	6.78	5.8	6.11	6.01	5.71	5.91	5.79	5.97	5.54	5.39
1417262_at	PTGS2	M94967	chr1	151947253	+	2.12	2.22	2.13	2.07	2.05	2	2.03	2.4	2.02	2.25	2.41	2.21	2.17	2.15	2.3	2.52	2.39	2.35
1417263_at	PTGS2	M94967	chr1	151947253	+	2.1	2.04	1.89	1.99	2.09	1.71	1.97	2	2.14	1.71	1.98	1.98	2.17	2.12	2.2	2.01	2.07	1.98
1417264_at	COQ5	AK014348	chr5	115729710	+	7.61	7.51	7.62	7.51	7.37	7.17	7.29	7.25	7.07	7.23	7.84	8.02	7.75	7.74	7.62	7.69	7.67	7.65
1417265_s_at	COQ5	AK014348	chr5	115729710	+	6.05	6.21	6.51	5.95	6.45	6.28	6.1	6.17	6.03	6.13	6.83	6.49	6.26	6.39	6.37	6.53	6.16	6.7
1417266_at	CCL6	BC002073	chr11	83401387	-	4.6	4.51	6.04	4.65	4.14	3.9	4.04	4.87	5.35	3.15	3.35	3.57	3.09	3.26	3.76	3.41	3.86	3.17
1417267_s_at	FKBP11	NM_024169	chr15	98554798	-	2.52	3.04	2.95	2.83	2.98	3.3	3.49	3.44	3.65	3.45	3.45	3.01	3.2	2.75	2.92	3.07	2.88	2.95
1417268_at	CD14	NM_009841	chr18	36884720	-	3.39	3.4	3.46	2.94	3.46	3.45	3.33	3.59	3.47	3.39	3.36	3.18	3.35	3.3	3.31	3.47	3.35	3.28
1417269_at	CDK9	NM_130860	chr2	32561301	-	10.01	10.11	10.13	9.98	10.28	10.08	10.09	9.97	9.7	10.11	10.14	10.23	10.06	10.1	10.11	10.13	10.13	10.27
1417270_at	WDR12	NM_021312	chr1	60133711	-	6.58	6.23	5.96	7.51	5.23	5.03	4.13	4.92	5.07	4.75	6.05	6.1	6.16	5.21	5.11	5.02	4.31	4.77
1417271_a_at	ENG	NM_007932	chr2	32502114	+	5.35	5.14	5.38	4.89	5.52	5.17	5.22	5.43	5.68	5.47	5.45	5.41	5.68	5.06	5.19	5.51	5.6	5.62
1417272_at	FAM114A1	NM_026667	chr5	65361313	+	5.02	5.14	4.9	4.72	4.72	5.23	4.99	5.04	5.1	5.23	5.12	4.89	5.02	4.81	4.94	5.13	5.07	5.13
1417273_at	PDK4	NM_013743	chr6	5433350	-	2.28	2.42	2.34	2.47	2.51	2.26	2.43	2.52	2.04	2.46	2.21	2.27	2.71	2.29	2.48	2.67	2.65	2.88
1417274_at	SNRPA	NM_015782	chr7	27972024	-	8.46	8.39	8.22	8.19	8.74	8.83	9.05	8.84	8.94	9.02	8.27	8.57	8.42	8.58	8.71	8.56	8.87	9.14
1417275_at	MAL	NM_010762	chr2	127458961	-	2.61	2.27	2.41	2.04	2.44	2.16	2.27	1.99	2.49	2.32	2.13	2.32	2.31	2.21	2.28	2.43	2.21	2.54
1417276_at	TULP2	NM_008807	chr7	52769075	+	2.53	2.65	2.47	2.31	2.63	2.68	2.72	2.45	2.76	2.72	2.66	2.69	2.62	2.3	2.67	2.5	2.69	2.66
1417277_at	CYP4F16	NM_024442	chr17	32673573	+	5	5.01	5.21	5.06	5.45	4.14	4.03	4.31	4.07	4.2	5.41	5.66	5.02	4.77	5.12	4.9	4.7	5.1
1417278_a_at	NKD1	NM_027280	chr8	91045242	+	2.57	2.52	2.47	2.27	2.71	2.47	2.72	2.64	2.79	2.6	2.66	2.65	3.15	2.82	2.71	2.5	2.79	2.58
1417279_at	ITPR1	NM_010585	chr6	108163089	+	7.56	7.47	8	7.76	7.17	7.01	6.74	7.19	6.75	6.54	6.77	6.59	6.16	6.02	6.09	6.38	5.98	5.58
1417280_at	SLC17A1	NM_009198	chr13	23962141	+	2.16	2.16	2.42	2.31	2.95	2.35	2.54	2.86	2.36	2.75	2.34	2.8	2.59	2.23	2.61	2.6	2.9	2.47
1417281_a_at	MMP23	NM_011985	chr4	155024763	-	3.45	3.45	3.63	3.31	4.02	3.44	3.46	3.74	3.38	3.82	3.61	3.52	3.44	3.55	3.67	3.43	3.82	3.51
1417282_at	MMP23	NM_011985	chr4	155024763	-	3.89	3.92	3.74	3.47	4.39	3.98	4.12	4.22	3.85	3.95	4.09	4.15	3.99	4.06	4.12	4.04	4.18	4.33
1417283_at	LYNX1	NM_011838	chr15	74578285	-	4.05	4.49	4.48	3.91	4.36	4.14	4.4	4.36	4.44	4.53	4.69	4.91	5.04	4.82	4.64	4.7	4.47	4.71
1417284_at	MAPKAP1	NM_133841	chr2	34287544	+	7.53	7.63	7.65	7.43	7.41	7.7	7.61	7.49	7.52	7.54	7.45	7.37	7.14	7.72	7.55	7.37	7.12	7.2
1417285_a_at	NDUFA5	NM_026614	chr6	24468665	-	9.46	9.23	9.26	9.32	9.36	9.54	9.34	9.44	9.22	9.3	9.53	9.45	9.47	9.7	9.69	9.7	9.68	9.84
1417286_at	NDUFA5	NM_026614	chr6	24468665	-	9.21	9.13	9.2	9.23	9.31	9.48	9.31	9.38	9.26	9.33	9.46	9.29	9.46	9.39	9.48	9.56	9.62	9.71
1417287_at	H13	NM_010376	chr2	152495196	+	9.91	10.05	9.96	9.37	10.46	10.34	10.45	10.31	10.22	10.59	9.99	10.15	9.98	10.1	10.2	10.15	10.22	10.4
1417288_at	PLEKHA2	NM_031257	chr8	26149618	-	10.8	10.82	10.67	10.55	10.7	10.64	10.75	10.41	10.58	10.57	10.58	10.57	10.44	10.28	10.28	10.28	10.35	10.3
1417289_at	PLEKHA2	NM_031257	chr8	26149618	-	7.06	7.45	7.46	6.77	7.7	7.27	7.3	7.24	7.07	7.38	7.23	7.06	6.52	6.73	6.92	7.03	6.55	6.88
1417290_at	LRG1	NM_029796	chr17	56259100	-	2.75	2.82	2.71	2.48	2.88	2.54	2.93	2.88	2.85	2.8	2.5	2.84	2.97	2.7	2.56	2.6	2.84	2.61
1417291_at	TNFRSF1A	L26349	chr6	125299740	+	7.77	7.96	7.65	7.04	8.12	7.61	7.9	7.45	7.24	7.81	8.52	8.68	8.64	8.26	8.29	8.3	8.48	8.47
1417292_at	IFI47	NM_008330	chr11	48900556	+	11.95	12.19	12	11.55	11.73	12.04	12.03	11.93	11.95	11.94	11.93	11.96	11.83	12	11.95	11.99	11.93	11.89
1417293_at	HS6ST1	NM_015818	chr1	36125244	+	6.84	6.94	6.26	6.43	6.82	5.9	5.98	5.5	5.88	5.76	6.54	6.93	6.69	6.59	6.57	6.19	6.49	6.65
1417294_at	AKR7A5	NM_025337	chr4	138866658	+	7.15	7.32	7.12	6.45	7.72	6.87	7.05	6.84	6.46	7.02	7.81	7.94	7.63	7.54	7.72	7.72	7.74	7.9
1417295_at	MTA1	NM_054081	chr12	114336488	+	7.49	7.71	7.25	7.22	7.62	7.54	7.51	7.28	7.19	7.4	7.27	7.71	7.64	7.64	7.64	7.2	7.78	7.84
1417296_at	ATF1	NM_007497	chr15	100058289	+	10.1	10.19	10.2	10.06	9.54	9.94	10	10	9.9	9.76	9.83	9.74	9.77	9.83	9.6	9.62	9.43	9.35
1417297_at	ITPR3	NM_080553	chr17	27194248	+	7.56	7.76	7.14	7.39	7.54	7.5	7.62	7.39	6.64	7.35	7.81	8.14	8.09	7.67	7.76	7.73	7.96	7.95
1417298_at	EBPL	BC027422	chr14	61958599	-	8.72	8.82	9.19	8.51	9.51	9.39	9.32	9.25	8.56	9.65	9.1	8.82	8.64	9.32	9.26	9.42	9.22	9.54
1417299_at	NEK2	NM_010892	chr1	193645351	+	4.16	4.16	5.23	4.7	4.63	6.22	6.23	6.6	6.06	5.82	3	2.82	2.97	3.12	3.55	3.42	3.6	3.69
1417300_at	SMPDL3B	NM_133888	chr4	132288880	-	6.76	6.85	7.35	6.63	7.06	6.29	6.41	6.39	5.84	6.33	4.32	4.51	3.59	5.01	4.81	4.5	4.62	5.08
1417301_at	FZD6	NM_008056	chr15	38837825	+	3.27	2.83	2.97	3.03	3.12	3.26	3.53	3.25	2.96	3.61	2.82	2.91	3.41	3.7	3.83	3.76	3.64	3.42
1417302_at	RCOR2	NM_054048	chr19	7344253	+	5.13	5.47	5.41	5	5.54	5.28	5.34	5.39	5.25	5.31	5.56	5.72	5.88	5.33	5.62	5.34	5.88	5.76
1417303_at	MVD	NM_138656	chr8	124957495	-	6.05	6.18	6.22	5.84	6.91	7.45	7.48	7.56	7.38	7.64	6.58	6.5	6.59	6.7	6.95	7.26	7.18	7.44
1417304_at	CHRD	NM_009893	chr16	20733199	+	4.71	4.81	4.66	4.54	4.79	4.95	4.46	4.77	5.09	4.87	4.63	4.86	4.88	4.47	4.92	4.97	5.04	4.66
1417305_at	SPEG	NM_007463	chr1	75371871	+	2.74	2.96	2.94	2.73	3.23	3.06	2.98	3.21	3.25	2.72	3.08	3.05	3.21	3.16	3.13	3.03	3.2	3.46
1417306_at	TYK2	NM_018793	chr9	20908511	-	8.13	8.04	8.05	8.1	8.2	8.19	8.25	8.23	7.84	8.34	7.9	8.04	7.92	8.23	8.44	8.21	8.44	8.68
1417307_at	DMD	NM_007868	chrX	80194208	+	2.4	2.09	2.36	2.18	2.04	2.27	2.41	2.38	2.66	2.55	2.35	2.7	2.22	2.24	2.18	2.51	2.16	2.52
1417308_at	PKM2	NM_011099	chr9	59504414	+	9.89	10.17	9.72	9.71	9.91	10.51	10.56	10.57	10.49	10.71	9.5	10.11	9.96	9.68	9.91	9.48	10	10.07
1417309_at	TOB2	AV174616	chr15	81678699	-	7.35	7.39	6.55	7.06	6.9	7.26	7.07	7.11	7.48	7.34	6.92	7.42	7.07	7.38	7.55	6.99	7.6	7.41
1417310_at	TOB2	AV174616	chr15	81678699	-	7.94	8.04	7.63	7.66	7.35	7.93	7.67	7.67	7.09	7.9	7.51	8.12	8.2	8.27	8.16	7.88	8.37	8.13
1417311_at	CRIP2	NM_024223	chr12	114378446	+	5.49	5.2	5.5	4.76	5.59	5.95	5.62	5.7	4.77	6.07	5.17	5.24	4.73	5.24	5.25	5.08	5.19	5.5
1417312_at	DKK3	AK004853	chr7	119259532	-	2.37	2.39	2.62	2.42	2.81	2.39	2.59	2.61	2.7	2.85	2.5	2.52	2.63	2.87	2.78	2.84	2.59	3.12
1417313_at	LSM7	NM_025349	chr10	80315569	-	9.04	8.7	8.86	8.9	9.12	8.68	8.92	8.97	8.66	8.99	9.09	9.14	9.17	8.98	9.21	9.31	9.14	9.33
1417314_at	CFB	NM_008198	chr17	34993323	-	3.02	3.16	3.31	3.01	2.97	2.84	2.89	3.29	3.44	3.2	2.97	3.21	3.24	2.97	3.24	3.33	3.43	3.43
1417315_at	GRIPAP1	BG864756	chrX	7367120	+	7.71	7.43	7.56	8.22	7.55	7.56	7.54	7.44	7.17	7.42	7.77	7.69	7.67	7.69	7.45	7.4	7.61	7.73
1417316_at	ACOT13	NM_025790	chr13	24909823	-	8.87	8.83	8.84	8.69	8.67	8.65	8.61	8.61	8.9	8.74	9.17	9.06	9.18	9.03	8.92	9.07	9.07	9.42
1417317_s_at	CHARACTER(0)	NM_021338	chrcharacter(0)	0	+	13.91	13.92	13.89	13.87	13.85	13.78	13.67	13.73	13.81	13.73	13.97	13.97	14.05	13.96	13.93	13.92	13.93	13.91
1417318_at	DBC1	AB060589	chr4	68422405	-	2.22	2.06	1.93	1.79	2.06	2.09	2.27	2.15	2.11	2.2	2.03	2.06	2.47	2.06	2.2	2.05	2.01	2.03
1417319_at	PVRL3	NM_021495	chr16	46448196	-	2.11	2.13	1.94	2.13	1.95	2.4	2.17	2.19	1.94	2.28	1.98	2.03	2.37	2.18	2.39	2.25	2.16	2.42
1417320_at	GRPEL1	NM_024478	chr5	36807833	+	9.06	9.27	9.37	8.81	9.64	9.39	9.37	9.32	9.19	9.43	9.63	9.49	9.45	9.4	9.45	9.44	9.48	9.65
1417321_at	ZCCHC7	NM_138590	chr4	44769439	+	9.02	8.46	8.69	9.73	7.64	8.21	7.86	8.34	9.01	7.98	8.8	8.71	8.6	8.49	8.18	8.25	7.89	7.88
1417322_at	DOHH	NM_133964	chr10	80847172	+	7.8	7.95	7.99	7.3	8.26	8.01	7.92	8.09	7.75	8.14	8.34	8.28	8.28	8.14	8.2	8.19	8.29	8.69
1417323_at	PSRC1	NM_019976	chr3	108186760	+	5.2	5.12	5.52	5.77	5.55	6.37	6.28	6.14	6.34	5.77	3.69	3.91	3.32	4.6	4.42	4.82	5.22	5.18
1417324_at	MAST2	NM_008641	chr4	115979366	-	6.54	6.45	6.33	6.41	6.56	6.84	7.03	6.65	7.07	6.86	6.26	6.42	6.29	6.73	6.91	6.69	6.91	6.9
1417325_at	BTRC	NM_009771	chr19	45438223	+	3.49	3.67	3.36	3.19	4.1	3.35	3.55	3.44	3.27	3.69	3.85	4.04	3.68	3.46	3.41	3.45	3.55	3.59
1417326_a_at	ANAPC11	NM_025389	chr11	120459734	+	7.76	7.73	7.51	7.42	7.96	7.65	7.74	7.63	6.93	7.92	7.83	8.13	8.05	7.72	7.88	7.63	8.08	8.11
1417327_at	CAV2	NM_016900	chr6	17231340	+	2.35	2.53	2.27	2.56	2.41	2.77	2.59	2.46	2.51	2.45	2.34	2.24	2.07	2.5	2.36	2.34	2.25	2.38
1417328_at	ERCC1	NM_007948	chr7	19930419	+	7.31	7.63	7.69	7.08	8.14	7.85	7.8	7.85	7.6	7.96	7.9	8.07	7.88	7.92	7.92	7.94	8.11	8.33
1417329_at	SLC23A2	NM_018824	chr2	131878231	-	7.03	7.32	6.94	6.88	7.1	7.46	7.54	7.2	6.83	7.33	7.31	7.43	7.24	7.68	7.69	7.72	7.59	7.55
1417330_at	SLC23A2	NM_018824	chr2	131878231	-	3.9	3.84	3.9	3.5	3.99	3.83	3.86	3.99	3.84	3.84	3.69	3.82	4.02	4.06	3.6	3.68	4.13	4.07
1417331_a_at	ARL6	NM_019665	chr16	59613146	-	3.94	3.97	4.51	4.08	3.45	4.83	4.72	4.58	4.47	4.22	3.03	3.04	3.11	4.25	3.71	3.9	3.66	3.44
1417332_at	RFX2	BC004654	chr17	56915320	-	3.15	3.4	3.11	3.19	3.43	3.43	3.43	3.42	3.64	3.69	3.42	3.89	3.26	3.29	3.5	3.4	3.76	3.58
1417333_at	RASA4	NM_133914	chr5	136559785	+	2.82	2.94	2.85	2.71	3.15	3.29	3.04	3.01	2.6	2.9	3.23	2.85	2.83	2.72	2.93	2.95	2.85	3.34
1417334_at	STK19	BC022681	chr17	34960937	-	7.29	7.49	7.62	7.22	7.87	7.69	7.67	7.84	7.37	7.83	7.25	7.08	6.93	7.32	7.43	7.66	7.43	7.76
1417335_at	SULT2B1	NM_017465	chr7	52985353	-	3.63	3.53	3.76	3.5	3.95	3.83	3.95	4.09	3.74	3.83	3.89	3.56	3.06	4.06	3.89	4.06	4.17	3.67
1417336_a_at	SYTL4	NM_013757	chrX	130470923	-	2.64	3.09	2.79	2.71	3.08	3.04	3.49	2.83	3.11	3.24	3.36	3.08	3.14	3.36	3.49	3.59	3.38	3.12
1417337_at	EPB4.2	U03487	chr2	120843952	-	2.75	2.26	2.32	2.42	2.27	2.23	2.3	2.02	2.33	2.45	2.5	2.5	2.33	2.39	2.29	2.51	2.64	2.27
1417338_at	EPB4.2	U03487	chr2	120843952	-	3.24	3.35	3.19	2.68	3.57	3.06	2.97	3.36	3.49	3.19	3.16	3.46	3.23	3.09	3.58	3.25	3.2	3.28
1417339_a_at	CHARACTER(0)	NM_019682	chrcharacter(0)	0	+	11.72	11.75	11.98	11.43	12.02	12.06	11.57	11.87	12.53	12.02	11.8	11.66	11.83	11.61	11.65	11.67	11.91	11.73
1417340_at	GLRX3	NM_023140	chr7	144629330	+	8.65	8.89	9.23	8.74	9.23	9.28	8.91	9.56	9.38	9.31	9.06	8.88	8.8	9.29	9.27	9.44	9.16	9.23
1417341_a_at	PPP1R2	NM_025800	chr16	31251626	-	6.86	6.83	7.28	6.88	6.87	7.75	7.58	7.85	7.89	7.61	7.03	6.45	6.18	6.71	6.28	6.8	6.45	6.64
1417342_at	PPP1R2	NM_025800	chr16	31251626	-	3.68	3.74	3.44	3.46	3.88	3.47	3.69	3.57	3.41	3.67	3.66	3.66	3.69	3.77	3.73	3.58	3.56	3.27
1417343_at	FXYD6	AB032010	chr9	45178267	+	2.76	2.56	2.34	2	2.77	2.74	2.73	2.61	2.7	2.82	2.2	2.34	2.6	2.56	2.94	2.89	2.44	2.63
1417344_at	2900064A13RIK	BE915256	chr2	112295181	+	9.77	9.74	10.05	9.72	9.88	10.18	10.16	10.33	9.94	10.34	9.85	9.75	9.71	9.73	9.84	9.92	9.84	9.95
1417345_at	2900064A13RIK	BE915256	chr2	112295181	+	3.7	4.12	3.77	3.94	3.78	3.53	3.65	3.34	4.02	3.61	4.09	3.87	4.32	3.82	3.9	3.92	4.38	4.03
1417346_at	PYCARD	BG084230	chr7	135134886	-	11.99	11.9	12	11.85	12.46	12.52	12.43	12.52	12.72	12.85	11.92	11.86	11.84	11.55	11.64	11.64	11.86	11.98
1417347_at	PYCARD	BG084230	chr7	135134886	-	4.11	4.43	4.5	4.57	4.9	5	4.73	4.7	4.52	5.14	4.44	4.59	4.25	4.5	4.31	4.11	4.49	4.02
1417348_at	2310039H08RIK	NM_025966	chr17	46909583	+	8.78	8.94	8.93	8.33	9.35	8.54	8.56	8.37	8.25	8.83	9.6	9.63	9.41	8.76	8.77	8.78	8.74	9.16
1417349_at	PLDN	NM_019788	chr2	122564240	+	9.47	9.36	9.36	9.13	9.29	9.11	9.17	8.98	8.99	9	9.44	9.41	9.28	9.17	9.12	9.2	9.07	9.08
1417350_at	PLDN	NM_019788	chr2	122564240	+	5.31	5.3	5.61	5.26	5.72	5.66	5.37	5.55	5.34	5.96	5.61	5.49	5.21	5.52	5.43	5.42	5.46	5.86
1417351_a_at	SNRPA1	BC013777	chr7	73205221	+	8.84	8.99	9.4	9.05	9	9.63	9.64	9.81	9.32	9.44	9.12	8.98	8.9	9.24	9.07	9.12	9.06	9.12
1417352_s_at	SNRPA1	BC013777	chr7	73205221	+	8.37	8.25	8.81	8.73	8.5	9.18	8.96	9.41	9.45	9.05	8.56	8.33	8.24	8.38	8.35	8.7	8.42	8.52
1417353_x_at	SNRPA1	BC013777	chr7	73205221	+	8.35	8.63	9.13	8.67	8.7	9.31	8.91	9.56	10.04	9.11	8.91	8.61	8.5	8.89	8.79	8.91	8.68	8.9
1417354_at	SIL1	NM_030749	chr18	35426051	-	7.42	7.43	7.53	6.87	7.88	7.37	7.31	7.38	6.97	7.38	7.84	7.77	7.61	7.44	7.45	7.52	7.6	7.94
1417355_at	PEG3	AB003040	chr7	6658670	-	3.56	3.33	3.61	3.16	3.61	3.51	3.48	3.31	3.46	3.42	3.47	3.18	3.66	3.47	4.05	3.71	3.43	3.44
1417356_at	PEG3	AB003040	chr7	6658670	-	2.88	3.19	3.26	3.22	3.44	3.59	3.48	3.22	3.11	3.19	3.35	3.32	3.32	3.29	3.47	3.52	3.27	3.3
1417357_at	EMD	NM_007927	chrX	71500177	+	8.64	8.83	8.92	8.52	9.01	9.13	9.15	9.15	8.84	9.25	9.04	8.92	8.71	8.84	8.91	8.9	8.96	9.11
1417358_s_at	SORBS1	NM_009166	chr19	40366529	-	4.38	4.44	4.64	4.42	4.51	4.33	4.29	4.39	4.61	4.31	4.26	4.43	4.75	4.12	4.41	4.54	4.49	4.49
1417359_at	MFAP2	NM_008546	chr4	140566338	+	5.5	5.41	5.52	4.93	6.11	5.68	5.43	5.56	5.29	5.62	5.55	5.73	5.88	5.31	5.93	5.85	5.7	5.64
1417360_at	MLH1	NM_026810	chr9	111130731	-	7.16	7	6.98	7.31	6.95	7.05	7.22	7.11	6.97	6.96	7.1	7.31	7.23	7.14	7.06	7.12	7.04	7.2
1417361_at	ASB3	BC023086	chr11	30854397	+	7.64	7.64	7.76	7.13	7.69	7.62	7.69	7.75	7.54	7.58	7.87	7.74	7.47	7.78	7.67	8	7.79	7.82
1417362_at	RHCG	NM_019799	chr7	86738249	-	3.39	3.67	3.54	3.21	3.4	3.43	3.81	3.37	3.56	3.51	3.53	3.66	3.88	3.24	3.54	3.45	3.97	3.47
1417363_at	ZFP61	NM_009561	chr7	25076064	-	5.39	4.98	5.51	5.42	5.05	5.18	5.38	4.92	5.46	5.1	5.22	4.87	4.36	5.31	4.82	5.23	5.14	5.4
1417364_at	EEF1G	AF321126	chr19	9041530	+	12.77	13	13.11	12.58	13.08	12.64	12.62	12.7	12.4	12.56	13.32	13.26	13.16	13.1	13.16	13.24	13.09	13.14
1417365_a_at	CALM1	AU079514	chr12	101437750	+	11.43	11.52	11.78	11.51	11.19	11.65	11.54	11.75	12.24	11.43	11.44	11.41	11.45	11.3	11.2	11.07	10.71	10.77
1417366_s_at	CALM1	AU079514	chr12	101437750	+	10.45	10.5	10.81	10.94	10.28	10.87	10.58	10.84	11.53	10.67	10.67	10.54	10.45	10.25	10.11	10.12	9.77	9.86
1417367_at	PPP2CA	BC003856	chr11	51912325	+	11.08	11.14	11.14	11.08	11.01	11.17	11.18	11.24	11.12	11.1	11.1	10.93	10.91	11.03	11.02	11.12	10.93	10.86
1417368_s_at	NDUFA2	NM_010885	chr18	36902019	-	11.47	11.29	11.39	11.15	11.75	11.36	11.26	11.15	11.33	11.42	11.68	11.67	11.64	11.52	11.54	11.51	11.66	11.73
1417369_at	HSD17B4	NM_008292	chr18	50287992	+	7.91	7.92	8.15	7.82	7.69	8.2	8.18	8.17	8.01	7.97	8.07	8.12	8.04	8.04	8.15	8.1	7.98	8.2
1417370_at	TFF3	NM_011575	chr17	31262251	-	3.48	3.55	3.43	3.42	3.76	3.44	3.44	3.87	3.16	3.61	3.55	3.73	4	3.56	3.61	3.6	3.73	3.8
1417371_at	PELI1	BC016515	chr11	20991326	+	10.25	10.14	10.04	10.53	9.06	9.85	9.59	9.8	10.64	9.59	10.15	10.02	10.01	10.04	9.65	9.68	9.29	9.26
1417372_a_at	PELI1	BC016515	chr11	20991326	+	10.15	10.21	9.73	10.34	9.02	9.76	9.46	9.68	9.79	9.6	9.97	10.17	10.24	10.13	9.71	9.43	9.27	9.01
1417373_a_at	TUBA4A	AW491660	chr1	75211548	-	12.19	12.11	12.16	11.97	12.46	11.85	11.94	11.86	10.93	11.8	12.5	12.52	12.38	11.99	12.09	12.29	12.28	12.28
1417374_at	TUBA4A	AW491660	chr1	75211548	-	10.24	10.31	10.31	10.08	10.73	10.04	10.1	10.24	10.01	10.02	10.9	10.91	10.73	10.32	10.42	10.65	10.5	10.71
1417375_at	TUBA4A	AW491660	chr1	75211548	-	5.47	5.71	5.31	5.18	6.11	5.54	5.68	5.67	5.64	5.65	5.47	5.67	5.93	5.62	5.79	5.86	6.12	6.14
1417376_a_at	CADM1	NM_018770	chr9	47338434	+	3.07	3.15	3.03	2.89	3.01	3.3	3.18	3.05	3.15	2.88	3.34	2.97	3.38	2.96	3.45	3.29	2.91	3.24
1417377_at	CADM1	NM_018770	chr9	47338434	+	2.52	2.76	2.8	2.62	2.88	2.9	2.83	2.76	2.77	2.48	2.39	2.68	2.65	2.46	2.92	2.69	2.58	3.07
1417378_at	CADM1	NM_018770	chr9	47338434	+	2.98	2.96	2.95	2.8	2.82	2.88	2.94	2.96	3.17	2.6	2.99	3.12	3.27	2.68	2.57	3.22	3.29	3
1417379_at	IQGAP1	NM_016721	chr7	87856468	-	11.64	11.59	11.34	11.18	11.04	11.29	11.13	11.29	11.22	11.18	11.09	11.3	11.33	11.16	11.2	10.88	10.86	10.82
1417380_at	IQGAP1	NM_016721	chr7	87856468	-	10.77	11.07	10.75	10.87	10.47	10.72	10.53	10.73	9.8	10.51	10.51	10.85	10.81	10.64	10.53	10.34	10.23	10.06
1417381_at	C1QA	NM_007572	chr4	136451830	-	4.22	3.88	5.06	4.72	3.91	4.25	4.02	4.74	5.48	3.53	3.76	3.44	3.44	4.99	3.98	4.54	4.48	4.55
1417382_at	ENTPD5	NM_007647	chr12	85714806	-	7.68	7.68	7.95	7.27	8.01	7.47	7.47	7.57	7.14	7.63	8.03	8.15	8.05	7.18	7.2	7.19	7.27	7.18
1417383_at	ENTPD5	NM_007647	chr12	85714806	-	5.49	5.57	5.83	5.81	5.8	5.37	5.41	5.44	5	5.5	5.82	5.58	5.4	5.19	5.1	5.46	5.2	4.99
1417384_at	ENTPD5	NM_007647	chr12	85714806	-	8.14	8.31	8.48	8.07	8.23	7.75	7.77	7.75	7.46	7.68	8.45	8.47	8.09	7.51	7.35	7.38	7.43	7.37
1417385_at	NPEPPS	AK010446	chr11	97067170	-	9.06	8.73	8.65	8.92	8.41	8.48	8.47	8.64	8.82	8.46	8.58	8.62	8.35	8.69	8.68	8.52	8.39	8.18
1417386_at	NPEPPS	AK010446	chr11	97067170	-	7.71	7.59	7.14	7.63	7.06	7.48	7.3	7.29	7.05	7.11	7.14	7.54	7.51	7.54	7.55	7.26	7.33	7.2
1417387_at	MED31	NM_026068	chr11	72025225	-	8.11	7.97	8.31	7.99	8.51	8.18	8.06	8.1	8.03	8.36	8.39	8.08	8.04	8.11	8.28	8.32	8.28	8.6
1417388_at	BEX2	NM_009749	chrX	132601104	-	3.06	3.14	3.32	3.02	3.53	3.23	3.45	3.46	3.29	3.69	3.28	3.32	3.41	3.33	3.75	3.9	3.98	3.7
1417389_at	GPC1	NM_016696	chr1	94728262	+	5.47	5.32	5.39	5.46	6.08	5.3	5.38	5.32	4.97	5.7	5.59	5.55	5.17	5.56	5.42	5.66	5.4	5.72
1417390_at	GPN1	NM_133756	chr5	31797133	+	7.85	7.77	8.03	7.47	8.29	7.65	7.6	7.63	7.09	7.73	8.39	8.3	8.13	7.71	7.9	7.94	7.86	8.04
1417391_a_at	IL16	BC026894	chr7	90791572	-	10.87	11.21	10.89	10.42	10.97	10.51	10.64	10.5	10.32	10.47	11.14	11.26	11.28	11.06	11.16	11.13	10.95	11.18
1417392_a_at	SLC7A7	NM_011405	chr14	54989127	-	3.86	3.31	3.77	3.2	3.66	3.77	4.4	3.89	3.53	3.98	3.61	3.68	3.61	3.27	3.75	3.22	3.69	3.89
1417393_a_at	FAM132A	NM_026125	chr4	155336426	+	6.8	6.51	6.93	6.52	7.56	8.21	8.14	8.21	7.53	8.25	5.52	5.45	5.57	7.77	8.04	8.09	8.12	8.33
1417394_at	KLF4	BG069413	chr4	55540008	-	3.22	3.27	3.76	3.5	2.89	3.09	3	3.59	2.98	3.05	3.55	3.49	3.19	3.37	3.43	2.84	2.87	2.78
1417395_at	KLF4	BG069413	chr4	55540008	-	2.48	2.94	3.29	3.11	3.59	2.92	2.7	3.27	3.2	3.1	2.94	3.2	3.04	3	3.12	3.29	3.41	3.42
1417396_at	PODXL	AF290209	chr6	31469492	-	2.93	3.39	3.36	3.09	3.69	3.2	3.28	3.63	3.44	3.31	3.3	3.76	3.5	3.18	3.7	3.35	3.53	3.19
1417397_at	SLC9A1	NM_016981	chr4	132925686	+	7.27	7.24	6.89	7.11	7.24	7.08	7.32	7.01	6.63	7.26	7.2	7.65	7.35	7.32	7.57	7.4	7.65	7.54
1417398_at	RRAS2	NM_025846	chr7	121190295	-	7.93	8.16	8.49	7.65	8.18	9.48	9.38	9.58	9.81	9.45	8.53	8.36	8.2	8.45	8.4	8.55	8.28	8.55
1417399_at	GAS6	NM_019521	chr8	13465373	-	3.22	3.46	3.45	3.18	3.4	3.26	3.63	3.26	3.45	3.21	3.53	3.36	3.49	3.49	3.12	3.26	3.37	3.28
1417400_at	RAI14	NM_030690	chr15	10498733	-	5.92	5.59	6.01	6.93	5.62	5.13	5.13	5.43	5.2	5.05	3.14	2.9	3.6	4.11	3.52	3.54	3.59	3.6
1417401_at	RAI14	NM_030690	chr15	10498733	-	3.5	3.71	3.97	3.8	3.87	3.51	3.58	3.68	3.93	3.74	3.63	3.51	3.72	3.4	3.16	3.29	3.28	3.53
1417402_at	FAM165B	NM_138743	chr16	92301547	+	8.74	8.69	8.86	8.57	8.9	8.84	8.81	8.7	8.6	8.93	9	8.92	8.93	9.03	9.05	9.13	9.14	9.29
1417403_at	ELOVL6	NM_130450	chr3	129235303	+	6.01	5.63	5.52	6.05	4.18	6.61	6.18	6.61	6.91	5.86	4.79	5.19	5.03	4.85	4.72	4.68	4.63	4.03
1417404_at	ELOVL6	NM_130450	chr3	129235303	+	6.86	6.46	6.38	6.97	5.47	7.05	7.13	7.32	7.62	6.8	5.95	5.88	5.75	5.88	5.78	5.8	5.49	5.6
1417405_at	STARD3	NM_021547	chr11	98219697	+	7.89	7.98	7.84	7.58	8.23	7.93	8.07	8	7.51	8.19	8.08	8.55	8.24	8.14	8.21	8.15	8.27	8.31
1417406_at	SERTAD1	AF366401	chr7	28271971	+	8.45	8.38	8.58	8.16	9.29	8.76	8.52	8.55	8.36	8.94	9.12	8.82	8.81	8.81	8.81	8.79	9.03	9.39
1417407_at	FBXL14	NM_133940	chr6	119429685	+	8.81	8.78	8.63	8.53	8.85	8.54	8.58	8.41	8.85	8.53	8.94	8.91	8.97	8.71	8.56	8.64	8.65	8.68
1417408_at	F3	BC024886	chr3	121426454	+	2.2	2.01	1.77	1.93	2.09	1.82	2.42	2.03	2.07	2.13	1.98	1.92	2.37	2.04	1.82	1.97	2.09	2
1417409_at	JUN	NM_010591	chr4	94715726	-	5.13	5.36	6.43	5.23	6.82	5.54	6.07	6.15	3.99	6.54	5.44	7.44	6.53	6.88	6.47	6.58	7.3	7.09
1417410_s_at	PRKCI	NM_008857	chr3	30894692	+	6.8	6.64	6.78	6.52	5.82	6.77	6.55	6.86	6.13	6.24	6.94	6.78	6.6	6.87	6.57	6.62	6.56	6.23
1417411_at	NAP1L5	NM_021432	chr6	58855226	-	2.23	2.47	2.44	2.47	2.63	2.29	2.51	2.44	2.21	2.49	2.24	2.31	2.56	2.45	2.37	2.62	2.92	2.48
1417412_at	F8A	NM_007978	chrX	70473644	+	6.72	6.98	6.84	6.2	7.57	6.5	6.8	6.61	6.13	6.88	7.34	7.43	6.96	6.86	6.97	7.1	6.88	7.01
1417413_at	CUZD1	NM_008411	chr7	138452067	-	2.62	2.68	2.69	2.49	3.2	2.76	2.54	3.1	3.01	2.77	2.97	2.72	3.05	2.34	2.8	2.91	2.74	2.97
1417414_at	SEPT3	NM_011889	chr15	82105364	+	3.34	3.25	3.17	3.08	3.26	3.15	3.52	3.47	2.97	3.25	3.07	3.49	3.82	3.45	3.61	3.38	3.66	3.41
1417415_at	SLC6A3	NM_010020	chr13	73674194	+	3.14	2.97	3.32	3.15	3.64	3.15	3.27	3.41	3.24	3.11	3.13	3.29	3.49	3.15	3.48	3.28	3.71	3.37
1417416_at	KCNA1	NM_010595	chr6	126586480	-	4.31	4.5	4.52	4.17	4.67	4	4.4	4.41	4.44	4.48	4.44	4.93	5.08	4.44	4.95	4.5	4.92	4.89
1417417_a_at	COX6A1	NM_007748	chr5	115795662	-	13.33	13.21	13.4	13.45	13.51	13.61	13.71	13.62	12.95	13.69	13.32	13.25	13.2	13.17	13.28	13.35	13.36	13.32
1417418_s_at	COX6A1	NM_007748	chr5	115795662	-	11.36	11.46	11.57	11.36	11.71	11.69	11.69	11.65	11.78	11.83	11.76	11.66	11.61	11.43	11.5	11.55	11.56	11.69
1417419_at	CCND1	NM_007631	chr7	152115835	-	3.88	4.7	3.86	3.85	4.59	3.51	3.66	3.58	4.04	3.64	4.65	5.04	4.62	3.85	4.37	3.98	4.2	3.83
1417420_at	CCND1	NM_007631	chr7	152115835	-	4.4	4.84	4.77	3.47	4.23	3.23	3.41	3.63	3.18	3.7	5.43	5.09	6.19	3.63	3.56	3.47	3.26	3.25
1417421_at	S100A1	BC005590	chr3	90314955	-	3.39	3.57	3.61	3.31	3.88	3.69	4.05	4.03	3.88	4.05	3.27	3.64	3.73	3.58	3.67	3.56	3.89	3.59
1417422_at	GNMT	NM_010321	chr17	46862612	-	3.72	3.84	3.49	3.64	3.72	3.83	4	3.97	4	4.19	4.27	3.71	3.99	3.58	4.09	3.95	3.97	4.2
1417423_at	GRINA	NM_023168	chr15	76077236	+	7.73	8.08	7.29	7.56	8.28	7.75	7.97	7.42	7.55	7.97	7.5	8.08	7.77	7.81	7.81	7.67	8.03	8.25
1417424_at	IER3IP1	BE287896	chr18	77168765	+	7.85	8.18	8.31	7.92	7.77	8.04	7.82	8.01	7.65	7.88	8.51	8.28	8.17	8.13	7.71	8.15	7.58	7.68
1417425_at	PRKRIP1	NM_025774	chr5	136656226	-	7.48	7.42	8.08	7.56	7.88	8.07	7.83	7.95	7.88	7.99	7.85	7.7	7.47	7.74	7.81	7.95	8.01	7.96
1417426_at	SRGN	NM_011157	chr10	61957175	-	13.07	13.12	13.19	13.2	12.91	13.61	13.33	13.6	13.58	13.47	12.49	12.3	12.3	13.09	13.04	12.96	12.82	12.82
1417427_at	RNASEH2C	NM_026616	chr19	5601872	+	9.26	9.21	9.43	8.9	9.62	9.54	9.55	9.61	9.54	9.67	9.91	9.84	9.83	9.66	9.77	9.87	9.9	10.06
1417428_at	GNG3	NM_010316	chr19	8911418	-	4.01	4.25	4.36	3.67	4.51	4.48	4.28	4.09	4.54	4.45	3.92	4.15	3.68	3.66	3.92	3.56	3.81	4.16
1417429_at	FMO1	BC011229	chr1	164759691	-	2.7	2.51	2.54	2.68	2.52	2.55	2.7	2.56	2.91	2.89	2.7	2.82	2.84	2.59	2.99	2.71	2.94	2.68
1417430_at	CDR2	NM_007672	chr7	128100549	-	6.03	5.58	5.64	5.66	5.42	5.5	5.25	5.53	5.29	5.07	6.37	6.36	5.78	4.87	4.43	4.82	4.68	4.66
1417431_a_at	SPHK2	AF245448	chr7	52964834	-	6.62	6.88	6.29	6.33	6.94	6.41	6.59	6.12	6.3	6.67	6.85	7.27	7.09	6.82	6.99	6.72	6.97	7.04
1417432_a_at	GNB1	NM_008142	chr4	154865469	+	9.87	10.14	10.13	9.59	10.22	10.17	10.17	10.19	10.57	10.35	9.9	9.95	9.86	9.84	9.89	9.89	9.83	9.93
1417433_at	LYPLA2	NM_011942	chr4	135524139	-	8.88	9.03	8.62	8.61	9.13	8.99	9.18	8.97	8.41	9.16	8.74	9.03	8.83	9.02	9.25	9.12	9.29	9.23
1417434_at	GPD2	NM_010274	chr2	57090088	+	7.44	7.15	7.29	7.36	6.98	6.51	6.31	6.7	6.24	6.4	7.4	7.7	7.58	6.76	6.63	6.33	6.42	6.35
1417435_at	LARGE	BG261907	chr8	75338497	-	2.43	2.3	3.11	2.57	2.93	3.19	2.67	2.99	3.47	2.96	2.48	2.45	2.65	2.64	2.93	2.49	2.97	2.72
1417436_at	LARGE	BG261907	chr8	75338497	-	3.38	3	2.8	2.73	2.94	2.76	2.99	2.86	3.25	2.95	2.87	2.77	2.87	2.69	2.94	2.92	3.15	2.96
1417437_at	XRCC6	NM_010247	chr15	81846798	+	7.43	7.54	7.64	7.29	7.41	7.63	7.57	7.77	7.38	7.48	7.59	7.62	7.47	7.5	7.46	7.61	7.45	7.63
1417438_at	RDH14	NM_023697	chr12	10397585	+	8.15	8.15	8.37	7.9	8.01	7.96	8.08	8	8.05	7.87	8.68	8.19	8.35	8.24	8.04	8.42	7.83	8.13
1417439_at	CD248	NM_054042	chr19	5068077	+	5.23	4.89	4.95	5.04	5.44	4.75	5	5.05	4.77	5.12	5.13	5.22	5.19	5.11	4.97	5.23	5.37	5.07
1417440_at	ARID1A	NM_033566	chr4	133234922	-	7.24	7.27	6.35	7.24	6.81	7.08	7.11	6.82	6.42	7.19	6.89	7.79	7.51	7.44	7.29	6.95	7.41	7.01
1417441_at	DNAJC12	NM_013888	chr10	62849364	+	5.65	5.87	6.48	5.8	6.29	6.22	6.15	6.47	5.39	6.45	6.48	6.14	5.87	6.23	6.29	6.47	6.31	6.14
1417442_a_at	PEX3	AK012827	chr10	13243751	-	5.98	6.08	6.4	5.76	5.57	6.09	5.98	6.05	6.26	5.47	6.5	6.12	5.7	6.18	6.05	6.25	5.59	6.11
1417443_at	CHARACTER(0)	NM_025590	chrcharacter(0)	0	+	3.59	3.7	4.09	3.63	4.2	3.81	4.04	3.89	3.83	3.92	3.96	4.45	3.92	3.93	3.99	3.75	4.22	3.84
1417444_at	E2F5	BC003220	chr3	14578670	+	4.75	5.1	5.34	4.9	4.59	5.04	4.68	4.95	3.5	4.68	5.41	5.25	4.9	5.44	4.86	4.96	4.63	4.67
1417445_at	NDC80	NM_023294	chr17	71845439	-	6.19	5.24	6.34	6.54	4.98	6.92	6.77	7.47	7.96	6.64	4.61	4.81	4.43	4.75	4.45	4.55	5.2	5.12
1417446_at	SLC12A4	NM_009195	chr8	108467492	-	5.85	5.96	5.67	5.79	6.12	5.96	5.9	5.98	5.54	5.99	5.7	6.18	5.47	6.18	6.55	6.35	6.44	6.44
1417447_at	TCF21	NM_011545	chr10	22537078	-	2.03	2.29	2.41	2.09	2.2	2.14	2.6	2.32	2.24	2.4	2.41	2.26	2.48	2.19	2.11	2.45	2.21	2.51
1417448_at	1810008A18RIK	NM_133998	chr10	76949400	-	7.43	7.58	7.43	7.13	7.86	7.78	7.69	7.6	7.35	7.77	7.69	7.86	7.34	7.69	7.78	7.69	8.07	8.2
1417449_at	ACOT8	NM_133240	chr2	164618268	-	8.4	8.19	8.57	8.17	8.94	8.74	8.71	8.8	8.22	8.88	8.46	8.3	8.03	8.28	8.3	8.63	8.48	8.56
1417450_a_at	TACC3	NM_011524	chr5	34000795	+	6.66	6.33	7.39	6.73	7.13	8.19	8.12	8.37	8.52	8.02	4.03	4.37	4.24	5.06	5.39	5.08	5.69	5.99
1417451_a_at	PPIA	NM_008907	chr11	6315872	+	13.66	13.6	13.76	13.7	13.72	13.92	13.87	13.94	13.91	13.85	13.71	13.7	13.66	13.73	13.75	13.76	13.69	13.68
1417452_a_at	CHARACTER(0)	NM_007990	chrcharacter(0)	0	+	14.21	14.13	14.13	14.19	14.21	14.15	14.15	14.1	14.08	14.16	14.18	14.19	14.1	14.11	14.16	14.16	14.18	14.15
1417453_at	CUL4B	AW536452	chrX	35884797	-	6.59	6.48	6.34	6.54	5.3	6.36	6.23	6.65	7.21	6.45	6.12	6.23	5.63	6	5.76	5.67	5.41	5.37
1417454_at	CUL4B	AW536452	chrX	35884797	-	8.9	8.44	8.57	8.72	7.95	8.69	8.64	8.86	9.43	8.42	8.21	7.98	7.81	8.24	8.25	8.15	7.82	7.81
1417455_at	TGFB3	BC014690	chr12	87397693	-	5.06	4.95	5.31	5.58	5.27	3.72	4.31	4	3.91	3.83	3.52	3.42	3.65	3.05	3.24	3.18	3.63	3.09
1417456_at	GNPAT	NM_010322	chr8	127386932	+	7.66	7.59	7.63	7.36	7.41	7.74	7.8	7.7	7.58	7.67	7.78	7.83	7.5	7.48	7.62	7.69	7.69	7.91
1417457_at	CKS2	NM_025415	chr13	51740600	+	9.71	9.44	10.3	10.04	9.98	10.82	10.81	10.98	10.89	10.66	7.11	7.43	7.15	8.82	8.85	8.75	9.27	9.27
1417458_s_at	CKS2	NM_025415	chr13	51740600	+	9.59	9.49	10.08	9.97	9.82	10.94	10.84	11.08	11.27	10.78	7.08	7.36	7.34	8.89	8.78	8.71	9.21	9.19
1417459_at	DCPP1	NM_019910	chr17	24017842	+	2.64	2.47	2.46	2.43	2.59	2.65	2.54	2.52	3.05	2.77	2.25	2.55	2.69	2.55	2.55	2.3	2.69	2.78
1417460_at	IFITM2	NM_030694	chr7	148140737	-	9.59	9.13	9.37	9.92	9.82	9.11	8.87	9.33	9.32	9.39	3.3	3.65	3.48	5.67	5.77	5.21	6.1	6
1417461_at	CAP1	NM_007598	chr4	122536470	-	10.12	10.37	10.13	9.51	10.28	10.31	10.44	10.22	10.53	10.48	9.97	10	10.13	9.98	9.99	9.93	9.97	10.11
1417462_at	CAP1	NM_007598	chr4	122536470	-	8.43	8.8	8.97	7.8	8.94	8.83	8.7	8.91	8.66	8.96	8.78	8.3	8.6	8.37	8.3	8.61	8.35	8.42
1417463_a_at	CHARACTER(0)	NM_025605	chrcharacter(0)	0	+	11.08	11.2	11.27	10.7	11.65	11.12	11.28	10.9	10.87	11.31	11.24	11.22	11.38	11.34	11.38	11.38	11.44	11.63
1417464_at	TNNC2	NM_009394	chr2	164602661	-	3.68	3.85	3.84	3.64	4	4.04	3.74	4.3	4	4.04	3.66	4.15	4.25	4.16	4.05	4.17	4.05	4.3
1417465_at	FNTA	NM_008033	chr8	27109193	-	9.26	9.24	9.25	9.51	9.33	9.48	9.4	9.4	9.28	9.48	9.34	9.25	9.2	9.51	9.54	9.63	9.66	9.58
1417466_at	RGS5	NM_133736	chr1	171585631	+	2.22	2.47	2.34	2.63	2.22	2.26	2.34	2.67	2.66	2.49	2.21	2.22	2.43	2.41	2.52	2.53	2.57	2.77
1417467_a_at	TADA3	AK003405	chr6	113316654	-	7.34	7.7	7.4	6.93	7.95	7.63	7.75	7.51	7.39	7.76	7.72	7.76	7.56	7.77	7.9	7.91	8	8.29
1417468_at	NIT1	BM121177	chr1	173272374	-	8.19	8.25	8.38	8.14	8.34	8.41	8.32	8.26	8.08	8.38	8.25	8.36	8.28	8.43	8.44	8.61	8.51	8.62
1417469_at	NIT1	BM121177	chr1	173272374	-	5.34	5.31	5.32	5.22	5.49	5	5.05	4.69	4.27	5.4	5.17	5.18	4.9	5.23	5.35	5.26	5.47	5.55
1417470_at	APOBEC3	NM_030255	chr15	79722837	+	8.76	8.72	8.5	8.39	8.61	9.08	9.14	8.92	8.7	9.21	7.56	7.97	7.7	8.68	8.74	8.57	8.84	8.92
1417471_s_at	D1ERTD622E	NM_133825	chr1	99540478	-	6.01	6.03	6.22	5.95	5.84	6.88	6.54	6.83	6.49	6.77	6.15	5.95	5.88	6.4	6.14	5.99	5.98	5.94
1417472_at	MYH9	NM_022410	chr15	77591018	-	11.53	11.74	11.02	11.52	11.61	11.4	11.51	11.15	11.12	11.46	11.26	11.85	11.78	11.65	11.86	11.59	11.81	11.74
1417473_a_at	PPCS	NM_026494	chr4	119091137	-	5.8	5.65	6.23	5.59	6.19	6.07	5.72	6.12	5.16	5.75	6.07	6	4.82	6.18	5.68	5.97	5.88	6.36
1417474_at	IFT46	NM_023831	chr9	44581091	+	7.34	7.32	7.47	7.05	7.8	7.72	7.81	7.84	7.1	7.88	7.66	7.52	7.39	7.48	7.78	7.84	7.81	8.02
1417475_at	ATP13A1	NM_133224	chr8	72315061	+	9.03	9.15	8.87	9.19	9.33	8.96	9.08	8.99	8.64	9.01	9.11	9.56	9.12	8.97	9.33	9.22	9.31	9.47
1417476_at	FBXW5	NM_013908	chr2	25356297	+	6.24	6.13	5.5	6.5	6.15	5.96	6.14	5.95	5.63	6.32	5.68	6.59	5.95	6.27	6.3	6.11	6.57	6.38
1417477_at	GM16515	NM_025294	chr11	60715747	-	7.77	8.04	7.76	7.32	8.11	8.1	8.19	7.86	7.27	8.23	7.69	7.85	7.54	7.93	8.26	8.07	8.33	8.34
1417478_a_at	PPP2R3C	AV367559	chr12	56381800	-	8.06	7.96	8.24	7.99	7.49	8.3	8.15	8.4	8.52	8	7.88	7.49	7.29	7.84	7.57	7.77	7.19	7.41
1417479_at	PPP2R3C	AV367559	chr12	56381800	-	5.41	5.2	5.38	5.11	5.04	5.27	5.57	5.38	5.21	5.3	5.35	5.29	4.86	5.4	5.08	5.66	5.18	5.31
1417480_at	FBXO9	NM_023605	chr9	77929305	-	8.1	8.01	8.14	8.19	7.91	7.94	7.83	7.75	7.23	7.74	8.44	8.39	8.28	8.1	7.94	8.12	7.96	7.9
1417481_at	RAMP1	NM_016894	chr1	93076398	+	9.05	9.48	9.05	8.28	9.46	8.02	8.19	7.6	7.55	8.07	10.77	10.71	10.53	10.07	10.05	10.14	10.14	10.38
1417482_at	TEX19.1	NM_028602	chr11	121007456	+	3.32	3.19	3.03	3.37	3.19	2.95	3.32	3.15	2.98	3.16	3.1	3.27	3.19	3.18	3.4	3.17	2.91	2.69
1417483_at	NFKBIZ	AB026551	chr16	55811490	-	8.15	7.86	8.33	9.01	7.47	8.66	8.48	8.41	7.98	8.33	7.56	7.44	7.54	8.84	8.11	8.34	8.39	8.14
1417484_at	IBSP	L20232	chr5	104728305	+	2.12	2.16	2.14	2.02	2.37	2.2	2.01	2.15	1.96	1.98	2.26	1.99	2.17	2.12	2.17	2.22	2.23	2.51
1417485_at	IBSP	L20232	chr5	104728305	+	2.29	2.39	2.54	2.45	2.34	2.32	2.48	2.37	2.58	2.54	2.45	2.64	2.48	2.68	2.6	2.98	2.41	2.36
1417486_at	SHD	NM_009168	chr17	56109904	+	4.47	4.2	4.35	3.65	4.3	4.37	4.27	4.27	4.4	4.24	4.37	4.47	4.63	4.41	3.98	4.54	4.61	4.62
1417487_at	FOSL1	U34245	chr19	5447697	+	2.99	3.09	3.1	2.76	3.2	3.06	3.26	2.96	3.14	3.35	3.12	2.78	2.75	2.45	3.21	2.83	3.03	2.82
1417488_at	FOSL1	U34245	chr19	5447697	+	3.26	3.41	2.86	2.96	3.5	3.15	3.59	3.22	3.73	3.09	3.15	3.18	3.75	3.19	3.77	3.29	3.33	3.14
1417489_at	NPY2R	NM_008731	chr3	82342304	-	2.59	2.06	2.31	1.96	2.39	2.14	2.55	2.29	2.18	2.37	2.42	2.19	2.42	2.29	2.38	2.35	2.34	2.29
1417490_at	CTSB	M14222	chr14	63741301	+	10.56	10.69	10.4	9.97	10.6	10.48	10.68	10.38	10.22	10.63	9.99	10.22	10.13	10.44	10.51	10.37	10.6	10.54
1417491_at	CTSB	M14222	chr14	63741301	+	5.95	6.03	5.97	5.63	6.03	5.98	6.02	5.65	5.94	6	5.08	5.45	5.11	6.31	6.06	5.94	5.95	5.91
1417492_at	CTSB	M14222	chr14	63741301	+	6.45	6.55	6.47	6.32	6.61	6.43	6.46	6.39	6.3	6.33	5.81	5.95	5.43	6.75	6.43	6.54	6.69	6.64
1417493_at	BMI1	M64279	chr2	18598644	+	8.7	8.66	8.69	8.85	7.87	8.37	8.23	8.51	8.51	8.01	8.29	8.19	8.04	8.5	8.17	8.09	7.65	7.27
1417494_a_at	CP	BB332449	chr3	19857053	+	2.66	2.32	2.72	2.47	2.48	2.6	2.39	2.44	2.77	2.47	2.43	2.34	2.36	2.31	2.5	2.42	2.59	2.7
1417495_x_at	CP	BB332449	chr3	19857053	+	2.15	2.03	2.07	2.31	2.09	2.07	2.35	2.36	2.5	2.14	2.12	2.57	2.38	1.92	2.12	2.25	2.62	2.17
1417496_at	CP	BB332449	chr3	19857053	+	2.87	3	2.81	2.76	2.76	2.8	2.83	2.89	2.82	2.46	3.51	2.9	2.85	2.9	2.89	2.86	2.79	2.84
1417497_at	CP	BB332449	chr3	19857053	+	3.19	3.24	3.29	3.36	3.07	3.27	3.13	3.45	3.37	3.24	3.15	3.45	3.43	3.4	3.36	3.37	3.48	3.55
1417498_at	SERPINF2	NM_008878	chr11	75245237	-	5.11	5.14	5.24	5.19	5.06	5.21	5.25	5.11	5.1	5.35	5.23	5.21	5.17	4.93	5.49	5.45	5.38	5.35
1417499_at	TIMM10	NM_013899	chr2	84667177	+	8.92	8.83	9.09	8.77	9.31	8.97	8.87	8.85	8.3	8.97	9.6	9.4	9.35	9.44	9.52	9.65	9.62	9.84
1417500_a_at	TGM2	BC016492	chr2	157942140	-	5.43	5.9	5.44	4.98	5.33	6.24	6.97	6.21	6.13	5.84	5.46	5.29	4.66	6.7	6.43	6.36	6.43	6.5
1417501_at	FBXO6	NM_015797	chr4	147519824	-	7.66	8.09	8.06	7.56	8.58	8.27	8.41	8.24	7.89	8.53	7.98	7.97	7.75	8.19	8.23	8.21	8.33	8.73
1417502_at	TSPAN7	AF052492	chrX	10062241	+	3.19	3.55	3.42	3.04	3.38	3.38	3.49	3.44	3.3	3.56	3.45	3.52	3.38	3.07	3.66	3.67	3.59	3.55
1417503_at	RFC2	NM_020022	chr5	135058559	+	8.55	8.63	9.1	8.36	9.23	9.26	9.36	9.35	9.26	9.26	8.94	8.72	8.52	8.6	8.78	8.9	8.93	9.02
1417504_at	CALB1	BB246032	chr4	15808410	+	2.1	2.38	2.07	2.04	2.42	2.24	2.37	2.23	2.1	2.14	2.13	2.09	2.4	2.13	2.2	2.55	2.46	2.36
1417505_s_at	CHARACTER(0)	BC004619	chrcharacter(0)	0	+	4.46	4.47	4.7	4.63	5.17	4.23	4.22	4.04	4.03	4.42	5.13	5.41	4.56	4.69	4.62	4.88	5.04	4.19
1417506_at	GMNN	NM_020567	chr13	24843713	-	8.29	8.16	9.02	8.56	8.8	9.92	9.76	9.99	9.9	9.79	7.43	7.16	7	7.96	7.87	8.09	8.08	8.11
1417507_at	CYB561	BC006732	chr11	105795017	-	4.02	3.91	3.97	4.12	4.31	4.56	4.65	4.3	4.26	4.74	3.31	3.1	3.56	3.33	3.28	3.28	3.38	3.51
1417508_at	RNF19A	AF120206	chr15	36169688	-	9.7	9.42	9.58	9.99	8.66	7.95	7.8	7.83	7.91	7.57	8.38	8.4	8.12	7.76	7.76	7.62	7.43	7.27
1417509_at	RNF19A	AF120206	chr15	36169688	-	6.6	6.55	6.83	6.81	6.1	5.28	5.05	5.3	5.6	5.05	5.79	5.82	5.56	4.56	4.86	5.1	5.07	4.9
1417510_at	VPS4A	NM_126165	chr8	109555225	+	8.23	8.43	8.48	8.08	8.44	8.53	8.41	8.37	7.9	8.4	8.67	8.61	8.48	8.41	8.42	8.5	8.44	8.46
1417511_at	LYAR	NM_025281	chr5	38611720	+	8.02	7.69	7.9	8.21	6.88	8.11	7.91	8.38	8.86	7.71	7.81	7.84	7.67	7.62	7.39	7.52	7.22	7.37
1417512_at	EVI5	AI255184	chr5	108173813	-	2.45	2.2	2.6	2.29	2.28	2.5	2.62	2.57	2.53	2.48	2.09	2.68	2.39	2.95	2.65	2.66	2.39	2.46
1417513_at	EVI5	AI255184	chr5	108173813	-	3.92	3.89	4.24	5.04	4.07	4.31	4.07	4.22	4.49	4.42	4.39	4	4.01	5.01	4.74	4.27	4.15	4.99
1417514_at	SSX2IP	NM_138744	chr3	146067650	+	2.93	2.83	3.15	3.02	3.22	3.12	3.79	3.2	3.13	3.04	2.98	2.92	3.13	2.62	2.98	2.97	2.74	3.03
1417515_at	LSM10	NM_138721	chr4	125773896	+	8.22	8.35	8.55	7.96	8.8	8.58	8.53	8.37	8.38	8.69	8.81	8.62	8.35	8.31	8.4	8.68	8.23	8.56
1417516_at	DDIT3	NM_007837	chr10	126727848	+	7.9	7.95	8.07	7.8	8.04	7.6	7.62	7.35	7.59	7.5	8.63	8.54	8.46	8.26	8.32	8.4	8.2	8.56
1417517_at	PLAGL2	NM_018807	chr2	153053504	-	6.99	6.99	7	7.07	6.84	7.56	7.45	7.38	7.2	7.3	6.47	6.38	6.2	7.5	7.33	7.15	7.27	7.11
1417518_at	PLAGL2	NM_018807	chr2	153053504	-	3.58	3.72	3.68	3.46	4.33	3.89	3.99	3.93	3.9	4.15	3.74	3.93	3.86	3.9	4.21	3.96	4.53	4.05
1417519_at	PLAGL2	NM_018807	chr2	153053504	-	7.72	7.31	6.53	7.22	6.57	7.76	7.78	7.61	7.75	7.54	6.32	6.74	6.74	7.57	7.51	7.27	7.62	7.47
1417520_at	NFE2L3	NM_010903	chr6	51382668	+	2.25	2.51	2.23	2.13	2.35	2.34	2.35	2.39	2.67	2.49	2.7	2.74	2.44	2.38	2.75	2.27	2.68	2.96
1417521_at	EFNA2	NM_007909	chr10	79642226	+	3.9	4	3.94	3.74	4.28	3.89	4.11	4.2	4.19	4.03	3.94	3.55	3.91	4.12	4.4	4.23	4.07	4.08
1417522_at	FBXO32	AF441120	chr15	58011633	-	6.33	6.5	6.24	5.81	6.2	5.94	6.01	5.42	5.4	5.98	6.57	6.45	6.13	6.89	6.73	6.96	6.55	6.59
1417523_at	PLEK	AF181829	chr11	16871208	-	4.83	5.04	5.64	4.5	5.15	4.93	4.88	5.2	4.8	4.78	4.34	4.06	4.47	4.13	4.86	4.73	4.49	4.77
1417524_at	CNIH2	NM_009920	chr19	5092870	-	3.55	3.18	3.49	3.32	3.42	3.89	3.93	3.66	3.62	3.79	3.61	3.16	3.8	3.64	3.85	3.57	3.88	3.91
1417525_at	HAND1	U43714	chr11	57642214	-	3.69	4.08	3.87	3.6	4.43	3.78	4.12	3.93	4.06	4.18	4.11	4.05	4.02	3.95	4.23	4.34	4.19	4.43
1417526_at	PCBP3	NM_021568	chr10	76224598	-	6	6.16	5.81	5.67	6.47	5.81	6.22	5.77	4.81	5.86	6.4	6.46	6.49	6.5	6.76	6.66	6.81	6.96
1417527_at	AP3M2	BC027301	chr8	23897825	-	7.12	7.05	7	7.51	7.2	7.03	6.98	6.82	6.54	6.97	7.32	7.16	6.97	6.73	6.96	7.11	7.22	7.07
1417528_at	SPAG6	NM_015773	chr16	16753109	-	3.3	3.05	3.36	2.91	3.39	3.2	3.46	3.33	3.95	3.32	3.45	3.2	3.22	3.43	3.52	3.37	3.87	3.34
1417529_at	RAB33A	NM_011228	chrX	45872646	+	4.33	4.16	3.91	3.94	4.22	4.37	4.21	4.3	4.04	4.2	4.58	4.34	4.11	4.2	3.95	4.34	4.11	4.13
1417530_a_at	SRP9	BI661964	chr1	184054867	+	10.64	10.7	11.03	10.59	10.75	10.9	10.64	10.82	11.16	10.85	10.95	10.66	10.74	10.73	10.57	10.71	10.54	10.7
1417531_at	CYP2J5	BF783609	chr4	96294122	-	2.34	2.16	2.49	2.15	2.95	2.19	2.72	2.2	2.07	2.41	2.47	2.57	2.31	2.27	2.31	2.36	2.39	2.71
1417532_at	CYP2J5	BF783609	chr4	96294122	-	2.08	2.17	2.07	2.08	2.24	2.4	2.39	2.3	2.34	2.03	2.22	2.29	2.19	2.33	2.38	2.32	2.49	2.32
1417533_a_at	ITGB5	NM_010580	chr16	33829750	+	4.09	4.18	4.57	4.32	4.84	4.82	4.79	4.59	5.4	5.04	3.68	3.79	3.82	3.88	4.01	4.19	4.33	4.09
1417534_at	ITGB5	NM_010580	chr16	33829750	+	4.03	4.24	4.3	3.98	4.4	4.16	4.4	4.16	4.52	4.8	3.64	3.97	4.13	4.2	4.36	4.03	4.32	4.82
1417535_at	FBXO25	NM_025785	chr8	13907805	+	7.69	7.68	7.77	7.17	7.82	7.76	7.7	7.49	7.29	7.86	7.69	7.63	7.47	8.09	7.96	8.1	8.09	8.24
1417536_at	ZMAT2	BC024881	chr18	36953576	+	8.66	8.49	8.59	8.5	8.6	8.93	8.92	8.93	8.71	8.85	8.69	8.64	8.62	8.75	8.67	8.65	8.84	8.69
1417537_at	ZMAT2	BC024881	chr18	36953576	+	5.16	5.09	5.01	4.8	5.52	4.93	5.38	5.19	4.94	5.33	4.9	5.41	5.43	5.33	5.84	5.48	5.43	5.65
1417538_at	SLC35A1	NM_011895	chr4	34610506	-	7.28	7.13	7.42	7.41	6.74	7.17	7.29	7.05	7.27	6.81	7.24	6.97	6.73	7.23	6.92	7.33	7.04	6.78
1417539_at	SLC35A1	NM_011895	chr4	34610506	-	6.55	6.56	7.04	6.54	6.14	6.85	6.91	6.91	6.52	6.42	6.43	6.02	5.88	6.36	6.39	6.67	6.15	6.31
1417540_at	ELF1	NM_007920	chr14	79881000	+	10.01	10.07	9.87	10.23	9.05	9.52	9.1	9.53	9.87	9.28	9.61	9.53	9.57	9.44	8.9	8.9	8.74	8.62
1417541_at	HELLS	NM_008234	chr19	39005479	+	6.92	6.6	7.38	7.65	5.93	8.05	7.74	8.4	8.41	7.63	4.8	4.63	4.22	5.65	5.36	5.6	4.87	4.54
1417542_at	RPS6KA2	BB737182	chr17	7374463	+	5.41	5.59	5.23	5.61	5.65	5.29	5.62	4.84	4.71	5.34	6.03	6.24	5.98	5.71	5.72	5.5	5.59	5.75
1417543_at	RPS6KA2	BB737182	chr17	7374463	+	4.75	5.03	4.96	4.69	5.28	4.89	5.08	4.98	4.88	4.96	5.27	5.29	5.56	4.88	5.42	5.05	5.05	5.49
1417544_a_at	FLOT2	NM_008028	chr11	77851442	+	6.82	6.98	6.54	6.22	6.85	6.95	7.12	6.91	6.36	7.25	6.61	7.31	7.26	6.87	7.04	6.85	7.18	7.13
1417545_at	TRPV4	NM_022017	chr5	115072163	-	3.77	3.45	3.92	3.3	4	3.65	3.65	3.57	3.4	3.46	3.95	3.67	4.01	3.53	3.79	3.41	3.73	4
1417546_at	IL2RB	M28052	chr15	78310980	-	6.94	7.24	6.89	6.77	7.32	8.8	8.92	8.58	8.46	8.78	5	5.16	4.69	8.58	8.84	8.63	8.77	8.91
1417547_at	SART3	BB546730	chr5	114192454	-	7.54	7.6	7.36	7.57	7.79	7.51	7.57	7.44	7.46	7.55	7.63	7.85	7.82	7.61	7.83	7.66	7.88	7.93
1417548_at	SART3	BB546730	chr5	114192454	-	7.03	7.05	6.43	6.56	6.71	6.84	6.88	6.79	6.71	6.87	6.36	7.24	6.88	7.12	6.94	6.57	7.41	7.41
1417549_at	ZFP68	NM_013844	chr5	139044879	-	5.28	5.13	4.9	5.92	4.15	4.94	4.75	5.07	4.92	4.79	4.9	4.57	4.75	5.21	4.7	4.66	4.3	4.23
1417550_a_at	GSG1	NM_010352	chr6	135187347	-	3.72	3.2	3.38	3.13	3.53	3.38	3.08	3.24	3.68	3.41	3.4	3.6	3.47	3.49	3.64	3.13	3.53	3.54
1417551_at	CLN3	NM_009907	chr7	133714913	-	6.84	6.82	6.61	6.97	6.88	7.12	7.07	6.8	6.62	7	6.94	7.1	6.78	6.64	6.72	6.93	6.96	7.13
1417552_at	FAP	NM_007986	chr2	62339001	-	3.22	2.74	2.97	3.23	3.09	2.8	3.24	2.76	2.87	2.79	2.79	2.72	2.55	2.78	2.89	2.72	2.67	2.69
1417553_at	PLAC1	AF250838	chrX	50423178	-	2.95	3.06	3.36	2.7	3.55	3.15	2.91	3.24	3.18	2.95	3.9	3.31	3.45	2.99	3.22	3.3	3.67	3.57
1417554_at	HSD3B4	NM_008294	chr3	98356473	-	2.58	2.77	2.4	2.66	2.82	2.71	2.83	2.7	2.9	2.53	2.97	3.06	3.07	2.52	2.82	2.71	3.07	2.55
1417555_at	ATAD1	NM_026487	chr19	32747052	-	4.45	4.11	3.84	4.02	3.36	4.38	4.44	3.97	4.02	3.99	4.15	3.59	3.75	3.87	4.15	3.9	3.66	3.96
1417556_at	FABP1	NM_017399	chr6	71149881	+	2.54	2.57	2.55	2.32	2.68	3	2.64	2.66	2.91	2.65	2.73	2.62	2.84	2.54	2.87	2.56	3.42	2.76
1417557_at	UBXN6	NM_024432	chr17	56207676	-	8.12	8.53	8.25	7.47	8.66	8.36	8.39	8.14	7.74	8.35	8.55	8.82	8.4	8.72	8.68	8.77	8.75	9.09
1417558_at	FYN	NM_008054	chr10	39089604	+	9.97	9.89	9.61	10.06	9.32	9.37	9.33	9.28	9.89	9.24	9.39	9.68	9.68	9.46	9.52	9.37	9.56	9.45
1417559_at	SFXN1	BB478992	chr13	54167213	+	9.11	9.07	9.3	9.3	8.92	9.47	9.44	9.61	9.86	9.15	8.9	8.93	8.72	8.83	8.73	8.83	8.71	8.75
1417560_at	SFXN1	BB478992	chr13	54167213	+	9.07	9.16	9.17	9.21	8.85	9.37	9.45	9.43	9.58	9.18	8.9	8.79	8.85	8.82	8.89	8.75	8.75	8.74
1417561_at	APOC1	NM_007469	chr7	20274829	-	3.67	3.35	3.4	3.06	3.81	3.22	3.4	3.6	3.16	3.69	3.03	2.97	3.31	3.3	3.31	3.32	3.62	3.25
1417562_at	EIF4EBP1	NM_007918	chr8	28370798	+	7.03	6.95	7.38	6.77	7.84	7.33	7.58	7.53	7.53	7.76	7.11	7.11	7	7.57	7.65	7.88	7.68	7.8
1417563_at	EIF4EBP1	NM_007918	chr8	28370798	+	4.83	4.71	5	4.89	5.32	4.9	4.85	4.89	5.01	5.05	5.03	4.79	5.06	4.91	5.17	5.22	5.12	5.01
1417564_at	MED7	NM_025426	chr11	46250448	+	7.57	7.34	7.72	7.79	7.12	7.86	7.93	8.09	7.96	7.74	7.1	7.01	6.49	8.16	7.68	7.98	7.57	7.75
1417565_at	ABHD5	AK007421	chr9	122260733	+	5.75	5.98	5.94	5.58	5.42	6.17	5.88	5.62	5.92	5.87	5.7	5.74	5.36	5.65	5.37	5.44	5.14	5.33
1417566_at	ABHD5	AK007421	chr9	122260733	+	5.9	5.85	6.25	5.82	6.39	6.35	6.19	6.38	5.8	6.43	5.86	5.8	5.47	5.97	5.89	6.03	5.74	6.23
1417567_at	CTNNBIP1	BF457754	chr4	148892349	+	4.36	4.17	4.63	4.21	4.26	4.13	4.31	4.7	4.24	4.64	3.97	4.36	4.13	3.87	4.25	4.13	4.17	4.83
1417568_at	NCALD	BG071381	chr15	37295929	-	4.59	4.51	4.82	4.35	4.68	3.69	4.28	4.11	3.65	4.1	4.11	4.32	4.35	4.06	3.97	4.03	4.28	4.01
1417569_at	NCALD	BG071381	chr15	37295929	-	4.91	5.09	5.21	5.17	5.5	4.67	4.96	5.13	4.9	4.81	4.99	4.91	5.13	4.88	5.34	5.01	5.22	5.15
1417570_at	ANAPC1	NM_008569	chr2	128435818	-	4.22	4.07	4.52	4.11	3.92	4.65	4.31	4.86	4.11	3.85	3.94	3.85	4.17	4.14	4.33	4.1	4.08	3.52
1417571_at	MPG	BC014754	chr11	32126504	+	7.49	7.58	7.8	7.4	8.05	7.89	7.84	7.81	7.73	8.06	7.77	7.47	7.44	7.66	7.59	7.58	7.72	7.93
1417572_at	MPG	BC014754	chr11	32126504	+	5.59	5.74	5.58	5.39	5.62	5.79	5.63	5.85	5.22	6.02	5.52	5.67	5.26	5.65	5.6	5.7	5.74	5.69
1417573_at	MMADHC	NM_133839	chr2	50135400	-	8.7	8.57	9.07	8.54	8.89	8.99	8.95	9.08	8.82	8.89	8.78	8.61	8.5	8.55	8.42	8.78	8.43	8.77
1417574_at	CXCL12	NM_013655	chr6	117118552	+	2.5	2.7	2.47	2.73	2.82	2.52	2.83	2.76	3.08	3.03	2.81	2.55	2.81	2.51	2.49	2.75	2.75	3.09
1417575_at	OTUB2	AK006346	chr12	104626914	+	4.49	4.86	4.34	4.42	4.46	4.54	4.56	3.95	4.1	4.51	4.02	4.08	3.57	4.11	4.39	4.25	4.47	4.16
1417576_a_at	OTUB2	AK006346	chr12	104626914	+	3.2	3.63	3.58	2.88	3.28	3.26	2.96	3.29	3.19	3.33	3.59	3.32	3.2	3.31	3.17	3.21	3.27	3.53
1417577_at	TRPC3	NM_019510	chr3	36519403	-	2.85	3.13	3.03	2.92	3.15	3.15	3.26	2.99	2.83	2.79	3.19	2.47	3.13	2.97	2.95	2.92	3.21	3.28
1417578_a_at	GMPPA	NM_133708	chr1	75432517	+	6.48	6.69	6.79	6.38	6.84	6.82	6.91	6.93	7.16	6.87	6.82	6.73	6.55	6.76	6.74	6.66	7.05	7.04
1417579_x_at	GMPPA	NM_133708	chr1	75432517	+	6.59	6.55	6.57	6.65	6.82	6.82	7.03	7.05	6.94	6.91	6.58	6.88	6.6	6.8	6.65	6.77	7.17	7.26
1417580_s_at	CHARACTER(0)	NM_019414	chrcharacter(0)	0	+	3.62	3.38	3.57	3.3	3.7	3.99	4.15	3.78	3.92	4.1	4	4.14	4.03	5.1	4.68	5.07	5.09	5.28
1417581_at	DHODH	NM_020046	chr8	112117147	-	6.25	6.72	6.67	6.27	6.67	6.35	6.63	6.4	5.51	6.41	6.96	6.99	6.79	6.71	6.89	6.89	6.94	6.73
1417582_s_at	DHODH	NM_020046	chr8	112117147	-	6.46	6.79	6.91	6.29	7.17	6.7	6.58	6.67	6.06	6.59	7.46	7.22	7.06	6.87	6.84	7.12	7.13	7.34
1417583_a_at	UTP3	NM_023054	chr5	88983507	+	9.43	9.32	9.3	9.27	8.98	9.55	9.35	9.69	10.01	9.37	9.36	9.23	9.24	9.35	9.19	9.09	9.15	9.18
1417584_at	SLC11A2	BF019859	chr15	100223088	-	5.99	6.11	6.38	5.96	6.31	5.94	5.93	5.9	5.73	5.9	6.32	6.19	6.07	5.85	5.78	6.21	6.22	5.97
1417585_at	NUP210	NM_018815	chr6	90963060	-	10.75	10.85	10.35	10.59	10.93	10.46	10.62	10.35	10.39	10.52	10.67	11.06	10.85	10.32	10.47	10.4	10.65	10.65
1417586_at	TIMELESS	BM230269	chr10	127669118	+	7.08	7.2	7.29	7.45	7.52	7.96	8.16	7.9	7.82	7.83	7.74	7.68	7.47	7.41	7.35	7.53	7.58	7.61
1417587_at	TIMELESS	BM230269	chr10	127669118	+	6.12	6.48	6.02	6.06	6.43	6.91	7.04	6.85	6.3	6.86	6.4	6.69	6.68	6.78	6.67	6.25	6.77	6.95
1417588_at	GALNT3	AK019995	chr2	65920822	-	3.61	3.85	4.21	4.42	3.59	3.16	3.16	3.01	2.96	3.18	2.76	2.71	3.03	2.77	2.8	3.15	3.06	3.12
1417589_at	GALNT3	AK019995	chr2	65920822	-	2.53	2.26	2.43	2.49	2.76	2.72	2.57	2.69	2.44	2.3	2.78	2.58	2.53	2.51	2.39	2.74	2.43	2.97
1417590_at	CYP27A1	NM_024264	chr1	74760147	+	4.33	4.27	4.21	4.25	4.61	4.36	4.4	4.64	4.39	4.3	4.92	4.66	4.87	4.1	4.13	4.41	4.52	4.71
1417591_at	PTGES2	NM_133783	chr2	32251409	+	6.18	6.64	6.34	5.7	7.08	6.37	6.54	6.34	5.92	6.75	6.87	6.94	6.41	6.76	6.88	6.85	6.99	7.2
1417592_at	MTOR	NM_020009	chr4	147822690	+	7.69	7.69	7.47	7.54	7.37	7.43	7.54	7.32	7.31	7.27	7.67	7.79	7.7	7.65	7.71	7.71	7.74	7.74
1417593_at	TUSC2	NM_019742	chr9	107465585	+	7.27	7.44	7.34	6.61	7.78	6.86	6.7	6.56	6.77	6.8	7.76	7.84	7.46	7.6	7.44	7.54	7.59	7.65
1417594_at	GKAP1	NM_019832	chr13	58334711	-	2.93	2.95	2.89	3.02	2.49	2.78	2.97	2.96	2.91	2.88	2.7	2.54	2.77	3.05	2.65	3.13	3.13	2.94
1417595_at	MEOX1	NM_010791	chr11	101738823	-	3.93	3.78	3.81	3.57	3.94	3.9	3.89	4.05	3.89	3.86	3.93	3.89	4	3.73	3.95	4.14	4.25	4.03
1417596_at	B9D1	NM_013717	chr11	61318673	+	4	4.19	4.56	3.09	4.46	5.83	5.77	5.85	4.94	5.7	3.93	3.61	3.32	5.06	5.07	5.35	5.33	5.56
1417597_at	CD28	NM_007642	chr1	60803231	+	10.42	10.45	10.41	10.6	10.12	10.28	10.04	10.23	10.76	9.98	10.43	10.22	10.32	10.03	9.71	9.84	9.5	9.42
1417598_a_at	FXR1	NM_008053	chr3	33919000	+	8.46	8.2	8.36	8.62	7.38	8.21	8.08	8.48	8.75	7.78	8.01	7.84	7.78	7.9	7.78	7.9	7.25	7.44
1417599_at	CD276	NM_133983	chr9	58372106	-	3.68	3.89	3.68	3.14	3.86	3.43	3.57	3.27	3.73	3.83	3.81	3.95	3.86	3.6	3.81	3.55	3.65	3.62
1417600_at	SLC15A2	NM_021301	chr16	36771963	-	6.47	5.81	6.19	7.81	5.3	6.44	6.05	6.38	6.47	6.18	6.17	5.64	4.98	6.35	5.56	5.67	4.4	5.9
1417601_at	RGS1	NM_015811	chr1	146091799	-	8.94	8.6	9.37	9.06	8.28	10.25	9.93	10.4	9.62	9.9	6.16	6.18	5.87	10.71	10.67	10.73	10.26	10.29
1417602_at	PER2	AF035830	chr1	93312558	-	3.34	3.31	3.47	3.73	3.62	3.33	3.66	3.48	3.21	3.05	3.29	3.59	3.89	4.06	3.24	3.68	3.35	3.27
1417603_at	PER2	AF035830	chr1	93312558	-	3.64	3.42	3.57	3.59	3.18	3.22	3.75	3.65	3.58	3.69	3.63	3.55	3.91	3.49	3.92	3.62	3.75	3.29
1417604_at	CAMK1	NM_133926	chr6	113284117	-	3.09	2.98	2.98	2.93	2.95	3.11	3.33	3.28	3.02	3.09	3.21	3.11	3.04	3.41	3.16	3.05	3.28	3.28
1417605_s_at	CAMK1	NM_133926	chr6	113284117	-	3.28	2.98	2.79	3.27	3.29	3.11	3.39	3.39	3.05	3.21	3.15	3.01	2.94	3.38	3.32	3.64	3.57	3.46
1417606_a_at	CALR	NM_007591	chr8	87365986	-	11.65	11.82	11.49	11.57	11.45	11.8	12.01	11.8	11.82	11.81	11.46	11.72	11.67	11.68	11.77	11.58	11.67	11.64
1417607_at	COX6A2	NM_009943	chr7	135348948	-	5.54	5.91	5.64	5.19	6.44	5.35	5.27	5.39	5.12	5.47	6.12	6.15	6.4	5.44	5.62	5.5	5.67	5.48
1417608_a_at	RPL13A	NM_009438	chr7	52381145	-	14.01	14.03	14.07	13.97	14.11	14.04	13.99	14.02	13.97	14.02	14.1	14.04	13.97	13.93	14	14.03	13.95	14.01
1417609_at	UBE2A	BG868960	chrX	34414360	+	8.49	8.82	8.83	8.43	8.19	8.56	8.54	8.66	8.29	8.55	8.48	8.21	8.03	8.54	8.22	8.39	7.99	7.88
1417610_at	APOA5	NM_080434	chr9	46076690	+	4.07	4.08	4.15	3.92	4.37	3.87	4.14	4.25	4.06	4.02	4.22	4.14	4.57	3.87	4.59	4.14	4.4	4.1
1417611_at	TMEM37	BC024613	chr1	121963953	-	5.07	5.15	5.43	4.7	5.64	5.12	5.35	5.39	5.43	5.66	4.92	4.94	4.9	4.83	4.85	4.73	5.13	5.23
1417612_at	IER5	BF147705	chr1	156943496	-	9.28	9.69	9.46	9.03	9.99	9.66	9.51	9.49	9.35	9.7	10.1	10.02	10.08	10.48	10.31	10.33	10.33	10.35
1417613_at	IER5	BF147705	chr1	156943496	-	5.33	5.34	6.01	5.43	6.04	6.02	5.77	5.97	5.5	6.09	6.14	5.75	5.61	5.85	5.81	6.22	5.82	5.92
1417614_at	CKM	NM_007710	chr7	19996442	+	4.25	4.24	4.23	4.1	4.72	4.18	4.3	4.3	4.38	4.44	4.43	4.46	4.36	4.28	4.46	4.62	4.69	4.73
1417615_a_at	RPL11	AK014593	chr4	135605862	-	13.69	13.64	13.67	13.66	13.59	13.7	13.62	13.59	13.43	13.66	13.66	13.68	13.68	13.68	13.72	13.72	13.73	13.73
1417616_at	ST6GALNAC2	BC010208	chr11	116538018	-	3.26	2.98	3.58	3.67	3.23	2.62	2.88	2.89	2.93	2.84	3.22	2.77	3.14	2.75	2.88	3.47	3.29	3.2
1417617_at	ST6GALNAC2	BC010208	chr11	116538018	-	2.64	2.87	2.84	2.68	3.38	2.68	2.9	2.77	2.82	3	2.79	2.99	2.91	2.96	3.09	2.91	3.04	2.93
1417618_at	ITIH2	NM_010582	chr2	10016217	-	3.37	3.27	3.31	3.08	3.37	3.3	3.47	3.44	3.34	3.61	3.38	3.48	3.24	3.14	3.53	3.82	3.93	3.4
1417619_at	GADD45GIP1	BE368753	chr8	87356180	+	8.67	8.92	8.75	8.26	9.27	9.01	8.97	9.09	9.08	9.15	9.19	9.19	9.07	8.98	9.01	8.99	9.11	9.57
1417620_at	RAC2	NM_009008	chr15	78389598	-	11.71	11.96	11.74	11.73	11.94	11.99	12.12	12.07	11.83	12.01	11.8	11.92	11.75	11.86	11.97	12.02	12.04	12.13
1417621_at	NFATC1	NM_016791	chr18	80844173	-	9.32	9.21	9.19	9.5	9.32	8.98	8.9	8.82	8.88	8.9	7.92	8.01	7.78	8.42	8.6	8.51	8.79	8.69
1417622_at	SLC12A2	BG069505	chr18	58038331	+	7.69	7.17	7.32	7.7	6.63	7.22	7.27	7.21	6.46	6.7	6.37	6.63	6.12	7.19	7.09	7.14	6.72	6.51
1417623_at	SLC12A2	BG069505	chr18	58038331	+	6.83	6.58	5.98	6.31	5.04	6.5	5.77	6.28	5.85	5.87	5.06	6.07	5.66	6.99	6.51	6.09	6.16	6.19
1417624_at	NAB1	NM_008667	chr1	52512693	-	9.64	9.33	9.16	10.19	8.68	9.39	9.16	9.51	9.89	8.89	8.7	8.81	8.87	8.37	8.43	8.27	7.72	7.58
1417625_s_at	CXCR7	BC015254	chr1	92100577	+	2.1	2.37	2.19	2.14	2.39	2.21	2.16	1.99	2.2	2.55	2.12	2.3	2.34	2.42	2.22	2.33	2.2	2.5
1417626_at	PDE4DIP	NM_031401	chr3	97626010	-	2.61	2.61	2.92	2.53	2.59	2.73	2.89	2.92	2.49	2.82	2.87	2.68	2.8	2.91	2.72	2.86	2.98	3.21
1417627_a_at	LIMK1	NM_010717	chr5	135131908	-	6.3	6.43	5.76	5.94	6.81	6.2	6.29	5.91	5.95	6.32	6.1	6.61	6.02	6.77	6.76	6.32	6.88	7.11
1417628_at	SUPT6H	NM_009297	chr11	78020250	-	7.29	7.1	6.55	7.2	6.7	6.83	7.1	6.8	6.49	6.65	6.97	7.48	6.98	7.1	7.03	6.97	7.22	6.97
1417629_at	PRODH	NM_011172	chr16	18071818	-	5.07	5.16	5.09	4.32	5.16	5.27	5.25	5.27	5.24	5.46	3.49	3.95	4.29	5.34	5.7	5.51	5.45	5.57
1417630_at	MKNK1	NM_021461	chr4	115511850	+	7.41	7.26	7.26	7.6	6.85	7.36	7.46	7.27	6.99	7.22	7.31	7.5	7.35	7.21	7.27	7.27	7.27	7.25
1417631_at	MKNK1	NM_021461	chr4	115511850	+	4.54	4.57	4.65	4.26	5.01	4.66	4.76	4.85	4.75	4.73	4.91	4.9	4.81	4.71	4.79	4.84	4.74	4.68
1417632_at	ATP6V0A1	U13836	chr11	100870768	+	4.26	5.36	5.04	4.64	5.07	5.75	5.85	5.58	5.36	5.9	4.93	4.99	4.95	5.78	5.74	5.71	5.98	6.25
1417633_at	SOD3	NM_011435	chr5	52755042	+	2.3	2.43	2.54	2.38	2.65	2.42	2.44	2.79	2.52	2.85	2.58	2.41	2.44	2.23	2.41	2.49	2.48	2.66
1417634_at	SOD3	NM_011435	chr5	52755042	+	3.57	3.24	3.37	2.95	3.8	3.42	3.61	3.66	3.65	3.44	3.36	3.75	3.39	3.51	3.55	3.64	3.67	4.19
1417635_at	SPA17	NM_011449	chr9	37410882	-	2.77	2.39	2.41	2.65	2.43	2.36	2.43	2.46	2.66	2.16	2.27	2.13	2.41	2.54	2.43	2.25	2.5	2.72
1417636_at	SLC6A9	NM_008135	chr4	117507862	+	4.48	4.85	4.54	4.22	4.89	4.37	4.6	4.54	4.51	4.79	4.57	4.94	5	4.72	4.88	4.87	5.1	5.19
1417637_a_at	HMG20B	NM_010440	chr10	80808792	-	5.36	5.4	5	5.59	5.22	5.49	5.6	5.46	5.46	5.45	4.73	5.48	5.49	5.61	5.43	5.28	5.68	5.67
1417638_at	LEFTY1	NM_010094	chr1	182865169	+	4.88	4.74	4.84	4.51	5.42	5.12	5.47	5.58	4.87	5.73	5.08	4.85	4.92	4.35	4.73	5.3	5.42	5.18
1417639_at	SLC22A4	BC010590	chr11	53796627	-	2.34	2.47	2.59	2.7	2.46	2.31	2.09	2.16	2.43	2.45	2.14	2.54	2.35	2.24	2.48	2.29	2.27	2.39
1417640_at	CD79B	NM_008339	chr11	106172654	-	4.66	4.48	5.56	5.49	5.46	6.59	6.78	6.69	6.94	6.85	4.64	4.33	4.12	7.66	7.4	7.47	7.6	8.02
1417641_at	GALNTL5	NM_026449	chr5	24687297	+	2.62	2.68	2.78	2.59	2.66	2.37	2.87	2.65	2.82	2.89	2.65	2.61	2.68	2.67	2.66	2.72	2.87	3.05
1417642_at	ALDH1A3	AF253409	chr7	73535778	-	3.51	3.23	3.39	3.16	3.5	3.37	3.18	3.52	3.32	3.47	3.3	3.41	3.71	3.05	3.31	3.42	3.6	3.44
1417643_at	RSPH1	NM_025290	chr17	31391964	-	4.56	4.47	4.89	4.5	4.83	5.65	5.97	5.75	6.26	5.9	4.29	4.24	4.75	4.38	4.42	4.19	4.41	4.59
1417644_at	SSPN	BC021484	chr6	145882666	+	2.44	2.39	2.23	2.24	2.18	2.24	2.45	2.33	2.46	2.12	2.58	2.47	2.23	2.47	2.13	2.27	2.31	2.09
1417645_at	SSPN	BC021484	chr6	145882666	+	2.59	2.08	2.27	2.53	2.55	2.27	2.34	2.99	2.41	2.25	2.35	2.16	2.97	2.11	2.35	2.33	2.4	3.11
1417646_a_at	SNX5	NM_024225	chr2	144075861	-	9.67	9.87	9.88	9.78	9.4	10.01	9.72	9.93	10.17	9.82	9.57	9.31	9.39	9.39	9.06	9.13	8.83	8.84
1417647_at	SNX5	NM_024225	chr2	144075861	-	8.65	8.59	8.82	8.83	8.04	8.94	8.78	8.89	9.01	8.77	8.56	8.25	8.11	8.52	7.99	7.97	7.79	7.64
1417648_s_at	SNX5	NM_024225	chr2	144075861	-	8.47	8.39	8.52	8.43	7.79	8.82	8.56	8.58	8.33	8.59	8.39	8.13	8.15	7.97	7.85	7.94	7.58	7.77
1417649_at	CDKN1C	NM_009876	chr7	150644246	-	5.25	4.87	4.77	4.73	5.19	5.55	5.66	5.46	5.79	6.11	4.93	5.16	5.12	5.81	5.78	6.11	5.73	5.68
1417650_at	LAO1	NM_133892	chr4	118634571	+	4.58	4.32	4.44	4.42	4.57	4.36	4.58	4.95	4.78	4.37	4.45	4.53	4.57	4.44	4.75	4.6	4.84	4.75
1417651_at	CYP2C29	NM_007815	chr19	39361574	+	2.71	2.62	2.56	2.51	2.7	2.68	2.89	2.74	2.77	2.82	2.9	2.46	3.06	2.61	2.69	2.94	3.04	3.11
1417652_a_at	TBCA	NM_009321	chr13	95558897	+	11.45	11.15	11.53	11.53	11.25	11.76	11.62	11.73	11.88	11.68	11.62	11.4	11.6	11.63	11.71	11.84	11.69	11.7
1417653_at	PVALB	NM_013645	chr15	78021547	-	2.9	2.98	3.23	2.88	3.56	3.01	3.18	3.28	3.27	3.06	3.14	3.11	3.4	2.92	3.5	2.99	3.48	3.43
1417654_at	SDC4	BC005679	chr2	164249746	-	4.32	4.74	5.48	4.35	5.28	6.78	7.03	6.48	5.79	6.57	4.8	4.78	4.67	8.66	8.58	8.73	8.34	8.49
1417655_a_at	SRRT	BC019117	chr5	137736931	-	8.76	8.47	8.47	9.11	8.16	8.94	8.95	8.88	8.69	8.65	8.25	8.71	8.6	8.53	8.47	8.55	8.65	8.5
1417656_at	MYBL2	NM_008652	chr2	162880370	+	5.15	5.1	5.55	5.24	5.41	6.91	6.93	6.56	6.5	6.56	4.08	3.78	3.97	3.8	4.56	4.87	4.83	5.13
1417657_s_at	DNAJC2	BG067003	chr5	21263094	-	8.94	8.5	8.75	9.15	7.96	8.75	8.6	9.17	9.71	8.59	8.41	8.31	8.18	8.3	8.18	8.26	7.96	7.91
1417658_at	CHARACTER(0)	NM_134011	chrcharacter(0)	0	+	3.84	3.43	3.12	3.49	3.56	3.41	3.47	3.48	3.11	3.44	3.57	3.73	3.6	3.95	3.73	3.11	3.89	4.03
1417659_at	VPS29	NM_019780	chr5	122804421	+	9.54	9.57	9.93	9.36	9.71	9.88	9.77	9.9	9.69	9.96	9.46	9.31	9.26	9.55	9.55	9.54	9.42	9.55
1417660_s_at	VPS29	NM_019780	chr5	122804421	+	10.54	10.7	10.88	10.5	10.71	10.74	10.69	10.72	10.62	10.82	10.34	10.32	10.36	10.63	10.58	10.52	10.55	10.65
1417661_at	RDM1	NM_025654	chr11	101489262	+	7.86	7.85	8.3	7.61	8.55	8.2	8.27	8.36	8.14	8.41	8.04	8.01	7.8	7.94	8.05	8.25	8.16	8.35
1417662_at	ELK3	BC005686	chr10	92710160	-	4.64	5.22	5.22	4.96	4.74	5.06	4.78	5.11	4.4	4.79	4.87	5.27	4.56	5.2	4.99	5.12	4.84	4.92
1417663_a_at	NDRG3	BE631549	chr2	156753077	-	9.23	9.56	9.37	8.56	9.31	8.62	8.67	8.45	8.58	8.59	9.72	9.91	9.8	9.44	9.49	9.44	9.67	9.65
1417664_a_at	NDRG3	BE631549	chr2	156753077	-	7	7.19	7.1	6.37	7.26	6.61	6.95	6.59	6.36	6.71	7.72	7.42	7.11	6.8	6.97	7.51	7.07	7.08
1417665_a_at	CPSF1	NM_053193	chr15	76426238	-	8.8	8.8	8.39	8.71	8.9	8.71	8.76	8.6	8.25	8.77	8.84	9.18	8.86	8.89	9.02	9.07	8.97	9.08
1417666_at	DNTTIP1	NM_133763	chr2	164571514	+	9.23	9.37	9.52	9.04	9.75	9.65	9.71	9.6	9.12	9.75	9.52	9.55	9.35	9.44	9.45	9.6	9.57	9.74
1417667_a_at	PTER	NM_008961	chr2	12845667	+	3.89	4.03	4.45	3.93	4.12	4.83	5.47	4.96	4.95	4.89	4.01	4.14	4.56	5.43	4.89	4.9	5.1	5.5
1417668_at	RTN4IP1	NM_130892	chr10	43621612	+	4.35	4.98	4.54	4.24	4.42	3.98	4.3	4.59	3.69	4.38	4.97	4.37	4.46	4.54	4.61	4.65	4.6	4.44
[truncated: 43,102 more rows]
