# Supplementary material for: Genetic and epigenetic variation in the lineage specification of regulatory T cells
Source: eLife. 2015 Oct 28;4:e07571. doi: 10.7554/eLife.07571 (PMC4623597; doi:10.7554/eLife.07571)
Supplement: Supplementary file 12. — Gene expression of orthologous genes for uniquely mapping human/mouse genes. DOI: http://dx.doi.org/10.7554/eLife.07571.025 [file elife07571s012.txt]

mouse	human
0610005C13RIK	NA
0610006L08RIK	NA
0610007C21RIK	C2orf28
0610007L01RIK	C7orf42
0610007P08RIK	C9orf102
0610007P14RIK	C14orf1
0610007P22RIK	C16orf42
0610008F07RIK	NA
0610009B14RIK	NA
0610009B22RIK	NA
0610009D07RIK	AC008073.5
0610009L18RIK	NA
0610009O20RIK	KIAA0141
0610010F05RIK	KIAA1841
0610010K14RIK	C17orf49
0610010O12RIK	C5orf32
0610011F06RIK	Z84479.1
0610011L14RIK	C20orf4
0610012G03RIK	NA
0610012H03RIK	NA
0610025J13RIK	NA
0610030E20RIK	C2orf68
0610031J06RIK	C1orf85
0610033M10RIK	NA
0610037L13RIK	C1orf123
0610037P05RIK	FOPNL
0610038B21RIK	NA
0610038L08RIK	NA
0610039K10RIK	NA
0610040A22RIK	NA
0610040B09RIK	NA
0610040B10RIK	NA
0610040F04RIK	NA
0610040J01RIK	C4orf19
0610042E11RIK	NA
0710001A04RIK	NA
0710001D07RIK	NA
0910001L09RIK	C7orf59
1010001B22RIK	NA
1010001I08RIK	NA
1100001G20RIK	NA
1110001A16RIK	AC007390.5
1110001J03RIK	C7orf55
1110002B05RIK	SPTSSA
1110002E22RIK	RP11
1110002N22RIK	C17orf42
1110003E01RIK	C4orf34
1110003F02RIK	NA
1110003O08RIK	NA
1110004E09RIK	C21orf59
1110004F10RIK	C11orf58
1110004M10RIK	NA
1110005A03RIK	METTL23
1110006E14RIK	NA
1110006G14RIK	NA
1110006O24RIK	NA
1110007C09RIK	C9orf89
1110008E08RIK	NA
1110008F13RIK	RP5
1110008J03RIK	C12orf52
1110008L16RIK	KIAA0391
1110008P14RIK	C9orf16
1110012D08RIK	NA
1110012J17RIK	CCDC165
1110012L19RIK	NA
1110014L15RIK	NA
1110014N23RIK	C11orf2
1110015O18RIK	NA
1110017D15RIK	C9orf24
1110017F19RIK	C17orf110
1110018G07RIK	KIAA0317
1110018J18RIK	C9orf21
1110018N20RIK	NA
1110019B22RIK	NA
1110019D14RIK	NA
1110020A10RIK	NA
1110020A21RIK	NA
1110020C17RIK	NA
1110020G09RIK	NADKD1
1110021J02RIK	CCDC167
1110021L09RIK	C6orf192
1110028C15RIK	C2orf67
1110028F11RIK	NA
1110028F18RIK	NA
1110029L17RIK	NA
1110031I02RIK	C17orf101
1110032A03RIK	C11orf1
1110032A04RIK	SPTSSB
1110032F04RIK	C3orf80
1110034A24RIK	DNAAF2
1110034B05RIK	TYW5
1110034G24RIK	C20orf196
1110035E04RIK	NA
1110035H17RIK	NA
1110035M17RIK	NA
1110037F02RIK	KIAA1429
1110038B12RIK	NA
1110038D17RIK	C22orf13
1110038F14RIK	C8orf33
1110046J04RIK	NA
1110049F12RIK	PITHD1
1110050K14RIK	NA
1110050P16RIK	NA
1110051M20RIK	C11orf49
1110054M08RIK	NA
1110054O05RIK	C9orf80
1110057K04RIK	C2orf43
1110058L19RIK	C6orf57
1110059E24RIK	C9orf85
1110059G02RIK	NA
1110059G10RIK	KIAA1143
1110059M19RIK	CXorf64
1110064A23RIK	NA
1110065P20RIK	C1orf122
1110067D22RIK	LGALSL
1110069O07RIK	NA
1190002F15RIK	NA
1190002H23RIK	C13orf15
1190002N15RIK	C3orf58
1190003J15RIK	AC133919.6
1190003K10RIK	NA
1190005F20RIK	TRMT1L
1190005I06RIK	C16orf74
1190007F08RIK	NA
1200003I10RIK	NA
1200007C13RIK	NA
1200009I06RIK	EXOC3L4
1200011I18RIK	KIAA1704
1200011M11RIK	SMG8
1200014J11RIK	C17orf85
1200016B10RIK	SWT1
1300001I01RIK	KIAA0664
1300002E11RIK	NA
1300002K09RIK	NA
1300010F03RIK	KIAA0564
1300014I06RIK	C6orf145
1300014J16RIK	NA
1300015D01RIK	NA
1300017J02RIK	NA
1300018I17RIK	C16orf7
1300018J18RIK	RP3
130004C03	NA
1500001M20RIK	TAMM41
1500002C15RIK	NA
1500002F19RIK	NA
1500002I01RIK	NA
1500002K03RIK	NA
1500002O10RIK	NA
1500002O20RIK	SMG9
1500003O03RIK	AC012652.1
1500004A13RIK	NA
1500004F05RIK	NA
1500005C15RIK	NA
1500009C09RIK	NA
1500009L16RIK	NA
1500010J02RIK	CTC1
1500011B03RIK	NA
1500011H22RIK	C12orf24
1500011K16RIK	NA
1500012F01RIK	NA
1500015A07RIK	NA
1500015O10RIK	C2orf40
1500016L03RIK	NA
1500031L02RIK	CEP19
1500032L24RIK	C22orf32
1500032P08RIK	NA
1500035N22RIK	NA
1520401O13RIK	NA
1520402A15RIK	C1orf190
1600002H07RIK	C16orf59
1600002K03RIK	C19orf24
1600010M07RIK	NA
1600012F09RIK	C7orf36
1600012H06RIK	C6orf120
1600012P17RIK	NA
1600014C10RIK	C19orf12
1600014C23RIK	NA
1600014K23RIK	FTHL17
1600015I10RIK	ABP1
1600016N20RIK	C11orf35
1600020E01RIK	NA
1600021P15RIK	MB21D2
1600022D10RIK	NA
1600023N17RIK	NA
1600025M17RIK	NA
1600027N09RIK	C20orf20
1600029D21RIK	C11orf34
1600029I14RIK	NME9
1600029O15RIK	NA
1700001C02RIK	C2orf70
1700001C19RIK	RP1
1700001G11RIK	NA
1700001G17RIK	NA
1700001J04RIK	NA
1700001K19RIK	NA
1700001L05RIK	NA
1700001L19RIK	C5orf49
1700001O22RIK	C9orf50
1700001P01RIK	C17orf98
1700003D09RIK	NA
1700003E16RIK	C2orf81
1700003F12RIK	C20orf144
1700003F17RIK	NA
1700003G18RIK	NA
1700003H04RIK	NA
1700003I16RIK	NA
1700003M02RIK	C6orf165
1700003P14RIK	NA
1700006A11RIK	NA
1700006E09RIK	C17orf105
1700006F04RIK	NA
1700006J14RIK	NA
1700007B14RIK	NA
1700007E05RIK	NA
1700007E06RIK	SYCE3
1700007F19RIK	NA
1700007G11RIK	C4orf22
1700007I08RIK	C20orf134
1700007J10RIK	NA
1700007J24RIK	NA
1700007K09RIK	NA
1700007K13RIK	C9orf116
1700007L15RIK	NA
1700008A04RIK	C5orf50
1700008F19RIK	NA
1700008H02RIK	NA
1700008I05RIK	NA
1700008J07RIK	NA
1700008K24RIK	NA
1700008N17RIK	NA
1700008O03RIK	C19orf81
1700008P02RIK	NA
1700008P20RIK	TESC
1700009J07RIK	NA
1700009N14RIK	NA
1700009P17RIK	C1orf192
1700010B08RIK	NA
1700010B09RIK	NA
1700010B13RIK	NA
1700010H22RIK	NA
1700010I14RIK	C6orf118
1700010L04RIK	NA
1700010M22RIK	C20orf79
1700010N08RIK	NA
1700011A15RIK	NA
1700011B04RIK	NA
1700011E24RIK	C2orf61
1700011F03RIK	C2orf51
1700011F14RIK	C10orf96
1700011H14RIK	C14orf105
1700011I03RIK	NA
1700011J10RIK	NA
1700011L22RIK	C4orf51
1700011M02RIK	NA
1700012A03RIK	NA
1700012A16RIK	SHCBP1L
1700012B07RIK	NA
1700012B09RIK	NA
1700012B15RIK	NA
1700012D01RIK	NA
1700012D14RIK	NA
1700012E03RIK	NA
1700012I11RIK	NA
1700012O15RIK	NA
1700012P22RIK	C1orf158
1700013D24RIK	NA
1700013F07RIK	C1orf194
1700013G23RIK	NA
1700013G24RIK	NA
1700013H16RIK	NA
1700013N18RIK	UBE2D2
1700014B07RIK	NA
1700014N06RIK	NA
1700015C15RIK	NA
1700015E13RIK	C1orf111
1700015F17RIK	NA
1700015G11RIK	NA
1700016A09RIK	NA
1700016C15RIK	C1orf100
1700016D06RIK	NA
1700016D18RIK	NA
1700016G14RIK	NA
1700016H13RIK	C4orf36
1700016K19RIK	C17orf97
1700016M24RIK	NA
1700016P04RIK	NA
1700017B05RIK	C15orf39
1700017D01RIK	NA
1700017G19RIK	NA
1700017H01RIK	NA
1700017L05RIK	NA
1700017N19RIK	C12orf50
1700018A04RIK	NA
1700018A14RIK	NA
1700018B08RIK	C16orf95
1700018B24RIK	NA
1700018C11RIK	NA
1700018F24RIK	NA
1700018G05RIK	NA
1700018L02RIK	NA
1700018L24RIK	C13orf16
1700018M17RIK	NA
1700018P08RIK	NA
1700019A02RIK	NA
1700019B03RIK	C19orf45
1700019D03RIK	C2orf88
1700019E19RIK	IFT43
1700019G17RIK	NAT8
1700019L03RIK	C9orf117
1700019L13RIK	NA
1700019M22RIK	NA
1700019N12RIK	C11orf20
1700019N19RIK	C10orf82
1700019O17RIK	NA
1700019P21RIK	NA
1700020A23RIK	C20orf141
1700020C07RIK	C20orf165
1700020D05RIK	NA
1700020G03RIK	NA
1700020I14RIK	NA
1700020L24RIK	C17orf50
1700020M10RIK	NA
1700020N01RIK	NA
1700020O03RIK	C14orf118
1700021A07RIK	NA
1700021C14RIK	C1orf182
1700021F05RIK	C6orf203
1700021F07RIK	C20orf85
1700021K19RIK	KIAA0226
1700021N20RIK	NA
1700021O21RIK	NA
1700021P04RIK	NA
1700022A21RIK	NA
1700022A22RIK	NA
1700022F17RIK	NA
1700023A16RIK	C12orf70
1700023A20RIK	NA
1700023B13RIK	NA
1700023E05RIK	NA
1700023F02RIK	NA
1700023F06RIK	NA
1700023G09RIK	NA
1700023H06RIK	NA
1700023I07RIK	NA
1700023L04RIK	NA
1700024H08RIK	NA
1700024J04RIK	NA
1700024N20RIK	NA
1700024P04RIK	NA
1700024P12RIK	NA
1700025E21RIK	C7orf45
1700025F22RIK	NA
1700025G04RIK	C1orf21
1700025H01RIK	NA
1700025I17RIK	NA
1700025K04RIK	NA
1700025K23RIK	C6orf225
1700026D08RIK	C15orf26
1700026H06RIK	NA
1700026J04RIK	C6orf146
1700026J12RIK	NA
1700026L06RIK	C9orf9
1700027A23RIK	C1orf88
1700027D21RIK	C21orf56
1700027F06RIK	NA
1700027J07RIK	NA
1700027L20RIK	NA
1700028I16RIK	NA
1700028J19RIK	NA
1700028N14RIK	NA
1700028P14RIK	C9orf135
1700029F09RIK	C13orf27
1700029F12RIK	NA
1700029G01RIK	SH3D21
1700029H14RIK	NA
1700029I01RIK	NA
1700029I15RIK	C11orf94
1700029J07RIK	C4orf47
1700029J11RIK	NA
1700029M03RIK	NA
1700029M20RIK	NA
1700029P11RIK	NDUFB11
1700030F18RIK	FAM186A
1700030J22RIK	C16orf46
1700030K09RIK	C19orf44
1700031F05RIK	NA
1700031F10RIK	NA
1700031L13RIK	NA
1700034E13RIK	NA
1700034F02RIK	C2orf63
1700034G24RIK	NA
1700034H14RIK	C18orf55
1700034H15RIK	NA
1700034I23RIK	NA
1700034J04RIK	NA
1700034J05RIK	C12orf71
1700034O15RIK	C7orf34
1700034P13RIK	NA
1700036A12RIK	NA
1700037C18RIK	C16orf90
1700037H04RIK	C20orf27
1700037N05RIK	NA
1700039E15RIK	NA
1700039M15RIK	NA
1700040D17RIK	NA
1700040F17RIK	NA
1700040G22RIK	NA
1700040I03RIK	PRADC1
1700040L02RIK	C10orf107
1700040N02RIK	NA
1700042B14RIK	AC002365.1
1700042D18RIK	NA
1700042G07RIK	NA
1700042O10RIK	NA
1700045I11RIK	NA
1700045I19RIK	NA
1700047M11RIK	NA
1700048F04RIK	NA
1700048M11RIK	NA
1700048O20RIK	NA
1700049G17RIK	NA
1700049J03RIK	NA
1700051A21RIK	NA
1700052I22RIK	NA
1700052K11RIK	NA
1700052M09RIK	NA
1700052M18RIK	NA
1700052N19RIK	C6orf211
1700054K19RIK	NA
1700054N08RIK	C1orf96
1700054O13RIK	CXorf27
1700054O19RIK	NA
1700055N04RIK	NA
1700056E22RIK	NA
1700056N10RIK	NA
1700057D03RIK	NA
1700057G04RIK	NA
1700057H21RIK	NA
1700057K13RIK	C1orf49
1700058C13RIK	BPIFA3
1700058G18RIK	NA
1700058M13RIK	NA
1700060J05RIK	NA
1700061E18RIK	NA
1700061F12RIK	NA
1700061G19RIK	NA
1700061I17RIK	NA
1700061J05RIK	C22orf33
1700061N14RIK	NA
1700063D05RIK	NA
1700063H04RIK	NA
1700063J08RIK	NA
1700063K16RIK	NA
1700064N11RIK	NA
1700065D16RIK	NA
1700065I16RIK	NA
1700065I17RIK	C5orf48
1700066B19RIK	NA
1700066C05RIK	NA
1700066D14RIK	NA
1700066J03RIK	NA
1700066J24RIK	NA
1700066M21RIK	C2orf69
1700067K01RIK	C19orf67
1700067P10RIK	NA
1700069L16RIK	NA
1700071A11RIK	NA
1700071K01RIK	NA
1700072E05RIK	NA
1700072H12RIK	NA
1700073E17RIK	NA
1700074P13RIK	NA
1700080E11RIK	NUDT16
1700080G18RIK	NA
1700080N15RIK	NA
1700080O16RIK	NA
1700081H04RIK	NA
1700081L11RIK	KIAA1267
1700082C02RIK	NA
1700082M22RIK	NA
1700084C06RIK	NA
1700084F23RIK	NA
1700084J12RIK	RPL7L1
1700084K02RIK	NA
1700085C21RIK	NA
1700085D22RIK	NA
1700086D15RIK	NA
1700086L19RIK	NA
1700086O06RIK	NA
1700086P04RIK	NA
1700088E04RIK	C22orf23
1700090G07RIK	AC018682.6
1700091H14RIK	NA
1700092E16RIK	NA
1700092E19RIK	NA
1700093J21RIK	NA
1700093K21RIK	C2orf74
1700094C09RIK	NA
1700094D03RIK	C1orf189
1700094J05RIK	NA
1700095A13RIK	NA
1700095A21RIK	NA
1700095J03RIK	NA
1700096K18RIK	NA
1700097M23RIK	NA
1700097N02RIK	NA
1700099I09RIK	NA
1700100I10RIK	NA
1700100M05RIK	NA
1700101I19RIK	NA
1700102J08RIK	NA
1700102P08RIK	C3orf62
1700104B16RIK	NA
1700105P06RIK	NA
1700106J12RIK	NA
1700106J16RIK	AC007431.1
1700106N22RIK	CAMKMT
1700108F19RIK	NA
1700108M19RIK	LRRC72
1700109F18RIK	NA
1700109G14RIK	NA
1700109H08RIK	NA
1700109K24RIK	NA
1700110I01RIK	NA
1700110M21RIK	C2orf53
1700111E14RIK	NA
1700111N16RIK	NA
1700112E06RIK	C10orf11
1700112M01RIK	NA
1700113H08RIK	C12orf42
1700113I22RIK	NA
1700113P08RIK	NA
1700116B05RIK	NA
1700120B22RIK	NA
1700120E14RIK	NA
1700120K04RIK	NA
1700121N20RIK	NA
1700122O11RIK	NA
1700123I01RIK	C11orf85
1700123K08RIK	NA
1700123L14RIK	NUP50
1700123O12RIK	NA
1700123O20RIK	C14orf119
1700123O21RIK	NA
1700125D06RIK	NA
1700125H20RIK	C17orf64
1700126A01RIK	NA
1700128E19RIK	NA
1700128F08RIK	SNRNP35
1700129C05RIK	NA
1700129O19RIK	NA
1810006J02RIK	NA
1810006K21RIK	C11orf10
1810007D17RIK	NA
1810008A18RIK	FAM207A
1810008B01RIK	NA
1810008I18RIK	NA
1810009N02RIK	NA
1810010D01RIK	NA
1810010H24RIK	NA
1810010K12RIK	NA
1810011H11RIK	C10orf128
1810011O10RIK	C8orf4
1810012K16RIK	NA
1810012P15RIK	C17orf108
1810013A23RIK	NA
1810013D10RIK	C4orf52
1810013D15RIK	NA
1810013L24RIK	C16orf72
1810014B01RIK	NA
1810014F10RIK	C10orf125
1810015A16RIK	NA
1810018F18RIK	NA
1810019D21RIK	NA
1810019J16RIK	C1orf172
1810019N24RIK	NA
1810020D17RIK	C11orf67
1810021B22RIK	NA
1810021M19RIK	NA
1810022C23RIK	NA
1810022K09RIK	NA
1810026B05RIK	NA
1810026J23RIK	C19orf52
1810027O10RIK	C17orf61
1810028F09RIK	NA
1810029B16RIK	C4orf43
1810030J14RIK	NA
1810030N24RIK	C6orf162
1810030O07RIK	CXorf38
1810031K17RIK	CNPPD1
1810032O08RIK	NA
1810033B17RIK	C19orf59
1810034E14RIK	NA
1810035L17RIK	SLIRP
1810037I17RIK	C4orf3
1810041L15RIK	KIAA1644
1810043G02RIK	C21orf2
1810043H04RIK	C17orf89
1810044D09RIK	NA
1810046J19RIK	MIEN1
1810046K07RIK	C11orf53
1810048J11RIK	C14orf135
1810049H13RIK	C17orf90
1810053B23RIK	NA
1810055G02RIK	NA
1810058I24RIK	NA
1810058N05RIK	NA
1810059H22RIK	NA
1810062G17RIK	NA
1810062O18RIK	NA
1810063B05RIK	C1orf31
1810063B07RIK	C6orf64
1810064F22RIK	NA
1810065E05RIK	NA
1810073O08RIK	NA
1810074P20RIK	UFL1
2010001A14RIK	NA
2010001E11RIK	KIAA1919
2010001K21RIK	NA
2010001M06RIK	NA
2010001M09RIK	RP11
2010002M09RIK	NA
2010002M12RIK	IFIT1B
2010002N04RIK	C5orf62
2010003K10RIK	NA
2010003K11RIK	C11orf86
2010003K15RIK	NA
2010003O02RIK	NA
2010004M13RIK	NA
2010005H15RIK	CSTA
2010007E15RIK	NA
2010007H06RIK	NA
2010007H12RIK	PPP1R35
2010010I01RIK	NA
2010011I20RIK	C20orf108
2010012O05RIK	C10orf32
2010012P19RIK	NA
2010106E10RIK	NA
2010106G01RIK	SPPL2A
2010107E04RIK	C14orf2
2010107G12RIK	NA
2010107G23RIK	C10orf35
2010107H07RIK	C3orf78
2010109A12RIK	NA
2010109I03RIK	NA
2010109K09RIK	NA
2010109K11RIK	C7orf74
2010110P09RIK	AC130454.2
2010111I01RIK	C9orf3
2010204K13RIK	NA
2010300C02RIK	C2orf55
2010300F17RIK	NA
2010305A19RIK	SELRC1
2010308F09RIK	NA
2010315B03RIK	NA
2010317E24RIK	C9orf140
2010320M18RIK	NA
2010320O07RIK	NA
2010321M09RIK	C15orf44
2200002D01RIK	C19orf33
2200002J24RIK	NA
2200002K05RIK	VSTM5
2210008F06RIK	NA
2210009G21RIK	C20orf94
2210010C04RIK	NA
2210010C17RIK	IGSF23
2210011C24RIK	AC022098.1
2210011K15RIK	NA
2210012G02RIK	TCEANC2
2210013O21RIK	NA
2210015D19RIK	NA
2210016F16RIK	C9orf64
2210016H18RIK	NA
2210016L21RIK	C12orf43
2210017G18RIK	NA
2210018M11RIK	C11orf30
2210019G11RIK	NA
2210019I11RIK	NA
2210020M01RIK	NA
2210021J22RIK	C22orf40
2210039B01RIK	NA
2210402A03RIK	NA
2210403K04RIK	NA
2210404J11RIK	C6orf70
2210406H18RIK	NA
2210406O10RIK	NA
2210407C18RIK	NA
2210408I21RIK	KIAA0825
2210408K08RIK	NA
2210409D07RIK	NA
2210409E12RIK	NA
2210409O19RIK	NA
2210411A11RIK	NA
2210411G17RIK	NA
2210411K11RIK	TMEM238
2210415F13RIK	NA
2210416J07RIK	NA
2210416O15RIK	NA
2210418O10RIK	NA
2300002M23RIK	C6orf15
2300004M11RIK	NA
2300009A05RIK	C15orf61
2300010F08RIK	NA
2310001A20RIK	C20orf3
2310001H17RIK	NA
2310001K24RIK	NA
2310002J15RIK	C9orf169
2310002L09RIK	NA
2310002L13RIK	C18orf26
2310003C23RIK	C20orf11
2310003F16RIK	C15orf63
2310003H01RIK	C17orf70
2310003L22RIK	C20orf7
2310004I24RIK	C17orf48
2310004N24RIK	C17orf106
2310005A03RIK	NA
2310005E17RIK	NA
2310005G13RIK	TMEM45A
2310006M14RIK	NA
2310007B03RIK	C2orf54
2310007H11RIK	NA
2310007J06RIK	NA
2310007L24RIK	C17orf72
2310007O11RIK	NA
2310008B10RIK	NA
2310008H04RIK	KIAA0146
2310008H09RIK	C16orf88
2310009A05RIK	NA
2310009B15RIK	C1orf53
2310010G23RIK	NA
2310010J17RIK	NA
2310010M20RIK	C3orf43
2310011E23RIK	NA
2310011J03RIK	C19orf25
2310014F06RIK	NA
2310014F07RIK	NA
2310014H01RIK	PPP1R18
2310014L17RIK	NA
2310015A10RIK	NA
2310015B20RIK	NA
2310015D24RIK	NA
2310015K22RIK	NA
2310016C08RIK	C7orf68
2310016D03RIK	NA
2310016G11RIK	NA
2310016M24RIK	C12orf62
2310021H06RIK	BPIFA1
2310021P13RIK	KIAA0913
2310022A10RIK	C19orf47
2310022B05RIK	C1orf198
2310024H09RIK	NA
2310026I22RIK	NA
2310028H24RIK	C9orf25
2310028O11RIK	MINOS1
2310029O18RIK	NA
2310030G06RIK	C11orf52
2310030N02RIK	C8orf38
2310031A07RIK	NA
2310033E01RIK	NA
2310033P09RIK	C1orf35
2310034C09RIK	NA
2310034G01RIK	NA
2310034O05RIK	NA
2310035C23RIK	KIAA1468
2310035K24RIK	C20orf29
2310035P21RIK	NA
2310036O22RIK	C19orf43
2310037I24RIK	C12orf41
2310039F13RIK	NA
2310039H08RIK	C6orf226
2310040G07RIK	NA
2310040G24RIK	NA
2310042D19RIK	C1orf170
2310043D23RIK	NA
2310043J07RIK	NA
2310043L19RIK	NA
2310043M15RIK	NA
2310044G17RIK	KIAA1737
2310044H10RIK	C19orf63
2310045N01RIK	MEF2BNB
2310045N14RIK	NA
2310046A06RIK	MLIP
2310046K01RIK	C20orf54
2310046K23RIK	NA
2310046O06RIK	C15orf17
2310047B19RIK	C19orf39
2310047D07RIK	NA
2310047K21RIK	NA
2310047M10RIK	C17orf59
2310047N11RIK	NA
2310050B05RIK	NA
2310050C09RIK	C1orf68
2310050P20RIK	NA
2310051F07RIK	NA
2310057B04RIK	NA
2310057J16RIK	CAMSAP3
2310057M21RIK	C10orf88
2310057N15RIK	NA
2310058F05RIK	NA
2310058N22RIK	NA
2310061A09RIK	NA
2310061C15RIK	C16orf61
2310061G22RIK	NA
2310061I04RIK	C6orf136
2310061J03RIK	NA
2310061N02RIK	NA
2310065F04RIK	NA
2310066F23RIK	NA
2310067B10RIK	KIAA0195
2310067E19RIK	NA
2310067P03RIK	NA
2310068C19RIK	NA
2310068G24RIK	NA
2310068J16RIK	NA
2310069B03RIK	NA
2310075K07RIK	NA
2310075M01RIK	NA
2310076G05RIK	NA
2310079F09RIK	NA
2310079F23RIK	METTL19
2310079G19RIK	NA
2400001E08RIK	LAMTOR1
2400003C14RIK	IST1
2400009B08RIK	NA
2410001C21RIK	C20orf43
2410002F23RIK	NA
2410002I01RIK	C17orf56
2410002O22RIK	NA
2410003I16RIK	NA
2410003K15RIK	C7orf30
2410003L11RIK	NA
2410004A20RIK	C6orf221
2410004B18RIK	C1orf52
2410004I01RIK	NA
2410004P03RIK	C2orf50
2410006F04RIK	NA
2410006H16RIK	NA
2410007B07RIK	NA
2410012E07RIK	NA
2410012M07RIK	NA
2410015M20RIK	C19orf70
2410016O06RIK	NA
2410017I17RIK	NA
2410017P09RIK	PTRHD1
2410018L13RIK	NA
2410021H03RIK	NA
2410022L05RIK	C17orf79
2410022M11RIK	NA
2410024F20RIK	NA
2410024N13RIK	NA
2410042D21RIK	C15orf29
2410049M19RIK	NA
2410066E13RIK	NA
2410075B13RIK	NA
2410076I21RIK	C15orf60
2410087M07RIK	NA
2410089E03RIK	C5orf42
2410091C18RIK	C2orf56
2410124H12RIK	NA
2410127L17RIK	C9orf41
2410131K14RIK	C12orf49
2410137F16RIK	NA
2410137M14RIK	NA
2500002B13RIK	NA
2500003M10RIK	CHTOP
2500004C02RIK	NA
2510002D24RIK	C22orf39
2510003B16RIK	NA
2510003E04RIK	KIAA1279
2510006D16RIK	TMEM234
2510009E07RIK	C3orf70
2510012J08RIK	C19orf29
2510016G02RIK	NA
2510017J16RIK	NA
2510019K15RIK	NA
2510022D24RIK	NA
2510039O18RIK	KIAA2013
2510042H12RIK	NA
2510049J12RIK	NA
2600002B07RIK	NA
2600006K01RIK	NA
2600014E21RIK	NA
2610001J05RIK	AC073346.2
2610002D18RIK	C1orf135
2610002I17RIK	C3orf75
2610002J02RIK	C1orf86
2610002J23RIK	NA
2610002M06RIK	CHMP1B
2610005L07RIK	NA
2610005M20RIK	NA
2610007B07RIK	NA
2610008E11RIK	NA
2610008G14RIK	NA
2610011E03RIK	NA
2610011I18RIK	NA
2610012C04RIK	NA
2610015P09RIK	KIAA1407
2610017I09RIK	NA
2610019E17RIK	NA
2610019F03RIK	C8orf42
2610019N06RIK	NA
2610020C07RIK	NA
2610020H08RIK	AC004381.6
2610020P09RIK	NA
2610021A01RIK	NA
2610021J01RIK	NA
2610021K21RIK	EFCAB11
2610024D14RIK	NA
2610024G14RIK	C4orf14
2610027F03RIK	NA
2610027H17RIK	NA
2610027K06RIK	NA
2610027L16RIK	C14orf21
2610028D06RIK	NA
2610028E06RIK	NA
2610028H24RIK	C21orf58
2610028L16RIK	NA
2610029G23RIK	CXorf26
2610029I01RIK	NA
2610030P05RIK	NA
2610034B18RIK	C15orf38
2610034E01RIK	NA
2610034M16RIK	NA
2610035D17RIK	NA
2610035F20RIK	NA
2610037D02RIK	NA
2610039C10RIK	MIS18A
2610044O15RIK	NA
2610101N10RIK	U2SURP
2610105M22RIK	NA
2610109H07RIK	C1orf187
2610201A13RIK	NA
2610202C22RIK	NA
2610203C20RIK	NA
2610203C22RIK	NA
2610206C17RIK	NA
2610300M13RIK	NA
2610301B20RIK	C8orf37
2610301G19RIK	KIAA1967
2610301H18RIK	NA
2610303G11RIK	NA
2610305D13RIK	NA
2610305J24RIK	NA
2610306M01RIK	NA
2610307P16RIK	NA
2610311E24RIK	NA
2610312I10RIK	NA
2610316D01RIK	NA
2610317O13RIK	NA
2610318N02RIK	NA
2610319H10RIK	NA
2610507B11RIK	KIAA0100
2610507I01RIK	NA
2610524H06RIK	NA
2610528A11RIK	NA
2610528B01RIK	NA
2610528E23RIK	C3orf26
2610528J11RIK	C1orf210
2700005E23RIK	NA
2700007P21RIK	C11orf46
2700008E08RIK	NA
2700008G24RIK	NA
2700012I20RIK	NA
2700022O18RIK	NA
2700029L08RIK	NA
2700029M09RIK	C4orf27
2700038G22RIK	NA
2700046A07RIK	NA
2700046G09RIK	NA
2700049A03RIK	KIAA0586
2700050L05RIK	C10orf137
2700054A10RIK	NA
2700057C20RIK	NA
2700060E02RIK	C14orf166
2700062C07RIK	C18orf21
2700068H02RIK	NA
2700078E11RIK	C10orf46
2700078F05RIK	NA
2700078K21RIK	MOB2
2700080J24RIK	NA
2700081L22RIK	NA
2700081O15RIK	NA
2700089E24RIK	CXorf69
2700089I24RIK	NA
2700094K13RIK	C11orf31
2700097O09RIK	NA
2700099C18RIK	NA
2810001A02RIK	NA
2810001G20RIK	NA
2810002D19RIK	NA
2810002N01RIK	APOPT1
2810004I08RIK	NA
2810004N23RIK	C1orf131
2810006K23RIK	C12orf65
2810007J24RIK	SULT2A1
2810008M24RIK	C5orf43
2810011L19RIK	NA
2810013P06RIK	NA
2810019C22RIK	NA
2810021B07RIK	C7orf11
2810021J22RIK	NA
2810025M15RIK	NA
2810029C07RIK	NA
2810030E01RIK	C10orf140
2810032G03RIK	NA
2810037O22RIK	NA
2810038L03RIK	NA
2810039B14RIK	NA
2810040C05RIK	NA
2810043O03RIK	NA
2810046L04RIK	PROSER1
2810047C21RIK1	NA
2810047F03RIK	NA
2810047J09RIK	NA
2810049E08RIK	NA
2810055F11RIK	C14orf149
2810055G20RIK	NA
2810403A07RIK	KIAA0907
2810403D21RIK	NA
2810403G07RIK	NA
2810404F17RIK	NA
2810404I24RIK	NA
2810404M03RIK	NA
2810405F17RIK	NA
2810405K02RIK	C1orf93
2810407C02RIK	RP11
2810408A11RIK	NA
2810408B13RIK	NA
2810408I11RIK	NA
2810408M09RIK	TP53RK
2810410D24RIK	NA
2810410L24RIK	NA
2810410P21RIK	NA
2810414N06RIK	NA
2810416A17RIK	NA
2810416G20RIK	NA
2810417H13RIK	KIAA0101
2810421E14RIK	NA
2810422J05RIK	C19orf50
2810422O20RIK	METTL18
2810427A07RIK	NA
2810428I15RIK	C19orf60
2810428J06RIK	NA
2810429I04RIK	NA
2810430I11RIK	NA
2810432D09RIK	C9orf23
2810432L12RIK	C9orf125
2810433D01RIK	NA
2810442I21RIK	NA
2810449G22RIK	NA
2810453I06RIK	NA
2810454H06RIK	NA
2810454L23RIK	NA
2810455B08RIK	NA
2810455D13RIK	NA
2810455O05RIK	NA
2810459M11RIK	C2orf72
2810468N07RIK	NA
2810471M01RIK	NA
2810474C18RIK	NA
2810474O19RIK	C12orf35
2810487C13RIK	NA
2810488G03RIK	NA
2900001G08RIK	NA
2900002J02RIK	NA
2900002K06RIK	NA
2900005I04RIK	NA
2900005J15RIK	NA
2900006B11RIK	NA
2900006K08RIK	C14orf45
2900008C10RIK	NA
2900009J06RIK	NA
2900009J20RIK	NA
2900010J23RIK	SWI5
2900010M23RIK	C6orf125
2900011F02RIK	NA
2900011G08RIK	NA
2900011L18RIK	NA
2900011O08RIK	C16orf45
2900012M01RIK	NA
2900016J10RIK	NA
2900017F05RIK	NA
2900018E21RIK	NA
2900018N21RIK	NA
2900019E01RIK	NA
2900022B07RIK	NA
2900022M07RIK	NA
2900024I21RIK	NA
2900024J01RIK	NA
2900026A02RIK	NA
2900027M19RIK	NA
2900034C19RIK	NA
2900035I09RIK	NA
2900040J22RIK	NA
2900041M22RIK	NA
2900042A17RIK	NA
2900042E19RIK	NA
2900046B09RIK	NA
2900046D03RIK	NA
2900046F13RIK	NA
2900046L07RIK	NA
2900052L18RIK	NA
2900052N01RIK	NA
2900054C01RIK	NA
2900055J20RIK	NA
2900056L01RIK	NA
2900056M20RIK	NA
2900057B20RIK	NA
2900057C01RIK	NA
2900057E15RIK	NA
2900060K15RIK	NA
2900060N12RIK	NA
2900064A13RIK	C15orf24
2900064B16RIK	NA
2900064B18RIK	NA
2900064F13RIK	NA
2900064K03RIK	NA
2900069G24RIK	NA
2900072G11RIK	NA
2900073C17RIK	NA
2900073G15RIK	NA
2900076A07RIK	NA
2900076A13RIK	NA
2900078I11RIK	NA
2900079G21RIK	NA
2900084O13RIK	NA
2900092C05RIK	C19orf18
2900092D14RIK	NA
2900092E17RIK	C16orf53
2900092N22RIK	NA
2900093K20RIK	NA
2900097C17RIK	NA
3000002C10RIK	NA
3010001F23RIK	NA
3010026O09RIK	C5orf45
3010027C24RIK	NA
3021401N23RIK	NA
3100002H09RIK	NA
3100002H20RIK	NA
3100003L13RIK	NA
3100003M19RIK	NA
3110001D03RIK	C9orf123
3110001I22RIK	PPHLN1
3110002H16RIK	C18orf8
3110003A17RIK	C6orf115
3110005L21RIK	NA
3110005L24RIK	NA
3110007F17RIK	AC002365.1
3110009E18RIK	C2orf76
3110009F21RIK	NA
3110018I06RIK	NA
3110021A11RIK	NA
3110021N24RIK	NA
3110027N22RIK	NA
3110035C09RIK	NA
3110035E14RIK	C8orf46
3110035G12RIK	NA
3110037C07RIK	NA
3110037L02RIK	NA
3110038A09RIK	NA
3110039C02RIK	NA
3110039M20RIK	FOXG1
3110040N11RIK	C15orf40
3110043A19RIK	NA
3110043O21RIK	C9orf72
3110045A19RIK	NA
3110045C21RIK	NA
3110047M12RIK	NA
3110047P20RIK	KIAA1239
3110049I03RIK	NA
3110052M02RIK	NA
3110054G05RIK	NA
3110056J03RIK	NA
3110056O03RIK	AC004410.1
3110057O12RIK	C4orf29
3110062G12RIK	NA
3110067C02RIK	NA
3110070M22RIK	NA
3110073H01RIK	NA
3110079O15RIK	C2orf82
3110080E11RIK	NA
3110080O07RIK	NA
3110082D06RIK	C6orf138
3110082I17RIK	C7orf50
3110099E03RIK	NA
3200001D21RIK	NA
3200001G23RIK	NA
3200002M19RIK	C11orf51
3222401L13RIK	NA
3222402N08RIK	NA
3230401D17RIK	C20orf111
3300002A11RIK	NA
3300002I08RIK	NA
3300002I10RIK	NA
3300002P09RIK	NA
3300002P13RIK	NA
3632451O06RIK	C14orf37
3632454L22RIK	NA
3732407C23RIK	NA
3830403N18RIK	SYCP3
3830406C13RIK	C3orf14
3830408C21RIK	NA
3830408D07RIK	NA
3830417A13RIK	NA
3830422I06RIK	NA
3830431G21RIK	PLEKHD1
3830612M24	NA
3930402G23RIK	NA
4122401K19RIK	NA
4430402I18RIK	C9orf68
4432414F05RIK	NA
4631402F24RIK	NA
4631422I05RIK	NA
4631423B10RIK	NA
4632404H12RIK	NA
4632404M16RIK	NA
4632409D06RIK	NA
4632411B12RIK	KIAA1310
4632411P08RIK	NA
4632415K11RIK	KIAA1609
4632415L05RIK	NA
4632418H02RIK	NA
4632419I22RIK	NA
4632427E13RIK	NA
4632428C04RIK	NA
4632428N05RIK	C10orf54
4632432E15RIK	NA
4632433K11RIK	NA
4632434I11RIK	C11orf82
4633401B06RIK	NA
4633401L03RIK	NA
4633402D09RIK	NA
4731417B20RIK	NA
4732415M23RIK	C16orf55
4732416N19RIK	NA
4732418C07RIK	KIAA0494
4732419C18RIK	NA
4732423E21RIK	NA
4732440D04RIK	NA
4732460I02RIK	NA
4732468M13RIK	NA
4732471D19RIK	C5orf25
4732490B19RIK	NA
4732491K20RIK	NA
4732496C06RIK	NA
4733401A01RIK	NA
4733401D01RIK	NA
4831407H17RIK	NA
4831426I19RIK	C14orf49
4831440E17RIK	NA
4832406H04RIK	NA
4832428D23RIK	NA
4832441B07RIK	NA
4833403I15RIK	LVRN
4833403J16RIK	NA
4833405L11RIK	NA
4833406M21RIK	NA
4833408D11RIK	NA
4833408G04RIK	NA
4833410I11RIK	NA
4833411C07RIK	NA
4833411I10RIK	NA
4833412C15RIK	NA
4833412E19RIK	NA
4833412K13RIK	NA
4833413E03RIK	NA
4833413G10RIK	NA
4833414E09RIK	NA
4833417C18RIK	NA
4833417J16RIK	NA
4833417J20RIK	NA
4833418N02RIK	NA
4833419A21RIK	NA
4833419E13RIK	NA
4833419G08RIK	NA
4833419O12RIK	NA
4833420D23RIK	NA
4833420G11RIK	NA
4833420G17RIK	C5orf34
4833420L08RIK	NA
4833421K07RIK	NA
4833422B07RIK	NA
4833422C13RIK	NA
4833422F24RIK	C20orf123
4833422M21RIK	NA
4833423E24RIK	NA
4833423F13RIK	NA
4833424O15RIK	LPPR5
4833427F10RIK	NA
4833427G06RIK	C11orf88
4833428L15RIK	NA
4833428M15RIK	NA
4833432E10RIK	NA
4833438C02RIK	NA
4833439F03RIK	NA
4833439L19RIK	KIAA1191
4833441D16RIK	NA
4833442J19RIK	METTL20
4833444G19RIK	NA
4833446E11RIK	NA
4833447I15RIK	NA
4833447P13RIK	NA
4921501E09RIK	PHF8
4921504E06RIK	C10orf67
4921504P05RIK	NA
4921504P13RIK	NA
4921504P20RIK	NA
4921506L19RIK	NA
4921506M07RIK	NA
4921507G05RIK	NA
4921507H08RIK	NA
4921507L20RIK	NA
4921507P07RIK	C7orf31
4921508A21RIK	NA
4921508D12RIK	NA
4921508M14RIK	NA
4921509A06RIK	NA
4921509J17RIK	NA
4921509O07RIK	NA
4921510H08RIK	C12orf12
4921511C10RIK	NA
4921511E18RIK	NA
4921511H03RIK	C7orf62
4921511I17RIK	NA
4921513D23RIK	KIAA0430
4921513H07RIK	NA
4921513I03RIK	NA
4921513I08RIK	NA
4921515E04RIK	NA
4921515G04RIK	NA
4921515J06RIK	HENMT1
4921515L22RIK	NA
4921517D16RIK	NA
4921517D21RIK	NA
4921517D22RIK	C9orf153
4921517L17RIK	C20orf152
4921517O11RIK	NA
4921518B13RIK	NA
4921518J05RIK	NA
4921518K17RIK	NA
4921519G19RIK	NA
4921520E09RIK	NA
4921521C08RIK	NA
4921521D15RIK	NA
4921522E08RIK	NA
4921522H14RIK	NA
4921522P10RIK	NA
4921523L03RIK	NA
4921523P09RIK	NA
4921524J17RIK	C16orf87
4921524L21RIK	NA
4921524M04RIK	NA
4921525B02RIK	NA
4921525D07RIK	NA
4921525O09RIK	NA
4921527H02RIK	NA
4921528I07RIK	NA
4921528O07RIK	C1orf129
4921529N20RIK	NA
4921530D09RIK	KIAA1984
4921530L18RIK	NA
4921530L21RIK	NA
4921531C22RIK	NA
4921531P14RIK	NA
4921532D01RIK	NA
4921534H16RIK	NA
4921536K21RIK	C5orf52
4921539E11RIK	C1orf141
4921539H07RIK	NA
4922501C03RIK	KIAA1009
4922501L14RIK	C1orf173
4922502B01RIK	NA
4922502D21RIK	NA
4922502N22RIK	NA
4922505E12RIK	C1orf65
4930401B11RIK	NA
4930402C16RIK	NA
4930402D18RIK	NA
4930402F06RIK	NA
4930402F11RIK	NA
4930402H05RIK	NA
4930402H24RIK	C20orf194
4930402K13RIK	NA
4930403D09RIK	NA
4930403L05RIK	NA
4930403L11RIK	NA
4930403N07RIK	C14orf38
4930403O15RIK	NA
4930403O18RIK	NA
4930404A10RIK	NA
4930404F17RIK	NA
4930404H21RIK	C10orf122
4930404K06RIK	NA
4930404N11RIK	C19orf71
4930405A07RIK	NA
4930405D01RIK	NA
4930405G09RIK	NA
4930405H06RIK	NA
4930405N21RIK	NA
4930406D14RIK	NA
4930406D18RIK	NA
4930407I10RIK	NA
4930408F14RIK	NA
4930408K08RIK	NA
4930408O17RIK	NA
4930412B13RIK	NA
4930412C18RIK	NA
4930412D23RIK	AC002365.1
4930412F09RIK	NA
4930412F12RIK	NA
4930412F15RIK	C9orf128
4930412L05RIK	NA
4930412O13RIK	NA
4930413E15RIK	NA
4930413F20RIK	NA
4930413G21RIK	NA
4930414F18RIK	NA
4930414L22RIK	NA
4930414N06RIK	NA
4930415F15RIK	C7orf72
4930415O11RIK	NA
4930415O20RIK	RP11
4930417G10RIK	C2orf84
4930417H01RIK	NA
4930417O22RIK	NA
4930418C01RIK	NA
4930419G24RIK	NA
4930420G21RIK	NA
4930420K17RIK	C7orf23
4930421C12RIK	NA
4930422C21RIK	NA
4930422G04RIK	C4orf21
4930422I22RIK	NA
4930422N03RIK	NA
4930423C22RIK	NA
4930423D22RIK	NA
4930423K06RIK	NA
4930423M02RIK	NA
4930423O20RIK	NA
4930424E08RIK	NA
4930425F17RIK	NA
4930425K24RIK	NA
4930425O10RIK	NA
4930426D05RIK	NA
4930426I24RIK	NA
4930426L09RIK	NA
4930427A07RIK	C14orf80
4930428B01RIK	NA
4930428F12RIK	NA
4930428O21RIK	NA
4930429B21RIK	NA
4930429D17RIK	NA
4930429F11RIK	NA
4930429F24RIK	NA
4930429L21RIK	NA
4930429N05RIK	NA
4930430A15RIK	NA
4930430F08RIK	C12orf29
4930430J20RIK	NA
4930430O22RIK	NA
4930431C11RIK	NA
4930431F12RIK	NA
4930431N21RIK	NA
4930431P03RIK	NA
4930431P19RIK	NA
4930432B10RIK	NA
4930432F04RIK	NA
4930432H08RIK	NA
4930432J09RIK	NA
4930432K09RIK	C4orf40
4930432K21RIK	C19orf57
4930432L08RIK	NA
4930432N10RIK	NA
4930432O09RIK	NA
4930433M22RIK	NA
4930433N12RIK	NA
4930434B07RIK	NA
4930434J06RIK	NA
4930434J08RIK	NA
4930435E12RIK	NA
4930435F05RIK	NA
4930435F18RIK	NA
4930435H24RIK	NA
4930435M08RIK	NA
4930435N07RIK	NA
4930438A08RIK	NA
4930439G18RIK	NA
4930440C22RIK	NA
4930441O14RIK	NA
4930442E04RIK	NA
4930442G10RIK	NA
4930442G15RIK	NA
4930442H23RIK	NA
4930442J19RIK	NA
4930442L01RIK	NA
4930442P07RIK	NA
4930443B20RIK	NA
4930443G03RIK	NA
4930443G12RIK	NA
4930443O20RIK	NA
4930444A02RIK	SGK196
4930444A19RIK	NA
4930444E06RIK	NA
4930444F02RIK	NA
4930444K16RIK	NA
4930444M15RIK	NA
4930444P10RIK	NA
4930445B03RIK	NA
4930445B16RIK	NA
4930445E18RIK	NA
4930445G23RIK	NA
4930445K14RIK	NA
4930447A16RIK	NA
4930447C04RIK	C14orf39
4930447F04RIK	NA
4930447F24RIK	NA
4930447I22RIK	NA
4930447K03RIK	NA
4930447N08RIK	NA
4930448A20RIK	NA
4930448D08RIK	NA
4930448E06RIK	NA
4930448E22RIK	NA
4930448F12RIK	NA
4930448K12RIK	NA
4930448K20RIK	NA
4930448N21RIK	NA
4930449A18RIK	NA
4930449C09RIK	NA
4930449E01RIK	NA
4930449I04RIK	NA
4930451C15RIK	AC002472.13
4930451E06RIK	NA
4930451G09RIK	C16orf71
4930451I11RIK	C16orf92
4930452B06RIK	C3orf67
4930452G13RIK	NA
4930452L02RIK	NA
4930453H23RIK	NA
4930453J04RIK	NA
4930453L07RIK	NA
4930453N24RIK	C3orf38
4930453O03RIK	NA
4930455C13RIK	NA
4930455C21RIK	TIMMDC1
4930455D15RIK	NA
4930455F23RIK	C1orf114
4930455H04RIK	NA
4930455J16RIK	NA
4930455M05RIK	NA
4930456A14RIK	NA
4930456G14RIK	NA
4930456J16RIK	NA
4930456K20RIK	NA
4930456L15RIK	NA
4930458D05RIK	NA
4930458K08RIK	NA
4930459C07RIK	NA
4930459I23RIK	NA
4930461C15RIK	NA
4930463O16RIK	NA
4930465A12RIK	NA
4930465K10RIK	NA
4930465M20RIK	NA
4930466F19RIK	NA
4930466I24RIK	NA
4930466K18RIK	NA
4930467D19RIK	NA
4930467D21RIK	NA
4930468A15RIK	AC002365.1
4930469G21RIK	NA
4930470B04RIK	NA
4930470H14RIK	NA
4930470P17RIK	NA
4930471E19RIK	NA
4930471G03RIK	NA
4930471M09RIK	NA
4930471M23RIK	C2orf18
4930473A02RIK	NA
4930473A06RIK	C9orf93
4930473H19RIK	NA
4930473M17RIK	NA
4930473O22RIK	NA
4930474A20RIK	NA
4930474H20RIK	NA
4930474N05RIK	NA
4930474N09RIK	NA
4930477O15RIK	NA
4930478L05RIK	NA
4930478M09RIK	NA
4930478P22RIK	NA
4930480E11RIK	NA
4930480G23RIK	NA
4930480K02RIK	NA
4930480K15RIK	NA
4930480K23RIK	NA
4930481A15RIK	NA
4930481B07RIK	NA
4930483C01RIK	NA
4930483C13RIK	NA
4930483J18RIK	NA
4930483K19RIK	NA
4930483O08RIK	NA
4930484H19RIK	NA
4930485B16RIK	C12orf63
4930485E13RIK	NA
4930485G23RIK	NA
4930486A15RIK	NA
4930486L24RIK	NA
4930487N04RIK	NA
4930488B01RIK	NA
4930488B22RIK	NA
4930488L21RIK	NA
4930488N15RIK	NA
4930488N24RIK	NA
4930500A05RIK	NA
4930500E03RIK	NA
4930500F04RIK	NA
4930500G05RIK	NA
4930500H12RIK	NA
4930502E18RIK	CXorf48
4930502M04RIK	NA
4930503B20RIK	NA
4930503E14RIK	NA
4930503E24RIK	NA
4930503L19RIK	C18orf54
4930504C09RIK	NA
4930504O13RIK	NA
4930505A04RIK	C2orf73
4930505H01RIK	NA
4930505M18RIK	NA
4930505N22RIK	NA
4930505O19RIK	NA
4930505O20RIK	NA
4930506C21RIK	NA
4930506M07RIK	KIAA1598
4930507A01RIK	NA
4930507D05RIK	NA
4930507D10RIK	NA
4930509E16RIK	NA
4930509E22RIK	NA
4930509J09RIK	NA
4930509K18RIK	NA
4930510E17RIK	NA
4930511A02RIK	NA
4930511E03RIK	NA
4930511I11RIK	C6orf81
4930511J24RIK	NA
4930511M11RIK	NA
4930512B01RIK	NA
4930512H18RIK	NA
4930512M02RIK	NA
4930513L20RIK	NA
4930513N10RIK	NA
4930513N20RIK	NA
4930513O06RIK	NA
4930515G01RIK	NA
4930515G13RIK	NA
4930515I15	NA
4930516B21RIK	NA
4930516K23RIK	NA
4930517E11RIK	NA
4930517G19RIK	NA
4930517J16RIK	NA
4930517N10RIK	NA
4930517O19RIK	NA
4930518C04RIK	NA
4930518F22RIK	NA
4930518I15RIK	NA
4930518J20RIK	NA
4930518P08RIK	NA
4930519A11RIK	NA
4930519D14RIK	NA
4930519E07RIK	NA
4930519F16RIK	NA
4930519G04RIK	NA
4930519H02RIK	NA
4930519L02RIK	NA
4930519N06RIK	NA
4930519P11RIK	NA
4930520K10RIK	NA
4930520O04RIK	NA
4930521A18RIK	CXorf41
4930521C21RIK	NA
4930521G14RIK	NA
4930521O11RIK	NA
4930522H14RIK	C1orf185
4930522N08RIK	NA
4930523C07RIK	NA
4930523O13RIK	NA
4930524B15RIK	C5orf47
4930524B17RIK	NA
4930524C18RIK	NA
4930524J08RIK	NA
4930524L23RIK	NA
4930524N10RIK	NA
4930524O07RIK	NA
4930524O08RIK	NA
4930525F21RIK	C15orf33
4930525G20RIK	NA
4930526D03RIK	C20orf201
4930526F13RIK	NA
4930526H09RIK	NA
4930526I15RIK	NA
4930526L06RIK	NA
4930527F18RIK	NA
4930527J03RIK	NA
4930528A17RIK	NA
4930528D03RIK	NA
4930528F23RIK	C16orf73
4930528G23RIK	NA
4930529C04RIK	NA
4930529F21RIK	NA
4930529I22RIK	NA
4930529K09RIK	NA
4930529M08RIK	C20orf26
4930532I03RIK	NA
4930532J02RIK	NA
4930533B01RIK	NA
4930533B18RIK	NA
4930533K18RIK	NA
4930533L02RIK	NA
4930533N22RIK	NA
4930534B04RIK	CEP128
4930534H18RIK	NA
4930534I15RIK	NA
4930535C22RIK	NA
4930535F04RIK	NA
4930535I16RIK	NA
4930537H20RIK	NA
4930538K18RIK	NA
4930539E08RIK	C6orf222
4930539J05RIK	NA
4930540E01RIK	NA
4930540M05RIK	NA
4930542C12RIK	NA
4930542C16RIK	NA
4930542D17RIK	NA
4930542N06RIK	NA
4930542N07RIK	NA
4930543E12RIK	NA
4930543N07RIK	NA
4930544F09RIK	NA
4930544G11RIK	RHOA
4930544L04RIK	NA
4930544L18RIK	NA
4930544M13RIK	NA
4930544N03RIK	NA
4930544O15RIK	NA
4930545H06RIK	NA
4930545L23RIK	NA
4930546C10RIK	NA
4930547C10RIK	NA
4930547N16RIK	C12orf48
4930548F15RIK	NA
4930548G14RIK	NA
4930548H24RIK	CCDC121
4930549C01RIK	NA
4930549C15RIK	NA
4930549O18RIK	NA
4930550C14RIK	C11orf65
4930550C17RIK	NA
4930550G17RIK	NA
4930550L24RIK	NA
4930551A22RIK	NA
4930551I15RIK	NA
4930551O13RIK	NA
4930552N02RIK	NA
4930552P12RIK	NA
4930553M12RIK	NA
4930553P13RIK	NA
4930553P18RIK	NA
4930554C24RIK	NA
4930554G24RIK	NA
4930554H23RIK	NA
4930554P06RIK	NA
4930555B11RIK	NA
4930555F03RIK	NA
4930555I21RIK	C1orf201
4930556A12RIK	NA
4930556A17RIK	NA
4930556A20RIK	NA
4930556H04RIK	NA
4930556J24RIK	NA
4930556L07RIK	NA
4930556N08RIK	NA
4930556N09RIK	NA
4930556N13RIK	NA
4930557A04RIK	NA
4930557B21RIK	NA
4930557J02RIK	NA
4930558J18RIK	NA
4930558J22RIK	NA
4930558K02RIK	C1orf105
4930558N01RIK	NA
4930560O18RIK	NA
4930562A09RIK	NA
4930562C15RIK	C16orf96
4930562D21RIK	NA
4930562F07RIK	NA
4930563D23RIK	AP000322.54
4930563E18RIK	NA
4930563E22RIK	NA
4930563F15RIK	NA
4930563J15RIK	NA
4930563N14RIK	NA
4930564B12RIK	NA
4930564B18RIK	NA
4930564C03RIK	NA
4930564D02RIK	NA
4930564K09RIK	NA
4930565A17	NA
4930565B19RIK	NA
4930565D16RIK	NA
4930565N06RIK	NA
4930566D17RIK	NA
4930566F21RIK	NA
4930566N20RIK	NA
4930567K12RIK	NA
4930568A13RIK	NA
4930568D16RIK	NA
4930568G15RIK	NA
4930568K20RIK	NA
4930569F06RIK	NA
4930570B17RIK	NA
4930570E01RIK	NA
4930570E03RIK	NA
4930570G19RIK	NA
4930571B16RIK	NA
4930571K23RIK	NA
4930572C08RIK	NA
4930572G02RIK	NA
4930572J05RIK	C8orf55
4930572J10RIK	NA
4930573C08RIK	NA
4930573G07RIK	NA
4930573O21RIK	NA
4930577N17RIK	NA
4930578C19RIK	CXorf36
4930578G10RIK	NA
4930578I06RIK	C8orf74
4930578I07RIK	NA
4930578M01RIK	NA
4930578N16RIK	C2orf77
4930579C15RIK	C9orf11
4930579D07RIK	NA
4930579F01RIK	C4orf17
4930579G18RIK	NA
4930579G22RIK	NA
4930579G24RIK	C4orf46
4930579H20RIK	NA
4930579J09RIK	PPP1R32
4930579K19RIK	NA
4930579P08RIK	NA
4930581F22RIK	NA
4930583H14RIK	C4orf49
4930583I09RIK	NA
4930584F24RIK	NA
4930588G05RIK	NA
4930588G17RIK	NA
4930588J15RIK	NA
4930588N13RIK	C13orf26
4930589L23RIK	NA
4930589P08RIK	NA
4930590A17RIK	NA
4930591A17RIK	NA
4930592A05RIK	NA
4930592C13RIK	NA
4930592I03RIK	NA
4930593A02RIK	NA
4930594C11RIK	NA
4930594M17RIK	NA
4930595D18RIK	NA
4930597G03RIK	NA
4930597L12RIK	NA
4930599N24RIK	NA
4931400O07RIK	NA
4931402G19RIK	NA
4931402H11RIK	NA
4931403G20RIK	NA
4931403M11RIK	NA
4931406B18RIK	C19orf75
4931406C07RIK	C11orf54
4931406E20RIK	NA
4931406H21RIK	NA
4931406P16RIK	KIAA0355
4931407E12RIK	NA
4931407G18RIK	CABS1
4931407J08RIK	NA
4931408A02RIK	C21orf63
4931408D14RIK	NA
4931409D07RIK	NA
4931412I15RIK	NA
4931413K12RIK	NA
4931414P19RIK	C14orf93
4931415C17RIK	NA
4931417E11RIK	JKAMP
4931417G12RIK	C3orf24
4931423N10RIK	NA
4931428A05RIK	NA
4931428F04RIK	KIAA0895L
4931428L18RIK	NA
4931429I11RIK	C11orf63
4931429L15RIK	NA
4931429P17RIK	NA
4931430N09RIK	NA
4931431B13RIK	NA
4931431C16RIK	NA
4931431F19RIK	NA
4931432E15RIK	NA
4931432P07RIK	NA
4931439C15RIK	NA
4931440L10RIK	RP11
4932411G14RIK	FAM75D1
4932412D23RIK	NA
4932414N04RIK	NA
4932415G12RIK	NA
4932416H05RIK	NA
4932416J16RIK	NA
4932418E24RIK	NA
4932422M17RIK	NA
4932425I24RIK	C3orf15
4932429P19RIK	NA
4932430A15RIK	NA
4932431P20RIK	WDR87
4932432N04RIK	NA
4932433N03RIK	NA
4932434E15RIK	NA
4932435O22RIK	NA
4932437C15RIK	NA
4932438A13RIK	KIAA1109
4932438H23RIK	C21orf62
4932439E07RIK	NA
4932441J04RIK	NA
4932441P12RIK	NA
4932442E05RIK	NA
4932442L08RIK	NA
4932443L11RIK	NA
4932702M13RIK	NA
4932702P03RIK	NA
4932703K07RIK	NA
4933400A11RIK	CAPZA1
4933400F03RIK	NA
4933400F21RIK	NA
4933401B06RIK	NA
4933401D09RIK	NA
4933401H06RIK	NA
4933401J01RIK	NA
4933401L05RIK	NA
4933401P06RIK	NA
4933402C05RIK	NA
4933402C06RIK	NA
4933402D24RIK	NA
4933402E13RIK	NA
4933402E15RIK	NA
4933402J07RIK	C16orf78
4933402J15RIK	NA
4933402N03RIK	C10orf120
4933403F05RIK	C18orf19
4933403G14RIK	KIAA1383
4933403J19RIK	NA
4933403L11RIK	NA
4933403O03RIK	NA
4933403O08RIK	NA
4933404G15RIK	NA
4933404I11RIK	NA
4933404K08RIK	NA
4933404K13RIK	NA
4933404M02RIK	AC007405.7
4933404M09RIK	NA
4933404O12RIK	NA
4933405D12RIK	NA
4933405E24RIK	NA
4933405L10RIK	C16orf86
4933405O20RIK	NA
4933406B15RIK	NA
4933406B17RIK	NA
4933406C10RIK	NA
4933406F09RIK	NA
4933406G16RIK	NA
4933406J08RIK	C15orf43
4933406J09RIK	NA
4933406J10RIK	NA
4933406K04RIK	NA
4933406L23RIK	NA
4933406P04RIK	NA
4933407A17RIK	NA
4933407C03RIK	CMIP
4933407C09RIK	NA
4933407E14RIK	NA
4933407G14RIK	NA
4933407H18RIK	KIAA1530
4933407I05RIK	NA
4933407I08RIK	NA
4933407I18RIK	NA
4933407K13RIK	NA
4933407L21RIK	NA
4933407O12RIK	NA
4933408J17RIK	NA
[truncated: 18,759 more rows]
