# Supplementary material for: Genetic and epigenetic variation in the lineage specification of regulatory T cells
Source: eLife. 2015 Oct 28;4:e07571. doi: 10.7554/eLife.07571 (PMC4623597; doi:10.7554/eLife.07571)
Supplement: Supplementary file 13. — Maximum minor allele frequency in each DHS with genetic, epigenetic, conservation, and genic localization data. DOI: http://dx.doi.org/10.7554/eLife.07571.026 [file elife07571s013.txt]

chr1:565587-565787 -1
chr1:569824-570024 -1
chr1:713992-714192 0.3807
chr1:752612-752812 0.3934
chr1:762842-763042 0.134
chr1:805156-805356 -1
chr1:825879-826079 -1
chr1:834132-834332 0.264
chr1:840057-840257 -1
chr1:894572-894772 0.4167
chr1:895842-896042 0.1307
chr1:902224-902424 0.11
chr1:911555-911755 0.4672
chr1:919608-919808 0.05682
chr1:934254-934454 0.05738
chr1:936233-936433 0.03571
chr1:937271-937471 0.055
chr1:948721-948921 0.4756
chr1:949760-949960 0.4948
chr1:954678-954878 0.5
chr1:955012-955212 0.4817
chr1:968451-968651 0.05682
chr1:976099-976299 0.01639
chr1:994641-994841 0.4943
chr1:994951-995151 0.03409
chr1:999232-999432 0.08523
chr1:999538-999738 0.1875
chr1:1004230-1004430 0.4694
chr1:1004622-1004822 -1
chr1:1034282-1034482 0.02809
chr1:1034516-1034716 -1
chr1:1035064-1035264 -1
chr1:1039652-1039852 0.4878
chr1:1051596-1051796 0.4432
chr1:1057601-1057801 0.02841
chr1:1072788-1072988 0.02151
chr1:1079530-1079730 0.02459
chr1:1092870-1093070 0.2102
chr1:1109130-1109330 0.4756
chr1:1136336-1136536 -1
chr1:1136868-1137068 -1
chr1:1141888-1142088 0.02459
chr1:1143460-1143660 0.1966
chr1:1144036-1144236 0.2474
chr1:1148298-1148498 0.09659
chr1:1152146-1152346 0.05682
chr1:1154822-1155022 0.2079
chr1:1166616-1166816 0.01031
chr1:1167362-1167562 0.07143
chr1:1186370-1186570 0.4794
chr1:1209176-1209376 0.4588
chr1:1225628-1225828 0.377
chr1:1227256-1227456 0.1023
chr1:1241007-1241207 0.4831
chr1:1242068-1242268 0.4831
chr1:1243392-1243592 0.3939
chr1:1243661-1243861 0.09016
chr1:1259950-1260150 0.02727
chr1:1285135-1285335 0.1307
chr1:1294713-1294913 0.005682
chr1:1306868-1307068 0.2955
chr1:1307492-1307692 0.3807
chr1:1310722-1310922 0.04639
chr1:1334725-1334925 0.01639
chr1:1337409-1337609 0.02062
chr1:1342586-1342786 0.35
chr1:1370960-1371160 -1
chr1:1407003-1407203 0.3557
chr1:1447292-1447492 0.4983
chr1:1510239-1510439 0.06186
chr1:1534993-1535193 -1
chr1:1542533-1542733 0.005618
chr1:1549768-1549968 0.25
chr1:1550624-1550824 0.4773
chr1:1565212-1565412 0.1364
chr1:1565723-1565923 0.01124
chr1:1590498-1590698 0.5
chr1:1609404-1609604 0.02577
chr1:1610358-1610558 0.4862
chr1:1624489-1624689 -1
chr1:1655756-1655956 0.4749
chr1:1660030-1660230 0.4697
chr1:1677798-1677998 0.4059
chr1:1708643-1708843 0.4909
chr1:1709810-1710010 -1
chr1:1710300-1710500 0.04124
chr1:1711844-1712044 0.03608
chr1:1755453-1755653 -1
chr1:1790188-1790388 0.1031
chr1:1807598-1807798 0.1031
chr1:1809215-1809415 -1
chr1:1821296-1821496 -1
chr1:1822487-1822687 -1
chr1:1823010-1823210 0.5
chr1:1826313-1826513 0.01685
chr1:1830755-1830955 0.02062
chr1:1837782-1837982 0.4148
chr1:1840638-1840838 0.5
chr1:1850832-1851032 0.4072
chr1:1891532-1891732 0.03093
chr1:1927692-1927892 0.01031
chr1:1976426-1976626 0.3247
chr1:1981629-1981829 -1
chr1:2031933-2032133 0.08763
chr1:2064700-2064900 0.04098
chr1:2071420-2071620 0.4242
chr1:2078084-2078284 0.04839
chr1:2080257-2080457 0.01685
chr1:2084502-2084702 0.4727
chr1:2120920-2121120 0.5
chr1:2126560-2126760 0.02459
chr1:2130645-2130845 0.03226
chr1:2136640-2136840 -1
chr1:2144004-2144204 0.2634
chr1:2159184-2159384 -1
chr1:2160647-2160847 0.03571
chr1:2162684-2162884 0.02062
chr1:2163430-2163630 0.5
chr1:2165889-2166089 0.299
chr1:2168708-2168908 0.3239
chr1:2172059-2172259 0.05682
chr1:2183394-2183594 0.02062
chr1:2187452-2187652 0.02247
chr1:2189784-2189984 0.03409
chr1:2190548-2190748 0.03571
chr1:2219880-2220080 0.2824
chr1:2222224-2222424 0.5
chr1:2223244-2223444 0.17
chr1:2227330-2227530 0.4794
chr1:2227886-2228086 0.06186
chr1:2231911-2232111 0.2
chr1:2232540-2232740 0.01667
chr1:2240772-2240972 -1
chr1:2242984-2243184 0.1235
chr1:2246634-2246834 -1
chr1:2313250-2313450 0.03279
chr1:2323032-2323232 0.3608
chr1:2343646-2343846 0.04545
chr1:2343975-2344175 0.04167
chr1:2344325-2344525 0.03977
chr1:2345858-2346058 0.09278
chr1:2347241-2347441 0.02273
chr1:2399539-2399739 0.475
chr1:2427748-2427948 0.06701
chr1:2431495-2431695 -1
chr1:2454848-2455048 0.4794
chr1:2455487-2455687 0.4845
chr1:2457639-2457839 -1
chr1:2457950-2458150 0.05914
chr1:2458240-2458440 -1
chr1:2477542-2477742 0.04639
chr1:2478393-2478593 0.496
chr1:2479525-2479725 0.03763
chr1:2480211-2480411 0.1134
chr1:2486423-2486623 0.007576
chr1:2487088-2487288 0.005882
chr1:2487464-2487664 0.5
chr1:2487898-2488098 0.005618
chr1:2488405-2488605 0.1909
chr1:2509797-2509997 0.04545
chr1:2510252-2510452 0.04545
chr1:2515654-2515854 0.03333
chr1:2516914-2517114 0.134
chr1:2517222-2517422 0.015
chr1:2517886-2518086 0.08523
chr1:2518575-2518775 -1
chr1:2554626-2554826 0.04124
chr1:2573971-2574171 0.4897
chr1:2574591-2574791 -1
chr1:2703294-2703494 0.25
chr1:2756655-2756855 0.4831
chr1:2756973-2757173 0.2045
chr1:2949677-2949877 0.1148
chr1:3233202-3233402 0.265
chr1:3369766-3369966 0.5
chr1:3407882-3408082 0.2424
chr1:3447404-3447604 0.01639
chr1:3448027-3448227 0.02688
chr1:3535674-3535874 0.4098
chr1:3541316-3541516 0.03977
chr1:3565854-3566054 0.01
chr1:3566608-3566808 0.459
chr1:3567010-3567210 0.1742
chr1:3573393-3573593 0.01515
chr1:3577370-3577570 0.371
chr1:3589935-3590135 0.07143
chr1:3593634-3593834 0.007576
chr1:3636720-3636920 0.06186
chr1:3641026-3641226 0.4633
chr1:3663872-3664072 0.02151
chr1:3689112-3689312 -1
chr1:3692566-3692766 0.1443
chr1:3704020-3704220 0.3929
chr1:3713031-3713231 0.1824
chr1:3773819-3774019 -1
chr1:3800176-3800376 0.4607
chr1:3806590-3806790 0.4797
chr1:3807626-3807826 0.06186
chr1:3817170-3817370 0.3763
chr1:3817836-3818036 0.4
chr1:3819200-3819400 0.5
chr1:3819871-3820071 0.5
chr1:3827456-3827656 0.4286
chr1:3838862-3839062 0.1237
chr1:4233324-4233524 0.1753
chr1:4327620-4327820 0.5
chr1:4439622-4439822 0.4949
chr1:4681820-4682020 0.1461
chr1:4712718-4712918 0.498
chr1:5202558-5202758 0.1573
chr1:5389249-5389449 0.5
chr1:5430443-5430643 0.03371
chr1:5449081-5449281 0.08763
chr1:5483297-5483497 0.1066
chr1:5542020-5542220 0.02577
chr1:5570077-5570277 0.1364
chr1:5574666-5574866 0.02459
chr1:5727276-5727476 0.01136
chr1:5805928-5806128 0.4485
chr1:5976129-5976329 0.02353
chr1:5988052-5988252 0.07377
chr1:6011238-6011438 0.07386
chr1:6015114-6015314 0.01613
chr1:6015868-6016068 0.2364
chr1:6021909-6022109 0.0625
chr1:6035238-6035438 0.0618
chr1:6035674-6035874 0.2364
chr1:6042461-6042661 0.04301
chr1:6052559-6052759 0.2471
chr1:6053378-6053578 0.2348
chr1:6053816-6054016 0.03571
chr1:6054853-6055053 0.02459
chr1:6062320-6062520 0.005682
chr1:6063913-6064113 0.108
chr1:6065418-6065618 0.4886
chr1:6067534-6067734 0.3557
chr1:6073198-6073398 0.01
chr1:6086234-6086434 0.1685
chr1:6087811-6088011 0.5
chr1:6088259-6088459 0.3608
chr1:6097584-6097784 0.03608
chr1:6112605-6112805 0.4639
chr1:6187862-6188062 0.4015
chr1:6208828-6209028 0.007576
chr1:6259632-6259832 0.09659
chr1:6265305-6265505 0.459
chr1:6266012-6266212 0.4959
chr1:6295990-6296190 0.07273
chr1:6305188-6305388 0.4794
chr1:6306795-6306995 0.25
chr1:6320108-6320308 0.125
chr1:6377136-6377336 0.4148
chr1:6403588-6403788 0.1495
chr1:6408217-6408417 0.4817
chr1:6408730-6408930 0.005155
chr1:6419019-6419219 0.05682
chr1:6419846-6420046 0.3523
chr1:6425229-6425429 0.1721
chr1:6453376-6453576 0.01685
chr1:6453884-6454084 0.1289
chr1:6464792-6464992 0.2079
chr1:6474526-6474726 0.04918
chr1:6483663-6483863 0.1082
chr1:6498162-6498362 0.2474
chr1:6500430-6500630 0.1648
chr1:6519922-6520122 0.1429
chr1:6520485-6520685 0.07143
chr1:6523820-6524020 0.02273
chr1:6525572-6525772 0.1639
chr1:6526344-6526544 0.4268
chr1:6535620-6535820 0.008333
chr1:6546602-6546802 0.3361
chr1:6550004-6550204 0.08523
chr1:6550539-6550739 -1
chr1:6550945-6551145 0.02062
chr1:6553416-6553616 0.01639
chr1:6557688-6557888 0.0303
chr1:6605589-6605789 0.05155
chr1:6605938-6606138 0.1136
chr1:6614528-6614728 0.4508
chr1:6639897-6640097 0.2803
chr1:6659834-6660034 0.44
chr1:6661212-6661412 0.005682
chr1:6662896-6663096 0.4072
chr1:6663463-6663663 0.3929
chr1:6673558-6673758 0.06557
chr1:6685050-6685250 -1
chr1:6685926-6686126 0.1071
chr1:6706651-6706851 0.015
chr1:6761806-6762006 0.01136
chr1:6780144-6780344 0.1148
chr1:6787612-6787812 0.02062
chr1:6802176-6802376 0.5
chr1:6803494-6803694 0.06818
chr1:6805297-6805497 0.01136
chr1:6844050-6844250 0.01818
chr1:6845147-6845347 0.07377
chr1:6849130-6849330 0.04639
chr1:6854322-6854522 0.01705
chr1:6866602-6866802 0.025
chr1:6932954-6933154 0.008333
chr1:6949998-6950198 0.03093
chr1:7022708-7022908 0.1031
chr1:7023496-7023696 0.03
chr1:7130496-7130696 0.2526
chr1:7135466-7135666 0
chr1:7278352-7278552 0.09278
chr1:7587244-7587444 0.01639
chr1:7599858-7600058 -1
chr1:7609484-7609684 0.19
chr1:7707350-7707550 0.01136
chr1:7727726-7727926 0.4946
chr1:7729609-7729809 0.07732
chr1:7764598-7764798 0.3918
chr1:7766040-7766240 0.09836
chr1:7807764-7807964 0.4719
chr1:7808805-7809005 0.0303
chr1:7812932-7813132 0.07303
chr1:7830751-7830951 0.03763
chr1:7831122-7831322 0.09016
chr1:7842150-7842350 0.03093
chr1:7843994-7844194 -1
chr1:7868442-7868642 -1
chr1:7902666-7902866 0.07216
chr1:7962888-7963088 0.4831
chr1:7973318-7973518 0.4825
chr1:7975990-7976190 0.01613
chr1:7989803-7990003 0.005155
chr1:7990976-7991176 0.08333
chr1:7991525-7991725 0.0567
chr1:8000884-8001084 0.02273
chr1:8009209-8009409 0.01639
chr1:8014022-8014222 0.01136
chr1:8014841-8015041 0.03279
chr1:8016522-8016722 -1
chr1:8016771-8016971 0.2423
chr1:8021564-8021764 0.4278
chr1:8022114-8022314 0.449
chr1:8042448-8042648 0.1031
chr1:8075107-8075307 -1
chr1:8085069-8085269 0.01031
chr1:8086333-8086533 0.4541
chr1:8091418-8091618 0.005
chr1:8150320-8150520 -1
chr1:8156815-8157015 0.0102
chr1:8157538-8157738 -1
chr1:8173378-8173578 0.4831
chr1:8180930-8181130 0.4775
chr1:8209742-8209942 0.01818
chr1:8211548-8211748 0.02688
chr1:8212750-8212950 0.4918
chr1:8227400-8227600 0.008333
chr1:8229854-8230054 0.05738
chr1:8242549-8242749 0.267
chr1:8343440-8343640 0.01136
chr1:8374413-8374613 -1
chr1:8378014-8378214 0.05114
chr1:8409101-8409301 0.4724
chr1:8443101-8443301 0.07955
chr1:8450074-8450274 0.05114
chr1:8455708-8455908 0.3571
chr1:8457188-8457388 -1
chr1:8467854-8468054 0.05114
chr1:8469124-8469324 0.371
chr1:8481125-8481325 0.02459
chr1:8482830-8483030 0
chr1:8484660-8484860 0.4636
chr1:8487683-8487883 -1
chr1:8490614-8490814 0.025
chr1:8521528-8521728 0.02273
chr1:8523248-8523448 0.005618
chr1:8532778-8532978 0.06818
chr1:8537490-8537690 0.01136
chr1:8570400-8570600 0.3712
chr1:8571560-8571760 0.1818
chr1:8576956-8577156 0.01031
chr1:8577304-8577504 0.005618
chr1:8583778-8583978 0.07143
chr1:8584754-8584954 0.005682
chr1:8585652-8585852 0.1061
chr1:8585937-8586137 0.03571
chr1:8586451-8586651 0.3571
chr1:8593322-8593522 0.0102
chr1:8600656-8600856 0.02727
chr1:8605172-8605372 0.01546
chr1:8620766-8620966 0.02151
chr1:8621212-8621412 0.007576
chr1:8627236-8627436 0.01639
chr1:8662640-8662840 0.1173
chr1:8662973-8663173 0.2857
chr1:8664246-8664446 0.05114
chr1:8689514-8689714 0.125
chr1:8689926-8690126 0.08523
chr1:8692240-8692440 0.1875
chr1:8707778-8707978 0.005618
chr1:8709168-8709368 0.3929
chr1:8711358-8711558 0.2857
chr1:8721755-8721955 0.08523
chr1:8724200-8724400 0.04124
chr1:8726020-8726220 0.01136
chr1:8726852-8727052 0.123
chr1:8729647-8729847 0.02062
chr1:8730066-8730266 0.08523
chr1:8731427-8731627 0.0567
chr1:8741363-8741563 0.4837
chr1:8742052-8742252 0.07955
chr1:8761483-8761683 0.03093
chr1:8762260-8762460 0.4817
chr1:8763457-8763657 -1
chr1:8763728-8763928 0.005618
chr1:8772244-8772444 -1
chr1:8772870-8773070 0.01031
chr1:8786643-8786843 -1
chr1:8812553-8812753 0.01031
chr1:8838041-8838241 0.03571
chr1:8873231-8873431 0.07216
chr1:8876344-8876544 0.3571
chr1:8876813-8877013 -1
chr1:8877715-8877915 0.1193
chr1:8878213-8878413 0.04124
chr1:8889698-8889898 0.01546
chr1:8909002-8909202 0.2857
chr1:8918358-8918558 0.01705
chr1:8919567-8919767 0.008333
chr1:8922576-8922776 0.01765
chr1:8933726-8933926 0.04545
chr1:8935401-8935601 0.01685
chr1:8935662-8935862 0.03788
chr1:8936482-8936682 0.1066
chr1:8936798-8936998 0.3115
chr1:8937952-8938152 0.3239
chr1:8938718-8938918 0.008197
chr1:8940157-8940357 0.1393
chr1:8960040-8960240 0.4773
chr1:8978234-8978434 0.5
chr1:8980846-8981046 0.09016
chr1:8986872-8987072 0.06818
chr1:8999818-9000018 0.4919
chr1:9001992-9002192 0.1237
chr1:9006616-9006816 0.1392
chr1:9007366-9007566 0.3939
chr1:9023131-9023331 0.02
chr1:9029630-9029830 0.49
chr1:9030323-9030523 0.4167
chr1:9031156-9031356 0.134
chr1:9043802-9044002 0.008197
chr1:9046914-9047114 0.03333
chr1:9048093-9048293 0.5
chr1:9049803-9050003 0.05455
chr1:9065230-9065430 0.3427
chr1:9138230-9138430 0.04098
chr1:9161706-9161906 0.3146
chr1:9170933-9171133 0.49
chr1:9172088-9172288 0.01
chr1:9182294-9182494 0.01546
chr1:9189507-9189707 0.2
chr1:9202354-9202554 0.01546
chr1:9222998-9223198 0.235
chr1:9224069-9224269 0.4888
chr1:9241563-9241763 0.02273
chr1:9242257-9242457 0.02062
chr1:9256581-9256781 0.01818
chr1:9263686-9263886 0.4839
chr1:9294255-9294455 0.02062
chr1:9294538-9294738 0.2045
chr1:9294890-9295090 0.4983
chr1:9299927-9300127 0.475
chr1:9304729-9304929 0.3561
chr1:9327266-9327466 0.3871
chr1:9335700-9335900 0.4643
chr1:9340600-9340800 0.5
chr1:9342616-9342816 -1
chr1:9344248-9344448 0.4588
chr1:9346700-9346900 0.134
chr1:9349136-9349336 0.3371
chr1:9352860-9353060 -1
chr1:9353862-9354062 0.2577
chr1:9354554-9354754 0.3636
chr1:9355094-9355294 -1
chr1:9375476-9375676 0.4839
chr1:9450057-9450257 0.01667
chr1:9460552-9460752 0.4545
chr1:9470896-9471096 0.4924
chr1:9473228-9473428 0.025
chr1:9473667-9473867 0.01136
chr1:9477914-9478114 0.1193
chr1:9481036-9481236 0.03636
chr1:9486444-9486644 0.5
chr1:9488966-9489166 0.28
chr1:9515910-9516110 0.2898
chr1:9551176-9551376 0.3939
chr1:9555380-9555580 0.2938
chr1:9599288-9599488 0.07216
chr1:9599898-9600098 0.02353
chr1:9600281-9600481 0.4943
chr1:9602607-9602807 0.02841
chr1:9619732-9619932 -1
chr1:9621582-9621782 -1
chr1:9648669-9648869 -1
chr1:9649562-9649762 0.02841
chr1:9675742-9675942 0.01546
chr1:9687142-9687342 0.25
chr1:9688385-9688585 0.3361
chr1:9689179-9689379 0.09016
chr1:9689820-9690020 0.07377
chr1:9690833-9691033 0.05114
chr1:9704082-9704282 0.2614
chr1:9711620-9711820 0.5
chr1:9712520-9712720 -1
chr1:9713202-9713402 0.4946
chr1:9713656-9713856 0.08523
chr1:9714126-9714326 0.4716
chr1:9714513-9714713 -1
chr1:9715250-9715450 0.4797
chr1:9747672-9747872 0.1083
chr1:9749246-9749446 -1
chr1:9751226-9751426 0.005
chr1:9762356-9762556 -1
chr1:9764976-9765176 0.02727
chr1:9774364-9774564 0.0625
chr1:9775627-9775827 0.007576
chr1:9776241-9776441 0.418
chr1:9777703-9777903 -1
chr1:9779235-9779435 0.2955
chr1:9781925-9782125 0.01546
chr1:9785160-9785360 0.1591
chr1:9788858-9789058 -1
chr1:9844679-9844879 0.05303
chr1:9847800-9848000 0.05618
chr1:9860196-9860396 -1
chr1:9883932-9884132 0.4536
chr1:9884532-9884732 0.01685
chr1:9885514-9885714 0.0625
chr1:9885782-9885982 -1
chr1:9910234-9910434 0.5
chr1:9927616-9927816 0.03977
chr1:9934978-9935178 0.1761
chr1:9963958-9964158 0.1875
chr1:9969502-9969702 -1
chr1:9970558-9970758 0.02062
chr1:10002526-10002726 0.07732
chr1:10003397-10003597 0.2784
chr1:10010475-10010675 0.02688
chr1:10092830-10093030 0.03608
chr1:10134538-10134738 0.005155
chr1:10229090-10229290 0.4736
chr1:10230404-10230604 0.4794
chr1:10242763-10242963 0.01
chr1:10248386-10248586 0.03977
chr1:10270386-10270586 0.4919
chr1:10276203-10276403 0.08763
chr1:10278302-10278502 0.1071
chr1:10302972-10303172 0.008197
chr1:10311876-10312076 0.38
chr1:10313896-10314096 0.0567
chr1:10343590-10343790 0.03636
chr1:10368068-10368268 0.148
chr1:10384788-10384988 0.008333
chr1:10398230-10398430 0.005882
chr1:10420201-10420401 0.01685
chr1:10437502-10437702 0.008197
chr1:10448200-10448400 0.4847
chr1:10458328-10458528 0.4946
chr1:10458872-10459072 0.07377
chr1:10459355-10459555 0.09794
chr1:10475398-10475598 0.025
chr1:10488175-10488375 0.4948
chr1:10490372-10490572 0.2727
chr1:10490671-10490871 0.5
chr1:10491016-10491216 0.2614
chr1:10532597-10532797 0.005682
chr1:10534847-10535047 0.01031
chr1:10554812-10555012 0.008197
chr1:10555274-10555474 0.03371
chr1:10556091-10556291 0.4917
chr1:10558435-10558635 0.03763
chr1:10562324-10562524 0.01546
chr1:10567560-10567760 0.4894
chr1:10571042-10571242 0.03409
chr1:10574540-10574740 0.2022
chr1:10585332-10585532 0.199
chr1:10599501-10599701 0.3711
chr1:10604395-10604595 0.3934
chr1:10752520-10752720 0.3351
chr1:10753557-10753757 0.5
chr1:10754342-10754542 0.04545
chr1:10754776-10754976 -1
chr1:10816027-10816227 0.09091
chr1:10927222-10927422 -1
chr1:10970017-10970217 0.4897
chr1:10978040-10978240 0.4672
chr1:10992279-10992479 0.05155
chr1:11000210-11000410 0.5
chr1:11002147-11002347 0.2386
chr1:11021144-11021344 0.0102
chr1:11025920-11026120 0.01705
chr1:11072465-11072665 0.1129
chr1:11073276-11073476 0.2273
chr1:11097753-11097953 0.2887
chr1:11120076-11120276 0.2216
chr1:11120950-11121150 0.009091
chr1:11123085-11123285 0.02247
chr1:11159333-11159533 -1
chr1:11159854-11160054 0.2443
chr1:11287532-11287732 0.1364
chr1:11301849-11302049 0.1071
chr1:11322630-11322830 0.005682
chr1:11332672-11332872 0.0102
chr1:11333172-11333372 -1
chr1:11341109-11341309 0.03093
chr1:11355065-11355265 0.01765
chr1:11356012-11356212 -1
chr1:11397634-11397834 0.1031
chr1:11443684-11443884 0.1311
chr1:11467452-11467652 0.03636
chr1:11538843-11539043 0.108
chr1:11540248-11540448 0.06818
chr1:11610830-11611030 0.5
chr1:11702576-11702776 0.2022
chr1:11705836-11706036 0.03
chr1:11710516-11710716 0.4794
chr1:11724157-11724357 0.1136
chr1:11724695-11724895 0.3068
chr1:11741228-11741428 0.2903
chr1:11753192-11753392 0.07303
chr1:11779444-11779644 0.427
chr1:11779898-11780098 0.1136
chr1:11790484-11790684 0.3202
chr1:11796005-11796205 0.04918
chr1:11796770-11796970 0.3091
chr1:11800950-11801150 0.3258
chr1:11809248-11809448 0.4948
chr1:11863565-11863765 0.03933
chr1:11864770-11864970 0.05155
chr1:11866085-11866285 0.05294
chr1:11898840-11899040 0.3807
chr1:11905766-11905966 0.1075
chr1:11919449-11919649 -1
chr1:11954040-11954240 0.005882
chr1:11965704-11965904 0.09677
chr1:11968300-11968500 0.4972
chr1:11969716-11969916 0.4944
chr1:11986422-11986622 0.5
chr1:11994570-11994770 0.2386
chr1:12033076-12033276 0.4924
chr1:12040288-12040488 0.4742
chr1:12061724-12061924 0.005618
chr1:12065004-12065204 0.1443
chr1:12065766-12065966 0.1443
chr1:12070920-12071120 0.1557
chr1:12072818-12073018 0.01639
chr1:12073626-12073826 0.4918
chr1:12074314-12074514 0.04098
chr1:12076602-12076802 -1
chr1:12079327-12079527 0.08247
chr1:12082618-12082818 0.01031
chr1:12099290-12099490 0.1455
chr1:12100602-12100802 0.3608
chr1:12104755-12104955 0.008197
chr1:12107407-12107607 0.03977
chr1:12112144-12112344 0.008197
chr1:12116548-12116748 -1
chr1:12120057-12120257 -1
chr1:12123262-12123462 0.03608
chr1:12126022-12126222 0.01818
chr1:12128031-12128231 -1
chr1:12128736-12128936 0.008197
chr1:12130006-12130206 0.4897
chr1:12139723-12139923 0.01031
chr1:12147956-12148156 0.04545
chr1:12148759-12148959 0.03333
chr1:12162831-12163031 0.3788
chr1:12173854-12174054 0.1023
chr1:12178746-12178946 0.142
chr1:12185001-12185201 0.267
chr1:12187571-12187771 0.4433
chr1:12193109-12193309 0.04545
chr1:12203874-12204074 0.3352
chr1:12207177-12207377 0.005155
chr1:12209318-12209518 0.2159
chr1:12210298-12210498 0.005102
chr1:12210658-12210858 0.498
chr1:12212215-12212415 0.5
chr1:12213351-12213551 0.1288
chr1:12217434-12217634 0.05114
chr1:12217987-12218187 -1
chr1:12218964-12219164 0.2049
chr1:12219973-12220173 0.01613
chr1:12221940-12222140 0.01546
chr1:12223411-12223611 0.4541
chr1:12226905-12227105 0.1443
chr1:12227842-12228042 0.1721
chr1:12228237-12228437 0.01124
chr1:12229003-12229203 0.1639
chr1:12230348-12230548 0.1721
chr1:12231682-12231882 0.01031
chr1:12233874-12234074 0.03093
chr1:12236805-12237005 0.005618
chr1:12237570-12237770 0.1443
chr1:12238072-12238272 0.03409
chr1:12239188-12239388 -1
chr1:12264267-12264467 0.1429
chr1:12268961-12269161 0.007576
chr1:12269280-12269480 0.1856
chr1:12270701-12270901 0.005155
chr1:12289926-12290126 0.1742
chr1:12326297-12326497 -1
chr1:12332206-12332406 -1
chr1:12356782-12356982 -1
chr1:12374468-12374668 0.01031
chr1:12405548-12405748 0.03608
chr1:12405991-12406191 0.4426
chr1:12419916-12420116 -1
chr1:12445183-12445383 0.03571
chr1:12446242-12446442 0.01818
chr1:12467536-12467736 0.2062
chr1:12477620-12477820 0.06557
chr1:12494393-12494593 -1
chr1:12495838-12496038 0.4756
chr1:12498627-12498827 0.01136
chr1:12509572-12509772 0.02841
chr1:12510436-12510636 0.1083
chr1:12513510-12513710 0.03
chr1:12533279-12533479 0.1364
chr1:12535904-12536104 0.03226
chr1:12538698-12538898 0.2062
chr1:12540878-12541078 0.03571
chr1:12570788-12570988 0.03093
chr1:12661384-12661584 0.4286
chr1:12664413-12664613 0.1289
chr1:12678292-12678492 -1
chr1:12678973-12679173 0.01
chr1:12679921-12680121 0.1136
chr1:12680499-12680699 0.2416
chr1:12719083-12719283 0.08427
chr1:12805951-12806151 0.02809
chr1:13992283-13992483 0.2955
chr1:14026284-14026484 0.005102
chr1:14026587-14026787 0.04918
chr1:14027240-14027440 0.1071
chr1:14027948-14028148 0.04918
chr1:14029353-14029553 0.03333
chr1:14052451-14052651 0.02841
chr1:14057450-14057650 0.02809
chr1:14059560-14059760 -1
chr1:14063992-14064192 0.3167
chr1:14075744-14075944 0.03571
chr1:14286968-14287168 0.005155
chr1:15295666-15295866 0.5
chr1:15364774-15364974 0.4286
chr1:15373108-15373308 0.2629
chr1:15426941-15427141 0.4773
chr1:15438828-15439028 0.4924
chr1:15455092-15455292 0.4
chr1:15483039-15483239 0.4716
chr1:15558256-15558456 0.3529
chr1:15575706-15575906 0.4471
chr1:15579482-15579682 0.4021
chr1:15599100-15599300 0.4824
chr1:15623616-15623816 0.07732
chr1:15631312-15631512 0.4536
chr1:15650127-15650327 0.05738
chr1:15666988-15667188 0.02273
chr1:15668608-15668808 0.3871
chr1:15672462-15672662 0.01136
chr1:15673770-15673970 0.05682
chr1:15679048-15679248 0.1148
chr1:15735878-15736078 0.2955
chr1:15736283-15736483 -1
chr1:15738227-15738427 0.03571
chr1:15738742-15738942 0.02062
chr1:15744098-15744298 0.4845
chr1:15757694-15757894 0.02459
chr1:15817654-15817854 0.02727
chr1:15827985-15828185 0.03093
chr1:15841609-15841809 0.5
chr1:15850283-15850483 0.5
chr1:15851444-15851644 0.1966
chr1:15853087-15853287 0.4438
chr1:15904324-15904524 0.07386
chr1:15905690-15905890 0.01546
chr1:15911049-15911249 0.4836
chr1:15921697-15921897 0.4485
chr1:15930046-15930246 0.1311
chr1:15943768-15943968 -1
chr1:15944742-15944942 0.08602
chr1:15946730-15946930 0.4691
chr1:16010690-16010890 -1
chr1:16011582-16011782 0.008333
chr1:16023498-16023698 0.2113
chr1:16023898-16024098 0.03571
chr1:16067887-16068087 0.2273
chr1:16118572-16118772 0.06061
chr1:16142100-16142300 0.05
chr1:16143268-16143468 -1
chr1:16159878-16160078 0.04124
chr1:16160122-16160322 0.02841
chr1:16160806-16161006 0.02841
chr1:16162382-16162582 0.4432
chr1:16163601-16163801 0.04639
chr1:16173973-16174173 0.07143
chr1:16175118-16175318 0.4847
chr1:16175858-16176058 -1
chr1:16176382-16176582 0.01546
chr1:16219757-16219957 0.0102
chr1:16242593-16242793 0.2865
chr1:16245898-16246098 0.2143
chr1:16276205-16276405 0.03977
chr1:16290687-16290887 0.008197
chr1:16291827-16292027 -1
chr1:16292790-16292990 0.1
chr1:16301961-16302161 0.1429
chr1:16302546-16302746 0.08427
chr1:16333656-16333856 0.009091
chr1:16335500-16335700 0.4318
chr1:16359385-16359585 0.1066
chr1:16382634-16382834 0.475
chr1:16396794-16396994 0.4773
chr1:16405561-16405761 0.5
chr1:16408910-16409110 0.2526
chr1:16484612-16484812 -1
chr1:16488605-16488805 0.4286
chr1:16488898-16489098 0.08
chr1:16495245-16495445 -1
chr1:16514366-16514566 0.4381
chr1:16533104-16533304 0.4394
chr1:16533432-16533632 -1
chr1:16542756-16542956 0.4426
chr1:16543918-16544118 -1
chr1:16562732-16562932 -1
chr1:16562993-16563193 0.03608
chr1:16563641-16563841 -1
chr1:16564526-16564726 0.1534
chr1:16570965-16571165 0.1959
chr1:16678914-16679114 0.4536
chr1:16689931-16690131 0.2857
chr1:16693492-16693692 0.02841
chr1:16698386-16698586 -1
chr1:16713832-16714032 0.1959
chr1:16747332-16747532 0.2938
chr1:16767080-16767280 0.01124
chr1:16767883-16768083 0.06818
chr1:16768880-16769080 0.03093
chr1:16825634-16825834 0.02577
chr1:16840200-16840400 -1
chr1:16840455-16840655 0.07143
chr1:16840687-16840887 0.4785
chr1:16939030-16939230 0.06818
chr1:16939914-16940114 -1
chr1:16940262-16940462 -1
chr1:16947579-16947779 -1
chr1:16971059-16971259 -1
chr1:17004646-17004846 0.4917
chr1:17036333-17036533 -1
chr1:17053924-17054124 -1
chr1:17216030-17216230 0.4773
chr1:17222178-17222378 0.4624
chr1:17222628-17222828 0.3608
chr1:17222970-17223170 -1
chr1:17223214-17223414 0.0303
chr1:17230268-17230468 -1
chr1:17231398-17231598 0.01546
chr1:17240352-17240552 0.4897
chr1:17278255-17278455 -1
chr1:17287180-17287380 0.1959
chr1:17338428-17338628 0.5
chr1:17372662-17372862 0.005102
chr1:17372942-17373142 0.01136
chr1:17380556-17380756 0.01531
chr1:17386196-17386396 0.07732
chr1:17401986-17402186 0.485
chr1:17445938-17446138 -1
chr1:17452320-17452520 0.005
chr1:17508294-17508494 0.4602
chr1:17528304-17528504 0.04639
chr1:17539298-17539498 0.118
chr1:17563594-17563794 0.06701
chr1:17719778-17719978 0.5
chr1:17746474-17746674 0.0914
chr1:17763980-17764180 0.1364
chr1:17764969-17765169 0.07143
chr1:17766134-17766334 0.01136
chr1:17766486-17766686 0.009091
chr1:17767858-17768058 0.0303
chr1:17820836-17821036 0.135
chr1:17828899-17829099 0.01667
chr1:17988162-17988362 0.01031
chr1:18427048-18427248 0.3454
chr1:18924086-18924286 0.3925
chr1:18979868-18980068 0.4529
chr1:19007918-19008118 0.05155
chr1:19147302-19147502 0.09
chr1:19201771-19201971 0.3571
chr1:19210700-19210900 0.4918
chr1:19226790-19226990 0.01818
chr1:19229243-19229443 0.06667
chr1:19233567-19233767 0.2841
chr1:19239593-19239793 0.04545
chr1:19253200-19253400 0.1429
chr1:19254288-19254488 0.01685
chr1:19261134-19261334 0.4917
chr1:19275000-19275200 0.4946
chr1:19276030-19276230 0.4886
chr1:19277240-19277440 0.4716
chr1:19278056-19278256 0.01546
chr1:19278592-19278792 0.05114
chr1:19280671-19280871 0.005682
chr1:19281702-19281902 0.0567
chr1:19282144-19282344 0.01705
chr1:19282512-19282712 -1
chr1:19283257-19283457 0.2784
chr1:19284555-19284755 0.4773
chr1:19299132-19299332 0.5
chr1:19329962-19330162 -1
chr1:19337628-19337828 0.4751
chr1:19399074-19399274 0.4694
chr1:19401023-19401223 0.009091
chr1:19440188-19440388 0.1875
chr1:19450484-19450684 0.3299
chr1:19506439-19506639 0.09836
chr1:19531940-19532140 0.05155
chr1:19535726-19535926 -1
chr1:19536210-19536410 0.02353
chr1:19536768-19536968 0.02577
chr1:19567820-19568020 0.4091
chr1:19577964-19578164 0.4318
chr1:19615237-19615437 0.1429
chr1:19638546-19638746 0.1429
chr1:19668060-19668260 0.2474
chr1:19686623-19686823 0.01031
chr1:19717573-19717773 -1
chr1:19766378-19766578 0.3441
chr1:19781142-19781342 0.3387
chr1:19786214-19786414 0.005618
chr1:19789782-19789982 0.1392
chr1:19794978-19795178 0.03977
chr1:19795942-19796142 0.5
chr1:19803492-19803692 0.3068
chr1:19803898-19804098 0.015
chr1:19804416-19804616 0.01705
chr1:19809870-19810070 0.05
chr1:19810856-19811056 0.008197
chr1:19811988-19812188 -1
chr1:19814320-19814520 0.07732
chr1:19822403-19822603 0.01685
chr1:19885548-19885748 0.04918
chr1:19908861-19909061 0.4773
chr1:19923329-19923529 0.4886
chr1:19924107-19924307 0.04918
chr1:19926795-19926995 0.1353
chr1:19932562-19932762 0.175
chr1:19933384-19933584 0.04592
chr1:19970628-19970828 0.4602
chr1:19971322-19971522 0.02841
chr1:19974211-19974411 0.3652
chr1:19977740-19977940 0.01765
chr1:19980248-19980448 0.08427
chr1:19986356-19986556 0.02577
chr1:19988322-19988522 0.07386
chr1:20002997-20003197 0.005155
chr1:20014708-20014908 0.4818
chr1:20015046-20015246 0.309
chr1:20031099-20031299 0.4949
chr1:20037526-20037726 0.04639
chr1:20042186-20042386 0.01546
chr1:20126062-20126262 0.005618
chr1:20126814-20127014 0.06061
chr1:20208690-20208890 0.3258
chr1:20209506-20209706 0.08247
chr1:20244586-20244786 0.185
chr1:20301406-20301606 0.005155
chr1:20385083-20385283 -1
chr1:20427467-20427667 0.4944
chr1:20429486-20429686 0.108
chr1:20478834-20479034 0.09794
chr1:20492014-20492214 0.4845
chr1:20498053-20498253 0.4945
chr1:20511859-20512059 0.01031
chr1:20512471-20512671 0.03093
chr1:20512958-20513158 0.455
chr1:20513754-20513954 -1
chr1:20521744-20521944 0.02273
chr1:20539393-20539593 0.495
chr1:20559957-20560157 0.4318
chr1:20575588-20575788 0.5
chr1:20577150-20577350 0.02688
chr1:20648644-20648844 0.4794
chr1:20649650-20649850 0.4727
chr1:20686033-20686233 0.5
chr1:20703486-20703686 0.09794
chr1:20812703-20812903 -1
chr1:20820398-20820598 0.01639
chr1:20834145-20834345 0.08523
chr1:20834598-20834798 0.2143
chr1:20848912-20849112 0.4278
chr1:20901818-20902018 0.475
chr1:20959778-20959978 -1
chr1:20960548-20960748 0.005618
chr1:20961007-20961207 0.03093
chr1:20966706-20966906 0.4124
chr1:20985108-20985308 0.005682
chr1:20987914-20988114 0.01546
chr1:20993361-20993561 0.03608
chr1:21005264-21005464 0.125
chr1:21023358-21023558 0.03279
chr1:21044492-21044692 0.4727
chr1:21059660-21059860 0.4194
chr1:21112008-21112208 0.07143
chr1:21112691-21112891 0.04639
chr1:21113216-21113416 0.03409
chr1:21113979-21114179 0.04639
chr1:21258496-21258696 0.03371
chr1:21258878-21259078 0.005376
chr1:21259316-21259516 0.1023
chr1:21318873-21319073 0.03608
chr1:21348870-21349070 0.045
chr1:21501935-21502135 0.2614
chr1:21503332-21503532 0.01639
chr1:21521709-21521909 0.01031
chr1:21543472-21543672 0.09794
chr1:21558510-21558710 0.03093
chr1:21581798-21581998 0.371
chr1:21584858-21585058 0.4388
chr1:21596834-21597034 -1
chr1:21606600-21606800 0.5
chr1:21616304-21616504 0.358
chr1:21617170-21617370 0.485
chr1:21619592-21619792 0.06701
chr1:21620990-21621190 0.1648
chr1:21651402-21651602 0.4433
chr1:21656064-21656264 0.4485
chr1:21660728-21660928 0.5
chr1:21661286-21661486 0.0625
chr1:21670059-21670259 0.4261
chr1:21671994-21672194 0.489
chr1:21672398-21672598 0.01639
chr1:21695084-21695284 -1
chr1:21710374-21710574 0.03571
chr1:21716374-21716574 0.0625
chr1:21766428-21766628 0.5
chr1:21815274-21815474 0.1186
chr1:21835582-21835782 0.0625
chr1:21861366-21861566 0.02247
chr1:21934384-21934584 0.08197
chr1:21985728-21985928 -1
chr1:22026695-22026895 0.1075
chr1:22029916-22030116 0.007576
chr1:22094860-22095060 0.02577
chr1:22100153-22100353 0.02151
chr1:22106338-22106538 0.02459
chr1:22108825-22109025 0.05303
chr1:22109609-22109809 0.1582
chr1:22110026-22110226 0.06818
chr1:22118090-22118290 0.4659
chr1:22264184-22264384 -1
chr1:22282524-22282724 0.4943
chr1:22283823-22284023 0.4545
chr1:22290528-22290728 0.4697
chr1:22345598-22345798 0.495
chr1:22349438-22349638 0.4947
chr1:22350942-22351142 0.06818
chr1:22352312-22352512 0.2909
chr1:22358060-22358260 0.005155
chr1:22366394-22366594 0.1082
chr1:22371650-22371850 0.23
chr1:22373524-22373724 0.2623
chr1:22379026-22379226 0.4031
chr1:22380036-22380236 0.08602
chr1:22380500-22380700 0.05682
chr1:22381046-22381246 0.005618
chr1:22383499-22383699 0.08163
chr1:22402098-22402298 0.1477
chr1:22416367-22416567 0.005155
chr1:22431470-22431670 0.08247
chr1:22432222-22432422 0.3265
chr1:22725510-22725710 0.02727
chr1:22743144-22743344 0.2443
chr1:22755209-22755409 0.01515
chr1:22778295-22778495 0.5
chr1:22778830-22779030 0.4918
chr1:22779099-22779299 0.1134
chr1:22968582-22968782 0.0625
chr1:23031040-23031240 0.1307
chr1:23080705-23080905 0.01639
chr1:23211694-23211894 0.4807
chr1:23290798-23290998 0.015
chr1:23303024-23303224 0.035
chr1:23345766-23345966 -1
chr1:23346690-23346890 0.03977
chr1:23372297-23372497 0.005102
chr1:23425306-23425506 -1
chr1:23426852-23427052 0.03093
chr1:23429956-23430156 0.005102
chr1:23440889-23441089 0.05056
chr1:23445434-23445634 0.3636
chr1:23445848-23446048 0.1031
chr1:23474666-23474866 0.29
chr1:23494922-23495122 0.07143
chr1:23495274-23495474 0.3485
chr1:23505634-23505834 0.07732
chr1:23511260-23511460 0.4797
chr1:23668886-23669086 0.04098
chr1:23669769-23669969 0.4924
chr1:23670819-23671019 0.02459
chr1:23694836-23695036 -1
chr1:23695319-23695519 0.04098
chr1:23696384-23696584 -1
chr1:23730521-23730721 0.1082
chr1:23748882-23749082 0.06818
chr1:23751676-23751876 0.05155
chr1:23778548-23778748 0.01818
chr1:23811082-23811282 0.3814
chr1:23823670-23823870 0.3011
chr1:23849219-23849419 0.4924
chr1:23851377-23851577 -1
chr1:23852344-23852544 0.005155
chr1:23854730-23854930 0.225
chr1:23857076-23857276 0.005155
chr1:23857793-23857993 0.02577
chr1:23859862-23860062 0.1071
chr1:23866388-23866588 -1
chr1:23871286-23871486 0.01613
chr1:23880992-23881192 0.2472
chr1:23881330-23881530 -1
chr1:23883907-23884107 0.05114
chr1:23885306-23885506 0.3172
chr1:23886030-23886230 0.4831
chr1:23903906-23904106 0.005155
chr1:23918786-23918986 0.01639
chr1:23922228-23922428 0.04545
chr1:23927707-23927907 -1
chr1:23928692-23928892 0.1031
chr1:23933731-23933931 0.02062
chr1:23938596-23938796 0.01667
chr1:23939707-23939907 -1
chr1:23940280-23940480 0.02459
chr1:23943818-23944018 0.5
chr1:23946206-23946406 -1
chr1:23946648-23946848 0.02577
chr1:23953730-23953930 0.007576
chr1:23961532-23961732 -1
chr1:23963958-23964158 0.05114
chr1:23991779-23991979 0.4944
chr1:24018148-24018348 0.4588
chr1:24018624-24018824 0.01818
chr1:24046806-24047006 -1
chr1:24047107-24047307 0.005155
chr1:24063349-24063549 0.1598
chr1:24069829-24070029 -1
chr1:24072103-24072303 0.01031
chr1:24098714-24098914 0.01176
chr1:24104712-24104912 0.5
chr1:24111426-24111626 0.06701
chr1:24117460-24117660 0.04098
chr1:24127260-24127460 -1
chr1:24136298-24136498 0.07732
chr1:24137344-24137544 0.04124
chr1:24151863-24152063 0.5
chr1:24152408-24152608 -1
chr1:24165098-24165298 0.5
chr1:24194794-24194994 0.2732
chr1:24223054-24223254 0.366
chr1:24224281-24224481 0.01546
chr1:24225629-24225829 0.08197
chr1:24231218-24231418 -1
chr1:24235360-24235560 0.04124
chr1:24237433-24237633 0.3125
chr1:24239836-24240036 0.03371
chr1:24243397-24243597 0.392
chr1:24397487-24397687 0.08763
chr1:24439085-24439285 0.04124
chr1:24477024-24477224 0.01705
chr1:24513720-24513920 0.355
chr1:24516678-24516878 0.4917
chr1:24518478-24518678 0.268
chr1:24525892-24526092 0.4607
chr1:24528457-24528657 0.01667
chr1:24577084-24577284 0.03571
chr1:24604090-24604290 0.01639
chr1:24648269-24648469 0.03571
chr1:24648808-24649008 0.1598
chr1:24677882-24678082 0.06186
chr1:24691812-24692012 0.118
chr1:24710862-24711062 0.1023
chr1:24711744-24711944 0.1193
chr1:24712176-24712376 0.3571
chr1:24717924-24718124 0.4831
chr1:24718812-24719012 0.01685
chr1:24719837-24720037 0.4032
chr1:24740196-24740396 0.3571
chr1:24742098-24742298 0.1429
chr1:24742661-24742861 0.07216
chr1:24743408-24743608 0.1461
chr1:24802174-24802374 0.1392
chr1:24807694-24807894 0.005376
chr1:24808532-24808732 0.005682
chr1:24809946-24810146 0.5
chr1:24812878-24813078 -1
chr1:24813335-24813535 0.4677
chr1:24827857-24828057 0.07143
chr1:24828504-24828704 0.01639
chr1:24828724-24828924 0.4731
chr1:24829268-24829468 0.1534
chr1:24830048-24830248 0.4947
chr1:24830492-24830692 0.01
chr1:24830950-24831150 0.5
chr1:24831554-24831754 0.3608
chr1:24833219-24833419 0.1429
chr1:24834796-24834996 0.07377
chr1:24853758-24853958 0.01124
chr1:24861532-24861732 0.4918
chr1:24863120-24863320 0.1989
chr1:24866839-24867039 0.3011
chr1:24867583-24867783 0.4909
chr1:24913773-24913973 0.3144
chr1:24961781-24961981 0.01031
chr1:24967986-24968186 0.01031
chr1:24968336-24968536 0.1307
chr1:24969409-24969609 0.04124
chr1:25015110-25015310 0.1517
chr1:25020918-25021118 0.5
chr1:25021996-25022196 0.1941
chr1:25031842-25032042 0.01546
chr1:25035563-25035763 0.4508
chr1:25071578-25071778 0.06818
chr1:25157282-25157482 0.01176
chr1:25161498-25161698 0.4719
chr1:25174554-25174754 0.01705
chr1:25175381-25175581 0.02062
chr1:25224680-25224880 0.01705
chr1:25237681-25237881 0.1648
chr1:25246849-25247049 0.03093
chr1:25248860-25249060 -1
chr1:25250102-25250302 0.005882
chr1:25251750-25251950 0.4944
chr1:25255042-25255242 0.008197
chr1:25256822-25257022 0.04098
chr1:25258802-25259002 0.5
chr1:25273878-25274078 0.02459
chr1:25277935-25278135 0.4765
chr1:25279068-25279268 0.4765
chr1:25280588-25280788 0.06818
chr1:25281708-25281908 0.01031
chr1:25290032-25290232 0.005155
chr1:25291554-25291754 0.02273
chr1:25293234-25293434 0.5
chr1:25296502-25296702 0.5
chr1:25307445-25307645 0.005618
chr1:25308172-25308372 0.4909
chr1:25311648-25311848 0.02273
chr1:25314776-25314976 0.4485
chr1:25318166-25318366 0.01124
chr1:25319255-25319455 0.01031
chr1:25324090-25324290 0.005155
chr1:25336368-25336568 0.03608
chr1:25348936-25349136 0.4917
chr1:25349402-25349602 0.02688
chr1:25355446-25355646 0.1023
chr1:25355932-25356132 0.05682
chr1:25357352-25357552 0.2472
chr1:25358812-25359012 0.01124
chr1:25362819-25363019 0.1786
chr1:25363698-25363898 0.3814
chr1:25363922-25364122 0.108
chr1:25364274-25364474 0.4943
chr1:25422216-25422416 0.01136
chr1:25426136-25426336 0.02062
chr1:25428020-25428220 0.01546
chr1:25436201-25436401 0.0102
chr1:25475288-25475488 0.4278
chr1:25524876-25525076 0
chr1:25531490-25531690 0.008333
chr1:25558931-25559131 0.03977
chr1:25559662-25559862 0.3196
chr1:25566389-25566589 0.04639
chr1:25570962-25571162 0.05682
chr1:25572638-25572838 -1
chr1:25573012-25573212 0.03571
chr1:25573894-25574094 0.3763
chr1:25594412-25594612 0.4072
chr1:25664720-25664920 0.1237
chr1:25665713-25665913 0.3693
chr1:25682448-25682648 0.08763
chr1:25683829-25684029 0.4796
chr1:25756316-25756516 0.04639
chr1:25757086-25757286 0.118
chr1:25757530-25757730 0.03608
chr1:25758219-25758419 0.4944
chr1:25761660-25761860 0.005682
chr1:25762314-25762514 0.02062
chr1:25774098-25774298 0.01031
chr1:25793814-25794014 0.07955
chr1:25799064-25799264 -1
chr1:25800242-25800442 0.05682
chr1:25801216-25801416 0.5
chr1:25802772-25802972 0.04639
chr1:25814082-25814282 0.2629
chr1:25824054-25824254 0.01531
chr1:25830409-25830609 0.03571
chr1:25847028-25847228 0.009091
chr1:25870006-25870206 0.03571
chr1:25876258-25876458 0.1989
chr1:25876697-25876897 0.03371
chr1:25883282-25883482 0.03061
chr1:25889065-25889265 0.005155
chr1:25891886-25892086 0.4959
chr1:25893154-25893354 0.5
chr1:25899264-25899464 0.04098
chr1:25935123-25935323 -1
chr1:25942230-25942430 0.06061
chr1:25942670-25942870 0.4794
chr1:25942984-25943184 0.3636
chr1:25945524-25945724 -1
chr1:25946830-25947030 0.4794
chr1:25948446-25948646 0.025
chr1:25949148-25949348 0.007576
chr1:25950774-25950974 0.418
chr1:25958660-25958860 0.035
chr1:25960665-25960865 0.02459
chr1:25969291-25969491 0
chr1:25975446-25975646 0.1066
chr1:25983824-25984024 0.02688
chr1:25995509-25995709 0.01136
chr1:26000155-26000355 0.03571
chr1:26002594-26002794 0.01818
chr1:26003065-26003265 0.2584
chr1:26003818-26004018 0.01136
chr1:26019124-26019324 0.008197
chr1:26024348-26024548 -1
chr1:26030993-26031193 0.4262
chr1:26038142-26038342 0.05114
chr1:26057313-26057513 0.1598
chr1:26081331-26081531 0.008197
chr1:26091958-26092158 0.04082
chr1:26092952-26093152 0.2629
chr1:26097280-26097480 0.04639
chr1:26097874-26098074 0.03571
chr1:26101412-26101612 0.1392
chr1:26123447-26123647 -1
chr1:26129482-26129682 0.4892
chr1:26137440-26137640 0.142
chr1:26146374-26146574 0.4908
chr1:26147204-26147404 0.08197
chr1:26185959-26186159 0.125
chr1:26202033-26202233 -1
chr1:26221986-26222186 0.01639
chr1:26231578-26231778 0.005376
chr1:26231911-26232111 -1
chr1:26232832-26233032 0.01639
chr1:26233386-26233586 -1
chr1:26233614-26233814 0.035
chr1:26244586-26244786 0.008333
chr1:26249105-26249305 0.3239
chr1:26250019-26250219 0.3852
chr1:26297932-26298132 0.3214
chr1:26317334-26317534 0.375
chr1:26323613-26323813 0.02151
chr1:26324576-26324776 0.09016
chr1:26361897-26362097 0.2653
chr1:26362490-26362690 -1
chr1:26424270-26424470 0.125
chr1:26430332-26430532 0.4756
chr1:26431556-26431756 0.005882
chr1:26437514-26437714 -1
chr1:26438081-26438281 0.07955
chr1:26450012-26450212 0.2526
chr1:26452951-26453151 0.03608
chr1:26453796-26453996 0.01639
chr1:26465558-26465758 0.01705
chr1:26471337-26471537 0
chr1:26471684-26471884 0.4545
chr1:26493262-26493462 -1
chr1:26496242-26496442 0.4286
chr1:26518350-26518550 0.2784
chr1:26527818-26528018 0.4643
chr1:26528492-26528692 0.02273
chr1:26560394-26560594 0.4833
chr1:26561616-26561816 0.04918
chr1:26602170-26602370 0.4917
chr1:26602824-26603024 0.01136
chr1:26605506-26605706 0.04918
chr1:26606328-26606528 0.01031
chr1:26611324-26611524 0.0625
chr1:26612473-26612673 0.07303
chr1:26613970-26614170 0.0625
chr1:26615176-26615376 0.4897
chr1:26616286-26616486 0.25
chr1:26616567-26616767 -1
chr1:26633079-26633279 0.07143
chr1:26633517-26633717 0.01546
chr1:26633806-26634006 0.4897
chr1:26634144-26634344 0.4833
chr1:26634992-26635192 0.005155
chr1:26641947-26642147 0.4845
chr1:26644308-26644508 0.25
chr1:26646114-26646314 0.4897
chr1:26648074-26648274 0.25
chr1:26662935-26663135 0.1071
chr1:26685474-26685674 0.4742
chr1:26690358-26690558 0.4848
chr1:26699863-26700063 0.1989
chr1:26700109-26700309 0.4691
chr1:26701644-26701844 0.01705
chr1:26704932-26705132 0.3871
chr1:26710674-26710874 0.4833
chr1:26712162-26712362 -1
chr1:26718052-26718252 0.0102
chr1:26722830-26723030 0.3711
chr1:26735112-26735312 0.008197
chr1:26735642-26735842 0.4987
chr1:26743610-26743810 0.2706
chr1:26758670-26758870 0.483
chr1:26796876-26797076 0.447
chr1:26798554-26798754 0.125
chr1:26798816-26799016 0.2882
chr1:26799091-26799291 0.07377
chr1:26799562-26799762 -1
chr1:26826793-26826993 0.02273
chr1:26827686-26827886 0.0625
chr1:26856132-26856332 -1
chr1:26861961-26862161 0.447
chr1:26865314-26865514 0.232
chr1:26866932-26867132 0.02062
chr1:26868450-26868650 0.4083
chr1:26872122-26872322 -1
chr1:26880494-26880694 0.2273
chr1:26907434-26907634 -1
chr1:26909340-26909540 0.01818
chr1:26910694-26910894 0.4716
chr1:26924143-26924343 0.4773
chr1:26928963-26929163 0.4262
chr1:26947298-26947498 0.065
chr1:27004063-27004263 0.07143
chr1:27018910-27019110 -1
chr1:27019550-27019750 0.07865
chr1:27022054-27022254 -1
chr1:27022498-27022698 -1
chr1:27023463-27023663 -1
chr1:27024672-27024872 0.009091
chr1:27027434-27027634 0.01515
chr1:27029253-27029453 0.03571
chr1:27048257-27048457 0.005682
chr1:27050060-27050260 -1
chr1:27060590-27060790 0.1236
chr1:27065972-27066172 0.005618
chr1:27070632-27070832 0.03093
chr1:27071202-27071402 0.005155
chr1:27113014-27113214 0.007576
chr1:27113996-27114196 0.07527
chr1:27115658-27115858 -1
chr1:27116602-27116802 0.008197
chr1:27117034-27117234 0.007576
chr1:27126784-27126984 0.04118
chr1:27127075-27127275 0.008197
chr1:27136612-27136812 0.005102
chr1:27138368-27138568 0.07527
chr1:27147369-27147569 0.01639
chr1:27152775-27152975 0.02273
chr1:27153101-27153301 -1
chr1:27160110-27160310 0.02841
chr1:27165492-27165692 0.07143
chr1:27179697-27179897 0.008197
chr1:27189339-27189539 -1
chr1:27191558-27191758 0.125
chr1:27192466-27192666 0.008197
chr1:27204540-27204740 0.03093
chr1:27213664-27213864 0.03977
chr1:27216695-27216895 0.134
chr1:27226885-27227085 0.01031
chr1:27247994-27248194 -1
chr1:27318164-27318364 0.008197
chr1:27319925-27320125 0.005155
chr1:27324249-27324449 0.01546
chr1:27339666-27339866 0.2045
chr1:27371156-27371356 0.2159
chr1:27371540-27371740 0.02247
chr1:27372451-27372651 0.01639
chr1:27423954-27424154 0.08197
chr1:27429264-27429464 -1
chr1:27438649-27438849 0.005155
chr1:27463710-27463910 0.07143
chr1:27481719-27481919 0.3929
chr1:27488165-27488365 0.4516
chr1:27524516-27524716 0.457
chr1:27560192-27560392 0.01124
chr1:27560854-27561054 0.03608
chr1:27561960-27562160 0.2045
chr1:27579329-27579529 0.005682
chr1:27585153-27585353 0.008333
chr1:27611252-27611452 0.05114
chr1:27623288-27623488 0.02459
chr1:27627367-27627567 -1
chr1:27648637-27648837 0.025
chr1:27659391-27659591 0.457
chr1:27668393-27668593 -1
chr1:27668676-27668876 0.3068
chr1:27669037-27669237 0.1071
chr1:27669930-27670130 0.05682
chr1:27670279-27670479 0.1136
chr1:27683932-27684132 0.01031
chr1:27692040-27692240 0.05114
chr1:27715052-27715252 0.01705
chr1:27718898-27719098 0.2143
chr1:27721944-27722144 0.01136
chr1:27729573-27729773 0.03571
chr1:27743104-27743304 0.08523
chr1:27744928-27745128 0.3295
chr1:27748566-27748766 0.008197
chr1:27755014-27755214 0.01
chr1:27757493-27757693 0.01031
chr1:27763142-27763342 -1
chr1:27771293-27771493 0.009091
chr1:27772167-27772367 0.04545
chr1:27782034-27782234 0.09091
chr1:27800449-27800649 0.4897
chr1:27814585-27814785 0.015
chr1:27815030-27815230 0.01075
chr1:27816008-27816208 0.405
chr1:27816701-27816901 -1
chr1:27848966-27849166 0.02841
chr1:27849658-27849858 0.008197
chr1:27850774-27850974 0.01031
chr1:27852104-27852304 0.01685
chr1:27852568-27852768 0.03571
chr1:27853657-27853857 0.008333
chr1:27854631-27854831 -1
chr1:27882558-27882758 -1
chr1:27883290-27883490 0.005618
chr1:27894987-27895187 -1
chr1:27895655-27895855 0.01031
chr1:27895909-27896109 0.04098
chr1:27930286-27930486 -1
chr1:27930592-27930792 -1
chr1:27932969-27933169 0.4918
chr1:27935200-27935400 0.005155
chr1:27940624-27940824 0.01124
chr1:27944950-27945150 0.04124
chr1:27959475-27959675 -1
chr1:27963085-27963285 0.03093
chr1:27970436-27970636 0.02459
chr1:27986128-27986328 0.07143
chr1:27986556-27986756 -1
chr1:27986858-27987058 0.09836
chr1:27989694-27989894 0.3011
chr1:27995792-27995992 0.05294
chr1:27997610-27997810 0.1534
chr1:27998684-27998884 0.02041
chr1:28046094-28046294 -1
chr1:28052178-28052378 0.1753
chr1:28053006-28053206 0.07377
chr1:28099458-28099658 0.09659
chr1:28100306-28100506 0.01667
chr1:28157158-28157358 0.3
chr1:28184644-28184844 0.04545
chr1:28195621-28195821 0.03571
chr1:28198974-28199174 0.1591
chr1:28199778-28199978 0.4261
chr1:28213778-28213978 0.03571
chr1:28214696-28214896 -1
chr1:28218074-28218274 0.5
chr1:28239073-28239273 0.005155
chr1:28241136-28241336 -1
chr1:28266920-28267120 0.02577
chr1:28270022-28270222 0.2423
chr1:28286349-28286549 0.309
chr1:28306208-28306408 0.49
chr1:28318924-28319124 0.02273
chr1:28319849-28320049 0.02841
chr1:28382824-28383024 0.3202
chr1:28415084-28415284 0.05376
chr1:28417790-28417990 0.09278
chr1:28441862-28442062 0.1393
chr1:28471058-28471258 -1
chr1:28495966-28496166 0.01705
chr1:28499239-28499439 -1
chr1:28526148-28526348 0.015
chr1:28535342-28535542 0.005155
chr1:28559463-28559663 0.483
chr1:28562456-28562656 0.459
chr1:28562817-28563017 0.04839
chr1:28570600-28570800 0.08333
chr1:28573016-28573216 0.1818
chr1:28573800-28574000 0.4836
chr1:28575084-28575284 0.4836
chr1:28582850-28583050 0.01031
chr1:28585790-28585990 0.07216
chr1:28655390-28655590 0.02273
chr1:28672805-28673005 -1
chr1:28686244-28686444 -1
chr1:28692524-28692724 0.4355
chr1:28696000-28696200 0.4301
chr1:28696513-28696713 0.4355
chr1:28697034-28697234 0.5
chr1:28736288-28736488 0.3068
chr1:28744056-28744256 0.4409
chr1:28776527-28776727 0.3918
chr1:28777162-28777362 0.3636
chr1:28782664-28782864 0.03061
chr1:28792898-28793098 0.3295
chr1:28832340-28832540 0.09659
chr1:28835634-28835834 0.3807
chr1:28837375-28837575 0.5
chr1:28844618-28844818 0.02809
chr1:28845660-28845860 0.005882
chr1:28867206-28867406 0.02273
chr1:28879358-28879558 0.03371
chr1:28907074-28907274 0.01705
chr1:28908346-28908546 0.005155
chr1:28928310-28928510 0.01818
chr1:28929490-28929690 0.09016
chr1:28967372-28967572 0.371
chr1:28969604-28969804 0.01705
chr1:28970530-28970730 0.04639
chr1:28974896-28975096 0.01685
chr1:28975317-28975517 0.371
chr1:28995043-28995243 0.02247
chr1:28995435-28995635 -1
chr1:28996364-28996564 0.01176
chr1:29063214-29063414 0.4917
chr1:29070822-29071022 0.2857
chr1:29083418-29083618 -1
chr1:29101734-29101934 0.01705
chr1:29111686-29111886 0.03093
chr1:29172749-29172949 0.5
chr1:29203768-29203968 0.2213
chr1:29208686-29208886 0.4643
chr1:29211590-29211790 -1
chr1:29213497-29213697 0.05682
chr1:29240844-29241044 -1
chr1:29241532-29241732 0.01136
chr1:29242000-29242200 0.489
chr1:29253464-29253664 0.3068
chr1:29253895-29254095 0.02
chr1:29254882-29255082 0.005682
chr1:29259894-29260094 0.03608
chr1:29288998-29289198 0.1023
chr1:29291325-29291525 0.02273
chr1:29360428-29360628 0.02273
chr1:29447808-29448008 -1
chr1:29450887-29451087 0.5
chr1:29498184-29498384 0.01546
chr1:29506320-29506520 0.02041
chr1:29508048-29508248 -1
chr1:29508471-29508671 0.4888
chr1:29524082-29524282 -1
chr1:29529412-29529612 0.04545
chr1:29557368-29557568 0.02577
chr1:29562875-29563075 0.4412
chr1:30179921-30180121 -1
chr1:30184862-30185062 0.4796
chr1:30265978-30266178 0.07143
chr1:30321962-30322162 0.4833
chr1:30664066-30664266 0.4133
chr1:30705220-30705420 0.4672
chr1:30756100-30756300 0.4972
chr1:30853287-30853487 0.2527
chr1:31181069-31181269 0.4286
chr1:31191008-31191208 0.4983
chr1:31191834-31192034 0.005618
chr1:31192144-31192344 0.5
chr1:31216610-31216810 -1
chr1:31221045-31221245 0.04545
chr1:31221770-31221970 0.3352
chr1:31222744-31222944 0.4943
chr1:31226754-31226954 0.08763
chr1:31229490-31229690 0.08523
chr1:31230060-31230260 0.4831
chr1:31230578-31230778 0.4278
chr1:31231747-31231947 0.07386
chr1:31232690-31232890 0.01031
chr1:31234311-31234511 0.02273
chr1:31235584-31235784 -1
chr1:31252508-31252708 0.04118
chr1:31255274-31255474 0.2062
chr1:31274672-31274872 0.01136
chr1:31384258-31384458 0.5
chr1:31402460-31402660 0.03933
chr1:31425060-31425260 -1
chr1:31442896-31443096 0.08247
chr1:31450453-31450653 0.01546
chr1:31470404-31470604 0.1023
chr1:31471123-31471323 0.4948
chr1:31480696-31480896 0.01705
chr1:31483014-31483214 0.05155
chr1:31486359-31486559 -1
chr1:31492396-31492596 0.26
chr1:31509627-31509827 0.005618
chr1:31530931-31531131 0.02062
chr1:31536619-31536819 0.3495
chr1:31538123-31538323 0.01639
chr1:31538535-31538735 -1
chr1:31627725-31627925 0.4262
chr1:31635605-31635805 0.4278
chr1:31643772-31643972 0.0102
chr1:31654614-31654814 -1
chr1:31656944-31657144 0.02841
chr1:31769178-31769378 0.2022
chr1:31769634-31769834 0.4659
chr1:31807911-31808111 0.01705
chr1:31867582-31867782 0.2526
chr1:31895650-31895850 0.28
chr1:31960135-31960335 0.1082
chr1:31971652-31971852 0.4946
chr1:32014595-32014795 0.1495
chr1:32029798-32029998 0.06557
chr1:32059669-32059869 0.4727
chr1:32071531-32071731 0.125
chr1:32110510-32110710 0.09694
chr1:32129512-32129712 -1
chr1:32135818-32136018 -1
chr1:32165022-32165222 0.4749
chr1:32170824-32171024 0.2732
chr1:32204961-32205161 0.005682
chr1:32216706-32216906 0.06
chr1:32226603-32226803 -1
chr1:32228319-32228519 -1
chr1:32230318-32230518 -1
chr1:32238019-32238219 0.05
chr1:32254164-32254364 0.02
chr1:32254866-32255066 0.07
chr1:32281606-32281806 0.1237
chr1:32292985-32293185 0.4621
chr1:32302214-32302414 0.01136
chr1:32314062-32314262 0.03093
chr1:32338618-32338818 0
chr1:32354928-32355128 0.02688
chr1:32356994-32357194 -1
chr1:32376650-32376850 0.008197
chr1:32378600-32378800 0.01546
chr1:32389548-32389748 0.2216
chr1:32391908-32392108 0.3989
chr1:32394437-32394637 0.01685
chr1:32397329-32397529 -1
chr1:32398122-32398322 0.02062
chr1:32400421-32400621 0.01031
chr1:32402312-32402512 0.03409
chr1:32403081-32403281 0.4508
chr1:32403342-32403542 -1
chr1:32404032-32404232 -1
chr1:32405582-32405782 0.02151
chr1:32409542-32409742 -1
chr1:32410452-32410652 0.4949
chr1:32421722-32421922 -1
chr1:32423452-32423652 0.03636
chr1:32429807-32430007 0.05155
chr1:32447726-32447926 0.268
chr1:32450410-32450610 0.009091
chr1:32451156-32451356 0.4034
chr1:32455281-32455481 0.008197
chr1:32469250-32469450 0.07955
chr1:32479179-32479379 0.25
chr1:32480573-32480773 0.075
chr1:32529072-32529272 0.005618
chr1:32532196-32532396 -1
chr1:32538446-32538646 0.04124
chr1:32541404-32541604 0.142
chr1:32573536-32573736 0.005882
chr1:32573944-32574144 0.007576
chr1:32576883-32577083 0.04494
chr1:32578460-32578660 0.03409
chr1:32587892-32588092 0.201
chr1:32610804-32611004 0.01031
chr1:32645122-32645322 0.29
chr1:32646428-32646628 0.01031
chr1:32661669-32661869 0.03226
chr1:32665962-32666162 -1
chr1:32666888-32667088 0.01818
chr1:32667162-32667362 0.01705
chr1:32671119-32671319 0.07143
chr1:32681328-32681528 0.01124
chr1:32687844-32688044 0.03636
chr1:32706092-32706292 0.27
chr1:32706714-32706914 0.27
chr1:32713767-32713967 0.04545
chr1:32714304-32714504 0.01546
chr1:32715591-32715791 0.3571
chr1:32716691-32716891 0.02353
chr1:32716981-32717181 0.03977
chr1:32719216-32719416 -1
chr1:32719506-32719706 0.005155
chr1:32721008-32721208 0.08427
chr1:32722179-32722379 -1
chr1:32722609-32722809 0.005882
chr1:32729489-32729689 0.01546
chr1:32732536-32732736 -1
chr1:32738244-32738444 0.3214
chr1:32739502-32739702 0.008197
chr1:32756280-32756480 0.4913
chr1:32756932-32757132 0.1649
chr1:32757418-32757618 0.05
chr1:32785699-32785899 0.02459
chr1:32787601-32787801 0.01639
chr1:32788246-32788446 0.005376
chr1:32799268-32799468 0.005155
chr1:32800847-32801047 0.005682
chr1:32801765-32801965 0.1136
chr1:32803036-32803236 0.1392
chr1:32803482-32803682 0.01818
chr1:32816997-32817197 0.01705
chr1:32825579-32825779 0.2784
chr1:32837833-32838033 -1
chr1:32852700-32852900 0.02273
chr1:32860096-32860296 0.108
chr1:32860758-32860958 0.005102
chr1:32866419-32866619 0.005682
chr1:32879648-32879848 0.008197
chr1:32961851-32962051 0.01639
chr1:32986106-32986306 0.02273
chr1:33088758-33088958 0.0567
chr1:33093164-33093364 0.03571
chr1:33116126-33116326 0.1071
chr1:33116584-33116784 0.4845
chr1:33177944-33178144 0.1583
chr1:33182356-33182556 0.3636
chr1:33196946-33197146 -1
chr1:33219278-33219478 0.1495
chr1:33220004-33220204 0.2113
chr1:33225423-33225623 0.01031
chr1:33238658-33238858 0.201
chr1:33252597-33252797 0.005682
chr1:33264657-33264857 0.01124
chr1:33266802-33267002 0.007576
chr1:33281949-33282149 -1
chr1:33282349-33282549 0.2787
chr1:33282976-33283176 0.01818
chr1:33283848-33284048 0.008333
chr1:33284522-33284722 -1
chr1:33338340-33338540 0.08523
chr1:33342386-33342586 0.1546
chr1:33352246-33352446 0.1742
chr1:33399107-33399307 0.01136
chr1:33405447-33405647 -1
chr1:33427988-33428188 0.01546
chr1:33429398-33429598 -1
chr1:33429682-33429882 -1
chr1:33430448-33430648 0.1917
chr1:33446861-33447061 0.5
chr1:33450163-33450363 0.3333
chr1:33454662-33454862 -1
chr1:33454916-33455116 0.04124
chr1:33458086-33458286 0.007576
chr1:33502540-33502740 0.005155
chr1:33511509-33511709 0.5
chr1:33520838-33521038 -1
chr1:33521304-33521504 0.1148
chr1:33546565-33546765 0.4227
chr1:33552044-33552244 0.01705
chr1:33554193-33554393 -1
chr1:33564058-33564258 0.005682
chr1:33565047-33565247 0.02577
chr1:33577671-33577871 0.005618
chr1:33592940-33593140 -1
chr1:33594038-33594238 0.09278
chr1:33595978-33596178 0.04118
chr1:33646506-33646706 0.005882
chr1:33647598-33647798 -1
chr1:33647918-33648118 0.09551
chr1:33691287-33691487 0.1307
chr1:33696496-33696696 0.134
chr1:33698546-33698746 0.3214
chr1:33703268-33703468 0.1439
chr1:33721090-33721290 0.09278
chr1:33722019-33722219 -1
chr1:33722509-33722709 -1
chr1:33739165-33739365 0.4124
chr1:33761166-33761366 0.4157
chr1:33764357-33764557 0.04639
chr1:33767986-33768186 0.01705
chr1:33814616-33814816 0.01546
chr1:33815603-33815803 0.4848
chr1:33815921-33816121 -1
chr1:33833538-33833738 0.01639
chr1:33842710-33842910 0.4924
chr1:33896754-33896954 0.236
chr1:33921495-33921695 0.02062
chr1:33936168-33936368 0.4818
chr1:33937972-33938172 0.04639
chr1:34098670-34098870 0.3608
chr1:34628782-34628982 0.06701
chr1:34925939-34926139 0.4643
chr1:35063577-35063777 0.01546
chr1:35147179-35147379 0.2165
chr1:35149884-35150084 0.02041
chr1:35208346-35208546 -1
chr1:35252160-35252360 0.4659
chr1:35318376-35318576 0.08673
chr1:35324565-35324765 0.03608
chr1:35325379-35325579 0.4719
chr1:35329190-35329390 0.06633
chr1:35332012-35332212 0.06364
chr1:35337078-35337278 0.005155
chr1:35417691-35417891 0.108
chr1:35450137-35450337 0.427
chr1:35450866-35451066 0.4742
chr1:35497476-35497676 0.427
chr1:35528236-35528436 0.5
chr1:35544901-35545101 0.3402
chr1:35562924-35563124 0.315
chr1:35581488-35581688 0.2366
chr1:35627924-35628124 0.4382
chr1:35647461-35647661 0.008197
chr1:35648508-35648708 0.3505
chr1:35656898-35657098 0.02273
chr1:35657341-35657541 0.4672
chr1:35657632-35657832 0.4845
chr1:35658756-35658956 0.02577
chr1:35667788-35667988 0.02247
chr1:35686690-35686890 0.04098
chr1:35734150-35734350 -1
chr1:35735230-35735430 0.06557
chr1:35751894-35752094 0.008197
chr1:35764258-35764458 0.085
chr1:35896941-35897141 0.04167
chr1:35912910-35913110 0.03763
chr1:35916739-35916939 0.05682
chr1:35917877-35918077 0.007576
chr1:35920223-35920423 0.01136
chr1:35923294-35923494 0.275
chr1:35965404-35965604 0.1237
chr1:35971764-35971964 0.08763
chr1:35972864-35973064 0.1237
chr1:35973269-35973469 0.008333
chr1:36002359-36002559 0.07653
chr1:36004199-36004399 0.01818
chr1:36004674-36004874 0.07377
chr1:36004976-36005176 0.01685
chr1:36010748-36010948 0.01136
chr1:36023222-36023422 0.02062
chr1:36025162-36025362 0.08763
chr1:36030268-36030468 0.275
chr1:36034652-36034852 0.025
chr1:36043400-36043600 0.2102
chr1:36103059-36103259 0.1148
chr1:36107099-36107299 0.08763
chr1:36107868-36108068 0.06557
chr1:36181160-36181360 0.02809
chr1:36184668-36184868 0.35
chr1:36192528-36192728 0.0625
chr1:36235000-36235200 0.05682
chr1:36235518-36235718 0.01136
chr1:36240286-36240486 0.4697
chr1:36242768-36242968 0.009091
chr1:36245417-36245617 0.2614
chr1:36270168-36270368 0.025
chr1:36274544-36274744 0.1856
chr1:36276698-36276898 0.04098
chr1:36348658-36348858 -1
chr1:36395946-36396146 0.055
chr1:36396698-36396898 0.04545
chr1:36397242-36397442 0.1011
chr1:36408396-36408596 -1
chr1:36413237-36413437 0.4897
chr1:36489101-36489301 0.0625
chr1:36500431-36500631 -1
chr1:36554347-36554547 0.4895
chr1:36554823-36555023 0.01685
chr1:36565228-36565428 0.4848
chr1:36574754-36574954 0.1649
chr1:36589052-36589252 0.05
chr1:36615108-36615308 0.23
chr1:36616529-36616729 -1
chr1:36617574-36617774 0.108
chr1:36621333-36621533 0.005682
chr1:36622574-36622774 0.1882
chr1:36624244-36624444 0.205
chr1:36626533-36626733 -1
chr1:36627488-36627688 0.5
chr1:36653840-36654040 0.04301
chr1:36689832-36690032 -1
chr1:36751112-36751312 0.1786
chr1:36765550-36765750 0.02247
chr1:36771870-36772070 -1
chr1:36772555-36772755 0.03093
chr1:36789365-36789565 0.4551
chr1:36793038-36793238 0.05114
chr1:36808415-36808615 0.03279
chr1:36816348-36816548 0.09278
chr1:36825556-36825756 0.025
chr1:36831979-36832179 0.01613
chr1:36832727-36832927 0.03571
chr1:36834700-36834900 0.07955
chr1:36839458-36839658 0.02273
chr1:36840108-36840308 0.3351
chr1:36843510-36843710 0.05155
chr1:36843918-36844118 0.005618
chr1:36850409-36850609 0.03371
chr1:36851568-36851768 -1
chr1:36863454-36863654 0.4773
chr1:36877590-36877790 0.3182
chr1:36886466-36886666 0.03279
chr1:36916032-36916232 0.04839
chr1:36922245-36922445 0.2898
chr1:36923459-36923659 0.5
chr1:36924578-36924778 0.5
chr1:36929962-36930162 0.3299
chr1:36939758-36939958 0.1875
chr1:36982046-36982246 0.267
chr1:36989515-36989715 0.2204
chr1:37019500-37019700 0.479
chr1:37072626-37072826 0.008197
chr1:37074944-37075144 0.01031
chr1:37116152-37116352 0.3041
chr1:37169386-37169586 -1
chr1:37900040-37900240 0.4529
chr1:37908276-37908476 0.5
chr1:37915613-37915813 0.2841
chr1:37920546-37920746 0.4948
chr1:37938716-37938916 -1
chr1:37938991-37939191 0.4944
chr1:37940004-37940204 0.08197
chr1:37942930-37943130 0.4742
chr1:37944170-37944370 0.005618
chr1:37944549-37944749 0.045
chr1:37945320-37945520 0.03608
chr1:37952986-37953186 0.01
chr1:37959359-37959559 0.5
chr1:37980432-37980632 0.5
chr1:37984546-37984746 0.4898
chr1:38019798-38019998 0.01031
chr1:38026792-38026992 0.03977
chr1:38027496-38027696 0.01546
chr1:38036572-38036772 0.03093
chr1:38040778-38040978 0.03093
chr1:38042218-38042418 0.005682
chr1:38061456-38061656 0.4858
chr1:38068773-38068973 0.4643
chr1:38139636-38139836 0.4536
chr1:38148118-38148318 0.301
chr1:38156176-38156376 0.4394
chr1:38157946-38158146 0.2857
chr1:38261132-38261332 0.05155
chr1:38273280-38273480 0.005102
chr1:38273784-38273984 -1
chr1:38274127-38274327 -1
chr1:38276817-38277017 0.3441
chr1:38320256-38320456 0.02688
chr1:38325204-38325404 -1
chr1:38325842-38326042 0.005155
chr1:38356240-38356440 0.008197
chr1:38391630-38391830 0.04639
chr1:38396300-38396500 0.05155
chr1:38397426-38397626 0.08247
chr1:38412662-38412862 0.3144
chr1:38455217-38455417 0.3918
chr1:38455686-38455886 -1
chr1:38460593-38460793 0.01031
chr1:38470175-38470375 0.1959
chr1:38475086-38475286 -1
chr1:38478162-38478362 0.03571
chr1:38484726-38484926 0.01639
chr1:38492442-38492642 0.008333
chr1:38493868-38494068 0.03571
chr1:38495784-38495984 0.03093
chr1:38512462-38512662 -1
chr1:38940520-38940720 0.09278
chr1:38992991-38993191 0.005376
chr1:39025264-39025464 0.1392
chr1:39052812-39053012 0.1534
chr1:39300994-39301194 0.02577
chr1:39318620-39318820 0.1071
chr1:39324622-39324822 0.06557
chr1:39325437-39325637 0.03093
chr1:39327162-39327362 0.4602
chr1:39338352-39338552 0.08523
chr1:39339024-39339224 0.1136
chr1:39443144-39443344 0.02841
chr1:39443504-39443704 0.03279
chr1:39456369-39456569 0.008333
chr1:39456770-39456970 -1
chr1:39462838-39463038 -1
chr1:39463610-39463810 0.2062
chr1:39469624-39469824 0.01546
chr1:39491872-39492072 0.4754
chr1:39492511-39492711 0.03571
chr1:39499879-39500079 0.01705
chr1:39504512-39504712 0.01667
chr1:39555969-39556169 0.03409
chr1:39558102-39558302 0.1774
chr1:39564378-39564578 -1
chr1:39568316-39568516 0.005155
chr1:39570966-39571166 0.4807
chr1:39620904-39621104 0.3763
chr1:39649540-39649740 0.09659
chr1:39651456-39651656 0.1237
chr1:39655413-39655613 0.04098
chr1:39657356-39657556 0.015
chr1:39657836-39658036 0.03093
chr1:39658260-39658460 0.1237
chr1:39659118-39659318 0.01
chr1:39662624-39662824 0.4438
chr1:39663120-39663320 0.02062
chr1:39670174-39670374 0.01705
chr1:39670954-39671154 0.005682
chr1:39671871-39672071 0.01136
chr1:39680748-39680948 -1
chr1:39681312-39681512 0.05914
chr1:39696622-39696822 0.1959
chr1:39724387-39724587 0.06557
chr1:39727480-39727680 0.1705
chr1:39728623-39728823 0.2417
chr1:39733965-39734165 0.03571
chr1:39735481-39735681 0.108
chr1:39738045-39738245 0.1705
chr1:39793811-39794011 -1
chr1:39798584-39798784 0.1818
chr1:39860360-39860560 0.01031
chr1:39864282-39864482 0.04639
chr1:39874412-39874612 0.2121
chr1:39876641-39876841 0.02062
chr1:39888359-39888559 0.02551
chr1:39991537-39991737 0.5
chr1:40004959-40005159 0.42
chr1:40025282-40025482 -1
chr1:40038540-40038740 0.4909
chr1:40040861-40041061 0.06061
chr1:40042488-40042688 -1
chr1:40071923-40072123 -1
chr1:40075361-40075561 0.5
chr1:40119298-40119498 0.009091
chr1:40123742-40123942 0.03933
chr1:40132518-40132718 0.005682
chr1:40146678-40146878 -1
chr1:40149630-40149830 0.2235
chr1:40157174-40157374 0.4182
chr1:40167656-40167856 0.04098
chr1:40185798-40185998 0.4494
chr1:40192926-40193126 -1
chr1:40204409-40204609 0.4409
chr1:40264890-40265090 0.1989
chr1:40265514-40265714 0.1591
chr1:40282482-40282682 0.5
chr1:40311414-40311614 0.03279
chr1:40349107-40349307 0.465
chr1:40367576-40367776 0.5
chr1:40368038-40368238 0.04918
chr1:40385282-40385482 0.4382
chr1:40420657-40420857 0.4944
chr1:40421348-40421548 0.005682
chr1:40439242-40439442 0.1649
chr1:40468948-40469148 0.06701
chr1:40479999-40480199 0.05618
chr1:40480962-40481162 0.4848
chr1:40498097-40498297 -1
chr1:40500654-40500854 0.005682
chr1:40506166-40506366 0.4924
chr1:40509958-40510158 0.01136
chr1:40514600-40514800 0.05618
chr1:40525220-40525420 0.175
chr1:40544274-40544474 0.01031
chr1:40545526-40545726 0.009091
chr1:40562881-40563081 0.3068
chr1:40609764-40609964 -1
chr1:40618807-40619007 0.06701
chr1:40626831-40627031 0.17
chr1:40643923-40644123 -1
chr1:40648718-40648918 0.01818
chr1:40652217-40652417 0.2841
chr1:40688958-40689158 0.06186
chr1:40698150-40698350 0.08
chr1:40707484-40707684 0.2841
chr1:40723667-40723867 0.02809
chr1:40778192-40778392 0.4242
chr1:40781032-40781232 0.5
chr1:40804464-40804664 0.008197
chr1:40807298-40807498 0.3402
chr1:40807976-40808176 0.2204
chr1:40810352-40810552 -1
chr1:40839249-40839449 0.1134
chr1:40840282-40840482 0.4948
chr1:40845024-40845224 0.07143
chr1:40846862-40847062 0.01031
chr1:40847253-40847453 0.008333
chr1:40848003-40848203 -1
chr1:40849310-40849510 0.02062
chr1:40850175-40850375 0.04639
chr1:40851360-40851560 0.09794
chr1:40851700-40851900 0.09794
chr1:40855110-40855310 0.3788
chr1:40855618-40855818 0.1774
chr1:40858974-40859174 0.07386
chr1:40860520-40860720 0.01613
chr1:40861536-40861736 0.01136
chr1:40862138-40862338 0.01031
chr1:40862563-40862763 0.03093
chr1:40862788-40862988 0.4736
chr1:40866064-40866264 0.01546
chr1:40868442-40868642 -1
chr1:40870502-40870702 0.2216
chr1:40880016-40880216 0.07143
chr1:40904153-40904353 0.02727
chr1:40915628-40915828 0.19
chr1:40916071-40916271 0.4917
chr1:40916670-40916870 0.01639
chr1:40942826-40943026 0.232
chr1:40974230-40974430 0.4948
chr1:40997126-40997326 0.02577
chr1:40998561-40998761 0.008333
chr1:41078019-41078219 -1
chr1:41094174-41094374 0.3163
chr1:41095290-41095490 0.3163
chr1:41131484-41131684 0.06701
chr1:41134636-41134836 0.02273
chr1:41157182-41157382 0.2045
chr1:41160096-41160296 0.485
chr1:41165552-41165752 0.035
chr1:41174798-41174998 -1
chr1:41177157-41177357 0.05682
chr1:41178830-41179030 0.2165
chr1:41218972-41219172 0.05
chr1:41229866-41230066 0.035
chr1:41239955-41240155 0.04639
chr1:41261558-41261758 0.2062
chr1:41268019-41268219 0.1649
chr1:41268400-41268600 0.4965
chr1:41275268-41275468 0.4624
chr1:41283784-41283984 0.009091
chr1:41284342-41284542 0.4845
chr1:41306547-41306747 0.3
chr1:41315712-41315912 0.4908
chr1:41327264-41327464 0.493
chr1:41328006-41328206 0.5
chr1:41328286-41328486 0.4965
chr1:41334096-41334296 0.1292
chr1:41341506-41341706 -1
chr1:41414647-41414847 0.02041
chr1:41418216-41418416 0.02273
chr1:41445256-41445456 0.07143
chr1:41445532-41445732 -1
chr1:41446244-41446444 0.1875
chr1:41446500-41446700 0.2614
chr1:41469392-41469592 0.2273
chr1:41509924-41510124 0.005155
chr1:41588912-41589112 0.02841
chr1:41705974-41706174 0.03279
chr1:41706488-41706688 0.01546
chr1:41707582-41707782 0.2917
chr1:41733845-41734045 0.01546
chr1:41799086-41799286 0.5
chr1:41810549-41810749 0.267
chr1:41826682-41826882 -1
chr1:41829436-41829636 0.05155
chr1:41882811-41883011 0.06989
chr1:41898441-41898641 0.4716
chr1:41981850-41982050 0.02809
chr1:42039864-42040064 0.03
chr1:42105058-42105258 0.5
chr1:42115970-42116170 0.01031
chr1:42123660-42123860 0.005155
chr1:42126547-42126747 0.2577
chr1:42127985-42128185 0.5
chr1:42133091-42133291 0.1071
chr1:42139106-42139306 0.005102
chr1:42139579-42139779 0.05738
chr1:42144390-42144590 0.2557
chr1:42145415-42145615 -1
chr1:42148630-42148830 -1
chr1:42149714-42149914 0.01124
chr1:42152850-42153050 0.01705
chr1:42186716-42186916 0.2557
chr1:42204762-42204962 0.005682
chr1:42206702-42206902 0.05376
chr1:42217103-42217303 0.01546
chr1:42257352-42257552 -1
chr1:42257977-42258177 0.4888
chr1:42265510-42265710 0.1761
chr1:42268722-42268922 -1
chr1:42269923-42270123 0.04639
chr1:42271994-42272194 0.04301
chr1:42272574-42272774 0.5
chr1:42276228-42276428 0.5
chr1:42277174-42277374 0.04098
chr1:42277740-42277940 0.4706
chr1:42328040-42328240 0.03093
chr1:42328532-42328732 0.03571
chr1:42334166-42334366 0.01124
chr1:42357268-42357468 0.1685
chr1:42358054-42358254 0.125
chr1:42363956-42364156 0.4895
chr1:42368457-42368657 0.02062
chr1:42380316-42380516 0.007576
chr1:42381766-42381966 0.025
chr1:42385750-42385950 0.04124
chr1:42416573-42416773 0.03763
chr1:42421189-42421389 0.2045
chr1:42501304-42501504 0.3539
chr1:42501642-42501842 -1
chr1:42612630-42612830 0.01176
chr1:42639132-42639332 0.01705
chr1:42642684-42642884 0.06557
chr1:42748671-42748871 0.4895
chr1:42764284-42764484 0.005155
chr1:42780217-42780417 0.4742
chr1:42783051-42783251 0.008197
chr1:42785859-42786059 0.03571
chr1:42788332-42788532 -1
chr1:42800925-42801125 0.459
chr1:42810042-42810242 0.1573
chr1:42921647-42921847 0.02459
chr1:42922040-42922240 -1
chr1:42928719-42928919 0.41
chr1:42995366-42995566 0.405
chr1:43043687-43043887 -1
chr1:43123888-43124088 0.08523
chr1:43124391-43124591 -1
chr1:43126852-43127052 0.01075
chr1:43147084-43147284 0.04124
chr1:43147904-43148104 0.04124
chr1:43148675-43148875 -1
chr1:43150595-43150795 0.1237
chr1:43222709-43222909 0.02273
chr1:43232757-43232957 0.4892
chr1:43243612-43243812 -1
chr1:43245421-43245621 0.457
chr1:43251058-43251258 0.07732
chr1:43272867-43273067 0.06667
chr1:43282224-43282424 0.08197
chr1:43282903-43283103 0.08197
chr1:43312095-43312295 0.07732
chr1:43313840-43314040 0.26
chr1:43379132-43379332 0.1023
chr1:43388723-43388923 0.5
chr1:43389922-43390122 0.02
chr1:43391060-43391260 0.02041
chr1:43396996-43397196 0.01031
chr1:43397774-43397974 0.02809
chr1:43402335-43402535 0.04
chr1:43402950-43403150 0.045
chr1:43404120-43404320 0.03571
chr1:43406633-43406833 0.1854
chr1:43407499-43407699 -1
chr1:43408889-43409089 0.3093
chr1:43410923-43411123 0.2909
chr1:43418261-43418461 -1
chr1:43422667-43422867 0.2386
chr1:43423879-43424079 0.5
chr1:43424518-43424718 0.3
chr1:43429310-43429510 0.1833
chr1:43500533-43500733 0.1804
chr1:43539362-43539562 0.3299
chr1:43637906-43638106 0.3622
chr1:43692977-43693177 0.475
chr1:43703860-43704060 0.2784
chr1:43740075-43740275 0.05294
chr1:43761356-43761556 -1
chr1:43814995-43815195 0.02941
chr1:43823805-43824005 0.005618
chr1:43824444-43824644 0.4273
chr1:43833627-43833827 -1
chr1:43833988-43834188 0.04082
chr1:43855412-43855612 0.49
chr1:43880380-43880580 0.09278
chr1:43919532-43919732 0.06557
chr1:43920255-43920455 0.03093
chr1:43975668-43975868 0.4895
chr1:43994907-43995107 0.02273
chr1:44020252-44020452 0.4639
chr1:44031462-44031662 0.4083
chr1:44115588-44115788 0.01546
chr1:44115957-44116157 0.01639
chr1:44172996-44173196 0.04545
chr1:44229217-44229417 0.01639
chr1:44245606-44245806 0.4897
chr1:44255674-44255874 0.2841
chr1:44297910-44298110 0.1517
chr1:44302242-44302442 0.1517
chr1:44344592-44344792 0.01031
chr1:44399942-44400142 0.04494
chr1:44412248-44412448 -1
chr1:44435482-44435682 0.02459
chr1:44440438-44440638 0.1649
chr1:44441380-44441580 0.1907
chr1:44457125-44457325 0.4773
chr1:44471393-44471593 0.3125
chr1:44495620-44495820 -1
chr1:44496251-44496451 0.04124
chr1:44496713-44496913 0.2143
chr1:44502326-44502526 0.03093
chr1:44502811-44503011 0.4148
chr1:44513420-44513620 0.1186
chr1:44678464-44678664 0.01031
chr1:44678995-44679195 0.09167
chr1:44683474-44683674 0.008197
chr1:44703862-44704062 0.1288
chr1:44771912-44772112 0.2268
chr1:44782130-44782330 -1
chr1:44784028-44784228 0.01546
chr1:44820944-44821144 -1
chr1:44843965-44844165 -1
chr1:44870786-44870986 -1
chr1:44872014-44872214 0.3299
chr1:44977552-44977752 0.0625
chr1:44997824-44998024 -1
chr1:45037822-45038022 -1
chr1:45060875-45061075 0.01685
chr1:45097153-45097353 0.07143
chr1:45097500-45097700 0.3871
chr1:45097892-45098092 0.03571
chr1:45098983-45099183 0.005682
chr1:45118578-45118778 0.025
chr1:45140092-45140292 0.1591
chr1:45162498-45162698 0.005376
chr1:45173670-45173870 0.1598
chr1:45180748-45180948 0.25
chr1:45187303-45187503 0.4738
chr1:45189332-45189532 -1
chr1:45195034-45195234 -1
chr1:45196548-45196748 0.4965
chr1:45196956-45197156 0.07732
chr1:45197487-45197687 -1
chr1:45204918-45205118 0.4948
chr1:45205331-45205531 0.01818
chr1:45241102-45241302 0.4983
chr1:45242034-45242234 0.01124
chr1:45250506-45250706 0.005618
chr1:45251869-45252069 0.2194
chr1:45259415-45259615 0.1854
chr1:45265812-45266012 0.03093
chr1:45266570-45266770 0.02247
chr1:45267255-45267455 0.02941
chr1:45267692-45267892 0.08763
chr1:45273454-45273654 0.08763
chr1:45275253-45275453 0.1854
chr1:45279437-45279637 -1
chr1:45285376-45285576 0.3814
chr1:45285616-45285816 0.4773
chr1:45301622-45301822 0.3041
chr1:45452248-45452448 0.05155
chr1:45476207-45476407 0.09412
chr1:45476924-45477124 0.3011
chr1:45477694-45477894 0.1477
chr1:45480190-45480390 0.04639
chr1:45484370-45484570 0.005
chr1:45516898-45517098 -1
chr1:45582071-45582271 -1
chr1:45671825-45672025 0.4553
chr1:45672196-45672396 -1
chr1:45712472-45712672 0.03093
chr1:45766028-45766228 0.4943
chr1:45769368-45769568 0.1067
chr1:45792414-45792614 0.06742
chr1:45800046-45800246 0.07059
chr1:45805636-45805836 0.009091
chr1:45806004-45806204 0.04839
chr1:45806637-45806837 0.1818
chr1:45816878-45817078 -1
chr1:45825576-45825776 -1
chr1:45860092-45860292 0.009091
chr1:45956868-45957068 0.4949
chr1:45958854-45959054 -1
chr1:45965762-45965962 0.055
chr1:45978366-45978566 0.008333
chr1:45987502-45987702 0.225
chr1:46002036-46002236 0.02459
chr1:46009573-46009773 0.01031
chr1:46016320-46016520 0.06742
chr1:46035778-46035978 0.03571
chr1:46049106-46049306 0.07303
chr1:46052201-46052401 0.008333
chr1:46120640-46120840 0.1066
chr1:46151351-46151551 0.01124
chr1:46152820-46153020 0.02459
chr1:46214753-46214953 0.007576
chr1:46216302-46216502 0.01546
chr1:46251331-46251531 0.0618
chr1:46268970-46269170 0.08989
chr1:46309292-46309492 0.5
chr1:46347348-46347548 0.007576
chr1:46502832-46503032 0.5
chr1:46528347-46528547 0.02727
chr1:46531154-46531354 0.04639
chr1:46596940-46597140 -1
chr1:46597468-46597668 0.02577
chr1:46598554-46598754 0.02551
chr1:46632215-46632415 0.06557
chr1:46645310-46645510 0.008197
chr1:46663922-46664122 -1
chr1:46664288-46664488 0.04124
chr1:46668818-46669018 -1
chr1:46689250-46689450 0.03093
chr1:46710688-46710888 0.06186
chr1:46713212-46713412 0.01705
chr1:46751818-46752018 0.01546
chr1:46767483-46767683 0.02577
chr1:46769102-46769302 0.03279
chr1:46806320-46806520 0.3235
chr1:46806707-46806907 -1
chr1:46807829-46808029 0.01136
chr1:46813854-46814054 0.3235
chr1:46859850-46860050 -1
chr1:46872070-46872270 -1
chr1:46881288-46881488 0.07143
chr1:46888200-46888400 0.03371
chr1:46908091-46908291 0.2371
chr1:46908391-46908591 0.005102
chr1:46912583-46912783 0.07143
chr1:46943112-46943312 0.1452
chr1:46987932-46988132 0.2955
chr1:46988286-46988486 0.2898
chr1:46993890-46994090 0.01705
chr1:46995069-46995269 0.5
chr1:46998546-46998746 0.03788
chr1:46998909-46999109 0.5
chr1:47013717-47013917 0.3093
chr1:47015388-47015588 0.305
chr1:47043570-47043770 0.02151
chr1:47047358-47047558 0.4333
chr1:47061003-47061203 0.02577
chr1:47069898-47070098 -1
chr1:47071014-47071214 0.3917
chr1:47082007-47082207 0.233
chr1:47082564-47082764 0.03788
chr1:47084814-47085014 0.4101
chr1:47134111-47134311 0.215
chr1:47139461-47139661 0.2697
chr1:47141542-47141742 0.2697
chr1:47184795-47184995 -1
chr1:47190995-47191195 0.0625
chr1:47201477-47201677 0.4754
chr1:47416384-47416584 0.4845
chr1:47641112-47641312 0.0102
chr1:47644862-47645062 0.4675
chr1:47658648-47658848 0.4719
chr1:47697252-47697452 0.3068
chr1:47704872-47705072 0.005882
chr1:47708419-47708619 0.015
chr1:47728576-47728776 0.01639
chr1:47755045-47755245 0.005155
chr1:47779932-47780132 0.4888
chr1:47799272-47799472 0.3941
chr1:47799862-47800062 0.3485
chr1:47817111-47817311 0.03636
chr1:47898260-47898460 0.14
chr1:47899796-47899996 0.3427
chr1:47902231-47902431 0.4917
chr1:47902636-47902836 0.191
chr1:47903384-47903584 -1
chr1:48129038-48129238 0.02577
chr1:48176231-48176431 -1
chr1:48192035-48192235 0.008197
chr1:48221184-48221384 0.4727
chr1:48463402-48463602 0.3925
chr1:48559433-48559633 0.4987
chr1:48575168-48575368 0.1685
chr1:48667951-48668151 0.01176
chr1:48669081-48669281 -1
chr1:48693374-48693574 0.04639
chr1:48702586-48702786 0.01685
chr1:48937890-48938090 0.3788
chr1:48963846-48964046 0.03093
chr1:49242635-49242835 0.4072
chr1:49251731-49251931 0.1066
chr1:49568556-49568756 0.008197
chr1:50798748-50798948 0.5
chr1:50799306-50799506 0.09278
chr1:50814459-50814659 0.1307
chr1:50889764-50889964 -1
chr1:50917017-50917217 0.01176
chr1:50918446-50918646 0.04545
chr1:50956482-50956682 0.1071
chr1:51071237-51071437 0.008197
chr1:51077493-51077693 0.09659
chr1:51190424-51190624 0.1429
chr1:51201120-51201320 0.05114
chr1:51232460-51232660 0.4643
chr1:51240536-51240736 0.03571
chr1:51339163-51339363 0.1429
chr1:51395186-51395386 -1
chr1:51425150-51425350 0.005102
chr1:51425880-51426080 -1
chr1:51434310-51434510 -1
chr1:51435603-51435803 0.07303
chr1:51444432-51444632 0.09278
chr1:51655179-51655379 0.2955
chr1:51657946-51658146 0.03977
chr1:51669334-51669534 0.01765
chr1:51680512-51680712 0.005155
chr1:51681448-51681648 0.2165
chr1:51685876-51686076 0.09091
chr1:51701838-51702038 0.1573
chr1:51702826-51703026 0.025
chr1:51733826-51734026 0.1364
chr1:51748434-51748634 0.005618
chr1:51750880-51751080 0.4621
chr1:51762566-51762766 0.02809
chr1:51887766-51887966 0.01546
chr1:51895634-51895834 0.03571
chr1:51899403-51899603 -1
chr1:51967036-51967236 0.09278
chr1:51980513-51980713 -1
chr1:51983803-51984003 0.01031
chr1:51984888-51985088 0.1684
chr1:51986588-51986788 0.15
chr1:52000747-52000947 0.4663
chr1:52014783-52014983 0.005102
chr1:52017732-52017932 0.1477
chr1:52024052-52024252 0.01546
chr1:52029848-52030048 0.02459
chr1:52035228-52035428 0.05618
chr1:52036059-52036259 0.03977
chr1:52082632-52082832 0.008333
chr1:52093404-52093604 0.03279
chr1:52195244-52195444 0.04124
chr1:52234704-52234904 0.4696
chr1:52329141-52329341 -1
chr1:52343697-52343897 0.009091
chr1:52344468-52344668 0.04124
chr1:52362628-52362828 0.01124
chr1:52456442-52456642 0.01705
chr1:52468045-52468245 0.03571
chr1:52499340-52499540 0.08247
chr1:52520557-52520757 0.1237
chr1:52520798-52520998 0.08602
chr1:52521759-52521959 0.3182
chr1:52522022-52522222 -1
chr1:52522470-52522670 0.3182
chr1:52593208-52593408 -1
chr1:52605524-52605724 0.01546
chr1:52607625-52607825 -1
chr1:52705378-52705578 0.5
chr1:52762014-52762214 0.2216
chr1:52796084-52796284 0.25
chr1:52831338-52831538 0.2216
chr1:52831946-52832146 0.3125
chr1:52834065-52834265 0.2273
chr1:52870104-52870304 0.3693
chr1:52885054-52885254 0.06186
chr1:52889564-52889764 0.01031
chr1:52890661-52890861 0.245
chr1:52985914-52986114 0.1082
chr1:52989237-52989437 0.04124
chr1:53015314-53015514 0.25
chr1:53017129-53017329 0.009091
chr1:53017330-53017530 0.3689
chr1:53017856-53018056 0.134
chr1:53018242-53018442 -1
chr1:53019064-53019264 -1
chr1:53033795-53033995 0.2727
chr1:53068050-53068250 0.1398
chr1:53068479-53068679 0.1307
chr1:53068750-53068950 0.04639
chr1:53069807-53070007 0.01546
chr1:53098714-53098914 0.2216
chr1:53099148-53099348 0.009091
chr1:53103116-53103316 0.4148
chr1:53125150-53125350 -1
chr1:53132093-53132293 0.01639
chr1:53149180-53149380 0.03571
chr1:53151925-53152125 0.05738
chr1:53163506-53163706 0.2159
chr1:53163994-53164194 0.233
chr1:53164224-53164424 0.05155
chr1:53166615-53166815 0.005882
chr1:53168830-53169030 0.5
chr1:53191946-53192146 0.4839
chr1:53192454-53192654 0.005155
chr1:53192896-53193096 0.355
chr1:53207043-53207243 0.005
chr1:53213887-53214087 0.1307
chr1:53233583-53233783 0.0102
chr1:53233796-53233996 0.08182
chr1:53308328-53308528 0.236
chr1:53332816-53333016 0.02577
chr1:53387335-53387535 0.4677
chr1:53392832-53393032 0.3933
chr1:53480468-53480668 0.007576
chr1:53601566-53601766 0.4409
chr1:53647755-53647955 0.02577
chr1:53662007-53662207 0.03279
chr1:53662337-53662537 -1
chr1:53662838-53663038 0.05114
chr1:53685886-53686086 0.02273
chr1:53704161-53704361 0.1066
chr1:53744001-53744201 0.02273
chr1:53760258-53760458 0.007576
chr1:53791872-53792072 0.4551
chr1:53792944-53793144 0.1875
chr1:53793808-53794008 0.02727
chr1:53833742-53833942 0.005882
chr1:53859017-53859217 -1
chr1:53877408-53877608 0.25
chr1:53879152-53879352 0.01546
chr1:53951233-53951433 0.02273
chr1:54050916-54051116 0.1534
chr1:54066244-54066444 0.4918
chr1:54204860-54205060 0.4892
chr1:54220438-54220638 -1
chr1:54231462-54231662 0.05114
chr1:54232002-54232202 0.05155
chr1:54232565-54232765 -1
chr1:54232777-54232977 0.02062
chr1:54248804-54249004 0.005618
chr1:54304162-54304362 0.03608
chr1:54326657-54326857 0.01546
chr1:54344244-54344444 0.4807
chr1:54355444-54355644 0.4794
chr1:54366805-54367005 0.2951
chr1:54382172-54382372 0.2118
chr1:54408361-54408561 0.1067
chr1:54409647-54409847 0.04124
chr1:54411430-54411630 0.1071
chr1:54414812-54415012 0.03608
chr1:54425414-54425614 0.0625
chr1:54452299-54452499 0.03093
chr1:54453576-54453776 0.02062
chr1:54518949-54519149 0.4091
chr1:54520195-54520395 0.005155
chr1:54535854-54536054 0.26
chr1:54547421-54547621 0.392
chr1:54587348-54587548 0.01031
chr1:54615464-54615664 0.2245
chr1:54665677-54665877 0.0102
chr1:54695194-54695394 0.03571
chr1:54696505-54696705 0.1023
chr1:54743168-54743368 0.01639
chr1:54746275-54746475 0.3571
chr1:54748950-54749150 0.08427
chr1:54750460-54750660 0.1761
chr1:54750948-54751148 0.01176
chr1:54753032-54753232 -1
chr1:54756496-54756696 0.1023
chr1:54821672-54821872 0.02062
chr1:54822484-54822684 0.4045
chr1:54842326-54842526 0.08989
chr1:54869207-54869407 0.01685
chr1:54872036-54872236 0.085
chr1:54873293-54873493 0.005155
chr1:54875218-54875418 0.08235
chr1:54879109-54879309 0.03977
chr1:54926163-54926363 0.4101
chr1:54941195-54941395 0.009091
chr1:54942798-54942998 0.09278
chr1:54946329-54946529 0.4034
chr1:54947056-54947256 0.04098
chr1:54953895-54954095 0.4773
chr1:54955505-54955705 0.3523
chr1:55007700-55007900 0.1294
chr1:55070381-55070581 0.2898
chr1:55137789-55137989 0.03409
chr1:55181324-55181524 0.2443
chr1:55230266-55230466 0.4944
chr1:55257646-55257846 0.2143
chr1:55264534-55264734 0.1364
chr1:55267074-55267274 0.2
chr1:55270029-55270229 0.225
chr1:55273068-55273268 0.03977
chr1:55276182-55276382 0.03571
chr1:55278900-55279100 0.06186
chr1:55352588-55352788 0.03571
chr1:55352842-55353042 0.12
chr1:55410847-55411047 0.3636
chr1:55416406-55416606 0.4948
chr1:55461558-55461758 0.425
chr1:55462138-55462338 0.03608
chr1:55476553-55476753 0.1307
chr1:55487846-55488046 0.06701
chr1:55526405-55526605 0.2629
chr1:55538943-55539143 0.03093
chr1:55541706-55541906 0.08235
chr1:55593704-55593904 0.0625
chr1:55604574-55604774 0.01075
chr1:55606322-55606522 0.055
chr1:55612560-55612760 0.01136
chr1:55616964-55617164 0.01685
chr1:55666459-55666659 0.4677
chr1:55668755-55668955 0.01124
chr1:55676718-55676918 0.08247
chr1:55677702-55677902 0.008197
chr1:55678388-55678588 0.4754
chr1:55679047-55679247 0.008197
chr1:55679952-55680152 -1
chr1:55680628-55680828 -1
chr1:55681007-55681207 0.01613
chr1:55683264-55683464 0.0625
chr1:55723754-55723954 0.4785
chr1:55743268-55743468 0.5
chr1:55803857-55804057 0.06818
chr1:55829035-55829235 0.01
chr1:55911232-55911432 0.07386
chr1:55929804-55930004 0.1989
chr1:57175004-57175204 0.4941
chr1:57286766-57286966 0.4897
chr1:57297599-57297799 0.3295
chr1:57590548-57590748 0.1289
chr1:57623583-57623783 0.1649
chr1:57773200-57773400 0.5
chr1:58790320-58790520 0.3485
chr1:58857890-58858090 0.4262
chr1:58952704-58952904 0.03093
chr1:58981600-58981800 0.009091
chr1:58986613-58986813 0.5
chr1:58990348-58990548 0.03093
chr1:59012352-59012552 0.4672
chr1:59039501-59039701 0.1517
chr1:59050032-59050232 0.235
chr1:59114626-59114826 -1
chr1:59118370-59118570 0.4794
chr1:59165674-59165874 0.4613
chr1:59183909-59184109 -1
chr1:59184257-59184457 0.01031
chr1:59192377-59192577 0.1894
chr1:59205588-59205788 -1
chr1:59205925-59206125 0.3041
chr1:59220652-59220852 0.1023
chr1:59221234-59221434 0.1023
chr1:59239149-59239349 0.2165
chr1:59245273-59245473 0.005155
chr1:59245733-59245933 0.01705
chr1:59247317-59247517 -1
chr1:59247738-59247938 0.008197
chr1:59248474-59248674 0.01031
chr1:59249686-59249886 0.01124
chr1:59250734-59250934 0.1193
chr1:59278694-59278894 0.007576
chr1:59280941-59281141 0.1477
chr1:59281680-59281880 0.01031
chr1:59281983-59282183 -1
chr1:59320452-59320652 0.1932
chr1:59323254-59323454 0.1989
chr1:59323465-59323665 0.005155
chr1:59323910-59324110 0.03571
chr1:59369206-59369406 0.07732
chr1:59369682-59369882 0.04706
chr1:59388178-59388378 0.06818
chr1:59395498-59395698 0.4946
chr1:59398652-59398852 -1
chr1:59399266-59399466 0.2097
chr1:59407564-59407764 0.2097
chr1:59408474-59408674 0.01124
chr1:59434274-59434474 0.125
chr1:59450010-59450210 -1
chr1:59453135-59453335 0.4545
chr1:59462364-59462564 0.4529
chr1:59471365-59471565 0.007576
chr1:59485894-59486094 0.005882
chr1:59486370-59486570 0.2541
chr1:59491876-59492076 0.04639
chr1:59510530-59510730 0.06186
chr1:59511368-59511568 0.01705
chr1:59512428-59512628 0.015
chr1:59529342-59529542 0.01546
chr1:59537004-59537204 -1
chr1:59538040-59538240 0.085
chr1:59590902-59591102 0.4643
chr1:59612370-59612570 0.4663
chr1:59612714-59612914 0.232
chr1:59616604-59616804 0.07143
chr1:59755985-59756185 0.4588
chr1:59758345-59758545 0.4756
chr1:59762476-59762676 0.02459
chr1:59774630-59774830 0.02941
chr1:59798762-59798962 0.1193
chr1:59799362-59799562 0.5
chr1:59821034-59821234 0.1193
chr1:59856025-59856225 0.1667
chr1:59943095-59943295 0.5
chr1:60036300-60036500 0.03636
chr1:60163074-60163274 0.04639
chr1:60165004-60165204 0.04124
chr1:60225194-60225394 0.02727
chr1:60280190-60280390 0.1273
chr1:60345353-60345553 0.03093
chr1:60413072-60413272 0.05738
chr1:60442553-60442753 0.01515
chr1:61314360-61314560 0.0567
chr1:61364758-61364958 0.3539
chr1:61442687-61442887 0.495
chr1:61444696-61444896 0.495
chr1:61508701-61508901 0.02062
chr1:61515657-61515857 0.2416
chr1:61522728-61522928 0.3483
chr1:61543626-61543826 0.005618
chr1:61544152-61544352 0.02459
chr1:61547488-61547688 0.01639
chr1:61623325-61623525 0.008197
chr1:61720824-61721024 0.01176
chr1:61736356-61736556 0.04301
chr1:61736778-61736978 0.1959
chr1:61768036-61768236 -1
chr1:61784590-61784790 0.09659
chr1:61797973-61798173 -1
chr1:61853211-61853411 0.07955
chr1:61918870-61919070 -1
chr1:61919123-61919323 0.04494
chr1:62054407-62054607 -1
chr1:62107432-62107632 0.25
chr1:62190770-62190970 0.1648
chr1:62202096-62202296 -1
chr1:62207672-62207872 0.005
chr1:62207993-62208193 -1
chr1:62248447-62248647 0.07386
chr1:62317877-62318077 -1
chr1:62548455-62548655 0.07143
chr1:62596892-62597092 0.25
chr1:62609985-62610185 0.08763
chr1:62641358-62641558 0.4742
chr1:62737796-62737996 -1
chr1:62761690-62761890 0.427
chr1:62873167-62873367 0.03571
chr1:62902048-62902248 0.02459
chr1:62903368-62903568 0.3852
chr1:62903864-62904064 0.02459
chr1:62905736-62905936 0.4375
chr1:62928162-62928362 0.2062
chr1:62973918-62974118 0.03093
chr1:63064818-63065018 0.01818
chr1:63087740-63087940 0.05155
chr1:63091211-63091411 -1
chr1:63212338-63212538 0.05114
chr1:63249446-63249646 -1
chr1:63250102-63250302 0.4659
chr1:63307342-63307542 0.5
chr1:63373796-63373996 0.3361
chr1:63577924-63578124 0.5
chr1:63590707-63590907 0.008197
chr1:63782686-63782886 0.1404
chr1:63787700-63787900 0.06818
chr1:63789354-63789554 0.01765
chr1:63791454-63791654 0.1193
chr1:63793258-63793458 0.1124
chr1:63833080-63833280 -1
chr1:63833682-63833882 0.25
chr1:63833920-63834120 0.4639
chr1:63907378-63907578 0.4831
chr1:63989014-63989214 0.005155
chr1:64003714-64003914 0.07955
chr1:64023172-64023372 0.1031
chr1:64041002-64041202 0.1705
chr1:64059305-64059505 0.1333
chr1:64060098-64060298 0.4943
chr1:64081592-64081792 0.2273
chr1:64116958-64117158 0.1932
chr1:64157656-64157856 0.3409
chr1:64212098-64212298 0.5
chr1:64239536-64239736 0.01124
chr1:64485592-64485792 -1
chr1:64602864-64603064 0.1348
chr1:64708770-64708970 -1
chr1:64712044-64712244 0.02841
chr1:64734862-64735062 0.2584
chr1:64935810-64936010 0.2614
chr1:64972014-64972214 0.01031
chr1:64992958-64993158 0.06186
chr1:65006188-65006388 0.05155
chr1:65010874-65011074 0.03571
chr1:65016310-65016510 0.267
chr1:65096436-65096636 0.5
chr1:65141452-65141652 0.01639
chr1:65152502-65152702 0.09016
chr1:65157306-65157506 0.08763
chr1:65289954-65290154 0.2083
chr1:65292769-65292969 0.4917
chr1:65294542-65294742 0.4381
chr1:65329818-65330018 -1
chr1:65342936-65343136 0.3182
chr1:65388236-65388436 0.055
chr1:65389191-65389391 0.4924
chr1:65399249-65399449 0.4836
chr1:65414964-65415164 0.1364
chr1:65415264-65415464 0.02273
chr1:65422592-65422792 0.03061
chr1:65426578-65426778 0.2809
chr1:65428246-65428446 0.48
chr1:65430862-65431062 0.1182
chr1:65432287-65432487 0.2333
chr1:65433314-65433514 0.02247
chr1:65466971-65467171 -1
chr1:65468181-65468381 0.4742
chr1:65474937-65475137 0.09659
chr1:65475838-65476038 0.01546
chr1:65507180-65507380 0.3485
chr1:65515804-65516004 0.03571
chr1:65525645-65525845 0.01531
chr1:65528816-65529016 0.01546
chr1:65532542-65532742 -1
chr1:65533010-65533210 -1
chr1:65533333-65533533 -1
chr1:65533783-65533983 0.01639
chr1:65534251-65534451 0.07377
chr1:65534992-65535192 0.2371
chr1:65541118-65541318 0.02062
chr1:65614273-65614473 0.4845
chr1:65681389-65681589 0.4727
chr1:65701682-65701882 0.4754
chr1:65719946-65720146 0.1082
chr1:65726647-65726847 0.005682
chr1:65733104-65733304 0.4773
chr1:65755219-65755419 0.4643
chr1:65775506-65775706 -1
chr1:65859166-65859366 0.06701
chr1:65861707-65861907 0.4888
chr1:65885954-65886154 0.4946
chr1:65889638-65889838 0.1705
chr1:65896876-65897076 0.01667
chr1:65923656-65923856 0.4909
chr1:65925138-65925338 0.02841
chr1:66153444-66153644 0.4924
chr1:66153666-66153866 -1
chr1:66238352-66238552 0.49
chr1:66277765-66277965 0.04098
chr1:66279724-66279924 0.03093
chr1:66296143-66296343 0.1182
chr1:66332200-66332400 0.03409
chr1:66338120-66338320 0.07955
chr1:66424649-66424849 0.3294
chr1:66478149-66478349 0.03977
chr1:66556863-66557063 0.01639
chr1:66635112-66635312 0.007576
chr1:66647749-66647949 0.155
chr1:66648289-66648489 0.2045
chr1:66649138-66649338 0.1393
chr1:66680699-66680899 0.155
chr1:66696857-66697057 0.09167
chr1:66708468-66708668 0.06452
chr1:66709604-66709804 0.03571
chr1:66711916-66712116 0.1071
chr1:66712377-66712577 0.1598
chr1:66713270-66713470 0.008197
chr1:66713579-66713779 0.4672
chr1:66717293-66717493 -1
chr1:66719108-66719308 0.01031
chr1:66722428-66722628 0.06557
chr1:66724520-66724720 0.06818
chr1:66736966-66737166 0.4913
chr1:66737281-66737481 0.005618
chr1:66740780-66740980 0.03788
chr1:66741388-66741588 0.03409
chr1:66741986-66742186 0.01136
chr1:66744078-66744278 0.005155
chr1:66748094-66748294 0.008197
chr1:66749488-66749688 0.05155
chr1:66751411-66751611 0.01031
chr1:66753894-66754094 0.3978
chr1:66757225-66757425 -1
chr1:66762623-66762823 0.36
chr1:66766647-66766847 0.4843
chr1:66766914-66767114 0.02247
chr1:66768520-66768720 0.01124
chr1:66782658-66782858 0.025
chr1:66795919-66796119 0.005155
chr1:66796512-66796712 0.08763
chr1:66797743-66797943 -1
chr1:66798076-66798276 0.02
chr1:66799120-66799320 0.01124
chr1:66800138-66800338 0.04124
chr1:66800851-66801051 0.25
chr1:66801482-66801682 0.4494
chr1:66801797-66801997 0.01705
chr1:66803016-66803216 0.5
chr1:66805758-66805958 0.08602
chr1:66814980-66815180 0.3929
chr1:66815918-66816118 0.01667
chr1:66817328-66817528 0.005155
chr1:66817721-66817921 0.01546
chr1:66823308-66823508 0.01124
chr1:66826151-66826351 0.01639
chr1:66832354-66832554 -1
chr1:66833156-66833356 0.1118
chr1:66838896-66839096 0.008197
chr1:66839968-66840168 -1
chr1:66840392-66840592 0.03571
chr1:66865710-66865910 0.01075
chr1:66902169-66902369 0.01818
chr1:66904780-66904980 -1
chr1:66911232-66911432 0.01075
chr1:66912177-66912377 0.0567
chr1:66969588-66969788 0.01639
chr1:67191799-67191999 0.1701
chr1:67192037-67192237 0.05114
chr1:67194914-67195114 0.2
chr1:67198496-67198696 0.5
chr1:67216368-67216568 0.4643
chr1:67230806-67231006 0.01176
chr1:67235328-67235528 0.035
chr1:67254283-67254483 0.005376
chr1:67306747-67306947 0.005155
chr1:67390516-67390716 0.005682
chr1:67390858-67391058 0.3871
chr1:67391338-67391538 -1
chr1:67395060-67395260 0.05738
chr1:67395660-67395860 0.01124
chr1:67396364-67396564 0.07143
chr1:67397410-67397610 0.0618
chr1:67399870-67400070 0.02577
chr1:67446820-67447020 0.01546
chr1:67447434-67447634 0.3871
chr1:67461792-67461992 0.3871
chr1:67464792-67464992 0.02459
chr1:67479339-67479539 0.01031
chr1:67518490-67518690 0.2955
chr1:67518849-67519049 0.4621
chr1:67519592-67519792 0.1636
chr1:67520063-67520263 0.4032
chr1:67608686-67608886 0.1546
chr1:67610459-67610659 0.4941
chr1:67611911-67612111 0.02247
chr1:67614936-67615136 -1
chr1:67625036-67625236 0.07386
chr1:67628670-67628870 -1
chr1:67631402-67631602 0.498
chr1:67632002-67632202 0.01
chr1:67636591-67636791 0.3247
chr1:67637792-67637992 0.03093
chr1:67640477-67640677 0.07386
chr1:67641344-67641544 0.07386
chr1:67655686-67655886 0.008197
chr1:67656693-67656893 0.07143
chr1:67658686-67658886 0.4848
chr1:67659510-67659710 0.03571
chr1:67660282-67660482 0.03333
chr1:67677898-67678098 -1
chr1:67678907-67679107 0.3065
chr1:67699744-67699944 0.09184
chr1:67727428-67727628 0.4278
chr1:67730671-67730871 0.3788
chr1:67740398-67740598 0.4381
chr1:67751917-67752117 0.4
chr1:67760596-67760796 0.02062
chr1:67760906-67761106 0.02459
chr1:67769838-67770038 0.08602
chr1:67772996-67773196 0.05682
chr1:67773916-67774116 0.04124
chr1:67776129-67776329 0.5
chr1:67779700-67779900 0.2841
chr1:67780506-67780706 -1
chr1:67798809-67799009 0.4845
chr1:67801262-67801462 0.5
chr1:67801934-67802134 0.5
chr1:67802584-67802784 0.02841
chr1:67803021-67803221 0.5
chr1:67805418-67805618 0.01
chr1:67808123-67808323 -1
chr1:67816566-67816766 0.0567
chr1:67825384-67825584 0.4943
chr1:67884606-67884806 0.04545
chr1:67894722-67894922 0.04545
chr1:67896109-67896309 0.01639
chr1:67897045-67897245 0.2045
chr1:67966180-67966380 0.05738
chr1:67998183-67998383 0.03333
chr1:68001194-68001394 0.4831
chr1:68027422-68027622 0.05882
chr1:68100856-68101056 0.1959
chr1:68139886-68140086 0.02809
chr1:68140408-68140608 0.04545
chr1:68141558-68141758 0.008197
chr1:68149788-68149988 -1
chr1:68150742-68150942 0.1393
chr1:68151133-68151333 0.01546
chr1:68151618-68151818 0.2784
chr1:68152020-68152220 0.01531
chr1:68152387-68152587 0.4918
chr1:68189468-68189668 0.007576
chr1:68202014-68202214 0.07143
chr1:68226028-68226228 0.07386
chr1:68231899-68232099 0.3876
chr1:68582468-68582668 0.5
chr1:68585967-68586167 0.5
chr1:68961901-68962101 0.05155
chr1:68962686-68962886 0.02273
chr1:69254583-69254783 0.2787
chr1:70203354-70203554 0.009091
chr1:70598712-70598912 0.108
chr1:70671267-70671467 -1
chr1:70677578-70677778 0.009091
chr1:70686642-70686842 0.1
chr1:70686936-70687136 0.02273
chr1:70687423-70687623 0.01818
chr1:70693316-70693516 0.02841
chr1:70713543-70713743 0.06818
chr1:70819381-70819581 0.008333
chr1:70819703-70819903 0.01075
chr1:70820471-70820671 0.01546
chr1:70876453-70876653 0.06557
chr1:70876740-70876940 0.4943
chr1:70877868-70878068 0.1022
chr1:70953644-70953844 0.007576
chr1:70970126-70970326 0.1818
chr1:70975840-70976040 0.01124
chr1:71151060-71151260 0.1648
chr1:71230521-71230721 0.4949
chr1:71503638-71503838 0.1071
chr1:71515751-71515951 0.1031
chr1:71534108-71534308 0.1583
chr1:71546848-71547048 0.03977
chr1:72748465-72748665 0.4045
chr1:72750389-72750589 0.4273
chr1:74663868-74664068 0.01639
chr1:74929333-74929533 0.08427
chr1:74969879-74970079 0.123
chr1:75147130-75147330 0.01639
chr1:75155582-75155782 0.4716
chr1:75195901-75196101 0.015
chr1:75198393-75198593 -1
chr1:75198769-75198969 0.1011
chr1:75199443-75199643 0.4882
chr1:75229548-75229748 0.03409
chr1:75237696-75237896 0.08427
chr1:75699098-75699298 0.1417
chr1:75731489-75731689 -1
chr1:75775831-75776031 0.005882
chr1:76190220-76190420 0.1705
chr1:76251794-76251994 0.1701
chr1:76457282-76457482 0.4489
chr1:76489438-76489638 0.2577
chr1:76489690-76489890 0.418
chr1:76540131-76540331 0.5
chr1:76620008-76620208 0.007576
chr1:76620372-76620572 0.009091
chr1:76722235-76722435 0.01818
chr1:76726153-76726353 0.3402
chr1:76733434-76733634 0.123
chr1:76734937-76735137 0.005682
chr1:76736211-76736411 0.03093
chr1:76736848-76737048 0.01124
chr1:76751578-76751778 0.5
chr1:76754688-76754888 0.5
chr1:76758114-76758314 0.5
chr1:76760261-76760461 0.2113
chr1:76766331-76766531 0.1417
chr1:76796780-76796980 0.4318
chr1:77366954-77367154 0.09794
chr1:77592033-77592233 0.1505
chr1:77609334-77609534 0.01818
chr1:77613981-77614181 0.1071
chr1:77663160-77663360 0.2443
chr1:77685046-77685246 0.02459
chr1:77732804-77733004 0.03977
chr1:77745712-77745912 0.007576
chr1:77746287-77746487 -1
chr1:77747936-77748136 0.06701
chr1:77748695-77748895 0.4987
chr1:77769220-77769420 0.4433
chr1:77775014-77775214 0.2588
chr1:77887287-77887487 -1
chr1:77896575-77896775 0.01546
chr1:77897135-77897335 0.1588
chr1:77897604-77897804 0.2459
chr1:77900753-77900953 0.01124
chr1:77999459-77999659 0.4897
chr1:78098008-78098208 0.03636
chr1:78105414-78105614 -1
chr1:78134744-78134944 0.4924
chr1:78148308-78148508 -1
chr1:78224557-78224757 0.01136
chr1:78225492-78225692 0.4924
chr1:78245190-78245390 -1
chr1:78291062-78291262 0.05455
chr1:78392336-78392536 0.4227
chr1:78421307-78421507 0.1477
chr1:78441136-78441336 -1
chr1:78444775-78444975 0.008197
chr1:78445914-78446114 0.1477
chr1:78470406-78470606 0.03763
chr1:78471435-78471635 0.005376
chr1:78545390-78545590 0.01
chr1:78546466-78546666 0.05682
chr1:78580149-78580349 0.2273
chr1:78596524-78596724 0.065
chr1:78608852-78609052 0.3571
chr1:78610798-78610998 0.3571
chr1:79083324-79083524 0.02041
chr1:79085948-79086148 0.1477
chr1:79111477-79111677 0.01031
chr1:79115361-79115561 0.01546
chr1:79142108-79142308 0.03409
chr1:79305472-79305672 0.4944
chr1:79506344-79506544 0.2353
chr1:79507852-79508052 0.3814
chr1:82013640-82013840 0.4948
chr1:82627409-82627609 0.4831
chr1:83243044-83243244 0.3929
chr1:83966724-83966924 0.01546
chr1:83974161-83974361 0.005155
chr1:83981382-83981582 0.01705
chr1:84158388-84158588 0.06701
chr1:84315155-84315355 0.02459
chr1:84326158-84326358 0.09659
chr1:84326614-84326814 0.03093
chr1:84371049-84371249 0.3939
chr1:84397456-84397656 0.03093
chr1:84464844-84465044 0.5
chr1:84543234-84543434 0.1753
chr1:84543602-84543802 -1
chr1:84556338-84556538 0.5
chr1:84556649-84556849 0.005882
chr1:84569128-84569328 0.03409
chr1:84588555-84588755 0.0303
chr1:84606966-84607166 0.03409
chr1:84609909-84610109 -1
chr1:84610856-84611056 -1
chr1:84612148-84612348 0.02727
chr1:84618338-84618538 0.07377
chr1:84621284-84621484 0.04545
chr1:84630260-84630460 0.02727
chr1:84713194-84713394 0.01124
chr1:84767212-84767412 0.1134
chr1:84768590-84768790 0.005155
chr1:84899533-84899733 0.01124
chr1:84900968-84901168 0.08197
chr1:84903083-84903283 0.03093
chr1:84908006-84908206 0.03333
chr1:84944852-84945052 0.5
chr1:84971048-84971248 0.1856
chr1:84971859-84972059 0.4943
chr1:84972596-84972796 -1
chr1:85038796-85038996 0.4654
chr1:85039608-85039808 0.2784
chr1:85040014-85040214 0.3247
chr1:85077462-85077662 0.4818
chr1:85086488-85086688 0.255
chr1:85156194-85156394 -1
chr1:85158732-85158932 0.09794
chr1:85186886-85187086 0.05155
chr1:85190120-85190320 0.4034
chr1:85219302-85219502 0.4833
chr1:85238126-85238326 0.5
chr1:85245696-85245896 0.01546
chr1:85248210-85248410 0.04301
chr1:85320104-85320304 0.07653
chr1:85328511-85328711 0.1307
chr1:85328956-85329156 -1
chr1:85342141-85342341 0.1856
chr1:85354537-85354737 0.4706
chr1:85401928-85402128 -1
chr1:85410706-85410906 0.5
chr1:85410917-85411117 0.1546
chr1:85425111-85425311 0.2614
chr1:85435603-85435803 0.483
chr1:85437771-85437971 0.04639
chr1:85438160-85438360 0.4426
chr1:85439345-85439545 0.4949
chr1:85454489-85454689 0.3182
chr1:85461219-85461419 0.5
chr1:85461803-85462003 0.4949
chr1:85462686-85462886 0.2629
chr1:85463627-85463827 0.4945
chr1:85464690-85464890 0.4945
chr1:85488511-85488711 0.0567
chr1:85493492-85493692 0.008333
chr1:85516510-85516710 0.03977
chr1:85527823-85528023 0.4794
chr1:85575202-85575402 -1
chr1:85614514-85614714 0.005682
chr1:85619380-85619580 0.008197
chr1:85645347-85645547 0.2857
chr1:85665786-85665986 0.0567
chr1:85666712-85666912 0.2113
chr1:85667675-85667875 0.0567
chr1:85706302-85706502 -1
chr1:85720524-85720724 0.005618
chr1:85725300-85725500 0.4918
chr1:85741347-85741547 0.008197
chr1:85742338-85742538 0.07955
chr1:85744634-85744834 0.236
chr1:85763979-85764179 0.06122
chr1:85787339-85787539 0.04545
chr1:86042658-86042858 -1
chr1:86047020-86047220 0.01124
chr1:86088898-86089098 0.03371
chr1:86174039-86174239 0.4944
chr1:86846024-86846224 0.4485
chr1:86861994-86862194 0.07143
chr1:86885117-86885317 0.4485
chr1:86895606-86895806 0.4118
chr1:86907348-86907548 0.09016
chr1:86939818-86940018 0.07143
chr1:86965504-86965704 0.03093
chr1:86965840-86966040 0.01546
chr1:86967587-86967787 0.03608
chr1:86967868-86968068 0.4573
chr1:87170360-87170560 0.2955
chr1:87171296-87171496 0.02273
chr1:87205866-87206066 -1
chr1:87207716-87207916 0.4433
chr1:87239996-87240196 0.4426
chr1:87299332-87299532 0.01546
chr1:87379129-87379329 0.3402
chr1:87379992-87380192 0.4817
chr1:87381020-87381220 0.08989
chr1:87381231-87381431 0.05303
chr1:87399368-87399568 0.005155
chr1:87431040-87431240 0.05738
chr1:87507958-87508158 0.01639
chr1:87510544-87510744 0.05114
chr1:87511555-87511755 0.4426
chr1:87543939-87544139 0.005155
chr1:87550028-87550228 -1
chr1:87597526-87597726 0.005882
chr1:87603148-87603348 0.01031
chr1:87752735-87752935 0.5
chr1:87758709-87758909 0.2753
chr1:87783875-87784075 0.01546
chr1:87791750-87791950 -1
chr1:87794010-87794210 0.07059
chr1:87794486-87794686 0.201
chr1:87797308-87797508 -1
chr1:87797747-87797947 0
chr1:87799447-87799647 0.01136
chr1:87800536-87800736 0.205
chr1:87800892-87801092 0.07216
chr1:87827906-87828106 0.285
chr1:87870092-87870292 -1
chr1:87901314-87901514 0.1236
chr1:87915153-87915353 0.48
chr1:87916406-87916606 0.08989
chr1:87987212-87987412 0.1534
chr1:88419615-88419815 0.3441
chr1:88646302-88646502 0.09278
chr1:88676188-88676388 -1
chr1:89061128-89061328 0.3353
chr1:89073901-89074101 0.01136
chr1:89121446-89121646 -1
chr1:89127030-89127230 0.01
chr1:89148716-89148916 0.5
chr1:89149202-89149402 0.08673
chr1:89149716-89149916 0.2216
chr1:89151008-89151208 0.3864
chr1:89202423-89202623 0.007576
chr1:89209916-89210116 0.009091
chr1:89266206-89266406 0.1534
chr1:89343065-89343265 0.005
chr1:89354470-89354670 0.01705
chr1:89357228-89357428 0.02247
chr1:89358324-89358524 -1
chr1:89401741-89401941 0.005155
chr1:89439373-89439573 0.134
chr1:89449632-89449832 0.03933
chr1:89457315-89457515 0.01124
chr1:89458580-89458780 0.4091
chr1:89464469-89464669 0.03571
chr1:89487440-89487640 0.03571
chr1:89488425-89488625 -1
chr1:89494908-89495108 0.495
chr1:89506819-89507019 0.5
chr1:89525150-89525350 0.02941
chr1:89529934-89530134 0.495
chr1:89530339-89530539 0.5
chr1:89530958-89531158 0.2629
chr1:89535657-89535857 0.01
chr1:89551587-89551787 0.5
chr1:89590512-89590712 0.01136
chr1:89591750-89591950 0.03571
chr1:89592380-89592580 0.4694
chr1:89592593-89592793 0.04494
chr1:89594566-89594766 0.2045
chr1:89636774-89636974 0.4617
chr1:89664548-89664748 -1
chr1:89665322-89665522 0.3929
chr1:89666388-89666588 0.03763
chr1:89725340-89725540 0.02247
chr1:89737394-89737594 0.01075
chr1:89737945-89738145 0.0567
chr1:89738447-89738647 0.03409
chr1:89740096-89740296 0.05155
chr1:89742345-89742545 0.4917
chr1:89743468-89743668 0.005102
chr1:89744708-89744908 -1
chr1:89746539-89746739 0.1082
chr1:89751528-89751728 0.005155
chr1:89752669-89752869 0.1289
chr1:89753782-89753982 -1
chr1:89760992-89761192 -1
chr1:89764230-89764430 -1
chr1:89765512-89765712 0.01136
chr1:89773866-89774066 0.07865
chr1:89775694-89775894 0.03977
chr1:89776330-89776530 0.01136
chr1:89823940-89824140 0.01
chr1:89828846-89829046 0.2143
chr1:89916674-89916874 0.02841
chr1:89920792-89920992 0.1649
chr1:89929607-89929807 0.02062
chr1:89930884-89931084 0.01136
chr1:89948884-89949084 0.2753
chr1:89953638-89953838 0.1364
chr1:89985458-89985658 0.03571
chr1:89989552-89989752 0.02809
chr1:89990256-89990456 0.1364
chr1:89991058-89991258 0.005102
chr1:90011266-90011466 0.005618
chr1:90018340-90018540 0.005155
chr1:90055189-90055389 0.008197
chr1:90064664-90064864 -1
chr1:90068682-90068882 0.01031
chr1:90069382-90069582 0.01124
chr1:90070270-90070470 0.03371
chr1:90072834-90073034 0.459
chr1:90073902-90074102 0.459
chr1:90075494-90075694 0.459
chr1:90076414-90076614 0.3636
chr1:90077378-90077578 0.459
chr1:90086284-90086484 0.1082
chr1:90088524-90088724 0.4972
chr1:90092544-90092744 -1
chr1:90094874-90095074 0.01
chr1:90095222-90095422 0.005618
chr1:90095772-90095972 0.04639
chr1:90096376-90096576 0.01667
chr1:90097450-90097650 0.04301
chr1:90098174-90098374 0.1082
chr1:90098955-90099155 0.5
chr1:90099896-90100096 0.1989
chr1:90101730-90101930 0.4949
chr1:90123592-90123792 0.01136
chr1:90125286-90125486 0.2097
chr1:90135800-90136000 0.1393
chr1:90185141-90185341 0.02
chr1:90186986-90187186 0.3788
chr1:90190277-90190477 -1
chr1:90205501-90205701 0.04639
chr1:90220059-90220259 0.01705
chr1:90223264-90223464 0.4184
chr1:90224682-90224882 0.03093
chr1:90228648-90228848 0.4948
chr1:90246309-90246509 0.03093
chr1:90247252-90247452 0.005155
chr1:90270286-90270486 0.4892
chr1:90286390-90286590 0.04545
chr1:90287120-90287320 0.0625
chr1:90305352-90305552 0.009091
chr1:90308800-90309000 0.1495
chr1:90309077-90309277 0.1082
chr1:90310451-90310651 0.06557
chr1:90312084-90312284 0.03061
chr1:90321351-90321551 0.3427
chr1:90329042-90329242 0.4886
chr1:90336533-90336733 0.01667
chr1:90347043-90347243 0.05114
chr1:90372302-90372502 0.0625
chr1:90374653-90374853 0.03571
chr1:90418636-90418836 0.05114
chr1:90422656-90422856 0.01176
chr1:90452848-90453048 0.1031
chr1:90460525-90460725 -1
chr1:90461168-90461368 0.4948
chr1:90462782-90462982 0.4882
chr1:90511632-90511832 0.02273
chr1:90806281-90806481 0.02841
chr1:90823652-90823852 0.4663
chr1:90824378-90824578 0.4663
chr1:90836791-90836991 0.05376
chr1:91044889-91045089 0.005882
chr1:91187092-91187292 0.05114
chr1:91191500-91191700 0.2584
chr1:91317107-91317307 -1
chr1:91385003-91385203 -1
chr1:91389326-91389526 0.1348
chr1:91430088-91430288 0.05155
chr1:91483672-91483872 0.03571
chr1:91486806-91487006 0.02273
chr1:91487751-91487951 -1
chr1:91590641-91590841 0.1031
chr1:91630982-91631182 0.4895
chr1:91748358-91748558 0.04301
chr1:91869992-91870192 0.2
chr1:91966361-91966561 0.4337
chr1:91968517-91968717 0.009091
chr1:91977069-91977269 0.008333
chr1:91978740-91978940 0.01705
chr1:91989148-91989348 0.01031
chr1:91995554-91995754 0.4913
chr1:92013164-92013364 -1
chr1:92014618-92014818 0.01136
chr1:92016603-92016803 0.5
chr1:92017776-92017976 0.5
chr1:92020497-92020697 0.03977
chr1:92021801-92022001 0.085
chr1:92025716-92025916 0.06186
chr1:92035019-92035219 0.25
chr1:92041778-92041978 0.4326
chr1:92049074-92049274 0.105
chr1:92056906-92057106 0.04124
chr1:92057156-92057356 0.02151
chr1:92057558-92057758 0.2557
chr1:92058096-92058296 0.2455
chr1:92058371-92058571 0.05455
chr1:92062166-92062366 -1
chr1:92099078-92099278 0.06633
chr1:92112754-92112954 0.3918
chr1:92138378-92138578 0.05376
chr1:92150577-92150777 -1
chr1:92155202-92155402 0.4294
chr1:92163135-92163335 0.4382
chr1:92179142-92179342 0.4941
chr1:92196386-92196586 0.01124
chr1:92196960-92197160 0.2824
chr1:92198153-92198353 0.5
chr1:92200389-92200589 0.02247
chr1:92201376-92201576 -1
chr1:92217944-92218144 0.3371
chr1:92219948-92220148 0.01685
chr1:92228845-92229045 0.1023
chr1:92247122-92247322 0.01031
chr1:92257528-92257728 0.4742
chr1:92270356-92270556 0.06701
chr1:92274929-92275129 0.03
chr1:92276398-92276598 0.3876
chr1:92336014-92336214 0.4588
chr1:92338279-92338479 0.02688
chr1:92339904-92340104 0.4318
chr1:92341744-92341944 0.02577
chr1:92343548-92343748 0.005618
chr1:92349062-92349262 0.09016
chr1:92350435-92350635 0.005682
chr1:92350901-92351101 0.07576
chr1:92351622-92351822 0.07143
chr1:92355712-92355912 -1
chr1:92392922-92393122 0.445
chr1:92414106-92414306 0.03409
chr1:92463266-92463466 -1
chr1:92482354-92482554 0.0625
chr1:92495953-92496153 0.02062
chr1:92545983-92546183 0.1392
chr1:92583294-92583494 0.07955
chr1:92589570-92589770 0.008197
chr1:92662632-92662832 0.06818
chr1:92667644-92667844 0.4455
chr1:92668730-92668930 0.03571
chr1:92756998-92757198 0.005155
chr1:92764429-92764629 0.05114
chr1:92775786-92775986 0.01639
chr1:92781721-92781921 0.01531
chr1:92783458-92783658 0.0102
chr1:92789153-92789353 0.2062
chr1:92831284-92831484 -1
chr1:92833124-92833324 0.01818
chr1:92876328-92876528 0.4949
chr1:92904959-92905159 0.005682
chr1:92929231-92929431 0.005102
chr1:92932682-92932882 0.07386
chr1:92939802-92940002 0.2818
chr1:92941980-92942180 0.1289
chr1:92944016-92944216 0.01765
chr1:92951528-92951728 0.008197
chr1:92952503-92952703 0.01639
chr1:93001868-93002068 0.1761
chr1:93002236-93002436 0.009091
chr1:93002636-93002836 0.007576
chr1:93003133-93003333 0.01705
chr1:93003662-93003862 0.008333
chr1:93010330-93010530 -1
chr1:93029140-93029340 0.005155
chr1:93049470-93049670 0.09091
chr1:93050062-93050262 0.1292
chr1:93053162-93053362 0.01705
chr1:93064830-93065030 0.09836
chr1:93088854-93089054 0.06364
chr1:93157596-93157796 0.04918
chr1:93214668-93214868 0.008333
chr1:93249722-93249922 0.02273
chr1:93250925-93251125 0.129
chr1:93270354-93270554 0.1856
chr1:93284018-93284218 0.2577
chr1:93297452-93297652 0.02841
chr1:93298315-93298515 0.1364
chr1:93319992-93320192 0.129
chr1:93324544-93324744 0.5
chr1:93343024-93343224 0.03763
chr1:93343512-93343712 -1
chr1:93348476-93348676 0.007576
chr1:93416830-93417030 0.007576
chr1:93419192-93419392 0.005102
chr1:93422582-93422782 0.02459
chr1:93426012-93426212 0.1212
chr1:93427207-93427407 0.4949
chr1:93428038-93428238 0.2727
chr1:93430616-93430816 0.02577
chr1:93434064-93434264 -1
chr1:93438845-93439045 0.01031
chr1:93439107-93439307 -1
chr1:93441184-93441384 0.04124
chr1:93443144-93443344 0.005618
chr1:93446860-93447060 0.1193
chr1:93456489-93456689 0.01639
chr1:93459716-93459916 0.09794
chr1:93487246-93487446 0.3144
chr1:93494922-93495122 0.2079
chr1:93499413-93499613 0.02727
chr1:93508126-93508326 0.3443
chr1:93527840-93528040 -1
chr1:93544628-93544828 0.2938
chr1:93546046-93546246 0.01639
chr1:93621025-93621225 0.04639
chr1:93646011-93646211 0.4643
chr1:93684266-93684466 0.07143
chr1:93685132-93685332 0.1136
chr1:93686826-93687026 0.4643
chr1:93770260-93770460 0.31
chr1:93802247-93802447 0.4643
chr1:93811346-93811546 0.1307
chr1:93812198-93812398 0.005102
chr1:93819034-93819234 0.03977
chr1:93903646-93903846 0.1289
chr1:93912828-93913028 0.008333
chr1:94073516-94073716 0.02727
chr1:94081456-94081656 0.1648
chr1:94095116-94095316 0.02841
chr1:94146302-94146502 0.03571
chr1:94147515-94147715 0.09091
chr1:94158897-94159097 0.0102
chr1:94173596-94173796 0.02577
chr1:94174842-94175042 0.02273
chr1:94178358-94178558 0.1392
chr1:94181252-94181452 0.005618
chr1:94182554-94182754 0.1307
chr1:94215664-94215864 0.005102
chr1:94224575-94224775 0.3557
chr1:94279630-94279830 0.03608
chr1:94283931-94284131 0.4205
chr1:94309900-94310100 0.02577
chr1:94311510-94311710 0.2955
chr1:94312120-94312320 0.03608
chr1:94313040-94313240 0.2955
chr1:94339702-94339902 0.4833
chr1:94344093-94344293 0.455
chr1:94344674-94344874 0.455
chr1:94369853-94370053 0.005618
chr1:94374240-94374440 0.01531
chr1:94375094-94375294 0.06742
chr1:94483108-94483308 0.01136
chr1:94491498-94491698 0.03093
chr1:94505120-94505320 0.02247
chr1:94527098-94527298 0.008197
chr1:94557760-94557960 0.134
chr1:94571781-94571981 0.06818
chr1:94703190-94703390 -1
chr1:94849574-94849774 0.02273
chr1:94850514-94850714 0.4167
chr1:94851266-94851466 0.4888
chr1:94883713-94883913 0.02062
chr1:94884556-94884756 0.09278
chr1:94929356-94929556 0.5
chr1:94947118-94947318 -1
chr1:95007390-95007590 -1
chr1:95068098-95068298 -1
chr1:95186064-95186264 0.4697
chr1:95221327-95221527 0.07527
chr1:95271484-95271684 0.4731
chr1:95273731-95273931 0.03571
chr1:95320080-95320280 0.498
chr1:95349260-95349460 0.5
chr1:95392588-95392788 0.1818
chr1:95428477-95428677 0.1148
chr1:95509042-95509242 0.08673
chr1:95538338-95538538 0.01124
chr1:95550212-95550412 0.5
chr1:95582322-95582522 0.04545
chr1:95699608-95699808 0.1404
chr1:96794789-96794989 0.1364
chr1:96828206-96828406 0.01031
chr1:97187244-97187444 0.09091
chr1:97188078-97188278 0.02062
chr1:97432190-97432390 0.005682
chr1:97603922-97604122 0.07732
chr1:98256861-98257061 0.01613
chr1:98286054-98286254 -1
chr1:98385339-98385539 0.02273
chr1:98386924-98387124 0.1786
chr1:98391946-98392146 0.008197
chr1:98408024-98408224 0.009091
chr1:98452159-98452359 0.07143
chr1:98473992-98474192 0.005155
chr1:98483710-98483910 0.02062
chr1:98485356-98485556 0.02577
chr1:98513858-98514058 0.2143
chr1:98516722-98516922 0.1475
chr1:98519686-98519886 0.03608
chr1:98789474-98789674 0.268
chr1:98853457-98853657 0.05
chr1:98854130-98854330 0.3588
chr1:98863796-98863996 0.01639
chr1:98864226-98864426 0.02577
chr1:98868526-98868726 0.01
chr1:98871379-98871579 0.5
chr1:98891779-98891979 0.5
chr1:98933763-98933963 0.02273
chr1:99214804-99215004 0.3214
chr1:99259950-99260150 0.04124
chr1:99263146-99263346 0.01639
chr1:99319788-99319988 0.03571
chr1:99336776-99336976 0.1023
chr1:99337216-99337416 0.3571
chr1:99645918-99646118 0.0625
chr1:99947070-99947270 0.4182
chr1:100009908-100010108 0.1392
chr1:100151342-100151542 0.2955
chr1:100173229-100173429 0.03571
chr1:100215589-100215789 0.4583
chr1:100217704-100217904 0.08763
chr1:100232060-100232260 0.335
chr1:100250471-100250671 0.1392
chr1:100274314-100274514 0.32
chr1:100286178-100286378 0.4583
chr1:100315495-100315695 0.04706
chr1:100435046-100435246 0.4205
chr1:100435390-100435590 -1
chr1:100436015-100436215 0.07273
chr1:100494420-100494620 0.007576
chr1:100500134-100500334 0.03636
chr1:100502659-100502859 0.4779
chr1:100503494-100503694 0.4602
chr1:100504433-100504633 0.142
chr1:100512494-100512694 0.3454
chr1:100598512-100598712 0.0625
chr1:100599146-100599346 0.01031
chr1:100696438-100696638 0.01136
chr1:100715379-100715579 0.5
chr1:100731232-100731432 0.4756
chr1:100731644-100731844 0.4654
chr1:100733483-100733683 0.4634
chr1:100743532-100743732 -1
chr1:100765238-100765438 0.4326
chr1:100772550-100772750 0.07955
chr1:100816988-100817188 0.392
chr1:100818573-100818773 0.382
chr1:100819065-100819265 0.005882
chr1:100819370-100819570 0.005
chr1:100820534-100820734 0.01136
chr1:100823805-100824005 0.03608
chr1:100843274-100843474 -1
chr1:100843637-100843837 0.459
chr1:100852852-100853052 -1
chr1:100856211-100856411 0.4261
chr1:100857415-100857615 0.4261
chr1:100859950-100860150 0.4948
chr1:100860424-100860624 0.005
chr1:100862245-100862445 0.01818
chr1:100862824-100863024 0.4205
chr1:100863407-100863607 0.2216
chr1:100866024-100866224 -1
chr1:100866549-100866749 0.02273
chr1:100868906-100869106 0.02273
chr1:100878841-100879041 0.01031
chr1:100879096-100879296 0.03571
chr1:100880306-100880506 0.4948
chr1:100889570-100889770 0.09278
chr1:100893766-100893966 0.01705
chr1:100905807-100906007 -1
chr1:100906838-100907038 0.09278
chr1:100907344-100907544 0.09278
chr1:100907607-100907807 0.2204
chr1:100909696-100909896 0.4943
chr1:100911219-100911419 0.09278
chr1:100915144-100915344 0.2204
chr1:100917430-100917630 0.3852
chr1:100918310-100918510 0.09091
chr1:100921172-100921372 0.4918
chr1:100925186-100925386 0.2204
chr1:100925492-100925692 0.5
chr1:100929382-100929582 0.2629
chr1:100996553-100996753 0.1289
chr1:101001612-101001812 0.4836
chr1:101009330-101009530 0.07216
chr1:101079827-101080027 0.05682
chr1:101332064-101332264 0.01546
chr1:101333978-101334178 0.02577
chr1:101360338-101360538 -1
chr1:101360744-101360944 0.09836
chr1:101361048-101361248 0.4639
chr1:101361517-101361717 -1
chr1:101362264-101362464 0.3214
chr1:101370832-101371032 0.03933
chr1:101386784-101386984 0.3539
chr1:101390593-101390793 -1
chr1:101392978-101393178 0.03371
chr1:101393800-101394000 0.3214
chr1:101396129-101396329 -1
chr1:101396654-101396854 0.4643
chr1:101397350-101397550 0.3214
chr1:101406838-101407038 0.3933
chr1:101407503-101407703 0.4643
chr1:101415160-101415360 0.07143
chr1:101461298-101461498 0.2143
chr1:101468250-101468450 0.03279
chr1:101469749-101469949 0.08427
chr1:101470866-101471066 0.4643
chr1:101472162-101472362 0.01031
chr1:101491218-101491418 0.05056
chr1:101531280-101531480 0.2143
chr1:101547220-101547420 -1
chr1:101547752-101547952 -1
chr1:101555329-101555529 0.1429
chr1:101573370-101573570 0.2295
chr1:101577620-101577820 0.02062
chr1:101586574-101586774 0.2159
chr1:101586852-101587052 0.03977
chr1:101588125-101588325 0.1649
chr1:101590048-101590248 0.1582
chr1:101593804-101594004 0.005618
chr1:101594537-101594737 0.005155
chr1:101595638-101595838 0.2143
chr1:101602492-101602692 -1
chr1:101602796-101602996 0.01818
chr1:101633535-101633735 0.03409
chr1:101644590-101644790 0.02727
chr1:101647368-101647568 0.02841
chr1:101647663-101647863 0.09836
chr1:101652966-101653166 0.4015
chr1:101653976-101654176 0.4394
chr1:101664902-101665102 0.03571
chr1:101701155-101701355 -1
chr1:101703151-101703351 0.4227
chr1:101703572-101703772 0.4294
chr1:101704809-101705009 0.01031
chr1:101707177-101707377 0.01818
chr1:101709927-101710127 0.008333
chr1:101719774-101719974 0.03093
chr1:101723425-101723625 0.005102
chr1:101725269-101725469 0.03933
chr1:101728290-101728490 0.02688
chr1:101730418-101730618 0.01176
chr1:101741318-101741518 0.0102
chr1:101744486-101744686 0.4286
chr1:101749758-101749958 0.005682
chr1:101750058-101750258 0.4941
chr1:101754023-101754223 0.4697
chr1:101756474-101756674 0.4944
chr1:101757315-101757515 0.03571
chr1:101758920-101759120 0.007576
chr1:101759298-101759498 0.305
chr1:101774922-101775122 0.3929
chr1:101775191-101775391 0.191
chr1:101776156-101776356 0.005
chr1:101777831-101778031 0.0102
chr1:101823025-101823225 0.09016
chr1:101836844-101837044 0.4691
chr1:101845618-101845818 0.01136
chr1:101854847-101855047 0.005882
chr1:101917568-101917768 0.2921
chr1:101939674-101939874 0.4697
chr1:101972214-101972414 0.4643
chr1:101985863-101986063 0.4213
chr1:102033250-102033450 0.4286
chr1:102038823-102039023 0.4286
chr1:103436145-103436345 0.01531
chr1:103628036-103628236 0.04639
chr1:104057637-104057837 0.425
chr1:104067900-104068100 -1
chr1:104068461-104068661 0.005155
chr1:104069007-104069207 0.01031
chr1:104072460-104072660 0.1667
chr1:107599115-107599315 0.4045
chr1:107599650-107599850 -1
chr1:107684774-107684974 -1
chr1:107973390-107973590 -1
chr1:108017537-108017737 0.4355
chr1:108136650-108136850 0.005882
chr1:108293104-108293304 0.4471
chr1:108324941-108325141 0.03977
chr1:108328767-108328967 0.2727
chr1:108329140-108329340 0.03409
chr1:108330020-108330220 0.01546
chr1:108334057-108334257 0.04494
chr1:108346856-108347056 0.03636
chr1:108372044-108372244 0.02809
chr1:108404792-108404992 0.05738
chr1:108414028-108414228 0.2753
chr1:108440252-108440452 0.3196
chr1:108442724-108442924 0.03333
chr1:108478198-108478398 0.299
chr1:108479164-108479364 -1
chr1:108492582-108492782 0.4918
chr1:108506250-108506450 0.3351
chr1:108508278-108508478 0.1236
chr1:108584404-108584604 -1
chr1:108588059-108588259 0.4946
chr1:108594014-108594214 0.1292
chr1:108620642-108620842 0.02062
chr1:108622352-108622552 -1
chr1:108625684-108625884 0.123
chr1:108638772-108638972 0.4945
chr1:108668326-108668526 0.005618
chr1:108742858-108743058 0.5
chr1:108743450-108743650 0.09848
chr1:109047588-109047788 0.01613
chr1:109048359-109048559 0.005155
chr1:109055170-109055370 0.008333
chr1:109094198-109094398 0.07955
chr1:109102446-109102646 0.005618
chr1:109103348-109103548 -1
chr1:109103642-109103842 0.01136
chr1:109104436-109104636 0.04118
chr1:109104990-109105190 0.02062
chr1:109112896-109113096 0.015
chr1:109133692-109133892 0.352
chr1:109134722-109134922 0.03093
chr1:109186162-109186362 -1
chr1:109186549-109186749 0.01639
chr1:109187557-109187757 0.4808
chr1:109188255-109188455 0.4485
chr1:109189532-109189732 0.01515
chr1:109203586-109203786 0.04098
chr1:109203989-109204189 0.2841
chr1:109235319-109235519 0.005155
chr1:109246313-109246513 0.009091
chr1:109246710-109246910 0.0303
chr1:109251727-109251927 0.1364
chr1:109289094-109289294 0.4924
chr1:109289975-109290175 0.01124
chr1:109370822-109371022 0.03571
chr1:109374092-109374292 0.1798
chr1:109419436-109419636 0.1649
chr1:109420528-109420728 0.075
chr1:109440835-109441035 0.005618
chr1:109499434-109499634 0.4382
chr1:109503913-109504113 0.1989
chr1:109505988-109506188 0.02941
chr1:109584629-109584829 0.03571
chr1:109618636-109618836 0.03571
chr1:109633227-109633427 0.4917
chr1:109633623-109633823 0.1136
chr1:109642642-109642842 0.1129
chr1:109654753-109654953 0.4508
chr1:109655396-109655596 0.4918
chr1:109656070-109656270 0.309
chr1:109656574-109656774 0.05682
chr1:109677174-109677374 0.2121
chr1:109704959-109705159 0.4909
chr1:109705346-109705546 0.1753
chr1:109736326-109736526 0.07386
chr1:109756450-109756650 -1
chr1:109757456-109757656 0.02273
chr1:109791890-109792090 0.03933
chr1:109806282-109806482 0.4946
chr1:109820154-109820354 0.0102
chr1:109825780-109825980 0.07955
chr1:109916127-109916327 0.01685
chr1:109918410-109918610 0.01031
chr1:109940560-109940760 0.03093
chr1:109942054-109942254 0.07143
chr1:109947575-109947775 0.01546
chr1:109968101-109968301 0.1061
chr1:109969076-109969276 0.1023
chr1:109969665-109969865 0.4426
chr1:110021554-110021754 0.008197
chr1:110026312-110026512 0.175
chr1:110026748-110026948 0.4508
chr1:110033320-110033520 0.02151
chr1:110036584-110036784 0.0914
chr1:110041020-110041220 0.4941
chr1:110042659-110042859 0.09794
chr1:110045108-110045308 0.01
chr1:110052382-110052582 0.005155
chr1:110054108-110054308 0.4918
chr1:110074990-110075190 0.3197
chr1:110075551-110075751 0.4773
chr1:110089002-110089202 0.1071
chr1:110090277-110090477 -1
chr1:110090565-110090765 0.02273
chr1:110091080-110091280 0.425
chr1:110158622-110158822 0.008197
chr1:110162220-110162420 0.05114
chr1:110163544-110163744 -1
chr1:110182932-110183132 0.299
chr1:110186042-110186242 -1
chr1:110198604-110198804 0.4847
chr1:110210550-110210750 0.2059
chr1:110282857-110283057 0.4551
chr1:110316378-110316578 0.1477
chr1:110319566-110319766 0.2557
chr1:110333460-110333660 0.299
chr1:110336523-110336723 -1
chr1:110339555-110339755 0.255
chr1:110344960-110345160 -1
chr1:110345478-110345678 0.01705
chr1:110363924-110364124 0.2143
chr1:110448883-110449083 0.009091
chr1:110453197-110453397 -1
chr1:110453854-110454054 -1
chr1:110527188-110527388 0.08197
chr1:110546624-110546824 0.1311
chr1:110554329-110554529 -1
chr1:110572296-110572496 0.06701
chr1:110577035-110577235 0.008197
chr1:110596526-110596726 0.05155
chr1:110602778-110602978 0.1753
chr1:110611201-110611401 0.108
chr1:110627418-110627618 0.005682
chr1:110630732-110630932 0.01685
chr1:110648783-110648983 0.02577
chr1:110659118-110659318 0.03571
chr1:110739608-110739808 0.4432
chr1:110745714-110745914 0.01546
chr1:110750448-110750648 -1
chr1:110752679-110752879 0.5
chr1:110753798-110753998 0.4892
chr1:110757236-110757436 0.1071
chr1:110759633-110759833 0.5
chr1:110778705-110778905 0.4948
chr1:110778930-110779130 0.2045
chr1:110855265-110855465 0.4892
chr1:110881454-110881654 0.05682
chr1:110949768-110949968 0.5
chr1:110950280-110950480 0.4824
chr1:110955180-110955380 0.4941
chr1:111002958-111003158 0.03571
chr1:111038403-111038603 0.005102
chr1:111038667-111038867 0.4918
chr1:111067154-111067354 0.03093
chr1:111097991-111098191 0.02841
chr1:111158468-111158668 0.3693
chr1:111162055-111162255 -1
chr1:111162360-111162560 0.02577
chr1:111169589-111169789 0.07216
chr1:111174010-111174210 0.04167
chr1:111174906-111175106 0.05738
chr1:111177459-111177659 -1
chr1:111178835-111179035 0.197
chr1:111184414-111184614 0.4536
chr1:111186537-111186737 0.005882
chr1:111188702-111188902 0.009091
chr1:111190039-111190239 0.02459
chr1:111191131-111191331 0.2857
chr1:111191448-111191648 -1
chr1:111210496-111210696 0.1071
chr1:111211253-111211453 0.008197
chr1:111212206-111212406 0.008197
chr1:111212722-111212922 0.005682
chr1:111214062-111214262 0.05114
chr1:111214721-111214921 -1
chr1:111216033-111216233 0.0102
chr1:111216334-111216534 0.005155
chr1:111216905-111217105 0.01031
chr1:111217481-111217681 0.1705
chr1:111228908-111229108 0.3214
chr1:111269495-111269695 0.03371
chr1:111289366-111289566 0.05682
chr1:111308774-111308974 0.01124
chr1:111323586-111323786 -1
chr1:111326005-111326205 0.1443
chr1:111329898-111330098 0.3146
chr1:111330406-111330606 0.225
chr1:111330637-111330837 0.3146
chr1:111372654-111372854 0.08247
chr1:111415038-111415238 0.03608
chr1:111415602-111415802 0.005155
chr1:111416557-111416757 0.03333
chr1:111417106-111417306 0.01124
chr1:111418030-111418230 0.4672
chr1:111420514-111420714 0.3764
chr1:111422172-111422372 0.3636
chr1:111422632-111422832 0.4836
chr1:111423388-111423588 0.07303
chr1:111423680-111423880 0.3764
chr1:111436649-111436849 0.01685
chr1:111438750-111438950 0.03571
chr1:111440382-111440582 -1
chr1:111459514-111459714 -1
chr1:111506614-111506814 0.01031
chr1:111525104-111525304 0.01136
chr1:111535060-111535260 0.05738
chr1:111573269-111573469 0.005155
chr1:111574992-111575192 0.5
chr1:111682008-111682208 0.3929
chr1:111682736-111682936 0.3364
chr1:111735816-111736016 0.1066
chr1:111740258-111740458 0.4675
chr1:111742000-111742200 0.01031
chr1:111743172-111743372 0.03571
chr1:111744438-111744638 0.3561
chr1:111746516-111746716 0.3466
chr1:111747128-111747328 0.3636
chr1:111748482-111748682 0.425
chr1:111756095-111756295 0.005
chr1:111757511-111757711 0.01031
chr1:111758732-111758932 -1
chr1:111759275-111759475 0.3427
chr1:111759904-111760104 0.03571
chr1:111760206-111760406 0.1452
chr1:111761374-111761574 0.3711
chr1:111762512-111762712 0.03788
chr1:111764425-111764625 0.09659
chr1:111765547-111765747 0.3561
chr1:111768422-111768622 0.4213
chr1:111768802-111769002 0.1452
chr1:111772400-111772600 -1
chr1:111794275-111794475 0.01818
chr1:111817492-111817692 0.02577
chr1:111863150-111863350 0.3693
chr1:111876866-111877066 0.4775
chr1:111889086-111889286 -1
chr1:111897270-111897470 0.4775
chr1:111942530-111942730 0.005618
chr1:111949016-111949216 0.4941
chr1:111984264-111984464 0.03279
chr1:111991867-111992067 0.2191
chr1:111997816-111998016 0.0567
chr1:112013772-112013972 0.2022
chr1:112015862-112016062 0.0567
chr1:112016472-112016672 0.05114
chr1:112017978-112018178 -1
chr1:112018352-112018552 0.005618
chr1:112019432-112019632 0.08247
chr1:112022679-112022879 0.123
chr1:112024359-112024559 0.0567
chr1:112039094-112039294 0.005155
chr1:112046239-112046439 0.02727
chr1:112048484-112048684 0.108
chr1:112050178-112050378 0.1429
chr1:112050877-112051077 0.4776
chr1:112054077-112054277 -1
chr1:112058786-112058986 0.02273
chr1:112060184-112060384 0.4412
chr1:112125320-112125520 0.4508
chr1:112134230-112134430 0.01136
chr1:112135550-112135750 0.1
chr1:112139241-112139441 0.02577
chr1:112141191-112141391 -1
chr1:112142749-112142949 0.005682
chr1:112143527-112143727 0.01176
chr1:112145690-112145890 0.01667
chr1:112146049-112146249 0.07955
chr1:112146686-112146886 0.07955
chr1:112149341-112149541 0.005155
chr1:112159002-112159202 0.02273
chr1:112160799-112160999 0.2835
chr1:112162222-112162422 0.2887
chr1:112162842-112163042 0.2835
chr1:112163730-112163930 0.1237
chr1:112167118-112167318 0.2652
chr1:112168995-112169195 0.4949
chr1:112171412-112171612 0.01124
chr1:112190462-112190662 0.2652
chr1:112199091-112199291 0.1429
chr1:112202902-112203102 0.03977
chr1:112207480-112207680 0.01176
chr1:112257530-112257730 0.009091
chr1:112266172-112266372 0.4898
chr1:112281920-112282120 -1
chr1:112289902-112290102 0.457
chr1:112297579-112297779 0.3182
chr1:112298301-112298501 0.25
chr1:112298954-112299154 0.06818
chr1:112302828-112303028 0.3864
chr1:112312222-112312422 0.392
chr1:112447648-112447848 -1
chr1:112887334-112887534 0.01685
chr1:112912375-112912575 0.02841
chr1:112933521-112933721 0.01765
chr1:112938664-112938864 0.06186
chr1:113008826-113009026 0.1477
chr1:113044504-113044704 -1
chr1:113100110-113100310 0.02273
chr1:113148648-113148848 0.005618
chr1:113157161-113157361 0.49
chr1:113160792-113160992 0.01124
chr1:113162262-113162462 0.1364
chr1:113163542-113163742 0.4016
chr1:113163744-113163944 0.07386
chr1:113164838-113165038 0.02577
chr1:113179362-113179562 0.005618
chr1:113211410-113211610 0.005682
chr1:113216288-113216488 0.02247
chr1:113217220-113217420 0.2143
chr1:113218182-113218382 -1
chr1:113243496-113243696 0.09659
chr1:113247810-113248010 0.1786
chr1:113249947-113250147 -1
chr1:113258066-113258266 0.1517
chr1:113258976-113259176 0.008197
chr1:113261339-113261539 0.005682
chr1:113346894-113347094 0.4882
chr1:113351966-113352166 0.03093
chr1:113406623-113406823 -1
chr1:113423672-113423872 0.4667
chr1:113446752-113446952 0.4667
chr1:113478600-113478800 0.03093
chr1:113479757-113479957 0.2957
chr1:113497866-113498066 0.01818
chr1:113498904-113499104 0.1011
chr1:113500131-113500331 0.04545
chr1:113573992-113574192 0.4917
chr1:113589324-113589524 0.02577
chr1:113615574-113615774 0.172
chr1:113668215-113668415 0.2296
chr1:113683256-113683456 -1
chr1:113689482-113689682 0.1023
chr1:113932934-113933134 -1
chr1:113933803-113934003 0.03279
chr1:113934378-113934578 -1
chr1:113995626-113995826 0.03571
chr1:114060740-114060940 0.005618
chr1:114218094-114218294 0.4848
chr1:114220556-114220756 0.4021
chr1:114223577-114223777 0.3929
chr1:114285256-114285456 0.2472
chr1:114300920-114301120 -1
chr1:114302302-114302502 0.02459
chr1:114323367-114323567 0.02727
chr1:114326243-114326443 0.02273
chr1:114335232-114335432 0.01136
chr1:114351422-114351622 0.005102
chr1:114354961-114355161 0.008333
chr1:114378426-114378626 0.03571
chr1:114392921-114393121 0.02577
chr1:114402212-114402412 -1
chr1:114414276-114414476 0.005682
chr1:114415073-114415273 0.03608
chr1:114416702-114416902 0.015
chr1:114417038-114417238 0.01765
chr1:114421774-114421974 0.02247
chr1:114423404-114423604 0.3583
chr1:114429999-114430199 0.02459
chr1:114443851-114444051 0.2688
chr1:114447662-114447862 0.3878
chr1:114471755-114471955 0.009091
chr1:114472057-114472257 0.4643
chr1:114472680-114472880 0.01031
chr1:114473200-114473400 0.03279
chr1:114473564-114473764 -1
chr1:114474131-114474331 0.05376
chr1:114476788-114476988 0.01031
chr1:114479878-114480078 0.03
chr1:114483396-114483596 -1
chr1:114483935-114484135 0.005618
chr1:114488890-114489090 0.03608
chr1:114490031-114490231 0.01546
chr1:114491840-114492040 0.005
chr1:114506214-114506414 -1
chr1:114518284-114518484 0.005376
chr1:114521484-114521684 0.4643
chr1:114825497-114825697 0.005682
chr1:114873197-114873397 0.5
chr1:114877041-114877241 0.09794
chr1:114882090-114882290 0.07143
chr1:114884010-114884210 0.4897
chr1:114884519-114884719 0.01031
chr1:114885065-114885265 0.28
chr1:114889240-114889440 0.1327
chr1:114970833-114971033 0.1
chr1:114977833-114978033 0.4536
chr1:115010103-115010303 0.02809
chr1:115025372-115025572 0.05738
chr1:115046370-115046570 0.03093
chr1:115048002-115048202 0.25
chr1:115053792-115053992 0.4691
chr1:115054413-115054613 0.005682
chr1:115101288-115101488 0.06667
chr1:115124283-115124483 0.008197
chr1:115212554-115212754 0.201
chr1:115212984-115213184 0.1091
chr1:115214128-115214328 0.05155
chr1:115259358-115259558 0.36
chr1:115288074-115288274 0.02577
chr1:115297032-115297232 0.09091
chr1:115298792-115298992 0.005618
chr1:115300571-115300771 0.2941
chr1:115323228-115323428 0.04545
chr1:115522014-115522214 0.01639
chr1:115595216-115595416 0.02941
chr1:115605400-115605600 -1
chr1:115605993-115606193 0.4615
chr1:115613920-115614120 0.4892
chr1:115632816-115633016 -1
chr1:115641905-115642105 0.01075
chr1:115681646-115681846 0.07
chr1:116138525-116138725 0.1648
chr1:116150873-116151073 0.02
chr1:116184460-116184660 0.2577
chr1:116185456-116185656 0.3561
chr1:116190139-116190339 0.268
chr1:116191626-116191826 0.04124
chr1:116197991-116198191 0.02247
chr1:116249502-116249702 -1
chr1:116254000-116254200 0.06818
chr1:116350488-116350688 0.145
chr1:116549338-116549538 0.01
chr1:116563362-116563562 0.02459
chr1:116668988-116669188 0.15
chr1:116671282-116671482 0.04098
chr1:116681717-116681917 0.005882
chr1:116693908-116694108 0.01667
chr1:116694700-116694900 0.36
chr1:116711110-116711310 0.4983
chr1:116775602-116775802 0.1134
chr1:116864656-116864856 0.0625
chr1:116868590-116868790 0.03279
chr1:116888584-116888784 0.005618
chr1:116889740-116889940 0.005155
chr1:116895106-116895306 0.3182
chr1:116903453-116903653 0.005618
chr1:116910711-116910911 0.3443
chr1:116915732-116915932 0.0625
chr1:116916692-116916892 0.008197
chr1:116917580-116917780 0.03571
chr1:116919028-116919228 0.01546
chr1:116920576-116920776 0.1061
chr1:116932908-116933108 0.2784
chr1:116961129-116961329 0.1959
chr1:116962156-116962356 0.459
chr1:116978898-116979098 0.08602
chr1:116979846-116980046 -1
chr1:117027941-117028141 0.03279
chr1:117041706-117041906 0.01639
chr1:117046244-117046444 0.4433
chr1:117047148-117047348 0.007576
chr1:117048828-117049028 0.4485
chr1:117051094-117051294 0.1237
chr1:117051710-117051910 0.03409
chr1:117057786-117057986 0.005882
chr1:117058358-117058558 0.2097
chr1:117081274-117081474 0.01818
chr1:117082935-117083135 0.008197
chr1:117087245-117087445 0.01075
chr1:117098445-117098645 0.008333
chr1:117099234-117099434 -1
chr1:117102145-117102345 0.01136
chr1:117103426-117103626 0.02841
chr1:117111034-117111234 0.02247
chr1:117112470-117112670 0.2887
chr1:117112791-117112991 0.268
chr1:117113590-117113790 0.05682
chr1:117114985-117115185 0.1495
chr1:117117330-117117530 0.01546
chr1:117210292-117210492 -1
chr1:117267460-117267660 0.03371
chr1:117280103-117280303 0.02577
chr1:117280615-117280815 0.382
chr1:117281450-117281650 0.5
chr1:117293875-117294075 0.4394
chr1:117295927-117296127 0.1591
chr1:117296893-117297093 0.02809
chr1:117297988-117298188 0.05
chr1:117298344-117298544 0.05738
chr1:117299404-117299604 0.4944
chr1:117299969-117300169 0.04494
chr1:117306078-117306278 0.3539
chr1:117307340-117307540 0.4278
chr1:117309304-117309504 0.008197
chr1:117309728-117309928 0.05455
chr1:117311406-117311606 0.05056
chr1:117312380-117312580 0.0567
chr1:117313460-117313660 0.03977
chr1:117315315-117315515 0.09278
chr1:117339780-117339980 0.4262
chr1:117342937-117343137 0.1786
chr1:117343382-117343582 0.1129
chr1:117344776-117344976 0.01546
chr1:117347459-117347659 0.005618
chr1:117348163-117348363 0.05114
chr1:117349027-117349227 0.01176
chr1:117350810-117351010 0.03093
chr1:117351332-117351532 0.005376
chr1:117353159-117353359 0.005882
chr1:117357616-117357816 0.01705
chr1:117357969-117358169 0.01031
chr1:117359173-117359373 -1
chr1:117360273-117360473 0.01705
chr1:117369933-117370133 0.2784
chr1:117390604-117390804 0.09016
chr1:117416518-117416718 0.3361
chr1:117420625-117420825 0.1134
chr1:117424481-117424681 -1
chr1:117457718-117457918 0.4098
chr1:117476336-117476536 0.4691
chr1:117477586-117477786 0.008197
chr1:117485047-117485247 0.01176
chr1:117529888-117530088 0.08824
chr1:117534163-117534363 0.5
chr1:117544216-117544416 0.1398
chr1:117551837-117552037 0.4945
chr1:117591963-117592163 0.1443
chr1:117594066-117594266 0.01639
chr1:117594545-117594745 0.07216
chr1:117598028-117598228 0.005618
chr1:117602709-117602909 0.1071
chr1:117604615-117604815 0.2216
chr1:117610482-117610682 0.3196
chr1:117612810-117613010 0.03763
chr1:117619970-117620170 0.02841
chr1:117636660-117636860 0.3689
chr1:117649179-117649379 0.008333
chr1:117653515-117653715 0.005155
chr1:117664708-117664908 0.1011
chr1:117671269-117671469 -1
chr1:117855206-117855406 0.01639
chr1:117882675-117882875 0.01613
chr1:117889087-117889287 0.008197
chr1:117906122-117906322 0.3106
chr1:117908923-117909123 0.495
chr1:117909934-117910134 0.2295
chr1:117910312-117910512 0.02273
chr1:117911390-117911590 0.02273
chr1:118055436-118055636 0.03409
chr1:118077788-118077988 0.02809
chr1:118080032-118080232 0.4755
chr1:118114102-118114302 0.125
chr1:118115248-118115448 0.125
chr1:118148408-118148608 -1
chr1:118150216-118150416 0.01031
chr1:118155516-118155716 0.3557
chr1:118158142-118158342 0.1804
chr1:118161436-118161636 -1
chr1:118174014-118174214 0.4545
chr1:118179303-118179503 0.1186
chr1:118187366-118187566 0.01546
chr1:118194262-118194462 0.07303
chr1:118197260-118197460 0.01546
chr1:118198902-118199102 0.01136
chr1:118199710-118199910 0.4091
chr1:118201402-118201602 0.02841
chr1:118201956-118202156 0.2102
chr1:118202314-118202514 -1
chr1:118202584-118202784 0.4148
chr1:118203774-118203974 0.02062
chr1:118207025-118207225 -1
chr1:118208570-118208770 0.4021
chr1:118217220-118217420 0.01546
chr1:118237256-118237456 0.04639
chr1:118277768-118277968 0.1959
chr1:118296818-118297018 0.4508
chr1:118301534-118301734 0.4944
chr1:118438220-118438420 0.01031
chr1:118472241-118472441 0.1932
chr1:118472986-118473186 0.2732
chr1:118679222-118679422 -1
chr1:118694052-118694252 0.255
chr1:119551352-119551552 0.495
chr1:119682147-119682347 0.4909
chr1:119682874-119683074 0.4485
chr1:119683111-119683311 0.008333
chr1:119687535-119687735 -1
chr1:119818136-119818336 0.01685
chr1:120156481-120156681 0.2295
chr1:120199208-120199408 0.267
chr1:120217489-120217689 0.4888
chr1:120218266-120218466 0.1959
chr1:120254423-120254623 0.4944
chr1:120286808-120287008 0.2113
chr1:120295314-120295514 0.01546
chr1:120342511-120342711 0.03371
chr1:120351691-120351891 0.1023
chr1:120413618-120413818 0.03371
chr1:120428918-120429118 0.134
chr1:120434046-120434246 0.009091
chr1:120436006-120436206 0.005682
chr1:120436219-120436419 0.01546
chr1:120491358-120491558 0.03093
chr1:120495984-120496184 0.4485
chr1:120510666-120510866 -1
chr1:120530382-120530582 0.0102
chr1:120612062-120612262 -1
chr1:120838225-120838425 -1
chr1:120838600-120838800 0.5
chr1:121200550-121200750 0.005618
chr1:121258332-121258532 0.009091
chr1:121260614-121260814 0.4773
chr1:121261363-121261563 0.02841
chr1:121293456-121293656 0.02551
chr1:121349348-121349548 0.1582
chr1:121352995-121353195 -1
chr1:121354240-121354440 -1
chr1:121355668-121355868 -1
chr1:121357086-121357286 -1
chr1:121370213-121370413 -1
chr1:121381990-121382190 -1
chr1:121478570-121478770 -1
chr1:121484714-121484914 -1
chr1:121485111-121485311 -1
chr1:142535802-142536002 -1
chr1:142536481-142536681 -1
chr1:142537970-142538170 -1
chr1:142538750-142538950 -1
chr1:143743228-143743428 -1
chr1:143913326-143913526 0.2857
chr1:144009840-144010040 -1
chr1:144520035-144520235 0.366
chr1:144534091-144534291 0.3636
chr1:144536186-144536386 -1
chr1:144887666-144887866 -1
chr1:144891808-144892008 -1
chr1:144907952-144908152 -1
chr1:144908436-144908636 -1
chr1:144917978-144918178 -1
chr1:144925162-144925362 -1
chr1:144926320-144926520 -1
chr1:144927132-144927332 0.1515
chr1:144929527-144929727 -1
chr1:144932162-144932362 0.2577
chr1:144935462-144935662 -1
chr1:144936785-144936985 0.04
chr1:144937088-144937288 -1
chr1:144948560-144948760 -1
chr1:144989808-144990008 -1
chr1:144997716-144997916 -1
chr1:144998927-144999127 -1
chr1:145004348-145004548 -1
chr1:145009144-145009344 -1
chr1:145009486-145009686 -1
chr1:145012747-145012947 -1
chr1:145014545-145014745 -1
chr1:145014962-145015162 -1
chr1:145015234-145015434 -1
chr1:145016587-145016787 -1
chr1:145024668-145024868 -1
chr1:145030014-145030214 -1
chr1:145031094-145031294 -1
chr1:145033286-145033486 -1
chr1:145039160-145039360 -1
chr1:145039875-145040075 0.2551
chr1:145042797-145042997 -1
chr1:145044994-145045194 -1
chr1:145059017-145059217 -1
chr1:145071242-145071442 -1
chr1:145075062-145075262 -1
chr1:145076600-145076800 -1
chr1:145092351-145092551 -1
chr1:145092836-145093036 0.3418
chr1:145096303-145096503 0.1023
chr1:145114106-145114306 -1
chr1:145139234-145139434 0.03977
chr1:145176856-145177056 -1
chr1:145291662-145291862 -1
chr1:145382283-145382483 0.142
chr1:145382810-145383010 0.09659
chr1:145395497-145395697 0.4643
chr1:145396694-145396894 0.3977
chr1:145396970-145397170 0.07732
chr1:145397862-145398062 0.5
chr1:145398270-145398470 -1
chr1:145399276-145399476 0.07059
chr1:145402084-145402284 0.08523
chr1:145421709-145421909 0.01124
chr1:145427534-145427734 0.125
chr1:145435125-145435325 0.01136
chr1:145435433-145435633 -1
chr1:145436666-145436866 -1
chr1:145437074-145437274 0.06818
chr1:145437566-145437766 -1
chr1:145438344-145438544 0.03608
chr1:145439188-145439388 0.04124
chr1:145440320-145440520 0.01124
chr1:145443368-145443568 0.04124
chr1:145445978-145446178 0.02273
chr1:145450285-145450485 0.1761
chr1:145454613-145454813 0.392
chr1:145455402-145455602 -1
chr1:145457286-145457486 0.09
chr1:145470303-145470503 0.03571
chr1:145471684-145471884 0.2268
chr1:145472878-145473078 0.03
chr1:145474140-145474340 -1
chr1:145476882-145477082 0.07732
chr1:145477479-145477679 0.03608
chr1:145477923-145478123 0.02
chr1:145507410-145507610 0.01818
chr1:145516156-145516356 0.08247
chr1:145524778-145524978 0.02
chr1:145543022-145543222 0.01031
chr1:145549042-145549242 -1
chr1:145574980-145575180 0.007576
chr1:145575886-145576086 -1
chr1:145588654-145588854 0.02062
chr1:145589469-145589669 0.4836
chr1:145610893-145611093 0.02062
chr1:145648455-145648655 0.2529
chr1:145649258-145649458 0.065
chr1:145713590-145713790 -1
chr1:145715596-145715796 -1
chr1:145744269-145744469 0.01818
chr1:145827028-145827228 0.02459
chr1:146518276-146518476 0.493
chr1:146556110-146556310 0.418
chr1:146644041-146644241 0.38
chr1:146644424-146644624 0.1648
chr1:146696838-146697038 0.4888
chr1:146714139-146714339 0.4855
chr1:146714677-146714877 0.07143
chr1:146717436-146717636 0.5
chr1:146745469-146745669 0.06633
chr1:146861725-146861925 0.04124
chr1:146966888-146967088 0.2273
chr1:146987303-146987503 0.4157
chr1:147000110-147000310 0.05155
chr1:147013036-147013236 0.005155
chr1:147014464-147014664 0.05155
chr1:147016952-147017152 0.25
chr1:147021378-147021578 0.25
chr1:147029910-147030110 0.1148
chr1:147052114-147052314 0.005155
chr1:147070626-147070826 0.03571
chr1:147071468-147071668 0.25
chr1:147072389-147072589 0.2898
chr1:147089945-147090145 0.01031
chr1:147099324-147099524 0.03608
chr1:147101178-147101378 0.02353
chr1:147112697-147112897 -1
chr1:147113861-147114061 0.01818
chr1:147118182-147118382 -1
chr1:147120126-147120326 0.02459
chr1:147120834-147121034 0.04639
chr1:147141672-147141872 0.43
chr1:147142605-147142805 0.1186
chr1:147142940-147143140 0.01031
chr1:147172180-147172380 0.3636
chr1:147172480-147172680 0.005882
chr1:147189190-147189390 0.4643
chr1:147196138-147196338 0.2629
chr1:147207222-147207422 0.3929
chr1:147234730-147234930 0.005682
chr1:147362330-147362530 0.299
chr1:147364931-147365131 0.232
chr1:147376916-147377116 0.06818
chr1:147400338-147400538 0.2143
chr1:147735887-147736087 0.1276
chr1:147752658-147752858 0.07
chr1:147775532-147775732 0.1311
chr1:147790793-147790993 0.3295
chr1:147806646-147806846 0.1967
chr1:147807060-147807260 0.3876
chr1:147825653-147825853 0.4948
chr1:147993969-147994169 0.03608
chr1:148000708-148000908 0.1429
chr1:148241474-148241674 0.2268
chr1:148556683-148556883 -1
chr1:149034650-149034850 -1
chr1:149035615-149035815 -1
chr1:149194480-149194680 0.01124
chr1:149204369-149204569 -1
chr1:149214828-149215028 0.02577
chr1:149215458-149215658 0.03371
chr1:149215972-149216172 0.03093
chr1:149223788-149223988 0.105
chr1:149224516-149224716 0.2784
chr1:149294639-149294839 0.08182
chr1:149298545-149298745 -1
chr1:149514120-149514320 0.4972
chr1:149680184-149680384 0.2294
chr1:149684090-149684290 0.358
chr1:149784063-149784263 0.1294
chr1:149815100-149815300 0.04545
chr1:149815795-149815995 0.02459
chr1:149820184-149820384 -1
chr1:149821599-149821799 0.01705
chr1:149851217-149851417 0.07386
chr1:149857241-149857441 -1
chr1:149858238-149858438 0.03977
chr1:149859511-149859711 0.005882
chr1:149870978-149871178 0.4794
chr1:149871256-149871456 0.02809
chr1:149899688-149899888 0.118
chr1:149903394-149903594 0.06701
chr1:149911060-149911260 0.01031
chr1:149934062-149934262 0.01546
chr1:149937486-149937686 0.008333
chr1:149969639-149969839 -1
chr1:149981706-149981906 0.358
chr1:149982649-149982849 0.01546
chr1:150022614-150022814 0.123
chr1:150037586-150037786 0.2
chr1:150038834-150039034 0.01176
chr1:150039684-150039884 0.005618
chr1:150045166-150045366 0.1591
chr1:150048246-150048446 0.1591
chr1:150064558-150064758 0.01705
chr1:150067060-150067260 0.06701
chr1:150075247-150075447 0.06701
chr1:150078612-150078812 0.3852
chr1:150081814-150082014 0.09091
chr1:150082292-150082492 0.123
chr1:150083322-150083522 0.123
chr1:150083916-150084116 0.09659
chr1:150119180-150119380 0.008333
chr1:150121934-150122134 -1
chr1:150123637-150123837 0.2
chr1:150132719-150132919 0.05114
chr1:150135384-150135584 0.03933
chr1:150138256-150138456 0.3093
chr1:150141232-150141432 0.1237
chr1:150159620-150159820 0.1289
chr1:150185922-150186122 0.375
chr1:150193958-150194158 0.02273
chr1:150207084-150207284 -1
chr1:150207916-150208116 0.142
chr1:150208412-150208612 -1
chr1:150227870-150228070 0.1364
chr1:150228408-150228608 0.02577
chr1:150240771-150240971 0.008333
chr1:150241380-150241580 0.01546
chr1:150253739-150253939 0.1803
chr1:150254190-150254390 -1
chr1:150254732-150254932 -1
chr1:150266164-150266364 0.475
chr1:150293832-150294032 0.04545
chr1:150294397-150294597 0.04545
chr1:150294890-150295090 0.1824
chr1:150335411-150335611 0.1774
chr1:150336374-150336574 0.2333
chr1:150337085-150337285 -1
chr1:150337852-150338052 0.1894
chr1:150338558-150338758 0.1803
chr1:150359144-150359344 0.1705
chr1:150388344-150388544 0.4045
chr1:150401335-150401535 0.02062
chr1:150402384-150402584 0.4034
chr1:150436937-150437137 0.005618
chr1:150459706-150459906 0.3693
chr1:150488018-150488218 0.02459
chr1:150489217-150489417 0.01546
chr1:150505147-150505347 0.005882
chr1:150521382-150521582 0.355
chr1:150532496-150532696 0.04124
chr1:150533753-150533953 0.1288
chr1:150535284-150535484 -1
chr1:150535950-150536150 0.04124
chr1:150536739-150536939 0.01639
chr1:150539924-150540124 0.1591
chr1:150542562-150542762 0.005376
chr1:150543058-150543258 0.3427
chr1:150543914-150544114 0.3571
chr1:150545466-150545666 0.1667
chr1:150545801-150546001 0.06701
chr1:150546872-150547072 -1
chr1:150549637-150549837 0.1856
chr1:150550248-150550448 0.09659
chr1:150551060-150551260 0.03371
chr1:150551298-150551498 0.07732
chr1:150552010-150552210 0.1833
chr1:150569032-150569232 0.01639
chr1:150577274-150577474 0.03608
chr1:150584025-150584225 0.3571
chr1:150586109-150586309 0.005155
chr1:150588354-150588554 0.02273
chr1:150592361-150592561 0.03763
chr1:150594092-150594292 0.08427
chr1:150601658-150601858 0.03608
chr1:150602102-150602302 0.02062
chr1:150669704-150669904 0.01818
chr1:150681165-150681365 0.008333
chr1:150737183-150737383 0.1183
chr1:150738174-150738374 0.4727
chr1:150743481-150743681 0.4796
chr1:150759872-150760072 0.2371
chr1:150814262-150814462 0.02577
chr1:150847270-150847470 -1
chr1:150848563-150848763 0.2371
chr1:150849116-150849316 -1
chr1:150862544-150862744 0.005102
chr1:150895030-150895230 0.007576
chr1:150898634-150898834 -1
chr1:150904334-150904534 0.1237
chr1:150947231-150947431 0.4888
chr1:150949875-150950075 0.5
chr1:150952019-150952219 0.02062
chr1:150968388-150968588 0.02062
chr1:150975749-150975949 0.05738
chr1:150978448-150978648 0.01136
chr1:150979278-150979478 -1
chr1:150980698-150980898 0.03571
chr1:150981485-150981685 0.2159
chr1:150997148-150997348 0.1534
chr1:151020036-151020236 0.05882
chr1:151020988-151021188 0.0625
chr1:151028722-151028922 0.05682
chr1:151030231-151030431 0.03409
chr1:151030754-151030954 0.1136
chr1:151031995-151032195 0.08
chr1:151043005-151043205 0.05114
chr1:151072327-151072527 0.1649
chr1:151103818-151104018 0.1429
chr1:151119104-151119304 0.1907
chr1:151128598-151128798 0.1193
chr1:151129717-151129917 0.08333
chr1:151130829-151131029 0.2841
chr1:151138409-151138609 0.05738
chr1:151162031-151162231 0.005882
chr1:151162626-151162826 0.03226
chr1:151168851-151169051 0.1412
chr1:151170844-151171044 0.05114
chr1:151171388-151171588 0.005155
chr1:151184608-151184808 0.08763
chr1:151224264-151224464 0.1856
chr1:151227068-151227268 -1
chr1:151254424-151254624 0.02841
chr1:151273432-151273632 0.01705
chr1:151284124-151284324 0.01031
chr1:151299418-151299618 0.02
chr1:151300048-151300248 0.005618
chr1:151313452-151313652 0.01705
chr1:151319774-151319974 0.03093
chr1:151371208-151371408 0.4775
chr1:151371861-151372061 0.4775
chr1:151374404-151374604 0.366
chr1:151409628-151409828 0.06557
chr1:151416396-151416596 0.1136
chr1:151429850-151430050 0.3711
chr1:151430482-151430682 0.3711
chr1:151430876-151431076 0.05114
chr1:151431113-151431313 0.09184
chr1:151431892-151432092 -1
chr1:151445469-151445669 -1
chr1:151445710-151445910 0.4773
chr1:151445958-151446158 0.1193
chr1:151447729-151447929 0.01031
chr1:151483150-151483350 0.02577
chr1:151483723-151483923 0.201
chr1:151507290-151507490 0.005155
chr1:151512566-151512766 0.01136
chr1:151541286-151541486 0.005
chr1:151547482-151547682 0.04639
chr1:151551514-151551714 0.01075
chr1:151566721-151566921 0.04167
chr1:151584312-151584512 0.07377
chr1:151634318-151634518 0.01
chr1:151693580-151693780 0.1404
chr1:151707604-151707804 0.3711
chr1:151735962-151736162 0.04124
chr1:151763029-151763229 0.01639
chr1:151788312-151788512 0.2092
chr1:151798628-151798828 0.1721
chr1:151800408-151800608 -1
chr1:151800993-151801193 0.01031
chr1:151802230-151802430 0.1429
chr1:151803230-151803430 0.108
chr1:151809008-151809208 0.1398
chr1:151809836-151810036 0.4959
chr1:151812238-151812438 0.03788
chr1:151821188-151821388 0.01031
chr1:151861542-151861742 0.005155
chr1:151871263-151871463 0.1727
chr1:151877683-151877883 0.09091
chr1:151881803-151882003 0.1727
chr1:151897759-151897959 -1
chr1:151906606-151906806 0.01685
chr1:151913921-151914121 -1
chr1:151915486-151915686 0.3673
chr1:151918246-151918446 0.04118
chr1:151918894-151919094 0.1591
chr1:151940509-151940709 0.1705
chr1:151945454-151945654 0.1455
chr1:151956934-151957134 0.02459
chr1:151962098-151962298 0.1455
chr1:151965470-151965670 0.07143
chr1:151966345-151966545 0.4412
chr1:151974296-151974496 0.04839
chr1:152007178-152007378 0.1186
chr1:152007600-152007800 0.1289
chr1:152008319-152008519 0.07386
chr1:152009340-152009540 0.3866
chr1:152020552-152020752 0.009091
chr1:152025167-152025367 0.06557
chr1:152084245-152084445 0.142
chr1:152126575-152126775 0.04098
chr1:152158105-152158305 0.03333
chr1:152161156-152161356 0.4124
chr1:152162319-152162519 -1
chr1:152319700-152319900 0.108
chr1:152413438-152413638 0.2833
chr1:152430951-152431151 0.377
chr1:152432742-152432942 0.4754
chr1:152434130-152434330 0.005682
chr1:152537661-152537861 0.01546
chr1:152549776-152549976 0.09659
chr1:152842376-152842576 0.4948
chr1:153226316-153226516 0.01613
chr1:153250429-153250629 0.02459
chr1:153264010-153264210 -1
chr1:153266054-153266254 -1
chr1:153266442-153266642 0.03093
chr1:153325033-153325233 0.358
chr1:153328060-153328260 0.4797
chr1:153395012-153395212 0.008333
chr1:153467478-153467678 0.134
chr1:153482290-153482490 0.06557
chr1:153483444-153483644 0.2371
chr1:153504692-153504892 0.3239
chr1:153505722-153505922 0.3299
chr1:153507980-153508180 0.008197
chr1:153508646-153508846 0.1289
chr1:153513372-153513572 0.007576
chr1:153517670-153517870 0.01639
chr1:153538291-153538491 0.4944
chr1:153538585-153538785 0.01531
chr1:153539059-153539259 0.1136
chr1:153541077-153541277 0.02577
chr1:153544996-153545196 0.02247
chr1:153569706-153569906 -1
chr1:153571340-153571540 0.06701
chr1:153590136-153590336 0.4888
chr1:153606354-153606554 0.4946
chr1:153621877-153622077 0.0625
chr1:153631058-153631258 0.4541
chr1:153643498-153643698 0.02577
chr1:153644159-153644359 0.06818
chr1:153650199-153650399 0.05114
chr1:153700226-153700426 0.04098
chr1:153721991-153722191 0.1761
chr1:153748024-153748224 0.3693
chr1:153756186-153756386 0.47
chr1:153763551-153763751 0.01031
chr1:153769778-153769978 -1
chr1:153777910-153778110 0.02353
chr1:153793880-153794080 0.01031
chr1:153853514-153853714 -1
chr1:153861081-153861281 0.007576
chr1:153893006-153893206 0.5
chr1:153895521-153895721 0.06061
chr1:153896539-153896739 -1
chr1:153917722-153917922 -1
chr1:153918432-153918632 -1
chr1:153919182-153919382 -1
chr1:153928139-153928339 0.4286
chr1:153930169-153930369 0.005102
chr1:153931098-153931298 0.02247
chr1:153935991-153936191 0.03371
chr1:153938529-153938729 0.03571
chr1:153940184-153940384 0.005618
chr1:153950084-153950284 0.005618
chr1:153950623-153950823 0.02062
chr1:153959320-153959520 0.09551
chr1:153963113-153963313 0.04545
chr1:153965103-153965303 0.02688
chr1:153966597-153966797 0.496
chr1:154087708-154087908 0.007576
chr1:154121380-154121580 0.495
chr1:154130274-154130474 0.01031
chr1:154152901-154153101 0.01124
chr1:154154684-154154884 0.01639
chr1:154155604-154155804 0.03093
chr1:154158648-154158848 -1
chr1:154171614-154171814 0.04639
chr1:154192015-154192215 0.4588
chr1:154193106-154193306 0.01639
chr1:154193922-154194122 0.02809
chr1:154214538-154214738 0.07576
chr1:154238152-154238352 0.5
chr1:154244846-154245046 0.3409
chr1:154268154-154268354 0.01031
chr1:154280506-154280706 0.4941
chr1:154297158-154297358 0.01031
chr1:154297630-154297830 0.01667
chr1:154298754-154298954 0.07386
chr1:154300084-154300284 -1
chr1:154301030-154301230 -1
chr1:154302154-154302354 0.005155
chr1:154303254-154303454 0.01685
chr1:154307566-154307766 0.4943
chr1:154310062-154310262 0.3525
chr1:154315428-154315628 0.01136
chr1:154317760-154317960 0.008197
chr1:154325680-154325880 0.01705
chr1:154326121-154326321 0.205
chr1:154358119-154358319 0.05682
chr1:154359080-154359280 0.4918
chr1:154370818-154371018 0.3295
chr1:154375185-154375385 0.1875
chr1:154375733-154375933 0.02062
chr1:154377548-154377748 0.2159
chr1:154379780-154379980 0.08333
chr1:154380345-154380545 0.4909
chr1:154380732-154380932 0.3807
chr1:154382490-154382690 -1
chr1:154392096-154392296 0.06186
chr1:154392790-154392990 0.1
chr1:154404024-154404224 0.01667
chr1:154404339-154404539 0.5
chr1:154412130-154412330 0.01705
chr1:154413860-154414060 0.4779
chr1:154417602-154417802 0.4034
chr1:154435665-154435865 -1
chr1:154436204-154436404 0.4948
chr1:154437460-154437660 0.0625
chr1:154440291-154440491 -1
chr1:154451214-154451414 0.1082
chr1:154452362-154452562 0.0567
chr1:154465832-154466032 0.07303
chr1:154469651-154469851 0.02809
chr1:154472085-154472285 0.06186
chr1:154519004-154519204 0.01546
chr1:154529593-154529793 0.01031
chr1:154531284-154531484 0.02247
chr1:154532075-154532275 0.01031
chr1:154540394-154540594 0.1909
chr1:154545660-154545860 0.01515
chr1:154580302-154580502 0.4344
chr1:154580603-154580803 0.005155
chr1:154581066-154581266 0.5
chr1:154582016-154582216 0.5
chr1:154582551-154582751 -1
chr1:154600020-154600220 0.03409
chr1:154600405-154600605 0.3226
chr1:154642246-154642446 0.0567
chr1:154688477-154688677 0.2045
chr1:154694398-154694598 0.005682
chr1:154699022-154699222 0.2143
chr1:154717858-154718058 0.398
chr1:154720568-154720768 0.01176
chr1:154721640-154721840 0.1721
chr1:154731850-154732050 0.03093
chr1:154732922-154733122 0.495
chr1:154738550-154738750 0.1071
chr1:154757490-154757690 0.1186
chr1:154763808-154764008 0.05738
chr1:154764090-154764290 0.09836
chr1:154842760-154842960 0.01546
chr1:154847065-154847265 0.02062
chr1:154851024-154851224 0.01031
chr1:154858762-154858962 -1
chr1:154898312-154898512 -1
chr1:154909644-154909844 0.02809
chr1:154913374-154913574 0.4706
chr1:154915068-154915268 0.02062
chr1:154916226-154916426 0.1989
chr1:154924538-154924738 0.04098
chr1:154927724-154927924 -1
chr1:154933934-154934134 -1
chr1:154934160-154934360 0.07143
chr1:154946900-154947100 -1
chr1:154947874-154948074 0.06701
chr1:154948240-154948440 0.414
chr1:154955596-154955796 0.4797
chr1:154971602-154971802 0.01639
chr1:154972329-154972529 0.07143
chr1:154972760-154972960 -1
chr1:154973791-154973991 0.04918
chr1:154974636-154974836 0.02577
chr1:154979395-154979595 0.1545
chr1:154981080-154981280 -1
chr1:154982743-154982943 -1
chr1:154984562-154984762 -1
chr1:154986200-154986400 0.09659
chr1:154988658-154988858 0.108
chr1:154990055-154990255 0.01136
chr1:155017442-155017642 0.02062
chr1:155023008-155023208 0.05738
chr1:155023272-155023472 0.01031
chr1:155023562-155023762 0.4924
chr1:155024616-155024816 0.01031
chr1:155024952-155025152 0.02459
chr1:155034060-155034260 0.01546
chr1:155035214-155035414 0.02273
chr1:155036064-155036264 0.02841
chr1:155043450-155043650 -1
chr1:155046390-155046590 0.03571
chr1:155051188-155051388 0.04098
chr1:155054110-155054310 0.01515
chr1:155056638-155056838 -1
chr1:155057258-155057458 0.01667
chr1:155057498-155057698 0.4745
chr1:155058648-155058848 0.4227
chr1:155063994-155064194 0.09836
chr1:155066930-155067130 0.01639
chr1:155099402-155099602 0.1818
chr1:155108196-155108396 0.4917
chr1:155108690-155108890 0.01639
chr1:155109308-155109508 0.008333
chr1:155112912-155113112 0.4834
chr1:155140392-155140592 0.02551
chr1:155145712-155145912 0.0625
chr1:155146890-155147090 -1
chr1:155149154-155149354 0.01667
chr1:155162835-155163035 0.08763
chr1:155163196-155163396 0.005102
chr1:155163614-155163814 0.01
chr1:155164246-155164446 0.02062
chr1:155164594-155164794 -1
chr1:155176690-155176890 0.04124
chr1:155178353-155178553 -1
chr1:155178909-155179109 0
chr1:155189534-155189734 0.02727
chr1:155196440-155196640 0.07865
chr1:155197314-155197514 0.5
chr1:155197696-155197896 0.06633
chr1:155211030-155211230 0.05294
chr1:155214448-155214648 0.4948
chr1:155220557-155220757 -1
chr1:155225181-155225381 0.1134
chr1:155231261-155231461 0.05682
chr1:155232042-155232242 0.4948
chr1:155242750-155242950 0.01031
chr1:155243255-155243455 0.05682
chr1:155247008-155247208 0.009091
chr1:155248206-155248406 -1
chr1:155278382-155278582 0.03571
chr1:155290549-155290749 0.08247
chr1:155293150-155293350 -1
chr1:155293577-155293777 -1
chr1:155294086-155294286 0.2386
chr1:155435676-155435876 0.03571
chr1:155436176-155436376 0.02062
chr1:155474098-155474298 0.005682
chr1:155484459-155484659 -1
chr1:155506008-155506208 0.01546
chr1:155509884-155510084 -1
chr1:155532853-155533053 0.0102
chr1:155533840-155534040 -1
chr1:155561692-155561892 0.1071
chr1:155568614-155568814 0.008333
chr1:155579800-155580000 -1
chr1:155607250-155607450 0.123
chr1:155658540-155658740 0.2955
chr1:155699070-155699270 0.1648
chr1:155715062-155715262 0.02577
chr1:155715382-155715582 0.4602
chr1:155814843-155815043 0.01176
chr1:155817764-155817964 0.358
chr1:155826972-155827172 0.01176
chr1:155829139-155829339 0.2045
chr1:155829476-155829676 0.4167
chr1:155829830-155830030 -1
chr1:155863484-155863684 0.03608
chr1:155879779-155879979 0.005682
chr1:155881142-155881342 0.3011
chr1:155904179-155904379 0.01546
chr1:155904767-155904967 0.4918
chr1:155908020-155908220 0
chr1:155916117-155916317 0.005618
chr1:155937501-155937701 0.02273
chr1:155940400-155940600 0.01667
chr1:155945999-155946199 0.04167
chr1:155946418-155946618 -1
chr1:155946906-155947106 0.005618
chr1:155948274-155948474 0.1786
chr1:155948951-155949151 0.05682
chr1:155951190-155951390 0.03571
chr1:155959244-155959444 0.4015
chr1:155974795-155974995 0.005102
chr1:155975088-155975288 0.04301
chr1:155990644-155990844 0.008197
chr1:155995770-155995970 0.2784
chr1:156014946-156015146 0.03608
chr1:156022696-156022896 0.4909
chr1:156023117-156023317 -1
chr1:156023556-156023756 -1
chr1:156023955-156024155 -1
chr1:156024402-156024602 -1
chr1:156036202-156036402 0.0102
chr1:156052244-156052444 0.02809
chr1:156060570-156060770 0.4716
chr1:156066912-156067112 0.4754
chr1:156067771-156067971 0.09836
chr1:156074004-156074204 0.4836
chr1:156076059-156076259 0.1066
chr1:156084349-156084549 0.02841
chr1:156085456-156085656 0.02247
chr1:156093577-156093777 0.03279
chr1:156094740-156094940 0.3636
chr1:156096056-156096256 -1
chr1:156097044-156097244 0.005618
chr1:156100178-156100378 -1
chr1:156115871-156116071 -1
chr1:156124194-156124394 0.02062
chr1:156127400-156127600 0.005882
chr1:156130736-156130936 0.05155
chr1:156131297-156131497 0.02459
chr1:156148125-156148325 0.5
chr1:156163642-156163842 0.4754
chr1:156182712-156182912 0.03608
chr1:156183336-156183536 0.04124
chr1:156184186-156184386 0.4086
chr1:156187803-156188003 0.008197
chr1:156192752-156192952 0.005682
chr1:156195308-156195508 0.3068
chr1:156196214-156196414 0.3571
chr1:156215527-156215727 0.3571
chr1:156251176-156251376 0.03571
chr1:156252613-156252813 0.09016
chr1:156265386-156265586 0.03571
chr1:156289514-156289714 0.02062
chr1:156308084-156308284 0.03571
chr1:156326808-156327008 0.5
chr1:156352846-156353046 0.485
chr1:156355499-156355699 0.2049
chr1:156390088-156390288 -1
chr1:156391518-156391718 0.3505
chr1:156405620-156405820 -1
chr1:156408499-156408699 0.07955
chr1:156414276-156414476 0.06701
chr1:156415722-156415922 0.01515
chr1:156426396-156426596 -1
chr1:156427079-156427279 0
chr1:156450611-156450811 0.4621
chr1:156458424-156458624 0.03977
chr1:156458894-156459094 0.1818
chr1:156468080-156468280 0.4621
chr1:156471106-156471306 0.05155
chr1:156475067-156475267 0.03333
chr1:156477992-156478192 0.03571
chr1:156494230-156494430 0.01639
chr1:156542372-156542572 0.2216
chr1:156552488-156552688 0.1237
chr1:156553911-156554111 0.233
chr1:156561329-156561529 0.1705
chr1:156569674-156569874 0.1989
chr1:156570686-156570886 0.1307
chr1:156571224-156571424 0.125
chr1:156577943-156578143 0.02727
chr1:156578937-156579137 0.04098
chr1:156595694-156595894 0.01031
chr1:156597307-156597507 0.4754
chr1:156613558-156613758 0.1311
chr1:156627300-156627500 -1
chr1:156629862-156630062 0.02062
chr1:156631148-156631348 0.04918
chr1:156647801-156648001 0.457
chr1:156654067-156654267 0.02273
chr1:156659339-156659539 0.05914
chr1:156675520-156675720 0.1753
chr1:156675848-156676048 0.1023
chr1:156691447-156691647 0.008333
chr1:156695668-156695868 0.05114
chr1:156696455-156696655 0.07527
chr1:156698548-156698748 0.008197
chr1:156710932-156711132 0.008333
chr1:156721524-156721724 0.1705
chr1:156722069-156722269 -1
chr1:156736295-156736495 -1
chr1:156737009-156737209 0.1591
chr1:156737543-156737743 0.0102
chr1:156738054-156738254 -1
chr1:156767184-156767384 0.2443
chr1:156771294-156771494 -1
chr1:156777516-156777716 0.01685
chr1:156783898-156784098 0.03571
chr1:156786551-156786751 0.03571
chr1:156805997-156806197 0.4691
chr1:156808760-156808960 0.03571
chr1:156818624-156818824 0.2333
chr1:156829962-156830162 0.01639
chr1:156830185-156830385 0.267
chr1:156830532-156830732 0.03571
chr1:156833040-156833240 0.005682
chr1:156835699-156835899 0.09
chr1:156860037-156860237 0.02841
chr1:156862154-156862354 0.366
chr1:156880114-156880314 0.04082
chr1:156890256-156890456 0.01075
chr1:156896042-156896242 0.5
chr1:156897680-156897880 0.05303
chr1:156931594-156931794 0.01136
chr1:156933532-156933732 0.4794
chr1:156939872-156940072 0.008197
chr1:157060040-157060240 0.201
chr1:157102567-157102767 0.05155
chr1:157103348-157103548 0.01031
chr1:157108168-157108368 -1
chr1:157108512-157108712 0.3466
chr1:157108770-157108970 0.1134
chr1:157120518-157120718 0.005155
chr1:157125886-157126086 0.03409
chr1:157133506-157133706 0.4898
chr1:157203137-157203337 0.1989
chr1:157459222-157459422 0.4897
chr1:157465910-157466110 0.4918
chr1:157550062-157550262 0.5
chr1:157933552-157933752 0.01639
chr1:158065597-158065797 0.4897
chr1:158091544-158091744 0.4205
chr1:158094854-158095054 -1
chr1:158119532-158119732 0.04639
chr1:158173804-158174004 0.49
chr1:158217980-158218180 0.02577
chr1:158542792-158542992 0.3011
chr1:158686280-158686480 0.2753
chr1:158763489-158763689 0.005618
chr1:158789428-158789628 0.3712
chr1:158871206-158871406 0.4621
chr1:158871530-158871730 0.08197
chr1:158900382-158900582 0.4091
chr1:158901206-158901406 -1
chr1:158902092-158902292 0.4438
chr1:158903473-158903673 -1
chr1:158912365-158912565 0.1705
chr1:158966206-158966406 0.2879
chr1:158968532-158968732 0.265
chr1:158978655-158978855 0.1311
chr1:158979567-158979767 0.005155
chr1:158980322-158980522 -1
chr1:158981192-158981392 0.03608
chr1:158981623-158981823 0.483
chr1:158982405-158982605 0.366
chr1:158985347-158985547 -1
chr1:159037555-159037755 0.03093
chr1:159038070-159038270 0.03093
chr1:159041898-159042098 0.01136
chr1:159046718-159046918 0.345
chr1:159046974-159047174 0.345
chr1:159059072-159059272 0.005155
chr1:159061376-159061576 0.05155
chr1:159061931-159062131 0.07143
chr1:159102154-159102354 0.03226
chr1:159130888-159131088 0.02062
chr1:159147206-159147406 -1
chr1:159167862-159168062 0.5
chr1:159750494-159750694 0.3409
chr1:159751289-159751489 0.005155
chr1:159760212-159760412 0.09091
chr1:159768690-159768890 0.005682
chr1:159770076-159770276 0.1082
chr1:159796278-159796478 0.1854
chr1:159797465-159797665 0.2849
chr1:159823614-159823814 0.005102
chr1:159824638-159824838 0.02062
chr1:159861444-159861644 0.01705
chr1:159880336-159880536 0.03279
chr1:159891032-159891232 0.5
chr1:159893105-159893305 -1
chr1:159893493-159893693 0.2809
chr1:159893956-159894156 0.4943
chr1:159895306-159895506 -1
chr1:159906250-159906450 0.01546
chr1:159915422-159915622 0.4182
chr1:159976210-159976410 0.07143
chr1:159977489-159977689 0.4882
chr1:160001635-160001835 0.1237
chr1:160016614-160016814 0.3361
chr1:160040161-160040361 0.03608
chr1:160048499-160048699 0.4941
chr1:160053896-160054096 0.005155
chr1:160055468-160055668 0.01705
chr1:160067186-160067386 0.06818
chr1:160068360-160068560 -1
chr1:160068730-160068930 0.1307
chr1:160070912-160071112 0.4032
chr1:160078830-160079030 0.1344
chr1:160082368-160082568 0.04118
chr1:160139490-160139690 0.01031
chr1:160147036-160147236 0.4848
chr1:160162954-160163154 0.5
chr1:160175086-160175286 -1
chr1:160175814-160176014 0.02577
chr1:160221794-160221994 0.05114
chr1:160231360-160231560 0.04082
chr1:160231856-160232056 0.07865
chr1:160232262-160232462 0.03608
chr1:160254227-160254427 0.1475
chr1:160254856-160255056 0.11
chr1:160261206-160261406 0.03608
chr1:160312425-160312625 0.4381
chr1:160313033-160313233 0.005155
chr1:160324350-160324550 0.01639
chr1:160345840-160346040 0.01031
chr1:160346394-160346594 -1
chr1:160398630-160398830 0.1875
chr1:160399560-160399760 0.4972
chr1:160402336-160402536 -1
chr1:160407708-160407908 0.5
chr1:160413561-160413761 -1
chr1:160416786-160416986 0.04639
chr1:160420118-160420318 0.01
chr1:160421162-160421362 0.1364
chr1:160423368-160423568 0.2727
chr1:160425022-160425222 0.03409
chr1:160430185-160430385 0.1705
chr1:160441128-160441328 0.09551
chr1:160444200-160444400 0.123
chr1:160489789-160489989 0.3977
chr1:160490878-160491078 0.03093
chr1:160492911-160493111 0.01031
chr1:160510074-160510274 0.2576
chr1:160510497-160510697 0.1289
chr1:160514540-160514740 0.02727
chr1:160520343-160520543 0.05738
chr1:160528519-160528719 0.03608
chr1:160534589-160534789 0.4235
chr1:160537998-160538198 0.01031
chr1:160545352-160545552 0.02247
chr1:160546289-160546489 0.005155
chr1:160547554-160547754 0.01546
chr1:160548042-160548242 0.4235
chr1:160548369-160548569 0.04098
chr1:160549188-160549388 -1
chr1:160576965-160577165 0.4235
chr1:160588608-160588808 0.04124
chr1:160591483-160591683 0.03608
chr1:160592387-160592587 0.06701
chr1:160593084-160593284 0.008333
chr1:160595561-160595761 0.02577
chr1:160595869-160596069 0.1648
chr1:160596901-160597101 0.1753
chr1:160598569-160598769 0.005618
chr1:160599196-160599396 0.0102
chr1:160602054-160602254 0.4592
chr1:160603516-160603716 0.07143
chr1:160607937-160608137 -1
chr1:160610198-160610398 0.06701
chr1:160615290-160615490 0.04592
chr1:160616805-160617005 0.1134
chr1:160632807-160633007 0.02551
chr1:160634649-160634849 0.015
chr1:160635436-160635636 0.1803
chr1:160643005-160643205 0.4948
chr1:160645402-160645602 0.01515
chr1:160651388-160651588 0.2165
chr1:160653150-160653350 0.5
chr1:160655212-160655412 0.09091
chr1:160675692-160675892 0.4663
chr1:160677256-160677456 0.07386
chr1:160678072-160678272 0.009091
chr1:160678776-160678976 0.4831
chr1:160681610-160681810 0.5
chr1:160682562-160682762 0.07732
chr1:160692662-160692862 0.3371
chr1:160694659-160694859 0.3693
chr1:160696718-160696918 0.05682
chr1:160701879-160702079 0.007576
chr1:160708904-160709104 0.02459
chr1:160714288-160714488 0.009091
chr1:160721398-160721598 0.01639
chr1:160726274-160726474 0.04918
chr1:160736931-160737131 0.01
chr1:160738182-160738382 0.08763
chr1:160747341-160747541 0.4817
chr1:160752182-160752382 -1
chr1:160765780-160765980 0.142
chr1:160767169-160767369 0.4736
chr1:160767766-160767966 0.4691
chr1:160770892-160771092 -1
chr1:160776012-160776212 0.03371
chr1:160783112-160783312 0.01613
chr1:160800426-160800626 0.5
chr1:160804860-160805060 0.4794
chr1:160807400-160807600 0.483
chr1:160808826-160809026 0.5
chr1:160832534-160832734 0.4072
chr1:160847054-160847254 0.3727
chr1:160848955-160849155 0.4918
chr1:160921274-160921474 0.5
chr1:160924104-160924304 0.02062
chr1:160960166-160960366 0.01031
chr1:160960416-160960616 0.015
chr1:160967184-160967384 0.008333
chr1:160983620-160983820 0.1193
chr1:160990966-160991166 -1
chr1:161008691-161008891 0.4895
chr1:161011322-161011522 0.3495
chr1:161014315-161014515 0.4878
chr1:161014799-161014999 0.02841
chr1:161015722-161015922 -1
chr1:161016403-161016603 0.008197
chr1:161036594-161036794 0.03763
chr1:161038222-161038422 -1
chr1:161038976-161039176 0.008333
chr1:161039686-161039886 0.02062
chr1:161041720-161041920 0.1289
chr1:161067439-161067639 0.4796
chr1:161068034-161068234 0.08989
chr1:161085257-161085457 -1
chr1:161087188-161087388 0.03608
chr1:161087784-161087984 0.008333
chr1:161089548-161089748 0.01176
chr1:161102490-161102690 0.01124
chr1:161109678-161109878 0.03409
chr1:161123076-161123276 0.3011
chr1:161123628-161123828 0.02273
chr1:161124642-161124842 0.005155
chr1:161129123-161129323 0.1495
chr1:161136022-161136222 0.0567
chr1:161147099-161147299 0.007576
chr1:161150527-161150727 0.1011
chr1:161152149-161152349 0.005155
chr1:161153742-161153942 0.1011
chr1:161155218-161155418 0.4045
chr1:161162346-161162546 0.02841
chr1:161170352-161170552 0.005618
chr1:161172000-161172200 0.01031
chr1:161179704-161179904 0.4944
chr1:161187244-161187444 0.009091
chr1:161195532-161195732 0.005155
chr1:161197242-161197442 0.4897
chr1:161261382-161261582 -1
chr1:161275980-161276180 0.02062
chr1:161284018-161284218 0.09659
chr1:161293914-161294114 0.309
chr1:161321419-161321619 0.3034
chr1:161337582-161337782 0.3034
chr1:161352016-161352216 0.4381
chr1:161356375-161356575 0.01546
chr1:161359628-161359828 0.09278
chr1:161359930-161360130 0.309
chr1:161360486-161360686 0.309
chr1:161369177-161369377 0.04494
chr1:161369492-161369692 0.264
chr1:161370003-161370203 0.01546
chr1:161391750-161391950 0.4924
chr1:161397912-161398112 0.5
chr1:161410187-161410387 0.1959
chr1:161456885-161457085 0.1353
chr1:161461286-161461486 0.01667
chr1:161493634-161493834 0.2472
chr1:161494097-161494297 0.2062
chr1:161500102-161500302 0.4694
chr1:161500899-161501099 0.36
chr1:161501239-161501439 0.07143
chr1:161509913-161510113 0.1129
chr1:161582360-161582560 0.5
chr1:161591352-161591552 0.5
chr1:161696556-161696756 0.02247
chr1:161697530-161697730 0.07865
chr1:161700082-161700282 0.1461
chr1:161708746-161708946 -1
chr1:161711328-161711528 0.03933
chr1:161713992-161714192 0.3561
chr1:161719149-161719349 0.427
chr1:161719442-161719642 0.005618
chr1:161733410-161733610 0.0625
chr1:161735134-161735334 0.4101
chr1:161735974-161736174 0.1443
chr1:161736529-161736729 0.366
chr1:161741006-161741206 0.08523
chr1:161742276-161742476 0.005
chr1:161762584-161762784 0.4045
chr1:161834448-161834648 0.5
chr1:161875165-161875365 0.4326
chr1:161889124-161889324 0.03571
chr1:161904074-161904274 0.0625
chr1:161932297-161932497 0.5
chr1:162006825-162007025 0.495
chr1:162025918-162026118 0.03571
chr1:162039374-162039574 0.4888
chr1:162122238-162122438 0.05914
chr1:162467518-162467718 0.3571
chr1:162468287-162468487 0.07865
chr1:162508720-162508920 0.01075
chr1:162518060-162518260 0.07865
chr1:162530712-162530912 0.2528
chr1:162531121-162531321 0.1364
chr1:162532152-162532352 0.08427
chr1:162671264-162671464 0.07143
chr1:162793104-162793304 0.005682
chr1:162805059-162805259 0.05114
chr1:162817757-162817957 0.04545
chr1:162824104-162824304 0.005155
chr1:163228314-163228514 0.008333
chr1:163285684-163285884 0.1237
chr1:163291036-163291236 0.1193
chr1:163291564-163291764 0.06701
chr1:163329014-163329214 0.2898
chr1:163379859-163380059 0.01136
chr1:163666988-163667188 0.4839
chr1:164528113-164528313 -1
chr1:164629740-164629940 0.1495
chr1:164756648-164756848 0.03409
chr1:165098935-165099135 0.06186
chr1:165227277-165227477 0.1173
chr1:165336636-165336836 0.1517
chr1:165338596-165338796 0.01124
chr1:165362332-165362532 0.125
chr1:165367384-165367584 0.04639
chr1:165373162-165373362 0.1288
chr1:165393702-165393902 0.475
chr1:165562263-165562463 0.005682
chr1:165567418-165567618 0.1989
chr1:165570992-165571192 0.3182
chr1:165600127-165600327 0.5
chr1:165601201-165601401 0.4917
chr1:165602910-165603110 -1
chr1:165609624-165609824 0.08333
chr1:165615240-165615440 -1
chr1:165647856-165648056 0.4888
chr1:165656262-165656462 0.4082
chr1:165667442-165667642 0.49
chr1:165667850-165668050 0.4545
chr1:165687234-165687434 0.02459
chr1:165732715-165732915 0.01124
chr1:165737412-165737612 0.01031
chr1:165738076-165738276 0.1705
chr1:165792988-165793188 0.02577
chr1:165796653-165796853 0.01705
chr1:165796939-165797139 0.01546
chr1:165797707-165797907 0.1546
chr1:165810905-165811105 0.4913
chr1:165812139-165812339 0.4947
chr1:165815296-165815496 0.007576
chr1:165820406-165820606 0.2557
chr1:165823452-165823652 0.01705
chr1:165840720-165840920 0.01639
chr1:165866660-165866860 0.01765
chr1:165875172-165875372 0.02247
chr1:165883512-165883712 0.07216
chr1:165894004-165894204 0.06667
chr1:165897382-165897582 0.2742
chr1:166049810-166050010 -1
chr1:166053178-166053378 0.01546
chr1:166136156-166136356 -1
chr1:166353259-166353459 0.3505
chr1:166448364-166448564 0.1804
chr1:166458972-166459172 0.008333
chr1:166808439-166808639 0.09091
chr1:166838974-166839174 0.4794
chr1:166844892-166845092 0.4794
chr1:166845551-166845751 0.05056
chr1:166854288-166854488 0.07647
chr1:166875316-166875516 0.005618
chr1:166879730-166879930 -1
chr1:166913869-166914069 0.005682
chr1:166938599-166938799 -1
chr1:166944091-166944291 0.4948
chr1:166944624-166944824 0.4545
chr1:166945087-166945287 0.4607
chr1:166968804-166969004 0.4669
chr1:167013346-167013546 -1
chr1:167026414-167026614 0.05114
chr1:167028524-167028724 0.4895
chr1:167035910-167036110 0.358
chr1:167059856-167060056 0.1546
chr1:167073534-167073734 0.005618
chr1:167079938-167080138 0.2159
chr1:167093424-167093624 0.005
chr1:167098285-167098485 -1
chr1:167189269-167189469 -1
chr1:167189784-167189984 0.06186
chr1:167191526-167191726 0.035
chr1:167233390-167233590 0.4987
chr1:167237146-167237346 0.025
chr1:167282248-167282448 0.05738
chr1:167370593-167370793 -1
chr1:167382342-167382542 0.3929
chr1:167397692-167397892 0.07955
chr1:167407432-167407632 0.264
chr1:167411428-167411628 0.4588
chr1:167415340-167415540 0.04124
chr1:167416970-167417170 0.01705
chr1:167420196-167420396 0.4118
chr1:167422355-167422555 0.04124
chr1:167423921-167424121 0.3693
chr1:167424757-167424957 0.4059
chr1:167425228-167425428 -1
chr1:167425552-167425752 -1
chr1:167425988-167426188 0.32
chr1:167430156-167430356 0.06701
chr1:167443500-167443700 0.005376
chr1:167451565-167451765 0.03636
chr1:167453163-167453363 0.4091
chr1:167458784-167458984 0.03093
chr1:167461208-167461408 0.4508
chr1:167461469-167461669 0.09278
chr1:167461746-167461946 0.5
chr1:167468536-167468736 0.01765
chr1:167469007-167469207 0.005682
chr1:167469774-167469974 0.05682
chr1:167471124-167471324 0.08602
chr1:167471592-167471792 0.005618
chr1:167478858-167479058 0.01124
chr1:167481864-167482064 0.4015
chr1:167483656-167483856 0.4034
chr1:167484241-167484441 0.4034
chr1:167484860-167485060 0.4034
chr1:167485316-167485516 0.4794
chr1:167486832-167487032 0.03608
chr1:167487326-167487526 0.2113
chr1:167487762-167487962 0.135
chr1:167488138-167488338 0.03093
chr1:167490139-167490339 0.025
chr1:167503144-167503344 0.3106
chr1:167509703-167509903 0.3409
chr1:167511652-167511852 0.3409
chr1:167513850-167514050 -1
chr1:167523026-167523226 0.5
chr1:167525416-167525616 0.5
chr1:167569387-167569587 0.3182
chr1:167570720-167570920 0.04545
chr1:167572079-167572279 0.382
chr1:167586289-167586489 0.0625
chr1:167586937-167587137 0.3041
chr1:167597428-167597628 0.4607
chr1:167599968-167600168 -1
chr1:167600339-167600539 0.01124
chr1:167601215-167601415 0.005882
chr1:167601552-167601752 0.498
chr1:167606588-167606788 0.01639
chr1:167611470-167611670 0.4924
chr1:167657208-167657408 0.0625
chr1:167684156-167684356 0.3041
chr1:167684740-167684940 0.3182
chr1:167685533-167685733 0.08333
chr1:167691038-167691238 0.1236
chr1:167731406-167731606 0.3969
chr1:167772663-167772863 0.06818
chr1:167774579-167774779 0.01705
chr1:167791757-167791957 0.05303
chr1:167905506-167905706 0.1505
chr1:167906784-167906984 0.02841
chr1:168051544-168051744 0.1505
chr1:168054067-168054267 0.05738
chr1:168115128-168115328 0.4848
chr1:168147990-168148190 0.1429
chr1:168194828-168195028 0.4897
chr1:168195164-168195364 0.05155
chr1:168196550-168196750 0.09091
chr1:168204563-168204763 0.01705
chr1:168206716-168206916 0.03093
chr1:168213232-168213432 0.07143
chr1:168256471-168256671 0.489
chr1:168286659-168286859 0.427
chr1:168291252-168291452 0.03977
chr1:168310406-168310606 0.4948
chr1:168312024-168312224 0.4639
chr1:168315254-168315454 0.05114
chr1:168317648-168317848 0.02688
chr1:168329468-168329668 0.0102
chr1:168332262-168332462 0.015
chr1:168356503-168356703 0.02062
chr1:168361518-168361718 0.01031
chr1:168368364-168368564 0.02841
chr1:168377166-168377366 0.02841
chr1:168378173-168378373 0.09794
chr1:168379682-168379882 0.06701
chr1:168385581-168385781 0.4909
chr1:168390694-168390894 0.08763
chr1:168408753-168408953 0.05618
chr1:168409060-168409260 0.1443
chr1:168413227-168413427 -1
chr1:168414180-168414380 0.02941
chr1:168435598-168435798 0.01176
chr1:168436785-168436985 0.1854
chr1:168437731-168437931 0.1742
chr1:168439064-168439264 -1
chr1:168453765-168453965 0.3571
chr1:168473798-168473998 0.01546
chr1:168477688-168477888 0.005682
chr1:168479170-168479370 0.5
chr1:168482550-168482750 0.09091
chr1:168483318-168483518 0.345
chr1:168483731-168483931 0.4944
chr1:168487613-168487813 0.4909
chr1:168489679-168489879 0.4987
chr1:168490944-168491144 0.005
chr1:168500963-168501163 0.4834
chr1:168504912-168505112 0.1828
chr1:168526934-168527134 0.005155
chr1:168541966-168542166 0.4375
chr1:168572848-168573048 0.4756
chr1:168606750-168606950 0.4634
chr1:168961056-168961256 0.3918
chr1:169013660-169013860 -1
chr1:169014528-169014728 0.3814
chr1:169059608-169059808 0.01685
chr1:169075476-169075676 0.03529
chr1:169075823-169076023 -1
chr1:169076552-169076752 0.02841
chr1:169108246-169108446 0.04639
chr1:169132388-169132588 0.4888
chr1:169186998-169187198 0.04639
chr1:169281523-169281723 0.06818
chr1:169317765-169317965 0.2576
chr1:169332662-169332862 0.145
chr1:169334272-169334472 0.4261
chr1:169336485-169336685 0.4382
chr1:169337054-169337254 0.03571
chr1:169340752-169340952 0.008333
chr1:169359590-169359790 0.4836
chr1:169396623-169396823 0.005155
chr1:169429404-169429604 0.005618
chr1:169435580-169435780 -1
chr1:169455156-169455356 0.06186
chr1:169461224-169461424 0.4839
chr1:169477797-169477997 0.06818
chr1:169515716-169515916 0.3939
chr1:169519584-169519784 0.365
chr1:169540776-169540976 0.4242
chr1:169554196-169554396 0.005376
chr1:169555290-169555490 0.04639
chr1:169555598-169555798 0.03279
chr1:169555971-169556171 0.4715
chr1:169556235-169556435 0.2159
chr1:169558412-169558612 0.05155
chr1:169565054-169565254 0.04124
chr1:169570421-169570621 -1
chr1:169570803-169571003 0.4845
chr1:169574053-169574253 0.4796
chr1:169628152-169628352 0.07386
chr1:169636747-169636947 0.1071
chr1:169649937-169650137 0.4773
chr1:169658852-169659052 0.08247
chr1:169660464-169660664 0.1118
chr1:169661103-169661303 0.2159
chr1:169662046-169662246 0.01136
chr1:169663552-169663752 -1
chr1:169664114-169664314 0.009091
chr1:169665513-169665713 0.4742
chr1:169665889-169666089 0.01639
chr1:169668224-169668424 0.01639
chr1:169670481-169670681 0.01667
chr1:169677133-169677333 0.3939
chr1:169677433-169677633 0.06701
chr1:169677825-169678025 0.4691
chr1:169680737-169680937 0.01031
chr1:169681252-169681452 0.3608
chr1:169764000-169764200 0.1932
chr1:169764933-169765133 0.3764
chr1:169765442-169765642 0.05294
chr1:169778818-169779018 0.03409
chr1:169783539-169783739 0.3596
chr1:169805452-169805652 0.1429
chr1:169823759-169823959 0.1429
chr1:169860300-169860500 0.5
chr1:169861992-169862192 0.1818
chr1:169863306-169863506 0.1429
chr1:169872010-169872210 0.2102
chr1:169877940-169878140 0.01124
chr1:169883840-169884040 -1
chr1:169895389-169895589 0.008197
chr1:169898089-169898289 0.1429
chr1:169979670-169979870 0.08602
chr1:170038041-170038241 0.1875
chr1:170043772-170043972 0.4205
chr1:170116090-170116290 0.08235
chr1:170501086-170501286 0.4433
chr1:170514802-170515002 0.01639
chr1:170532228-170532428 -1
chr1:170898954-170899154 0.3182
chr1:171157878-171158078 0.1289
chr1:171283112-171283312 0.0567
chr1:171390164-171390364 0.01613
chr1:171454460-171454660 0.07865
chr1:171455204-171455404 0.25
chr1:171484476-171484676 0.3106
chr1:171614167-171614367 0.4015
chr1:171624756-171624956 0.2043
chr1:171708924-171709124 0.008197
chr1:171710486-171710686 0.04124
chr1:171711372-171711572 0.05682
chr1:171711782-171711982 0.03093
chr1:171712306-171712506 0.03977
chr1:171720469-171720669 0.2857
chr1:171750426-171750626 0.4944
chr1:171754064-171754264 0.48
chr1:171763272-171763472 0.01667
chr1:171770658-171770858 0.01546
chr1:171786939-171787139 0.02247
chr1:171810186-171810386 0.03977
chr1:171810510-171810710 0.1236
chr1:171846988-171847188 0.04494
chr1:171853748-171853948 0.005155
chr1:171954085-171954285 0.2386
chr1:171971999-171972199 0.3852
chr1:172059441-172059641 0.1629
chr1:172087019-172087219 0.4949
chr1:172090369-172090569 -1
chr1:172103348-172103548 0.0625
chr1:172104280-172104480 0.04545
chr1:172123812-172124012 0.005682
chr1:172150787-172150987 0.4948
chr1:172154483-172154683 0.2273
chr1:172172463-172172663 0.3214
chr1:172199786-172199986 0.01705
chr1:172224288-172224488 0.4974
chr1:172238861-172239061 0.3918
chr1:172239794-172239994 0.02841
chr1:172243265-172243465 0.3144
chr1:172255952-172256152 0.4987
chr1:172307432-172307632 0.201
chr1:172321677-172321877 0.03409
chr1:172327554-172327754 -1
chr1:172344236-172344436 0.005618
chr1:172350008-172350208 0.01031
chr1:172363298-172363498 0.2303
chr1:172364036-172364236 0.008197
chr1:172366499-172366699 0.05682
chr1:172368630-172368830 0.01124
chr1:172369647-172369847 0.005682
chr1:172371116-172371316 0.4895
chr1:172396546-172396746 0.01176
chr1:172398546-172398746 0.01685
chr1:172413192-172413392 0.04124
chr1:172418314-172418514 0.0625
chr1:172419102-172419302 0.008197
chr1:172420491-172420691 0.418
chr1:172501620-172501820 0.3571
chr1:172501896-172502096 0
chr1:172502924-172503124 -1
chr1:172557932-172558132 0.005155
chr1:172578766-172578966 0.005155
chr1:172597073-172597273 0.1289
chr1:172608357-172608557 0.04639
chr1:172609270-172609470 0.02353
chr1:172612692-172612892 0.5
chr1:172616305-172616505 0.0625
chr1:172623736-172623936 0.02247
chr1:172628016-172628216 0.267
chr1:172631938-172632138 0.4848
chr1:172639953-172640153 0.0625
chr1:172644435-172644635 0.07216
chr1:172666742-172666942 0.3673
chr1:172667451-172667651 0.03226
chr1:172668419-172668619 0.1705
chr1:172673260-172673460 0.2083
chr1:172677654-172677854 0.2443
chr1:172688852-172689052 0.4947
chr1:172694568-172694768 0.005882
chr1:172697244-172697444 -1
chr1:172711822-172712022 0.04124
chr1:172714212-172714412 0.03571
chr1:172715546-172715746 0.1505
chr1:172719297-172719497 0.4888
chr1:172733634-172733834 0.4719
chr1:172748046-172748246 0.4727
chr1:172781396-172781596 -1
chr1:172788280-172788480 -1
chr1:172797070-172797270 0.0625
chr1:172805088-172805288 0.3068
chr1:172807628-172807828 0.005682
chr1:172814656-172814856 0.4833
chr1:172836609-172836809 -1
chr1:172840378-172840578 0.02459
chr1:172864376-172864576 -1
chr1:172876082-172876282 0.01546
chr1:172876484-172876684 0.04124
chr1:172903140-172903340 0.02459
chr1:172916144-172916344 0.007576
chr1:172916366-172916566 0.1932
chr1:172936410-172936610 0.008197
chr1:173008062-173008262 0.005882
chr1:173164691-173164891 0.4455
chr1:173174914-173175114 0.01124
chr1:173300517-173300717 0.1235
chr1:173379370-173379570 -1
chr1:173389597-173389797 0.4101
chr1:173398724-173398924 0.09794
chr1:173399097-173399297 0.01639
chr1:173400422-173400622 0.1598
chr1:173414018-173414218 0.4045
chr1:173424316-173424516 0.1364
chr1:173445776-173445976 0.1023
chr1:173446089-173446289 0.2131
chr1:173446468-173446668 -1
chr1:173447082-173447282 0.09091
chr1:173520130-173520330 0.3925
chr1:173683990-173684190 0.1649
chr1:173793597-173793797 0.005155
chr1:173833476-173833676 0.01031
chr1:173835719-173835919 0.4794
chr1:173837146-173837346 0.3918
chr1:173839538-173839738 0.007576
chr1:173990221-173990421 0.01667
chr1:173991403-173991603 0.03608
chr1:173991786-173991986 0.007576
chr1:174037280-174037480 -1
chr1:174084043-174084243 0.4944
chr1:174122651-174122851 0.07386
chr1:174126410-174126610 -1
chr1:174128438-174128638 0.299
chr1:174129062-174129262 0.3093
chr1:174136120-174136320 0.01818
chr1:174143868-174144068 0.07143
chr1:174161289-174161489 0.4944
chr1:174174174-174174374 0.04124
chr1:174175668-174175868 0.299
chr1:174186904-174187104 0.04545
chr1:174195018-174195218 0.3247
chr1:174227292-174227492 0.3427
chr1:174231934-174232134 0.3814
chr1:174294158-174294358 0.2938
chr1:174497024-174497224 0.005
chr1:174713162-174713362 0.05682
chr1:174722354-174722554 0.01667
chr1:174739188-174739388 0.008333
chr1:174756001-174756201 -1
chr1:174768890-174769090 -1
chr1:174810962-174811162 0.1
chr1:174879752-174879952 0.07143
chr1:174881485-174881685 0.01176
chr1:174893058-174893258 0.4944
chr1:174907630-174907830 0.01818
chr1:174932741-174932941 -1
chr1:174933749-174933949 -1
chr1:174936342-174936542 -1
chr1:174937909-174938109 0.01
chr1:174939174-174939374 0.4716
chr1:174946008-174946208 0.3093
chr1:174949480-174949680 0.008333
chr1:174952408-174952608 0.2957
chr1:174959657-174959857 0.06557
chr1:174967682-174967882 0.01031
chr1:174968728-174968928 0.01176
chr1:174969617-174969817 0.01667
chr1:174970033-174970233 0.09278
chr1:174992580-174992780 0.1082
chr1:174998935-174999135 0.04918
chr1:175041615-175041815 0.03093
chr1:175094472-175094672 0.03409
chr1:175111125-175111325 0.03093
chr1:175115754-175115954 -1
chr1:175121273-175121473 0.05114
chr1:175124066-175124266 0.4949
chr1:175158104-175158304 0.06186
chr1:175158552-175158752 0.07143
chr1:175160950-175161150 -1
chr1:175161481-175161681 0.4862
chr1:175161766-175161966 0.495
chr1:175162127-175162327 0.4917
chr1:175166816-175167016 0.01031
chr1:175178336-175178536 0.4836
chr1:175181140-175181340 0.4242
chr1:175266585-175266785 0.0625
chr1:175286480-175286680 0.05618
chr1:175288870-175289070 0.01685
chr1:175307731-175307931 0.3333
chr1:175448765-175448965 0.03571
chr1:175483857-175484057 0.01705
chr1:175567253-175567453 0.4382
chr1:175570058-175570258 0.01136
chr1:175570290-175570490 0.06186
chr1:176042748-176042948 0.01818
chr1:176129194-176129394 0.4843
chr1:176133517-176133717 0.129
chr1:176146998-176147198 0.02062
chr1:176162148-176162348 0.06633
chr1:176174534-176174734 0.01705
chr1:176174823-176175023 -1
chr1:176175224-176175424 0.005618
chr1:176175686-176175886 0.03571
chr1:176176673-176176873 0.03636
chr1:176344205-176344405 0.1136
chr1:176660890-176661090 -1
chr1:178062725-178062925 0.05682
chr1:178242970-178243170 0.02353
chr1:178279864-178280064 0.005155
chr1:178501528-178501728 0.0618
chr1:178511654-178511854 0.4508
chr1:178694276-178694476 0.5
chr1:178695446-178695646 0.05155
chr1:178722608-178722808 0.125
chr1:178743504-178743704 0.1071
chr1:178833587-178833787 0.01124
chr1:178971882-178972082 -1
chr1:178994844-178995044 0.09091
chr1:178995299-178995499 0.4897
chr1:178995806-178996006 0.03933
chr1:178996800-178997000 0.355
chr1:179003978-179004178 0.03571
chr1:179006328-179006528 0.4583
chr1:179007702-179007902 0.33
chr1:179008154-179008354 0.04545
chr1:179048382-179048582 0.4583
chr1:179050048-179050248 0.01031
chr1:179050451-179050651 0.305
chr1:179050946-179051146 0.1989
chr1:179051800-179052000 0.01546
chr1:179052174-179052374 0.005682
chr1:179074544-179074744 0.075
chr1:179090331-179090531 0.09794
chr1:179098882-179099082 0.4948
chr1:179099388-179099588 0.01136
chr1:179112570-179112770 0.01531
chr1:179114783-179114983 0.1613
chr1:179160186-179160386 0.1082
chr1:179163048-179163248 0.07386
chr1:179197736-179197936 0.008197
chr1:179261546-179261746 0.02841
chr1:179262676-179262876 0.09794
chr1:179263249-179263449 0.3866
chr1:179264054-179264254 0.005618
chr1:179268133-179268333 0.3929
chr1:179269372-179269572 0.4
chr1:179286770-179286970 0.05682
chr1:179334978-179335178 0.5
chr1:179335405-179335605 0.2727
chr1:179338975-179339175 0.1082
chr1:179543155-179543355 0.07143
chr1:179675548-179675748 0.4727
chr1:179679078-179679278 0.1031
chr1:179779043-179779243 0.5
chr1:179783992-179784192 0.07653
chr1:179801216-179801416 0.0102
chr1:179836922-179837122 0.03571
chr1:179846911-179847111 0.03571
chr1:179851718-179851918 0.01031
chr1:179852333-179852533 0.08763
chr1:179852982-179853182 0.4818
chr1:179880129-179880329 0.03571
chr1:179886996-179887196 0.2113
chr1:179888439-179888639 0.05833
chr1:179923668-179923868 0.07
chr1:179924664-179924864 0.04545
chr1:180123547-180123747 0.2143
chr1:180123914-180124114 0.1236
chr1:180148048-180148248 0.01818
chr1:180182712-180182912 0.2022
chr1:180200804-180201004 0.2113
chr1:180221780-180221980 0.2143
chr1:180260323-180260523 0.4888
chr1:180355968-180356168 0.427
chr1:180385240-180385440 -1
chr1:180447398-180447598 0.03279
chr1:180451677-180451877 0.007576
chr1:180471978-180472178 0.01765
chr1:180477038-180477238 -1
chr1:180485126-180485326 0.009091
chr1:180502716-180502916 0.02841
chr1:180554708-180554908 0.1134
chr1:180600976-180601176 0.2135
chr1:180601579-180601779 0.02459
chr1:180601898-180602098 0.02727
chr1:180761025-180761225 0.1932
chr1:180806267-180806467 0.01124
chr1:180832362-180832562 0.1932
chr1:180851167-180851367 -1
chr1:180916024-180916224 0.4643
chr1:180923466-180923666 0.3978
chr1:180950827-180951027 0.4706
chr1:180988492-180988692 0.3929
chr1:180991074-180991274 0.03763
chr1:180992014-180992214 0.4948
chr1:181002924-181003124 0.04124
chr1:181007655-181007855 0.07143
chr1:181013663-181013863 0.005102
chr1:181032092-181032292 0.4983
chr1:181048621-181048821 0.03409
chr1:181049754-181049954 0.02459
chr1:181053482-181053682 0.02841
chr1:181057730-181057930 0.4286
chr1:181059218-181059418 0.01136
chr1:181059936-181060136 0.04839
chr1:181068792-181068992 0.2835
chr1:181069699-181069899 0.01546
chr1:181073819-181074019 -1
chr1:181074534-181074734 -1
chr1:181097145-181097345 0.06186
chr1:181103669-181103869 0.009091
chr1:181104152-181104352 0.009091
chr1:181104522-181104722 0.04098
chr1:181110748-181110948 0.06818
chr1:181111708-181111908 0.01546
chr1:181118800-181119000 0.03571
chr1:181128836-181129036 0.01136
chr1:181135766-181135966 0.1307
chr1:181149180-181149380 0.4
chr1:181159071-181159271 0.3182
chr1:181294203-181294403 0.2882
chr1:181365495-181365695 0.005882
chr1:181367134-181367334 0.02273
chr1:181392746-181392946 0.03977
chr1:181394118-181394318 0.4949
chr1:181417576-181417776 0.005376
chr1:181448384-181448584 0.05914
chr1:181906270-181906470 0.005682
chr1:181998832-181999032 0.3969
chr1:181999317-181999517 0.1546
chr1:182015996-182016196 -1
chr1:182023920-182024120 0.009091
chr1:182050201-182050401 0.5
chr1:182054152-182054352 0.4924
chr1:182056476-182056676 0.01639
chr1:182057255-182057455 -1
chr1:182112414-182112614 0.01176
chr1:182118568-182118768 0.4941
chr1:182158937-182159137 0.005
chr1:182218372-182218572 0.4948
chr1:182228567-182228767 0.03608
chr1:182269241-182269441 0.459
chr1:182270138-182270338 0.459
chr1:182270962-182271162 -1
chr1:182358057-182358257 0.2584
chr1:182360467-182360667 0.2753
chr1:182360858-182361058 0.264
chr1:182365940-182366140 0.4286
chr1:182399906-182400106 0.44
chr1:182415262-182415462 0.3454
chr1:182557607-182557807 0.01136
chr1:182557948-182558148 0.4643
chr1:182558325-182558525 0.4643
chr1:182564892-182565092 0.07732
chr1:182570585-182570785 0.02577
chr1:182572539-182572739 -1
chr1:182573432-182573632 0.005
chr1:182584133-182584333 0.4919
chr1:182585229-182585429 0.02041
chr1:182598937-182599137 0.0102
chr1:182650111-182650311 0.2113
chr1:182678536-182678736 0.02353
chr1:182751520-182751720 0.04124
chr1:182753794-182753994 0.4845
chr1:182758690-182758890 0.09677
chr1:182808396-182808596 0.01705
chr1:182808703-182808903 0.0625
chr1:182859154-182859354 0.03279
chr1:182993112-182993312 0.005618
chr1:182993527-182993727 0.005155
chr1:183002439-183002639 0.5
chr1:183150083-183150283 0.1136
chr1:183164012-183164212 0.2191
chr1:183164576-183164776 -1
chr1:183178728-183178928 0.1364
chr1:183188166-183188366 0.07732
chr1:183196192-183196392 0.2526
chr1:183197217-183197417 0.4691
chr1:183250667-183250867 0.008197
chr1:183337378-183337578 0.04639
chr1:183439308-183439508 0.5
chr1:183440218-183440418 -1
chr1:183441262-183441462 0.02247
chr1:183447571-183447771 0.06186
chr1:183467618-183467818 0.02247
chr1:183474970-183475170 0.06818
chr1:183512844-183513044 0.07732
chr1:183549515-183549715 0.01136
chr1:183558161-183558361 0.4959
chr1:183559594-183559794 0.4959
chr1:183592408-183592608 0.4886
chr1:183602166-183602366 0.125
chr1:183602894-183603094 0.2614
chr1:183604908-183605108 0.1875
chr1:183621280-183621480 0.2614
chr1:183622312-183622512 0.2614
chr1:183624697-183624897 0.07386
chr1:183654312-183654512 0.3776
chr1:183774116-183774316 -1
chr1:183776968-183777168 -1
chr1:183810782-183810982 -1
chr1:183811728-183811928 0.2787
chr1:183842910-183843110 0.4949
chr1:183857405-183857605 0.01818
chr1:183878888-183879088 0.3387
chr1:183880530-183880730 0.4825
chr1:183885224-183885424 0.4825
chr1:183925901-183926101 0.009091
chr1:183937182-183937382 0.4918
chr1:184006255-184006455 0.04545
chr1:184020632-184020832 0.1031
chr1:184021138-184021338 0.03279
chr1:184044606-184044806 0.03933
chr1:184128226-184128426 0.5
chr1:184129570-184129770 0.08247
chr1:184130612-184130812 0.07377
chr1:184132862-184133062 0.1071
chr1:184191754-184191954 0.1136
chr1:184349705-184349905 0.3689
chr1:184355994-184356194 0.03571
chr1:184356798-184356998 0.02062
chr1:184460802-184461002 0.3106
chr1:184461306-184461506 0.095
chr1:184631114-184631314 0.01639
chr1:184712311-184712511 0.08
chr1:184715032-184715232 -1
chr1:184722754-184722954 0.009091
chr1:184723989-184724189 0.1136
chr1:184724674-184724874 0.008333
chr1:184728778-184728978 0.4917
chr1:184755894-184756094 0.4948
chr1:184761906-184762106 0.01
chr1:184774818-184775018 0.3523
chr1:184809803-184810003 0.008197
chr1:184813111-184813311 0.5
chr1:184836215-184836415 0.04494
chr1:184839608-184839808 0.4895
chr1:184859656-184859856 0.05376
chr1:184861341-184861541 0.04494
chr1:184899878-184900078 0.04124
chr1:184910940-184911140 0.009091
chr1:184922854-184923054 0.5
chr1:184942585-184942785 0.5
chr1:184943521-184943721 -1
chr1:184944695-184944895 0.03933
chr1:184951332-184951532 0.1082
chr1:185014490-185014690 0.05155
chr1:185014902-185015102 0.02041
chr1:185015500-185015700 0.3315
chr1:185125106-185125306 0
chr1:185126140-185126340 0.03093
chr1:185139550-185139750 0.03571
chr1:185147885-185148085 0.1701
chr1:185207659-185207859 -1
chr1:185209112-185209312 0.12
chr1:185250457-185250657 0.008197
chr1:185285315-185285515 -1
chr1:185286453-185286653 0.1
chr1:185287371-185287571 0.009091
chr1:185307941-185308141 0.1591
chr1:185308393-185308593 0.01639
chr1:185390076-185390276 -1
chr1:185402176-185402376 0.05155
chr1:185408994-185409194 0.4848
chr1:185409326-185409526 0.02353
chr1:185443652-185443852 0.02841
chr1:185508498-185508698 0.4948
chr1:185529219-185529419 0.2143
chr1:185529968-185530168 0.4909
chr1:185530804-185531004 0.2143
chr1:185536192-185536392 0.2688
chr1:185537695-185537895 0.005618
chr1:185565297-185565497 0.3351
chr1:185606031-185606231 0.05682
chr1:185616858-185617058 0.1404
chr1:185621604-185621804 0.1443
chr1:185639552-185639752 0.08197
chr1:185643380-185643580 0.03409
chr1:185650262-185650462 -1
chr1:185663249-185663449 0.02151
chr1:185664545-185664745 0.375
chr1:185671000-185671200 0.0567
chr1:185709186-185709386 0.01031
chr1:185782644-185782844 0.1031
chr1:186124852-186125052 0.01685
chr1:186181803-186182003 -1
chr1:186241720-186241920 0.5
chr1:186258038-186258238 0.4944
chr1:186259541-186259741 0.03571
chr1:186269297-186269497 0.01546
chr1:186270712-186270912 0.45
chr1:186273118-186273318 0.008197
chr1:186274202-186274402 0.04545
chr1:186275598-186275798 0.3068
chr1:186277606-186277806 0.025
chr1:186277842-186278042 0.4417
chr1:186290172-186290372 0.3068
chr1:186294460-186294660 0.45
chr1:186343488-186343688 0.04
chr1:186344440-186344640 0.04124
chr1:186373746-186373946 0.03093
chr1:186390156-186390356 0.4918
chr1:186412017-186412217 0.005682
chr1:186412858-186413058 0.2102
chr1:186451888-186452088 0.3214
chr1:186574948-186575148 0.005882
chr1:186583988-186584188 0.01136
chr1:186587624-186587824 0.01124
chr1:186590150-186590350 0.008333
chr1:186649406-186649606 0.03571
chr1:186669987-186670187 0.025
chr1:186691935-186692135 0.2194
chr1:186708131-186708331 0.2629
chr1:186709582-186709782 -1
chr1:186732479-186732679 0.0625
chr1:186745109-186745309 0.01546
chr1:186762216-186762416 0.04545
chr1:186797909-186798109 0.1307
chr1:186834491-186834691 0.1118
chr1:186868804-186869004 0.4365
chr1:186955110-186955310 0.008333
chr1:186965974-186966174 0.01667
chr1:186979783-186979983 0.01
chr1:187020848-187021048 0.01031
chr1:187061340-187061540 0.3929
chr1:187353713-187353913 0.03571
chr1:191665035-191665235 0.4438
chr1:192127434-192127634 0.009091
chr1:192128998-192129198 0.007576
chr1:192415070-192415270 0.03093
chr1:192443402-192443602 0.3977
chr1:192446847-192447047 0.2216
chr1:192475912-192476112 0.4227
chr1:192486012-192486212 0.02459
chr1:192487940-192488140 0.005155
chr1:192499468-192499668 0.005882
chr1:192500286-192500486 0.05
chr1:192505495-192505695 0.04592
chr1:192508138-192508338 0.01
chr1:192514250-192514450 -1
chr1:192515494-192515694 0.03279
chr1:192515980-192516180 -1
chr1:192519080-192519280 0.03571
chr1:192520160-192520360 0.02062
chr1:192521969-192522169 0.2159
chr1:192528746-192528946 0.3929
chr1:192540934-192541134 0.3202
chr1:192543304-192543504 0.1392
chr1:192544716-192544916 0.3146
chr1:192548578-192548778 -1
chr1:192549652-192549852 0.09794
chr1:192550193-192550393 0.366
chr1:192578338-192578538 0.2796
chr1:192579324-192579524 0.108
chr1:192609290-192609490 0.15
chr1:192671394-192671594 0.005155
chr1:192672662-192672862 0.4375
chr1:192775010-192775210 0.03933
chr1:192776502-192776702 0.1392
chr1:192776943-192777143 0.1477
chr1:192778042-192778242 0.2143
chr1:192846758-192846958 -1
chr1:192905826-192906026 0.009091
chr1:192932146-192932346 0.4261
chr1:192952598-192952798 0.2443
chr1:192955320-192955520 0.2045
chr1:192962669-192962869 -1
chr1:192988652-192988852 0.03608
chr1:193027617-193027817 0.09836
chr1:193028506-193028706 0.01667
chr1:193040204-193040404 0.02688
chr1:193074058-193074258 0.01031
chr1:193074437-193074637 0.03571
chr1:193091078-193091278 0.005882
chr1:193111018-193111218 0.008333
chr1:193112508-193112708 0.4773
chr1:193152257-193152457 0.4663
chr1:193155686-193155886 0.01
chr1:193159562-193159762 0.01124
chr1:193210325-193210525 0.2194
chr1:193233436-193233636 0.009091
chr1:193273069-193273269 0.005102
chr1:193280471-193280671 0.06742
chr1:193307310-193307510 0.4719
chr1:193337594-193337794 0.2602
chr1:193376091-193376291 0.06818
chr1:193380968-193381168 0.0625
chr1:193381525-193381725 0.1
chr1:193381975-193382175 0.008197
chr1:193386532-193386732 0.02247
chr1:193387666-193387866 0.008333
chr1:193403556-193403756 0.3214
chr1:193418230-193418430 0.007576
chr1:193426368-193426568 0.09091
chr1:193426890-193427090 0.2079
chr1:193427904-193428104 -1
chr1:193430169-193430369 0.1136
chr1:193431943-193432143 -1
chr1:193448455-193448655 0.03226
chr1:193456100-193456300 0.04639
chr1:193461240-193461440 0.4941
chr1:193465201-193465401 0.005155
chr1:193495185-193495385 0.3523
chr1:193506884-193507084 -1
chr1:193508026-193508226 0.04124
chr1:193508995-193509195 0.01546
chr1:193509351-193509551 0.08427
chr1:193509770-193509970 0.07303
chr1:193510270-193510470 0.02353
chr1:193527942-193528142 0.03977
chr1:193537488-193537688 0.08333
chr1:193538866-193539066 0.02841
chr1:193561582-193561782 0.008197
chr1:193575964-193576164 0.005618
chr1:193578848-193579048 0.2796
chr1:193584045-193584245 0.4301
chr1:193635633-193635833 0.02273
chr1:193670210-193670410 0.02151
chr1:193671100-193671300 0.01136
chr1:193676944-193677144 0.08523
chr1:194008868-194009068 0.1237
chr1:194021728-194021928 0.495
chr1:194025449-194025649 0.4831
chr1:194053981-194054181 0.1786
chr1:194120270-194120470 0.1761
chr1:194195048-194195248 0.1136
chr1:194258695-194258895 0.4433
chr1:194264875-194265075 0.015
chr1:195164632-195164832 0.2
chr1:196342192-196342392 0.01124
chr1:196620974-196621174 0.1875
chr1:196630112-196630312 0.02062
chr1:196692564-196692764 0.4551
chr1:197069914-197070114 0.04124
chr1:197114147-197114347 0.02062
chr1:197115780-197115980 0.03093
chr1:197149539-197149739 0.01136
chr1:197166844-197167044 0.4318
chr1:197169797-197169997 0.025
chr1:197170524-197170724 0.4508
chr1:197171103-197171303 0.4261
chr1:197297009-197297209 0.005155
chr1:197326155-197326355 0.1289
chr1:197360553-197360753 0.02062
chr1:197362306-197362506 0.01031
chr1:197369228-197369428 0.005618
chr1:197450374-197450574 0.2557
chr1:197488950-197489150 0.2113
chr1:197490348-197490548 0.2113
chr1:197495968-197496168 0.02062
chr1:197569158-197569358 0.02841
chr1:197584393-197584593 0.275
chr1:197588284-197588484 0.1648
chr1:197730908-197731108 0.06557
chr1:197732950-197733150 0.25
chr1:197743692-197743892 0.02062
chr1:197744452-197744652 -1
chr1:197745630-197745830 0.03279
chr1:197747802-197748002 0.01546
chr1:197838153-197838353 0.07955
chr1:197871887-197872087 0.3418
chr1:197872404-197872604 0.02062
chr1:197879484-197879684 0.02841
chr1:197880746-197880946 0.48
chr1:197881618-197881818 0.005682
chr1:197885876-197886076 0.03
chr1:197887647-197887847 0.3214
chr1:197888728-197888928 0.02273
chr1:197893716-197893916 0.03226
chr1:197918448-197918648 0.48
chr1:197945578-197945778 0.008197
chr1:198017144-198017344 0.08235
chr1:198022637-198022837 0.335
chr1:198057612-198057812 0.01639
chr1:198071734-198071934 0.005618
chr1:198113060-198113260 0.01124
chr1:198125340-198125540 0.01705
chr1:198126027-198126227 0.2652
chr1:198126675-198126875 0.1031
chr1:198128188-198128388 0.4719
chr1:198132874-198133074 0.01685
chr1:198135276-198135476 0.1031
chr1:198136692-198136892 0.4493
chr1:198138914-198139114 0.05155
chr1:198143477-198143677 0.05303
chr1:198145070-198145270 0.08523
chr1:198148691-198148891 0.008197
chr1:198154916-198155116 0.1639
chr1:198157330-198157530 0.2865
chr1:198171568-198171768 0.1477
chr1:198222942-198223142 0.005682
chr1:198227738-198227938 -1
chr1:198228561-198228761 0.008333
chr1:198233486-198233686 0.005102
chr1:198252469-198252669 0.2803
chr1:198322108-198322308 0.1429
chr1:198328256-198328456 0.005155
chr1:198332927-198333127 0.479
chr1:198350134-198350334 0.005155
chr1:198431585-198431785 0.008197
chr1:198434750-198434950 0.14
chr1:198488328-198488528 0.3239
chr1:198488890-198489090 0.1307
chr1:198489739-198489939 0.005618
chr1:198492398-198492598 0.2045
chr1:198492781-198492981 0.01818
chr1:198493780-198493980 0.04639
chr1:198503974-198504174 0.03788
chr1:198508157-198508357 0.1023
chr1:198526142-198526342 0.4691
chr1:198530466-198530666 0.1429
chr1:198533948-198534148 0.1429
chr1:198566811-198567011 0.1071
chr1:198568273-198568473 0.1667
chr1:198571646-198571846 0.1667
chr1:198578646-198578846 0.06557
chr1:198579621-198579821 0.04918
chr1:198579970-198580170 0.08523
chr1:198580390-198580590 0.005682
chr1:198581604-198581804 0.005618
chr1:198582077-198582277 0.06364
chr1:198583470-198583670 0.04494
chr1:198583900-198584100 0.1461
chr1:198588718-198588918 0.225
chr1:198589442-198589642 0.3989
chr1:198590394-198590594 0.2079
chr1:198590636-198590836 0.05056
chr1:198593263-198593463 0.3989
chr1:198596886-198597086 0.07143
chr1:198600100-198600300 0.2083
chr1:198605591-198605791 0.01639
chr1:198605835-198606035 0.07732
chr1:198607118-198607318 0.2955
chr1:198608099-198608299 0.1237
chr1:198609088-198609288 0.1193
chr1:198610759-198610959 0.2191
chr1:198611544-198611744 0.008197
chr1:198612215-198612415 0.2191
chr1:198613044-198613244 0.09091
chr1:198616321-198616521 0.01546
chr1:198618395-198618595 0.4118
chr1:198619172-198619372 0.04639
chr1:198620995-198621195 0.01031
chr1:198621215-198621415 0.01075
chr1:198623004-198623204 0.2191
chr1:198624629-198624829 0.4898
chr1:198625834-198626034 0.2898
chr1:198626716-198626916 0.008333
chr1:198627980-198628180 -1
chr1:198629920-198630120 0.008333
chr1:198633518-198633718 0.2898
chr1:198638264-198638464 -1
chr1:198642831-198643031 0.09091
chr1:198643838-198644038 0.01639
chr1:198645452-198645652 0.1854
chr1:198647073-198647273 -1
chr1:198647702-198647902 0.1534
chr1:198648069-198648269 0.005882
chr1:198648805-198649005 -1
chr1:198649650-198649850 0.01176
chr1:198651003-198651203 0.1854
chr1:198652676-198652876 0.1667
chr1:198653170-198653370 0.1786
chr1:198653712-198653912 0.04706
chr1:198655303-198655503 0.01075
chr1:198658876-198659076 0.03061
chr1:198668344-198668544 0.03571
chr1:198668642-198668842 0.03571
chr1:198682292-198682492 0.03571
chr1:198703532-198703732 0.03571
chr1:198703810-198704010 0.009091
chr1:198716288-198716488 0.02727
chr1:198725557-198725757 0.3402
chr1:198740814-198741014 -1
chr1:198850392-198850592 -1
chr1:198876438-198876638 0.06557
chr1:198888940-198889140 0.3636
chr1:198889351-198889551 0.108
chr1:198891242-198891442 0.005102
chr1:198891827-198892027 -1
chr1:198899124-198899324 0.02041
chr1:198904083-198904283 -1
chr1:198906522-198906722 0.02
chr1:198928279-198928479 0.02273
chr1:198947741-198947941 0.01546
chr1:198978673-198978873 0.02151
chr1:198979780-198979980 0.3118
chr1:198999144-198999344 0.005618
chr1:199009340-199009540 0.07955
chr1:199010768-199010968 0.01685
chr1:199011415-199011615 0.3182
chr1:199036710-199036910 0.05455
chr1:199058978-199059178 0.25
chr1:199071482-199071682 0.03763
chr1:199082454-199082654 0.4908
chr1:199132993-199133193 -1
chr1:199138046-199138246 0.02841
chr1:199139326-199139526 0.4157
chr1:199142491-199142691 0.0102
chr1:199195398-199195598 0.4862
chr1:199212648-199212848 0.01685
chr1:199521191-199521391 0.3258
chr1:199559916-199560116 0.06701
chr1:199653876-199654076 0.01176
chr1:199901225-199901425 0.1022
chr1:199910992-199911192 0.04545
chr1:199911292-199911492 0.4643
chr1:199918122-199918322 0.01765
chr1:200031379-200031579 0.4333
chr1:200098678-200098878 0.04545
chr1:200100761-200100961 0.01685
chr1:200108880-200109080 0.03571
chr1:200115354-200115554 0.4845
chr1:200120012-200120212 0.1647
chr1:200122560-200122760 0.01136
chr1:200123380-200123580 0.4175
chr1:200186910-200187110 0.01136
chr1:200195578-200195778 0.01136
chr1:200223314-200223514 0.03279
chr1:200227664-200227864 0.025
chr1:200271504-200271704 0.3934
chr1:200276218-200276418 0.005102
chr1:200276604-200276804 0.025
chr1:200306989-200307189 0.02577
chr1:200321327-200321527 0.2443
chr1:200323493-200323693 0.02841
chr1:200379125-200379325 0.03409
chr1:200407134-200407334 0.005882
chr1:200415532-200415732 0.09091
chr1:200417497-200417697 0.005682
chr1:200440976-200441176 0.2526
chr1:200442927-200443127 0.2273
chr1:200452720-200452920 0.01136
chr1:200457858-200458058 0.1705
chr1:200479310-200479510 -1
chr1:200499805-200500005 -1
chr1:200528060-200528260 0.06701
chr1:200557865-200558065 0.005
chr1:200589400-200589600 0.04918
chr1:200589876-200590076 0.01124
chr1:200591525-200591725 0.08427
chr1:200594528-200594728 0.08427
chr1:200597554-200597754 0.5
chr1:200609208-200609408 0.01031
chr1:200622297-200622497 0.1639
chr1:200638581-200638781 0.4892
chr1:200639072-200639272 0.4924
chr1:200707803-200708003 0.1182
chr1:200709366-200709566 0.1091
chr1:200720998-200721198 0.01136
chr1:200772084-200772284 0.4643
chr1:200831473-200831673 0.01705
chr1:200835770-200835970 0.142
chr1:200839156-200839356 0.03608
chr1:200847284-200847484 -1
chr1:200857484-200857684 0.08197
chr1:200858710-200858910 -1
chr1:200874984-200875184 0.3176
chr1:200941182-200941382 0.1167
chr1:200948792-200948992 0.02841
chr1:200982276-200982476 0.1071
chr1:200984916-200985116 0.1294
chr1:200988642-200988842 0.03093
chr1:200989368-200989568 0.4882
chr1:200990191-200990391 0.09091
chr1:200992912-200993112 0.04918
chr1:201012090-201012290 0.2526
chr1:201026584-201026784 0.02151
chr1:201083459-201083659 0.4818
chr1:201088458-201088658 0.02841
chr1:201123601-201123801 0.4588
chr1:201139534-201139734 0.25
chr1:201139895-201140095 0.03093
chr1:201140538-201140738 0.2143
chr1:201192113-201192313 0.04918
chr1:201376386-201376586 0.06701
chr1:201377384-201377584 0.4794
chr1:201404978-201405178 0.1307
chr1:201417290-201417490 0.4848
chr1:201423281-201423481 0.04098
chr1:201438282-201438482 0.5
chr1:201445221-201445421 0.1932
chr1:201449735-201449935 0.4948
chr1:201451279-201451479 0.03571
chr1:201476219-201476419 0.2887
chr1:201482150-201482350 0.195
chr1:201528889-201529089 0.4959
chr1:201673368-201673568 0.01639
chr1:201762226-201762426 0.3068
chr1:201798091-201798291 -1
chr1:201798645-201798845 0.1398
chr1:201847057-201847257 0.04545
chr1:201865160-201865360 0.06186
chr1:201924466-201924666 0.1667
chr1:201941843-201942043 0.02247
chr1:201968830-201969030 0.03409
chr1:201978748-201978948 0.005682
chr1:202104398-202104598 0.01546
chr1:202113751-202113951 0.495
chr1:202114376-202114576 0.495
chr1:202114634-202114834 0.06818
chr1:202124055-202124255 0.2303
chr1:202128979-202129179 0.2841
chr1:202129679-202129879 0.4694
chr1:202132021-202132221 0.175
chr1:202133954-202134154 -1
chr1:202170484-202170684 0.4672
chr1:202197155-202197355 0.4785
chr1:202205568-202205768 0.02841
chr1:202264742-202264942 0.03093
chr1:202284806-202285006 0.01546
chr1:202311076-202311276 0.07386
chr1:202312952-202313152 0.009091
chr1:202317622-202317822 0.1786
chr1:202318551-202318751 0.17
chr1:202349350-202349550 0.1495
chr1:202457401-202457601 -1
chr1:202535125-202535325 0.02577
chr1:202540954-202541154 -1
chr1:202594033-202594233 -1
chr1:202598476-202598676 0.2581
chr1:202662178-202662378 0.5
chr1:202688778-202688978 0.4833
chr1:202775419-202775619 0.4344
chr1:202776641-202776841 -1
chr1:202777714-202777914 0.07955
chr1:202779860-202780060 0.025
chr1:202780325-202780525 0.03608
chr1:202802093-202802293 0.005155
chr1:202804784-202804984 0.008333
chr1:202821482-202821682 0.129
chr1:202858200-202858400 0.05056
chr1:202896344-202896544 0.485
chr1:202921974-202922174 0.3878
chr1:202927366-202927566 0.4845
chr1:202927864-202928064 0.1959
chr1:202936294-202936494 0.3118
chr1:202937166-202937366 -1
chr1:202938190-202938390 0.1959
chr1:202968486-202968686 -1
chr1:202975550-202975750 0.1439
chr1:202976301-202976501 0.2386
chr1:202976760-202976960 0.005618
chr1:202977020-202977220 0.1212
chr1:202995406-202995606 0.07955
chr1:203008557-203008757 0.2697
chr1:203133176-203133376 0.44
chr1:203185412-203185612 0.2557
chr1:203236512-203236712 0.05155
chr1:203238240-203238440 0.01546
chr1:203240226-203240426 0.2577
chr1:203242316-203242516 0.02459
chr1:203246616-203246816 0.3454
chr1:203247158-203247358 0.05056
chr1:203256652-203256852 0.4924
chr1:203258739-203258939 0.03409
chr1:203259685-203259885 0.4754
chr1:203274403-203274603 0.3144
chr1:203275760-203275960 0.01818
chr1:203276511-203276711 0.04494
chr1:203278270-203278470 0.07377
chr1:203279499-203279699 -1
chr1:203280946-203281146 0.005618
chr1:203290170-203290370 0.1364
chr1:203291404-203291604 0.4536
chr1:203293340-203293540 0.005155
chr1:203294298-203294498 0.01
chr1:203296489-203296689 0.04124
chr1:203297146-203297346 -1
chr1:203307666-203307866 0
chr1:203309376-203309576 0.4588
chr1:203311666-203311866 0.5
chr1:203449964-203450164 -1
chr1:203456921-203457121 0.2079
chr1:203473874-203474074 0.29
chr1:203482317-203482517 0.04545
chr1:203562849-203563049 0.075
chr1:203575418-203575618 0.02062
chr1:203576430-203576630 0.4897
chr1:203578366-203578566 0.457
chr1:203582394-203582594 0.4375
chr1:203584264-203584464 -1
chr1:203590744-203590944 0.4551
chr1:203591031-203591231 0.02151
chr1:203592826-203593026 0.4551
chr1:203594880-203595080 0.0567
chr1:203596988-203597188 0.009091
chr1:203598734-203598934 0.01515
chr1:203599028-203599228 0.3711
chr1:203619394-203619594 0.02273
chr1:203622380-203622580 0.04918
chr1:203624852-203625052 0.3402
chr1:203632452-203632652 0.2165
chr1:203633080-203633280 0.008197
chr1:203643238-203643438 0.4669
chr1:203644793-203644993 0.1701
chr1:203651838-203652038 0.4205
chr1:203665912-203666112 0.03571
chr1:203671284-203671484 -1
chr1:203713168-203713368 0.06818
chr1:203723796-203723996 0.005
chr1:203734155-203734355 0.3918
chr1:203764513-203764713 -1
chr1:203765290-203765490 0.007576
chr1:203765666-203765866 0.1613
chr1:203793662-203793862 0.3763
chr1:203830560-203830760 0.02727
chr1:203840250-203840450 0.005
chr1:203898944-203899144 0.495
chr1:203901781-203901981 0.06186
chr1:204071448-204071648 0.1061
chr1:204071912-204072112 0.07732
chr1:204073525-204073725 -1
chr1:204073922-204074122 0.02459
chr1:204098154-204098354 0.3969
chr1:204131723-204131923 -1
chr1:204174154-204174354 0.07216
chr1:204176263-204176463 0.03371
chr1:204256092-204256292 0.1193
chr1:204332837-204333037 0.01031
chr1:204347290-204347490 0.04098
chr1:204351529-204351729 0.3144
chr1:204367751-204367951 0.06701
chr1:204376580-204376780 0.02577
chr1:204377225-204377425 0.005376
chr1:204380966-204381166 0.134
chr1:204381218-204381418 0.3689
chr1:204386752-204386952 0.01705
chr1:204400544-204400744 0.46
chr1:204415065-204415265 0.03608
chr1:204415574-204415774 0.1136
chr1:204422374-204422574 0.4433
chr1:204430800-204431000 0.3876
chr1:204462982-204463182 0.03977
chr1:204463427-204463627 0.0102
chr1:204464018-204464218 0.3417
chr1:204472389-204472589 -1
chr1:204474650-204474850 0.01546
chr1:204475096-204475296 -1
chr1:204476162-204476362 0.4213
chr1:204476948-204477148 0.03226
chr1:204482248-204482448 0.447
chr1:204482608-204482808 0.4697
chr1:204485409-204485609 0.02151
chr1:204488120-204488320 0.4545
chr1:204490413-204490613 0.4213
chr1:204494222-204494422 0.4839
chr1:204513555-204513755 0
chr1:204515106-204515306 0.4545
chr1:204525796-204525996 0.05682
chr1:204534004-204534204 0.025
chr1:204534996-204535196 0.02273
chr1:204536340-204536540 -1
chr1:204548083-204548283 0.4946
chr1:204554242-204554442 0.02062
chr1:204616740-204616940 0.03279
chr1:204660678-204660878 0.01531
chr1:204716046-204716246 0.0102
chr1:204732956-204733156 0.495
chr1:204760986-204761186 0.4924
chr1:204776275-204776475 0.07216
chr1:204777252-204777452 0.4494
chr1:204806742-204806942 0.4948
chr1:204910944-204911144 -1
chr1:204944870-204945070 0.06701
chr1:204958521-204958721 0.2159
chr1:204961726-204961926 -1
chr1:205030774-205030974 0.43
chr1:205091284-205091484 0.4529
chr1:205110882-205111082 0.4848
chr1:205129779-205129979 0.01639
chr1:205140574-205140774 0.02809
chr1:205141859-205142059 0.02247
chr1:205155442-205155642 0.02841
chr1:205168844-205169044 0.0303
chr1:205180756-205180956 0.008197
chr1:205196879-205197079 0.005102
chr1:205198006-205198206 0.01685
chr1:205198678-205198878 0.08333
chr1:205225368-205225568 0.3941
chr1:205242716-205242916 0.48
chr1:205244387-205244587 0.008197
chr1:205249176-205249376 0.005155
chr1:205254005-205254205 0.02577
chr1:205254992-205255192 0.025
chr1:205255780-205255980 0.04545
chr1:205257464-205257664 0.009091
chr1:205273942-205274142 0.03409
chr1:205282900-205283100 0.5
chr1:205288805-205289005 0.02841
chr1:205289130-205289330 0.1186
chr1:205290084-205290284 0.03977
chr1:205290968-205291168 0.3214
chr1:205294625-205294825 0.06818
chr1:205304828-205305028 0.008197
chr1:205323506-205323706 0.325
chr1:205366220-205366420 0.4909
chr1:205399942-205400142 0.02062
chr1:205410278-205410478 0.2268
chr1:205449902-205450102 0.03636
chr1:205454745-205454945 0.5
chr1:205457346-205457546 0.03409
chr1:205493476-205493676 0.1292
chr1:205498185-205498385 0.2732
chr1:205561086-205561286 0.005
chr1:205562779-205562979 0.09659
chr1:205569367-205569567 0.02841
chr1:205580408-205580608 -1
chr1:205583055-205583255 0.01639
chr1:205600292-205600492 0.27
chr1:205600718-205600918 0.06186
chr1:205601058-205601258 0.39
chr1:205626748-205626948 0.37
chr1:205628122-205628322 0.1122
chr1:205680322-205680522 0.1477
chr1:205689000-205689200 0.01031
chr1:205704552-205704752 0.4824
chr1:205717620-205717820 0.07865
chr1:205718174-205718374 0.03763
chr1:205718673-205718873 0.5
chr1:205719270-205719470 -1
chr1:205719508-205719708 0.5
chr1:205741942-205742142 0.02577
chr1:205743390-205743590 0.4706
chr1:205743673-205743873 -1
chr1:205744502-205744702 0.4965
chr1:205751832-205752032 0.01031
chr1:205760818-205761018 0.03977
chr1:205763554-205763754 0.09016
chr1:205782266-205782466 0.3523
chr1:205793342-205793542 0.01546
chr1:205819236-205819436 0.05833
chr1:205888173-205888373 0.1546
chr1:206138093-206138293 0.06186
chr1:206234472-206234672 0.3361
chr1:206260645-206260845 0.03061
chr1:206274568-206274768 0.1705
chr1:206287764-206287964 0.1833
chr1:206290285-206290485 0.1705
chr1:206301962-206302162 0.02577
chr1:206310402-206310602 0.1193
chr1:206328933-206329133 0.0625
chr1:206557850-206558050 -1
chr1:206603754-206603954 0.03409
chr1:206630430-206630630 0.01136
chr1:206635287-206635487 0.2818
chr1:206639436-206639636 0.01546
chr1:206640444-206640644 0.2143
chr1:206643712-206643912 0.5
chr1:206644094-206644294 0.1
chr1:206644392-206644592 0.01031
chr1:206645893-206646093 0.4924
chr1:206652932-206653132 0.07303
chr1:206663493-206663693 -1
chr1:206680677-206680877 0.1311
chr1:206718256-206718456 0.03333
chr1:206725368-206725568 0.04639
chr1:206728693-206728893 0.2959
chr1:206730425-206730625 0.04545
chr1:206731532-206731732 0.123
chr1:206732530-206732730 0.4897
chr1:206736416-206736616 0.4897
chr1:206748704-206748904 0.4895
chr1:206751664-206751864 0.1311
chr1:206753398-206753598 0.4913
chr1:206755138-206755338 0.2727
chr1:206755603-206755803 0.005155
chr1:206757058-206757258 0.2809
chr1:206763491-206763691 0.01639
chr1:206781542-206781742 0.03279
chr1:206785764-206785964 0.1648
chr1:206807674-206807874 0.03333
chr1:206808689-206808889 0.2
chr1:206831928-206832128 0.233
chr1:206837618-206837818 0.495
chr1:206841780-206841980 0.2022
chr1:206858046-206858246 -1
chr1:206859142-206859342 -1
chr1:206859787-206859987 0.01705
chr1:206877070-206877270 0.3764
chr1:206886540-206886740 0.02062
chr1:206889314-206889514 0.008197
chr1:206890682-206890882 0.01124
chr1:206899012-206899212 0.4831
chr1:206899706-206899906 0.1761
chr1:206908008-206908208 0.4294
chr1:206910491-206910691 0.09659
chr1:206911101-206911301 0.3652
chr1:206913057-206913257 0.008333
chr1:206916346-206916546 0.2784
chr1:206918118-206918318 0.01136
chr1:206931249-206931449 0.0303
chr1:206939809-206940009 0.2143
chr1:206942754-206942954 0.008197
chr1:206951978-206952178 0.02727
chr1:206957832-206958032 0.03409
chr1:206959598-206959798 0.08197
chr1:206964970-206965170 0.02062
chr1:206972011-206972211 0.5
chr1:206976663-206976863 0.005682
chr1:206977766-206977966 0.1639
chr1:206978877-206979077 0.0625
chr1:206982080-206982280 0.483
chr1:206982924-206983124 0.4227
chr1:206990284-206990484 0.1136
chr1:206997748-206997948 0.455
chr1:207002658-207002858 0.02151
chr1:207003286-207003486 0.4716
chr1:207032388-207032588 0.01515
chr1:207038358-207038558 0.04301
chr1:207064131-207064331 0.03571
chr1:207079297-207079497 0.02459
chr1:207082508-207082708 -1
chr1:207084503-207084703 0.1071
chr1:207085944-207086144 0.2
chr1:207095293-207095493 0.007576
chr1:207096492-207096692 0.06557
chr1:207098037-207098237 0.005682
chr1:207098756-207098956 0.03571
chr1:207106726-207106926 0.06742
chr1:207140841-207141041 0.06818
chr1:207155550-207155750 0.03279
chr1:207178398-207178598 0.2835
chr1:207223348-207223548 0.025
chr1:207224250-207224450 0.12
chr1:207226336-207226536 0.02809
chr1:207243278-207243478 0.4697
chr1:207244874-207245074 0.4917
chr1:207251228-207251428 0.1818
chr1:207258088-207258288 0.04167
chr1:207262522-207262722 0.1959
chr1:207262868-207263068 0.5
chr1:207271224-207271424 0.03409
chr1:207456340-207456540 0.4773
chr1:207494714-207494914 0.2386
chr1:207495640-207495840 0.03279
chr1:207497486-207497686 0.1
chr1:207509522-207509722 0.07216
chr1:207510058-207510258 0.005102
chr1:207510609-207510809 0.02459
chr1:207536718-207536918 0.5
chr1:207538046-207538246 0.04167
chr1:207563530-207563730 0.03977
chr1:207578336-207578536 0.02062
chr1:207587973-207588173 0.5
chr1:207632454-207632654 0.1534
chr1:207644334-207644534 0.008197
chr1:207672993-207673193 0.4451
chr1:207752760-207752960 0.01705
chr1:207793740-207793940 0.3402
chr1:207818278-207818478 0.42
chr1:207845978-207846178 0.07527
chr1:207922522-207922722 0.01639
chr1:207925248-207925448 0.08824
chr1:207970742-207970942 -1
chr1:207972371-207972571 0.03279
chr1:207989271-207989471 0.005155
chr1:207996068-207996268 0.04
chr1:207997218-207997418 0.1443
chr1:207998065-207998265 0.2577
chr1:207999232-207999432 -1
chr1:208002037-208002237 0.0303
chr1:208005277-208005477 0.08989
chr1:208012470-208012670 -1
chr1:208021664-208021864 -1
chr1:208030054-208030254 0.005882
chr1:208035223-208035423 0.142
chr1:208037314-208037514 0.2216
chr1:208040166-208040366 -1
chr1:208041308-208041508 0.08824
chr1:208042412-208042612 0.06186
chr1:208046731-208046931 0.005682
chr1:208056439-208056639 0.05056
chr1:208056829-208057029 0.01818
chr1:208057174-208057374 0.1082
chr1:208058484-208058684 0.4607
chr1:208136919-208137119 0.4235
chr1:208171236-208171436 0.4886
chr1:208195276-208195476 0.07386
chr1:208259958-208260158 0.005155
chr1:208267216-208267416 0.01031
chr1:208267762-208267962 -1
chr1:208362567-208362767 0.4433
chr1:208417744-208417944 0.04494
chr1:208418630-208418830 0.03977
chr1:208714915-208715115 -1
chr1:208777772-208777972 0.5
chr1:209161128-209161328 0.02459
chr1:209162164-209162364 0.03409
chr1:209422110-209422310 0.4691
chr1:209527744-209527944 0.4432
chr1:209739521-209739721 0.03371
chr1:209742858-209743058 0.03371
chr1:209750142-209750342 0.02459
chr1:209775524-209775724 0.01667
chr1:209785068-209785268 0.3693
chr1:209801041-209801241 0.2978
chr1:209824645-209824845 0.232
chr1:209833294-209833494 0.5
chr1:209846678-209846878 -1
chr1:209859348-209859548 0.02273
chr1:209866324-209866524 0.025
chr1:209883532-209883732 0.04124
chr1:209897771-209897971 0.05682
chr1:209921102-209921302 0.375
chr1:209922670-209922870 0.02273
chr1:209925312-209925512 0.05114
chr1:209929356-209929556 0.4157
chr1:209939408-209939608 0.5
chr1:209941813-209942013 0.005155
chr1:209942837-209943037 0.02151
chr1:209957890-209958090 0.07386
chr1:209962694-209962894 0.5
chr1:209979476-209979676 0.4848
chr1:209979765-209979965 0.01546
chr1:209996499-209996699 0.4831
chr1:210001146-210001346 0.4643
chr1:210009236-210009436 0.4918
chr1:210033742-210033942 0.1798
chr1:210058144-210058344 0.255
chr1:210111030-210111230 0.06557
chr1:210484581-210484781 0.01639
chr1:210502422-210502622 0.3409
chr1:210502710-210502910 0.01639
chr1:210505666-210505866 0.4909
chr1:210506292-210506492 0.3333
chr1:210513736-210513936 0.01124
chr1:210514188-210514388 0.1393
chr1:210534280-210534480 0.1765
chr1:210547278-210547478 0.3167
chr1:210547739-210547939 0.1118
chr1:210572931-210573131 0.5
chr1:210574019-210574219 0.2062
chr1:210580690-210580890 0.1495
chr1:210619919-210620119 0.4845
chr1:210621708-210621908 0.0625
chr1:210638140-210638340 -1
chr1:210757824-210758024 0.09794
chr1:210827224-210827424 -1
chr1:210870161-210870361 -1
chr1:211307556-211307756 -1
chr1:211308855-211309055 0.025
chr1:211365786-211365986 0.108
chr1:211402480-211402680 0.1856
chr1:211402806-211403006 0.1307
chr1:211431721-211431921 0.07386
chr1:211432517-211432717 -1
chr1:211433092-211433292 -1
chr1:211434179-211434379 -1
chr1:211454313-211454513 0.1023
chr1:211478437-211478637 0.03763
chr1:211496860-211497060 0.03608
chr1:211499760-211499960 0.04706
chr1:211500846-211501046 0.1591
chr1:211503338-211503538 0.02577
chr1:211509189-211509389 0.25
chr1:211526632-211526832 0.01031
chr1:211533294-211533494 0.06633
chr1:211556038-211556238 0.07303
chr1:211556662-211556862 0.1907
chr1:211649631-211649831 0.4654
chr1:211687422-211687622 0.3466
chr1:211688932-211689132 0.03409
chr1:211721973-211722173 0.05114
chr1:211731708-211731908 0.3765
chr1:211751055-211751255 0.4946
chr1:211752490-211752690 0.04639
chr1:211755542-211755742 0.4533
chr1:211770786-211770986 0.01136
chr1:211779906-211780106 0.4886
chr1:211780238-211780438 0.07143
chr1:211796976-211797176 0.01705
chr1:211822432-211822632 0.4943
chr1:211828601-211828801 0.2
chr1:211849004-211849204 0.26
chr1:211854176-211854376 0.4
chr1:211871984-211872184 0.2865
chr1:211913334-211913534 -1
chr1:212003805-212004005 -1
chr1:212004126-212004326 0.03763
chr1:212006126-212006326 0.01546
chr1:212006666-212006866 0.05155
chr1:212006993-212007193 0.01031
chr1:212108802-212109002 0.4286
chr1:212112146-212112346 0.05682
chr1:212113199-212113399 0.03093
chr1:212185388-212185588 0.04
chr1:212203935-212204135 0.008197
chr1:212208815-212209015 0.04639
chr1:212209518-212209718 0.05155
chr1:212211320-212211520 0.4785
chr1:212213852-212214052 0.02151
chr1:212214276-212214476 0.06701
chr1:212236328-212236528 0.01818
chr1:212244142-212244342 0.04639
chr1:212256201-212256401 0.03093
chr1:212275223-212275423 -1
chr1:212295152-212295352 0.4858
chr1:212298640-212298840 0.4888
chr1:212332280-212332480 0.5
chr1:212334788-212334988 0.005618
chr1:212336006-212336206 0.3917
chr1:212360062-212360262 0.44
chr1:212362065-212362265 0.01031
chr1:212392284-212392484 0.008197
chr1:212398810-212399010 0.01546
chr1:212408010-212408210 0.03226
chr1:212417492-212417692 0.008333
chr1:212428147-212428347 0.08247
chr1:212429734-212429934 0.03093
chr1:212430173-212430373 0.03226
chr1:212434400-212434600 0.02041
chr1:212457188-212457388 0.2583
chr1:212458538-212458738 0.1311
chr1:212459129-212459329 0.2045
chr1:212459520-212459720 0.05155
chr1:212464074-212464274 0.01818
chr1:212464920-212465120 0.1477
chr1:212496507-212496707 0.125
chr1:212533444-212533644 0.01075
chr1:212541418-212541618 0.02062
chr1:212588215-212588415 0.005882
chr1:212606008-212606208 -1
chr1:212629298-212629498 0.433
chr1:212631200-212631400 0.1667
chr1:212650582-212650782 0.02841
chr1:212732348-212732548 0.01546
chr1:212740534-212740734 -1
chr1:212769746-212769946 0.01136
chr1:212780188-212780388 0.01031
chr1:212781866-212782066 -1
chr1:212782757-212782957 0.045
chr1:212783392-212783592 0.02941
chr1:212803468-212803668 0.1429
chr1:212808595-212808795 0.005376
chr1:212810136-212810336 0.4818
chr1:212830181-212830381 0.01136
chr1:212838690-212838890 0.4949
chr1:212838962-212839162 0.005618
chr1:212840622-212840822 0.1705
chr1:212852033-212852233 0.01765
chr1:212854060-212854260 0.3034
chr1:212856722-212856922 0.03636
chr1:212863304-212863504 0.2079
chr1:212864954-212865154 0.3125
chr1:212872680-212872880 0.2705
chr1:212874562-212874762 0.0303
chr1:212885974-212886174 0.07143
chr1:212894882-212895082 0.01176
chr1:212901250-212901450 0.1307
chr1:212911772-212911972 0.5
chr1:212917374-212917574 0.09278
chr1:212923424-212923624 0.1023
chr1:212926274-212926474 0.5
chr1:212927628-212927828 0.08763
chr1:212928138-212928338 0.5
chr1:212933556-212933756 0.07143
chr1:212943124-212943324 0.1701
chr1:212955820-212956020 0.5
chr1:212965050-212965250 0.3969
chr1:212967975-212968175 0.005
chr1:213031102-213031302 0.495
chr1:213031437-213031637 0.495
chr1:213032222-213032422 0.008333
chr1:213123751-213123951 0.04494
chr1:213151158-213151358 0.02841
chr1:213152615-213152815 0.009091
chr1:213152920-213153120 0.1591
chr1:213155110-213155310 -1
chr1:213163673-213163873 0.04639
chr1:213168922-213169122 0.07216
chr1:213176742-213176942 0.025
chr1:213181992-213182192 0.4394
chr1:213189083-213189283 0.02841
chr1:213224453-213224653 0.09016
chr1:213224988-213225188 0.01124
chr1:213256186-213256386 0.09659
chr1:213256453-213256653 0.008197
chr1:213263322-213263522 -1
chr1:213295916-213296116 0.01515
chr1:213418028-213418228 0.4545
chr1:213547713-213547913 0.01124
chr1:213796074-213796274 0.07377
chr1:213843742-213843942 0.5
chr1:213935508-213935708 0.02688
chr1:213957311-213957511 -1
chr1:214025543-214025743 0.375
chr1:214161180-214161380 -1
chr1:214192289-214192489 0.01705
chr1:214296606-214296806 0.366
chr1:214387356-214387556 0.4773
chr1:214418301-214418501 0.5
chr1:214432964-214433164 0.02841
chr1:214434975-214435175 -1
chr1:214435223-214435423 0.07955
chr1:214453880-214454080 0.1031
chr1:214454153-214454353 0.1761
chr1:214454425-214454625 0.4794
chr1:214454843-214455043 0.1959
chr1:214483498-214483698 0.09091
chr1:214484156-214484356 0.0625
chr1:214502234-214502434 0.4286
chr1:214505205-214505405 0.1786
chr1:214506416-214506616 0.3929
chr1:214506892-214507092 0.03636
chr1:214558921-214559121 0.01639
chr1:214560134-214560334 0.09278
chr1:214562044-214562244 0.44
chr1:214569983-214570183 0.4382
chr1:214570959-214571159 0.4213
chr1:214577638-214577838 0.03571
chr1:214591826-214592026 0.07
chr1:214601260-214601460 0.2143
chr1:214611968-214612168 0.125
chr1:214613008-214613208 0.07955
chr1:214614557-214614757 0.06122
chr1:214619403-214619603 -1
chr1:214625006-214625206 0.02577
chr1:214758558-214758758 0.305
chr1:214776347-214776547 0.09278
chr1:214801583-214801783 0.1136
chr1:214805527-214805727 0.1856
chr1:214811133-214811333 0.3852
chr1:214814241-214814441 0.02459
chr1:214814872-214815072 0.1701
chr1:214834322-214834522 0.08247
chr1:215130760-215130960 0.04639
chr1:215699954-215700154 0.02577
chr1:215716633-215716833 0.09278
chr1:216394586-216394786 0.05102
chr1:217655830-217656030 0.03608
chr1:217794220-217794420 0.04639
chr1:217804390-217804590 0.1941
chr1:218458470-218458670 0.4785
chr1:218503486-218503686 0.01031
chr1:218519296-218519496 0.4344
chr1:218524676-218524876 -1
chr1:218550738-218550938 0.005882
chr1:218695009-218695209 0.32
chr1:219347104-219347304 0.05114
chr1:219347628-219347828 0.4886
chr1:219348096-219348296 0.009091
chr1:219362672-219362872 0.1235
chr1:219498480-219498680 0.04098
chr1:219564800-219565000 0.01639
chr1:219590048-219590248 0.01705
chr1:219636096-219636296 0.4545
chr1:219638687-219638887 0.005155
chr1:219679317-219679517 0.04918
chr1:219680908-219681108 0.005155
chr1:219691999-219692199 0.05114
chr1:219709399-219709599 0.4773
chr1:219710749-219710949 0.05682
chr1:219834464-219834664 0.01515
chr1:219884368-219884568 0.025
chr1:220173346-220173546 0.3929
chr1:220177040-220177240 0.02809
chr1:220218973-220219173 0.007576
chr1:220219900-220220100 0.02841
chr1:220229778-220229978 0.1059
chr1:220263148-220263348 0.04124
chr1:220267230-220267430 -1
chr1:220286579-220286779 0.02247
chr1:220310822-220311022 -1
chr1:220330162-220330362 0.1546
chr1:220330557-220330757 0.2143
chr1:220334522-220334722 0.2143
chr1:220392085-220392285 0.2143
chr1:220444891-220445091 0.4639
chr1:220445759-220445959 0.04545
chr1:220853518-220853718 0.2557
chr1:220863481-220863681 0.04124
chr1:220906441-220906641 0.3712
chr1:220950092-220950292 0.4924
chr1:220983561-220983761 0.1082
chr1:221051498-221051698 0.2092
chr1:221243003-221243203 0.03977
chr1:221356543-221356743 0.01818
chr1:221376881-221377081 0.03226
chr1:221437188-221437388 -1
chr1:221608870-221609070 0.008333
chr1:221612803-221613003 0.1148
chr1:221613398-221613598 0.009091
chr1:221651494-221651694 0.02062
chr1:221804990-221805190 0.08523
chr1:221851142-221851342 0.07386
chr1:221864763-221864963 0.1439
chr1:221866076-221866276 0.3525
chr1:221881510-221881710 0.005618
chr1:221882398-221882598 -1
chr1:221885690-221885890 0.03763
chr1:221886529-221886729 0.07732
chr1:221888913-221889113 0.01031
chr1:221899050-221899250 0.09659
chr1:221899701-221899901 0.2143
chr1:221900830-221901030 0.08427
chr1:221914094-221914294 0.008197
chr1:221914369-221914569 0.3807
chr1:221915483-221915683 0.3807
chr1:221916289-221916489 0.4462
chr1:221927466-221927666 -1
chr1:221951222-221951422 0.5
chr1:221956902-221957102 0.05303
chr1:221957375-221957575 0.03409
chr1:221967730-221967930 0.5
chr1:222000342-222000542 0.03977
chr1:222003022-222003222 0.1753
chr1:222011314-222011514 0.009091
chr1:222013270-222013470 0.4895
chr1:222135109-222135309 0.115
chr1:222167838-222168038 0.007576
chr1:222182519-222182719 0.2092
chr1:222269592-222269792 0.4015
chr1:222437246-222437446 0.05682
chr1:222594000-222594200 0.4944
chr1:222628521-222628721 0.4659
chr1:222638204-222638404 0.025
chr1:222638750-222638950 0.2526
chr1:222639186-222639386 0.4921
chr1:222763209-222763409 0.4485
chr1:222791026-222791226 0.008197
chr1:222791342-222791542 -1
chr1:222807812-222808012 0.01136
chr1:222817465-222817665 0.3068
chr1:222818006-222818206 0.01639
chr1:222826974-222827174 -1
chr1:222827997-222828197 0.06701
chr1:222828320-222828520 0.06701
chr1:222884738-222884938 0.01136
chr1:222885395-222885595 -1
chr1:222885839-222886039 -1
chr1:222886579-222886779 0.2143
chr1:222912121-222912321 0.005155
chr1:222946286-222946486 0.4716
chr1:222966232-222966432 0.1237
chr1:222988320-222988520 0.005882
chr1:223059833-223060033 0.1941
chr1:223071586-223071786 0.005682
chr1:223147948-223148148 0.07143
chr1:223254698-223254898 0.02577
chr1:223263500-223263700 0.02577
chr1:223297111-223297311 0.06186
chr1:223302764-223302964 0.4892
chr1:223307140-223307340 0.03977
chr1:223316572-223316772 0.2049
chr1:223317070-223317270 0.2474
chr1:223363772-223363972 0.008333
chr1:223403552-223403752 0.02062
chr1:223403905-223404105 0.1082
chr1:223418152-223418352 0.1875
chr1:223422168-223422368 0.005102
chr1:223474876-223475076 0.4551
chr1:223504812-223505012 0.134
chr1:223537364-223537564 0.232
chr1:223656196-223656396 0.5
chr1:223688109-223688309 0.1455
chr1:223688913-223689113 0.2614
chr1:223705153-223705353 0.1237
chr1:223815946-223816146 0.1429
chr1:223827166-223827366 0.1531
chr1:223871978-223872178 0.1429
chr1:223884229-223884429 0.1118
chr1:223886004-223886204 -1
chr1:223888692-223888892 0.01176
chr1:223899930-223900130 0.3505
chr1:223901484-223901684 0.4536
chr1:223904320-223904520 0.1176
chr1:223905883-223906083 0.02688
chr1:223914470-223914670 0.108
chr1:223936115-223936315 0.4175
chr1:223936912-223937112 0.09659
chr1:223963775-223963975 0.01075
chr1:223999413-223999613 0.2955
chr1:224000950-224001150 0.03977
chr1:224019632-224019832 0.01031
chr1:224022720-224022920 0.1701
chr1:224023646-224023846 0.1546
chr1:224030664-224030864 0.01639
chr1:224031759-224031959 0.1753
chr1:224032542-224032742 -1
chr1:224032879-224033079 0.008333
chr1:224033630-224033830 0.4945
chr1:224180252-224180452 0.4337
chr1:224238589-224238789 0.2653
chr1:224294490-224294690 0.06818
chr1:224301668-224301868 0.4917
chr1:224303938-224304138 0.4897
chr1:224356811-224357011 0.005618
chr1:224358424-224358624 -1
chr1:224370220-224370420 0.005618
chr1:224370725-224370925 0.1118
chr1:224371348-224371548 -1
chr1:224376314-224376514 0.005618
chr1:224380244-224380444 0.09794
chr1:224392596-224392796 0.02062
chr1:224393154-224393354 0.3814
chr1:224432994-224433194 0.3918
chr1:224450134-224450334 0.03409
chr1:224454306-224454506 0.02577
chr1:224454959-224455159 0.04
chr1:224516288-224516488 0.008197
chr1:224517261-224517461 0.2784
chr1:224517932-224518132 0.4943
chr1:224521126-224521326 0.06186
chr1:224521814-224522014 0.03409
chr1:224535953-224536153 0.005155
chr1:224544418-224544618 0.4754
chr1:224545155-224545355 0.01031
chr1:224564972-224565172 0.03409
chr1:224565472-224565672 0.3977
chr1:224567850-224568050 0.01031
chr1:224569858-224570058 0.4754
chr1:224575212-224575412 0.4886
chr1:224618324-224618524 0.3977
chr1:224620457-224620657 0.01546
chr1:224620904-224621104 0.06061
chr1:224622458-224622658 -1
chr1:224623224-224623424 -1
chr1:224637948-224638148 0.025
chr1:224645301-224645501 -1
chr1:224685934-224686134 -1
chr1:224688625-224688825 0.008197
chr1:224698622-224698822 0.03226
chr1:224701599-224701799 -1
chr1:224730628-224730828 0.1534
chr1:224811602-224811802 0.01031
chr1:224832364-224832564 0.1307
chr1:225039279-225039479 0.075
chr1:225371455-225371655 0.3523
chr1:225506754-225506954 0.24
chr1:225531468-225531668 0.5
chr1:225614486-225614686 0.005155
chr1:225615807-225616007 0.134
chr1:225616456-225616656 0.08247
chr1:225629566-225629766 0.025
chr1:225632680-225632880 0.005155
chr1:225633632-225633832 0.4943
chr1:225638260-225638460 0.01031
chr1:225642534-225642734 0.1136
chr1:225648503-225648703 0.05376
chr1:225654850-225655050 0.07386
chr1:225655350-225655550 0.01031
chr1:225662690-225662890 0.03571
chr1:225665642-225665842 0.3977
chr1:225668707-225668907 0.07865
chr1:225742052-225742252 0.06818
chr1:225965346-225965546 0.191
chr1:225965891-225966091 0.04639
chr1:225997667-225997867 0.4845
chr1:226036012-226036212 0.008197
chr1:226053853-226054053 0.008197
chr1:226059590-226059790 0.01031
chr1:226068773-226068973 0.447
chr1:226069378-226069578 0.3093
chr1:226070014-226070214 0.3454
chr1:226084267-226084467 0.02247
chr1:226084904-226085104 0.3351
chr1:226085651-226085851 0.1685
chr1:226099070-226099270 0.05682
chr1:226107673-226107873 0.2143
chr1:226111899-226112099 0.1932
chr1:226150206-226150406 0.09
chr1:226163742-226163942 0.01667
chr1:226175278-226175478 0.03608
chr1:226178874-226179074 0.035
chr1:226184710-226184910 0.09
chr1:226187163-226187363 -1
chr1:226188498-226188698 0.3571
chr1:226190103-226190303 0.05682
chr1:226192155-226192355 0.27
chr1:226198461-226198661 0.1989
chr1:226249289-226249489 0.02841
chr1:226250275-226250475 0.04918
chr1:226251326-226251526 0.07143
chr1:226251950-226252150 0.008333
chr1:226252582-226252782 0.01031
chr1:226258566-226258766 0.1193
chr1:226271118-226271318 0.4344
chr1:226288301-226288501 0.009091
chr1:226297524-226297724 0.09794
chr1:226298253-226298453 -1
chr1:226309432-226309632 -1
chr1:226310382-226310582 -1
chr1:226312936-226313136 0.01546
chr1:226315341-226315541 0.005618
chr1:226315642-226315842 0.01639
chr1:226374370-226374570 0.02459
chr1:226384742-226384942 -1
chr1:226496769-226496969 0.01515
chr1:226520658-226520858 0.01639
chr1:226521145-226521345 0.4941
chr1:226593220-226593420 0.392
chr1:226594352-226594552 0.1182
chr1:226594957-226595157 0.4948
chr1:226595866-226596066 0.4072
chr1:226612312-226612512 0.2194
chr1:226612764-226612964 0.47
chr1:226625776-226625976 0.5
chr1:226632728-226632928 0.01124
chr1:226645074-226645274 0.06818
chr1:226735498-226735698 0.0625
chr1:226796505-226796705 0.4716
chr1:226814290-226814490 0.03763
chr1:226821981-226822181 0.04545
chr1:226823173-226823373 0.05114
chr1:226824580-226824780 0.4663
chr1:226830942-226831142 0.4773
chr1:226831965-226832165 0.05914
chr1:226832987-226833187 0.1591
chr1:226837615-226837815 0.1023
chr1:226841166-226841366 0.285
chr1:226844352-226844552 0.3011
chr1:226849031-226849231 0.3523
chr1:226850736-226850936 -1
chr1:226862828-226863028 0.02809
chr1:226864973-226865173 -1
chr1:226867846-226868046 0.1818
chr1:226875265-226875465 0.01031
chr1:226878292-226878492 0.005155
chr1:226879198-226879398 0.1333
chr1:226881118-226881318 0.005618
chr1:226884313-226884513 0.1333
chr1:226884884-226885084 -1
chr1:226888556-226888756 0.008197
chr1:226890777-226890977 0.305
chr1:226891198-226891398 0.3763
chr1:226892436-226892636 0.01124
chr1:226896317-226896517 0.02062
chr1:226896643-226896843 0.1224
chr1:226898025-226898225 0.005155
chr1:226898975-226899175 0.3545
chr1:226899730-226899930 0.008197
chr1:226901419-226901619 0.02247
chr1:226901907-226902107 0.03571
chr1:226904632-226904832 0.1083
chr1:226905067-226905267 0.4959
chr1:226906386-226906586 0.142
chr1:226910636-226910836 0.09016
chr1:226911713-226911913 0.02062
chr1:226912257-226912457 0.04098
chr1:226914680-226914880 0.3196
chr1:226915508-226915708 0.02459
chr1:226916238-226916438 0.355
chr1:226917918-226918118 0.01136
chr1:226918589-226918789 0.1701
chr1:226920396-226920596 0.4032
chr1:226920702-226920902 0.3827
chr1:226924626-226924826 0.36
chr1:226925008-226925208 0.1333
chr1:226925651-226925851 0.09091
chr1:226927062-226927262 -1
chr1:226928838-226929038 0.5
chr1:226951698-226951898 0.008197
chr1:226986166-226986366 0.08235
chr1:226986737-226986937 0.4643
chr1:227015818-227016018 0.025
chr1:227070680-227070880 0.4818
chr1:227071974-227072174 0.2697
chr1:227100424-227100624 0.03409
chr1:227102916-227103116 0.03571
chr1:227127672-227127872 0.01705
chr1:227177946-227178146 0.5
chr1:227183440-227183640 -1
chr1:227379963-227380163 0.4394
chr1:227584994-227585194 0.04639
chr1:227669424-227669624 0.2865
chr1:227730366-227730566 0.4944
chr1:227751128-227751328 0.115
chr1:227751704-227751904 0.07386
chr1:227916085-227916285 -1
chr1:227918143-227918343 0.1023
chr1:227922956-227923156 0.2216
chr1:227936333-227936533 0.5
chr1:227946280-227946480 0.1031
chr1:227947738-227947938 0.05155
chr1:227950324-227950524 0.09278
chr1:227953010-227953210 0.25
chr1:227954086-227954286 0.05155
chr1:227961894-227962094 0.3876
chr1:227975750-227975950 0.02577
chr1:228057836-228058036 0.1412
chr1:228073145-228073345 0.299
chr1:228122650-228122850 0.366
chr1:228134330-228134530 -1
chr1:228141679-228141879 0.005882
chr1:228187144-228187344 0.4227
chr1:228246936-228247136 0.01136
chr1:228247426-228247626 0.08763
chr1:228270176-228270376 0.3764
chr1:228289188-228289388 0.01531
chr1:228290058-228290258 0.03608
chr1:228291020-228291220 0.03608
chr1:228296933-228297133 0.04545
chr1:228318760-228318960 0.04124
chr1:228327596-228327796 -1
chr1:228353288-228353488 -1
chr1:228354235-228354435 0.02247
chr1:228373298-228373498 0.008333
chr1:228401262-228401462 0.02247
chr1:228463682-228463882 0.03571
chr1:228566404-228566604 0.02727
chr1:228592096-228592296 0.1193
chr1:228594046-228594246 0.008333
chr1:228594577-228594777 -1
chr1:228625995-228626195 0.04918
chr1:228633556-228633756 0.4663
chr1:228644958-228645158 0.3371
chr1:228645594-228645794 0.03409
chr1:228646225-228646425 0.1629
chr1:228646988-228647188 0.06818
chr1:228651339-228651539 0.3427
chr1:228652350-228652550 0.06701
chr1:228653561-228653761 -1
chr1:228659607-228659807 0.02577
chr1:228666714-228666914 0.5
chr1:228667244-228667444 0.02062
chr1:228674512-228674712 0.5
chr1:228674831-228675031 0.09016
chr1:228675236-228675436 -1
chr1:228688726-228688926 0.07377
chr1:228703058-228703258 0.2079
chr1:228782551-228782751 0.3125
chr1:228783456-228783656 0.2079
chr1:228800238-228800438 0.04124
chr1:228827779-228827979 -1
chr1:228831173-228831373 0.01
chr1:228870638-228870838 0.4148
chr1:228870952-228871152 0.06818
chr1:228871998-228872198 0.2092
chr1:228884366-228884566 0.4797
chr1:228887464-228887664 0.4672
chr1:228892904-228893104 0.065
chr1:228901432-228901632 0.5
chr1:228928869-228929069 0.008197
chr1:228930011-228930211 0.06557
chr1:228930722-228930922 0.01818
chr1:228940686-228940886 0.07732
chr1:228945608-228945808 0.1966
chr1:228946992-228947192 0.232
chr1:228961956-228962156 0.2062
chr1:228962826-228963026 0.2887
chr1:228966904-228967104 0.4833
chr1:228996994-228997194 0.4917
chr1:229064040-229064240 0.4213
chr1:229074324-229074524 0.4897
chr1:229080840-229081040 0.1517
chr1:229163360-229163560 0.01136
chr1:229171365-229171565 0.03977
chr1:229193962-229194162 0.05738
chr1:229265107-229265307 0.4773
chr1:229265841-229266041 0.4924
chr1:229275190-229275390 0.07216
chr1:229291388-229291588 0.1786
chr1:229322465-229322665 0.5
chr1:229327090-229327290 0.01765
chr1:229327892-229328092 -1
chr1:229335679-229335879 0.5
chr1:229341042-229341242 0.3352
chr1:229345277-229345477 0.03093
chr1:229363233-229363433 0.008197
chr1:229386279-229386479 -1
chr1:229389038-229389238 0.06364
chr1:229389424-229389624 0.03093
chr1:229390655-229390855 0.01124
chr1:229393883-229394083 0.1613
chr1:229406715-229406915 -1
chr1:229407311-229407511 0.1591
chr1:229416748-229416948 0.015
chr1:229422167-229422367 0.4845
chr1:229461736-229461936 0.4773
chr1:229462552-229462752 0.03571
chr1:229463620-229463820 0.01639
chr1:229477286-229477486 0.005618
chr1:229478079-229478279 0.007576
chr1:229478966-229479166 0.04124
chr1:229576854-229577054 0.5
chr1:229617806-229618006 -1
chr1:229644038-229644238 0.2951
chr1:229650493-229650693 0.03608
chr1:229693280-229693480 0.005155
chr1:229694684-229694884 0.2727
chr1:229761064-229761264 0.03409
chr1:229761795-229761995 -1
chr1:229762462-229762662 0.02273
chr1:229797111-229797311 0.008197
chr1:229799978-229800178 0.005102
chr1:229828108-229828308 0.3969
chr1:229889996-229890196 0.1534
chr1:229893956-229894156 0.01765
chr1:229992052-229992252 0.09016
chr1:230089748-230089948 -1
chr1:230202368-230202568 0.02247
chr1:230202734-230202934 0.1591
chr1:230204061-230204261 -1
chr1:230204451-230204651 0.01124
chr1:230220330-230220530 0.01685
chr1:230239362-230239562 0.01705
chr1:230240522-230240722 0.04639
chr1:230241618-230241818 0.01818
chr1:230245660-230245860 0.03636
chr1:230259554-230259754 0.3146
chr1:230262803-230263003 0.01136
chr1:230303204-230303404 0.4918
chr1:230305531-230305731 0.3977
chr1:230322681-230322881 0.4943
chr1:230344740-230344940 0.01546
chr1:230348372-230348572 0.4773
chr1:230376468-230376668 0.02841
chr1:230406338-230406538 0.3214
chr1:230441999-230442199 0.01667
chr1:230446359-230446559 0.5
chr1:230562335-230562535 -1
chr1:230677898-230678098 0.03409
chr1:230778084-230778284 0.427
chr1:230779701-230779901 0.2647
chr1:230889698-230889898 0.4909
chr1:231004016-231004216 0.04545
chr1:231053080-231053280 0.03409
chr1:231108644-231108844 0.02247
chr1:231113185-231113385 -1
chr1:231114624-231114824 0.0567
chr1:231115784-231115984 0.4949
chr1:231156114-231156314 0.01136
chr1:231175807-231176007 -1
chr1:231189464-231189664 0.01667
chr1:231227790-231227990 0.1364
chr1:231347166-231347366 0.02459
chr1:231376856-231377056 0.09278
chr1:231378201-231378401 0.005682
chr1:231407992-231408192 0.4286
chr1:231408763-231408963 0.005376
chr1:231451562-231451762 0.233
chr1:231471628-231471828 0.01176
chr1:231473756-231473956 0.06701
chr1:231493703-231493903 0.1364
chr1:231523760-231523960 0.4621
chr1:231555540-231555740 0.2857
chr1:231556111-231556311 0.02841
chr1:231556480-231556680 0.0567
chr1:231557460-231557660 0.0567
chr1:231558163-231558363 0.1875
chr1:231596422-231596622 0.09091
chr1:231600884-231601084 0.03636
chr1:231629350-231629550 -1
chr1:231643445-231643645 0.008333
chr1:231664173-231664373 0.5
chr1:231665880-231666080 0.05682
chr1:231686184-231686384 0.03977
chr1:231719988-231720188 0.118
chr1:231726388-231726588 0.1212
chr1:231739753-231739953 0.04545
chr1:231748526-231748726 0.299
chr1:231748872-231749072 0.05738
chr1:231750633-231750833 0.4924
chr1:231762300-231762500 0.4765
chr1:231763189-231763389 0.04639
chr1:231764314-231764514 0.01136
chr1:231870251-231870451 0.4672
chr1:231892728-231892928 0.1598
chr1:231997311-231997511 0.1289
chr1:232002512-232002712 0.05114
chr1:232054424-232054624 0.498
chr1:232054828-232055028 0.03763
chr1:232067688-232067888 0.01546
chr1:232109616-232109816 0.05114
chr1:232361934-232362134 0.07386
chr1:232471155-232471355 0.25
chr1:232557939-232558139 -1
chr1:232593452-232593652 0.455
chr1:232664560-232664760 0.1786
chr1:232714328-232714528 0.02273
chr1:232716207-232716407 0.07955
chr1:232736133-232736333 0.4836
chr1:232763460-232763660 -1
chr1:232764424-232764624 0.01685
chr1:232765870-232766070 -1
chr1:232771628-232771828 0.01176
chr1:232871068-232871268 0.03788
chr1:232929722-232929922 0.06452
chr1:232940972-232941172 0.4326
chr1:233026998-233027198 0.04639
chr1:233037050-233037250 0.005
chr1:233040407-233040607 -1
chr1:233041460-233041660 0.01546
chr1:233059425-233059625 0.02577
chr1:233059751-233059951 0.3807
chr1:233079745-233079945 0.005155
chr1:233086132-233086332 0.134
chr1:233086736-233086936 0.3864
chr1:233087045-233087245 0.03279
chr1:233088782-233088982 0.009091
chr1:233113823-233114023 0.3864
chr1:233248758-233248958 0.01546
chr1:233417748-233417948 0.2629
chr1:233430738-233430938 0.4716
chr1:233431391-233431591 0.06818
chr1:233440366-233440566 0.455
chr1:233463126-233463326 0.4888
chr1:233481829-233482029 0.06742
chr1:233492264-233492464 0.4776
chr1:233493884-233494084 0.06742
chr1:233508038-233508238 0.005155
chr1:233511500-233511700 0.04639
chr1:233530699-233530899 0.07143
chr1:233542824-233543024 0.01531
chr1:233576676-233576876 0.3125
chr1:233733389-233733589 0.008197
chr1:233734866-233735066 0.2955
chr1:233742662-233742862 0.2416
chr1:233749165-233749365 -1
chr1:233750006-233750206 0.01546
chr1:233763190-233763390 0.03636
chr1:233775404-233775604 0.5
chr1:233804686-233804886 -1
chr1:233926930-233927130 0.4948
chr1:234033196-234033396 0.4941
chr1:234201677-234201877 0.2245
chr1:234250418-234250618 0.1186
chr1:234290525-234290725 0.5
chr1:234306488-234306688 0.3917
chr1:234321849-234322049 0.1307
chr1:234348697-234348897 0.005155
chr1:234349859-234350059 0.01546
chr1:234352946-234353146 0.483
chr1:234353333-234353533 0.3182
chr1:234366385-234366585 0.01546
chr1:234382391-234382591 0.3652
chr1:234396447-234396647 0.25
chr1:234405942-234406142 0.498
chr1:234407023-234407223 0.1649
chr1:234445842-234446042 0.02727
chr1:234451023-234451223 0.455
chr1:234458778-234458978 0.07955
chr1:234462122-234462322 0.025
chr1:234462424-234462624 0.09551
chr1:234504150-234504350 0.1136
chr1:234504530-234504730 0.108
chr1:234505538-234505738 0.05
chr1:234509092-234509292 0.495
chr1:234509983-234510183 0.005682
chr1:234529041-234529241 0.09091
chr1:234534769-234534969 0.2079
chr1:234536646-234536846 -1
chr1:234541207-234541407 0.385
chr1:234544612-234544812 0.02459
chr1:234613864-234614064 0.05682
chr1:234614337-234614537 0.3258
chr1:234614740-234614940 0.3929
chr1:234622794-234622994 0.4776
chr1:234623927-234624127 0.1705
chr1:234626824-234627024 0.33
chr1:234631240-234631440 0.02688
chr1:234634910-234635110 0.4908
chr1:234636900-234637100 0.01546
chr1:234640852-234641052 0.008197
chr1:234653007-234653207 0.02041
chr1:234658313-234658513 0.1392
chr1:234659412-234659612 0.4773
chr1:234680001-234680201 0.1082
chr1:234680396-234680596 0.03093
chr1:234715810-234716010 0.03608
chr1:234719568-234719768 0.4972
chr1:234733762-234733962 0.04494
chr1:234735507-234735707 0.07386
chr1:234736425-234736625 0.008333
chr1:234737402-234737602 0.01031
chr1:234738501-234738701 0.01685
chr1:234740944-234741144 0.2191
chr1:234741820-234742020 0.02062
chr1:234743930-234744130 0.01136
chr1:234745016-234745216 0.125
chr1:234747046-234747246 0.03933
chr1:234748498-234748698 0.009091
chr1:234749053-234749253 0.045
chr1:234811990-234812190 0.191
chr1:234827417-234827617 0.005155
chr1:234836026-234836226 0.1288
chr1:234859845-234860045 0.1588
chr1:234861037-234861237 0.008197
chr1:234862882-234863082 0.008197
chr1:234867076-234867276 0.03571
chr1:234894685-234894885 0.009091
chr1:234904585-234904785 0.4213
chr1:234908168-234908368 0.4949
chr1:234913687-234913887 -1
chr1:234914032-234914232 -1
chr1:234916726-234916926 -1
chr1:234977768-234977968 0.005882
chr1:234978764-234978964 0.005618
chr1:234980480-234980680 0.1856
chr1:234981106-234981306 0.1023
chr1:234981695-234981895 0.358
chr1:235002174-235002374 0.03409
chr1:235003068-235003268 0.03571
chr1:235017909-235018109 0.4773
chr1:235029580-235029780 0.3557
chr1:235030233-235030433 0.4897
chr1:235047544-235047744 -1
chr1:235060556-235060756 0.02841
chr1:235061744-235061944 0.1786
chr1:235062662-235062862 0.01
chr1:235063880-235064080 0.005155
chr1:235069288-235069488 0.03409
chr1:235073970-235074170 -1
chr1:235076722-235076922 0.4647
chr1:235077560-235077760 0.4924
chr1:235090900-235091100 0.1588
chr1:235091590-235091790 -1
chr1:235097819-235098019 0.008333
chr1:235098462-235098662 0.01613
chr1:235099057-235099257 0.01031
chr1:235106082-235106282 0.15
chr1:235108248-235108448 0.4919
chr1:235110920-235111120 0.4021
chr1:235114516-235114716 0.1583
chr1:235115501-235115701 0.335
chr1:235116526-235116726 0.005682
chr1:235120204-235120404 0.008197
chr1:235124824-235125024 0.1959
chr1:235142180-235142380 0.4794
chr1:235144080-235144280 0.03571
chr1:235147696-235147896 0.03571
chr1:235151466-235151666 0.008333
chr1:235176980-235177180 0.005682
chr1:235180972-235181172 0.02273
chr1:235183931-235184131 0.005682
chr1:235247068-235247268 -1
chr1:235257192-235257392 0.01685
chr1:235266364-235266564 0.09836
chr1:235267564-235267764 0.01546
chr1:235268553-235268753 0.01031
chr1:235292194-235292394 0.4621
chr1:235295370-235295570 0.1649
chr1:235324647-235324847 0.03571
chr1:235370562-235370762 0.005376
chr1:235376395-235376595 -1
chr1:235377336-235377536 -1
chr1:235403325-235403525 0.005155
chr1:235408402-235408602 0.4924
chr1:235416623-235416823 0.2295
chr1:235434072-235434272 0.4924
chr1:235438611-235438811 0.4924
chr1:235456928-235457128 0.005682
chr1:235460152-235460352 0.04301
chr1:235460958-235461158 0.1875
chr1:235468023-235468223 0.2377
chr1:235468522-235468722 0.03763
chr1:235476765-235476965 0.01031
chr1:235488661-235488861 0.005155
chr1:235490054-235490254 0.02
chr1:235490396-235490596 0.01031
chr1:235491604-235491804 -1
chr1:235493782-235493982 0.4918
chr1:235500360-235500560 0.06186
chr1:235530506-235530706 0.1475
chr1:235531006-235531206 0.01
chr1:235578696-235578896 0.06471
chr1:235580478-235580678 0.3125
chr1:235625408-235625608 -1
chr1:235656175-235656375 0.005618
chr1:235666701-235666901 0.02809
chr1:235667878-235668078 0.4946
chr1:235677159-235677359 0.5
chr1:235805720-235805920 0.01136
chr1:235812312-235812512 -1
chr1:235860914-235861114 0.02727
chr1:235897736-235897936 0.1364
chr1:235927314-235927514 0.009091
chr1:235946520-235946720 0.1023
chr1:235966326-235966526 0.02809
chr1:236006800-236007000 0.01136
chr1:236023184-236023384 0.008197
chr1:236028334-236028534 -1
chr1:236029278-236029478 0.3182
chr1:236030230-236030430 0.25
chr1:236031565-236031765 0.3454
chr1:236036424-236036624 0.075
chr1:236039887-236040087 0.06186
chr1:236051486-236051686 0.02459
chr1:236074006-236074206 0.03608
chr1:236080734-236080934 0.2092
chr1:236087024-236087224 0.05303
chr1:236102070-236102270 0.4944
chr1:236118111-236118311 0.07386
chr1:236135159-236135359 0.01705
chr1:236160486-236160686 0.2898
chr1:236162790-236162990 0.07216
chr1:236167491-236167691 0.005155
chr1:236230238-236230438 0.02688
chr1:236252808-236253008 0.4917
chr1:236266930-236267130 0.5
chr1:236272716-236272916 0.02062
chr1:236284030-236284230 0.06818
chr1:236306015-236306215 0.07955
chr1:236306772-236306972 0.4858
chr1:236320062-236320262 0.3182
chr1:236332027-236332227 0.07955
chr1:236444196-236444396 0.03977
chr1:236445286-236445486 0.4382
chr1:236447654-236447854 -1
chr1:236558620-236558820 -1
chr1:236579668-236579868 0.4818
chr1:236621182-236621382 0.008333
chr1:236629252-236629452 -1
chr1:236653248-236653448 0.3529
chr1:236674358-236674558 0.005102
chr1:236680234-236680434 0.3561
chr1:236687153-236687353 0.105
chr1:236687785-236687985 0.03571
chr1:236695046-236695246 0.1989
chr1:236697668-236697868 0.2577
chr1:236709162-236709362 0.5
chr1:236767858-236768058 0.2528
chr1:236922648-236922848 0.007576
chr1:236958460-236958660 0.4965
chr1:236963605-236963805 0.01136
chr1:237024960-237025160 0.05
chr1:237032252-237032452 0.1307
chr1:237391805-237392005 0.457
chr1:237412536-237412736 0.5
chr1:237433270-237433470 0.04545
chr1:237467311-237467511 0.008197
chr1:237470030-237470230 0.4949
chr1:237575032-237575232 0.4034
chr1:237670411-237670611 0.4364
chr1:237725612-237725812 0.5
chr1:237900056-237900256 -1
chr1:237917988-237918188 0.005155
chr1:237963258-237963458 0.2273
chr1:237970180-237970380 0.02841
chr1:237975020-237975220 0.1557
chr1:239568899-239569099 0.04545
chr1:239665182-239665382 0.3571
chr1:239711356-239711556 0.09091
chr1:239750476-239750676 0.06186
chr1:239880384-239880584 -1
chr1:239880770-239880970 0.108
chr1:239883043-239883243 0.03571
chr1:239885463-239885663 0.005882
chr1:239955574-239955774 0.5
chr1:239965672-239965872 0.07143
chr1:239974534-239974734 0.02551
chr1:239977588-239977788 0.01124
chr1:239989567-239989767 0.39
chr1:240061493-240061693 0.1429
chr1:240114896-240115096 0.07216
chr1:240139735-240139935 0.1193
chr1:240163989-240164189 0.4847
chr1:240352754-240352954 0.4643
chr1:240618644-240618844 0.05155
chr1:240628276-240628476 0.4878
chr1:240662414-240662614 -1
chr1:240703074-240703274 0.005682
chr1:240739610-240739810 0.009091
chr1:240772079-240772279 0.3929
chr1:240775408-240775608 -1
chr1:240776754-240776954 0.4045
chr1:240777214-240777414 0.2784
chr1:240782344-240782544 0.02062
chr1:240785260-240785460 0.1134
chr1:240785859-240786059 0.04839
chr1:240829988-240830188 0.005618
chr1:240851194-240851394 0.5
chr1:240855400-240855600 -1
chr1:240895694-240895894 0.05455
chr1:240957474-240957674 0.5
chr1:241682123-241682323 0.04639
chr1:241683034-241683234 0.07
chr1:241694768-241694968 0.191
chr1:241715265-241715465 0.4944
chr1:241774417-241774617 0.02459
chr1:241790907-241791107 0.04301
chr1:241802586-241802786 0.07143
chr1:241803198-241803398 0.1307
chr1:241803657-241803857 0.4643
chr1:241840612-241840812 0.1515
chr1:241870220-241870420 0.01176
chr1:241970288-241970488 0.09794
chr1:242011109-242011309 0.4946
chr1:242059734-242059934 0.2908
chr1:242161743-242161943 0.03571
chr1:242181020-242181220 0.3483
chr1:242389016-242389216 0.005155
chr1:242630912-242631112 0.04124
chr1:243417670-243417870 0.4213
chr1:243419082-243419282 0.03093
chr1:243419604-243419804 0.2143
chr1:243451076-243451276 0.02062
chr1:243488688-243488888 -1
chr1:243507337-243507537 0.005155
chr1:243517896-243518096 0.02247
chr1:243577195-243577395 0.2898
chr1:243579304-243579504 0.005
chr1:243579894-243580094 -1
chr1:243583989-243584189 0.108
chr1:243585215-243585415 0.005682
chr1:243597474-243597674 0.01
chr1:243610715-243610915 0.2159
chr1:243751550-243751750 0.04098
chr1:243759784-243759984 0.09848
chr1:243761834-243762034 0.015
chr1:243871644-243871844 0.02273
chr1:243873894-243874094 0.04706
chr1:243912108-243912308 0.1136
chr1:243966976-243967176 0.06701
chr1:243969703-243969903 0.01031
chr1:244001593-244001793 0.02459
chr1:244012094-244012294 0.005155
chr1:244012548-244012748 0.01667
chr1:244013610-244013810 -1
chr1:244014513-244014713 0.3144
chr1:244045676-244045876 0.01136
chr1:244081105-244081305 0.08427
chr1:244110437-244110637 0.01818
chr1:244210374-244210574 0.1136
chr1:244210935-244211135 0.01031
chr1:244211676-244211876 -1
chr1:244212868-244213068 0.04124
chr1:244213842-244214042 0.04494
chr1:244238216-244238416 0.1443
chr1:244402948-244403148 0.4917
chr1:244405834-244406034 0.07143
chr1:244436425-244436625 0.1591
chr1:244462831-244463031 0.1761
chr1:244482051-244482251 0.03409
chr1:244482920-244483120 0.1289
chr1:244486400-244486600 0.04918
chr1:244487872-244488072 0.495
chr1:244488439-244488639 0.49
chr1:244488840-244489040 0.495
chr1:244505061-244505261 0.03333
chr1:244513453-244513653 0.01075
chr1:244517178-244517378 0.4924
chr1:244535142-244535342 0.02841
chr1:244613968-244614168 0.07386
chr1:244614304-244614504 0.3316
chr1:244615419-244615619 0.09091
chr1:244624550-244624750 0.4643
chr1:244763291-244763491 0.065
chr1:244766827-244767027 0.02151
chr1:244816080-244816280 0.5
chr1:244816714-244816914 0.05114
chr1:244892900-244893100 0.01031
chr1:244960228-244960428 0.03636
chr1:244964611-244964811 0.4924
chr1:244997139-244997339 0.06186
chr1:244998158-244998358 0.2629
chr1:244999504-244999704 -1
chr1:245001003-245001203 0.015
chr1:245003002-245003202 0.4533
chr1:245018502-245018702 0.2449
chr1:245020306-245020506 0.1237
chr1:245025642-245025842 0.4381
chr1:245027836-245028036 0.07955
chr1:245081690-245081890 -1
chr1:245082208-245082408 0.08247
chr1:245127327-245127527 0.1066
chr1:245132837-245133037 0.02247
chr1:245133994-245134194 0.4643
chr1:245206026-245206226 0.1818
chr1:245214808-245215008 0.02841
chr1:245242437-245242637 -1
chr1:245316542-245316742 0.4959
chr1:245319828-245320028 -1
chr1:245935392-245935592 0.3652
chr1:246052206-246052406 0.09278
chr1:246116586-246116786 0.445
chr1:246117246-246117446 0.02577
chr1:246119627-246119827 0.03279
chr1:246166524-246166724 0.3402
chr1:246175681-246175881 0.4972
chr1:246184056-246184256 0.4948
chr1:246280647-246280847 0.4972
chr1:246493193-246493393 0.47
chr1:246501904-246502104 0.005682
chr1:246580878-246581078 0.5
chr1:246591791-246591991 0.03571
chr1:246592054-246592254 0.04098
chr1:246646650-246646850 0.07732
chr1:246656028-246656228 0.02062
chr1:246660710-246660910 0.008333
chr1:246670602-246670802 0.4742
chr1:246729538-246729738 0.02841
chr1:246730554-246730754 0.3112
chr1:246733005-246733205 0.08523
chr1:246734826-246735026 0.03608
chr1:246740492-246740692 0.4643
chr1:246765526-246765726 0.008333
chr1:246772404-246772604 0.005
chr1:246852908-246853108 0.01667
chr1:246862500-246862700 0.495
chr1:246887592-246887792 0.1753
chr1:246917292-246917492 0.4375
chr1:246936541-246936741 0.09794
chr1:246984701-246984901 0.4261
chr1:247038745-247038945 0.233
chr1:247056698-247056898 0.007576
chr1:247095295-247095495 0.4621
chr1:247171324-247171524 0.1534
chr1:247241364-247241564 0.02273
chr1:247242015-247242215 0.2443
chr1:247267604-247267804 0.4433
chr1:247335622-247335822 0.0567
chr1:247368483-247368683 0.09659
chr1:247373486-247373686 0.3764
chr1:247374109-247374309 0.1742
chr1:247375387-247375587 0.2386
chr1:247376643-247376843 0.4045
chr1:247494496-247494696 0.07216
chr1:247536096-247536296 0.5
chr1:247537230-247537430 0.1091
chr1:247553508-247553708 0.1989
chr1:247570545-247570745 0.2869
chr1:247573359-247573559 0.04098
chr1:247579314-247579514 0.1649
chr1:247650483-247650683 -1
chr1:248070034-248070234 0.01031
chr1:248100297-248100497 0.5
chr1:248406542-248406742 0.08197
chr1:248567422-248567622 0.007576
chr1:248645612-248645812 0.4888
chr1:248728960-248729160 0.25
chr1:248785910-248786110 0.08197
chr1:248850253-248850453 0.07273
chr1:249080428-249080628 0.06557
chr1:249087823-249088023 0.2898
chr1:249101370-249101570 0.5
chr1:249110360-249110560 0.5
chr1:249120118-249120318 0.01546
chr1:249132258-249132458 0.4573
chr1:249133162-249133362 0.1071
chr1:249147960-249148160 0.03571
chr1:249153179-249153379 -1
chr1:249157392-249157592 -1
chr1:249167916-249168116 0.4888
chr1:249168296-249168496 0.3918
chr1:249200289-249200489 0.08763
chr1:249200699-249200899 0.2938
chr1:249219030-249219230 0.1031
chr10:133278-133478 0.3882
chr10:173872-174072 0.3776
chr10:180359-180559 0.008197
chr10:181113-181313 0.1557
chr10:181781-181981 -1
chr10:182293-182493 0.1753
chr10:183152-183352 0.01075
chr10:224252-224452 0.3765
chr10:228870-229070 0.03608
chr10:329954-330154 -1
chr10:361058-361258 0.03
chr10:369968-370168 0.06818
chr10:375386-375586 0.005682
chr10:375764-375964 0.02688
chr10:379720-379920 0.03571
chr10:398044-398244 0.05155
chr10:427899-428099 0.4946
chr10:483698-483898 0.1136
chr10:497009-497209 0.4426
chr10:516470-516670 0.1193
chr10:530360-530560 0.03093
chr10:531016-531216 -1
chr10:557010-557210 0.04545
chr10:603886-604086 0.01136
chr10:976495-976695 0.01685
chr10:977646-977846 -1
chr10:990563-990763 0.005376
chr10:1013265-1013465 0.07143
chr10:1034234-1034434 0.2636
chr10:1089706-1089906 0.01176
chr10:1094863-1095063 0.07143
chr10:1095197-1095397 0.02459
chr10:1096154-1096354 0.02062
chr10:1096617-1096817 0.02247
chr10:1102181-1102381 0.02273
chr10:1102592-1102792 0.5
chr10:1109178-1109378 0.01667
chr10:1120962-1121162 0.1071
chr10:1140326-1140526 0.007576
chr10:1156176-1156376 0.008197
chr10:1169270-1169470 0.07955
chr10:1195806-1196006 0.4785
chr10:1239622-1239822 0.005682
chr10:1282444-1282644 0.4091
chr10:1297244-1297444 0.4494
chr10:1330358-1330558 0.008197
chr10:1366316-1366516 0.3929
chr10:1401616-1401816 0.0567
chr10:1463137-1463337 0.4862
chr10:1468119-1468319 0.1856
chr10:1592557-1592757 0.01031
chr10:1673610-1673810 0.1
chr10:1797838-1798038 0.4101
chr10:1939572-1939772 0.2062
chr10:1965900-1966100 0.4948
chr10:1980618-1980818 0.3814
chr10:2080259-2080459 0.4888
chr10:2820214-2820414 0.5
chr10:2834353-2834553 0.1193
chr10:2940024-2940224 0.1237
chr10:2951150-2951350 0.04639
chr10:2970540-2970740 0.06701
chr10:2990764-2990964 0.2143
chr10:2992218-2992418 0.3693
chr10:2993764-2993964 0.358
chr10:3020376-3020576 0.4794
chr10:3085858-3086058 0.04301
chr10:3100288-3100488 0.4878
chr10:3110534-3110734 0.05682
chr10:3113705-3113905 0.2629
chr10:3133578-3133778 0.5
chr10:3135390-3135590 0.01136
chr10:3137916-3138116 0.5
chr10:3214366-3214566 0.366
chr10:3214948-3215148 0.4917
chr10:3228650-3228850 0.3299
chr10:3235181-3235381 0.01818
chr10:3239958-3240158 0.1932
chr10:3264472-3264672 0.5
chr10:3270056-3270256 0.5
chr10:3281892-3282092 -1
chr10:3462202-3462402 0.4411
chr10:3464186-3464386 0.4836
chr10:3468460-3468660 -1
chr10:3472822-3473022 0.03333
chr10:3494636-3494836 -1
chr10:3498018-3498218 0.005618
chr10:3509730-3509930 0.4917
chr10:3510462-3510662 0.08182
chr10:3511393-3511593 0.005155
chr10:3514784-3514984 0.02577
chr10:3520000-3520200 0.275
chr10:3522548-3522748 0.1011
chr10:3527422-3527622 0.04918
chr10:3529557-3529757 0.4917
chr10:3605672-3605872 0.2049
chr10:3608932-3609132 0.04592
chr10:3664762-3664962 0.2727
chr10:3665587-3665787 0.005618
chr10:3666605-3666805 0.09016
chr10:3695118-3695318 0.4943
chr10:3709170-3709370 0.5
chr10:3710882-3711082 0.5
chr10:3711178-3711378 0.1701
chr10:3751212-3751412 0.4959
chr10:3757169-3757369 0.06557
chr10:3782467-3782667 0.1854
chr10:3784433-3784633 0.06818
chr10:3784656-3784856 0.366
chr10:3799858-3800058 0.05738
chr10:3800291-3800491 0.4909
chr10:3803693-3803893 0.045
chr10:3807352-3807552 0.4643
chr10:3808621-3808821 0.05682
chr10:3817305-3817505 0.4941
chr10:3819229-3819429 0.01705
chr10:3820156-3820356 0.03571
chr10:3820510-3820710 0.01705
chr10:3823160-3823360 0.2045
chr10:3823644-3823844 0.01705
chr10:3825174-3825374 0.2955
chr10:3825526-3825726 0.01639
chr10:3825906-3826106 0.3977
chr10:3827546-3827746 0.2043
chr10:3828659-3828859 0.07386
chr10:3842824-3843024 0.02809
chr10:3846823-3847023 0.3765
chr10:3847469-3847669 0.01136
chr10:3848303-3848503 0.4731
chr10:3849322-3849522 0.005155
chr10:3851794-3851994 0.1237
chr10:3852421-3852621 0.2824
chr10:3852691-3852891 0.3351
chr10:3853716-3853916 0
chr10:3856210-3856410 0.2882
chr10:3857158-3857358 0.2882
chr10:3871086-3871286 0.01818
chr10:3878688-3878888 0.008197
chr10:3893865-3894065 0.2784
chr10:3894616-3894816 -1
chr10:3908578-3908778 0.07732
chr10:3916010-3916210 0.03977
chr10:3917380-3917580 0.0102
chr10:3917802-3918002 0.1061
chr10:3919679-3919879 0.4944
chr10:3921590-3921790 0.01613
chr10:3930116-3930316 0.07576
chr10:3934690-3934890 0.1082
chr10:3936207-3936407 0.005102
chr10:3944714-3944914 0.1648
chr10:3969036-3969236 0.3466
chr10:3975252-3975452 0.1907
chr10:3977427-3977627 0.1546
chr10:3984930-3985130 0.2835
chr10:3988147-3988347 0.1648
chr10:3991172-3991372 0.005618
chr10:3993182-3993382 0.4124
chr10:4003386-4003586 0.498
chr10:4012146-4012346 0.07059
chr10:4014010-4014210 0.4785
chr10:4014936-4015136 0.4785
chr10:4019066-4019266 0.01705
chr10:4022960-4023160 0.205
chr10:4045907-4046107 0.01639
chr10:4054875-4055075 0.04124
chr10:4055772-4055972 0.03933
chr10:4060571-4060771 0.03279
chr10:4075619-4075819 0.4694
chr10:4077428-4077628 0.4508
chr10:4102034-4102234 0.1705
chr10:4110159-4110359 0.1649
chr10:4116725-4116925 0.03571
chr10:4117281-4117481 0.03636
chr10:4122527-4122727 0.02459
chr10:4142649-4142849 0.4948
chr10:4145252-4145452 0.01639
chr10:4162784-4162984 0.433
chr10:4163900-4164100 0.4072
chr10:4169806-4170006 0.05155
chr10:4170220-4170420 0.05738
chr10:4173052-4173252 0.125
chr10:4173840-4174040 0.01705
chr10:4178411-4178611 0.09659
chr10:4196579-4196779 0.08763
chr10:4224044-4224244 0.035
chr10:4277008-4277208 0.1193
chr10:4327450-4327650 0.02841
chr10:4375110-4375310 0.03636
chr10:4386901-4387101 0.03788
chr10:4394022-4394222 0.4318
chr10:4396194-4396394 0.02247
chr10:4397750-4397950 0.1307
chr10:4517100-4517300 0.5
chr10:4588800-4589000 0.007576
chr10:4693950-4694150 0.5
chr10:4698817-4699017 0.1061
chr10:4857522-4857722 0.1429
chr10:4868245-4868445 0.5
chr10:4868761-4868961 0.1364
chr10:4877855-4878055 0.01705
chr10:4891911-4892111 0.1186
chr10:4927482-4927682 0.4943
chr10:4929813-4930013 0.5
chr10:5132131-5132331 0.5
chr10:5136464-5136664 0.5
chr10:5136858-5137058 0.4301
chr10:5210926-5211126 0.5
chr10:5323456-5323656 0.4157
chr10:5325538-5325738 0.2143
chr10:5326430-5326630 0.02841
chr10:5333788-5333988 0.134
chr10:5334413-5334613 0.1477
chr10:5335980-5336180 0.4337
chr10:5339450-5339650 0.02459
chr10:5359815-5360015 0.08247
chr10:5425962-5426162 0.1
chr10:5454360-5454560 0.3807
chr10:5476084-5476284 0.02062
chr10:5476539-5476739 0.41
chr10:5484109-5484309 0.165
chr10:5485465-5485665 -1
chr10:5488385-5488585 0.3571
chr10:5489219-5489419 0.1
chr10:5489620-5489820 0.3807
chr10:5499788-5499988 0.04706
chr10:5590918-5591118 0.4959
chr10:5606186-5606386 0.06818
chr10:5606626-5606826 0.4917
chr10:5636294-5636494 0.2921
chr10:5665168-5665368 0.005682
chr10:5670896-5671096 -1
chr10:5671888-5672088 0.4983
chr10:5699028-5699228 0.02841
chr10:5708728-5708928 0.3505
chr10:5726550-5726750 0.4824
chr10:5727324-5727524 -1
chr10:5734818-5735018 0.06818
chr10:5752004-5752204 0.03977
chr10:5752895-5753095 0.09091
chr10:5753604-5753804 0.1134
chr10:5760906-5761106 0.03608
chr10:5773580-5773780 0.03977
chr10:5796179-5796379 0.01136
chr10:5817698-5817898 0.427
chr10:5851620-5851820 0.06989
chr10:5853343-5853543 0.04545
chr10:5855445-5855645 0.06557
chr10:5855951-5856151 0.04639
chr10:5862026-5862226 0.1417
chr10:5915506-5915706 0.375
chr10:5931923-5932123 0.1856
chr10:5934050-5934250 0.06742
chr10:5937847-5938047 0.03571
chr10:5946302-5946502 0.2784
chr10:6013239-6013439 0.2652
chr10:6017938-6018138 0.007576
chr10:6019494-6019694 0.108
chr10:6043522-6043722 0.3712
chr10:6044984-6045184 0.1134
chr10:6053104-6053304 0.3596
chr10:6056420-6056620 0.06186
chr10:6079104-6079304 0.1071
chr10:6080418-6080618 0.07955
chr10:6087373-6087573 -1
chr10:6088220-6088420 0.03571
chr10:6092046-6092246 0.3864
chr10:6093053-6093253 0.005882
chr10:6094680-6094880 0.3882
chr10:6095232-6095432 0.5
chr10:6095900-6096100 0.2857
chr10:6096416-6096616 0.4785
chr10:6097038-6097238 0.4862
chr10:6098187-6098387 -1
chr10:6098668-6098868 0.5
chr10:6098984-6099184 0.2528
chr10:6100730-6100930 0.01031
chr10:6101688-6101888 0.4983
chr10:6101981-6102181 0.1531
chr10:6102751-6102951 0.3596
chr10:6104366-6104566 0.01176
chr10:6107940-6108140 -1
chr10:6110468-6110668 0.1534
chr10:6111192-6111392 0.2576
chr10:6111734-6111934 0.24
chr10:6112736-6112936 0.08247
chr10:6114619-6114819 0.09412
chr10:6116874-6117074 0.09412
chr10:6124694-6124894 0.2576
chr10:6125797-6125997 0.01124
chr10:6128441-6128641 0.447
chr10:6130756-6130956 0.005682
chr10:6131884-6132084 0.1353
chr10:6133694-6133894 0.1307
chr10:6150977-6151177 0.4972
chr10:6151730-6151930 0.06452
chr10:6156346-6156546 0.2424
chr10:6156804-6157004 -1
chr10:6171988-6172188 0.08763
chr10:6172265-6172465 0.4943
chr10:6177074-6177274 0.34
chr10:6178386-6178586 0.5
chr10:6182557-6182757 0.2835
chr10:6183220-6183420 0.05738
chr10:6186667-6186867 0.2045
chr10:6193343-6193543 0.06364
chr10:6205723-6205923 0.4836
chr10:6206246-6206446 0.3214
chr10:6215287-6215487 -1
chr10:6229358-6229558 0.01031
chr10:6242696-6242896 0.02727
chr10:6243588-6243788 0.1932
chr10:6244700-6244900 0.1
chr10:6249660-6249860 0.4588
chr10:6281286-6281486 0.5
chr10:6309354-6309554 0.4667
chr10:6312343-6312543 0.01546
chr10:6317310-6317510 0.07955
chr10:6333709-6333909 0.435
chr10:6342169-6342369 0.015
chr10:6390146-6390346 0.4432
chr10:6424101-6424301 0.4247
chr10:6443814-6444014 -1
chr10:6448301-6448501 0.06557
chr10:6448626-6448826 0.06818
chr10:6448916-6449116 0.1701
chr10:6452297-6452497 0.4659
chr10:6458958-6459158 0.01031
chr10:6487770-6487970 0.5
chr10:6515492-6515692 0.01546
chr10:6525006-6525206 0.01124
chr10:6534250-6534450 0.4945
chr10:6535531-6535731 0.007576
chr10:6537034-6537234 0.303
chr10:6539808-6540008 0.01136
chr10:6540754-6540954 0.01639
chr10:6546409-6546609 0.02841
chr10:6549372-6549572 0.005618
chr10:6555560-6555760 0.02062
chr10:6558982-6559182 -1
chr10:6561052-6561252 0.2143
chr10:6572226-6572426 0.172
chr10:6573040-6573240 0.03279
chr10:6585488-6585688 0.03571
chr10:6600346-6600546 0.01515
chr10:6603612-6603812 0.0618
chr10:6605086-6605286 0.01818
chr10:6606097-6606297 0.1443
chr10:6618484-6618684 -1
chr10:6620372-6620572 0.1701
chr10:6621452-6621652 -1
chr10:6622336-6622536 -1
chr10:6622848-6623048 0.03571
chr10:6623652-6623852 0.02062
chr10:6625438-6625638 0.01515
chr10:6628551-6628751 0.1591
chr10:6634159-6634359 0.008333
chr10:6635173-6635373 0.1
chr10:6637580-6637780 -1
chr10:6639560-6639760 0.07216
chr10:6642415-6642615 -1
chr10:6643404-6643604 0.4948
chr10:6644116-6644316 0.03571
chr10:6645802-6646002 0.03279
chr10:6649194-6649394 0.5
chr10:6652740-6652940 0.3933
chr10:6654368-6654568 0.005155
chr10:6658012-6658212 0.2882
chr10:6659366-6659566 0.3295
chr10:6684986-6685186 0.4091
chr10:6686008-6686208 -1
chr10:6689962-6690162 0.3571
chr10:6707914-6708114 0.4588
chr10:6709742-6709942 0.2755
chr10:6711306-6711506 0.1031
chr10:6720192-6720392 0.1082
chr10:6954543-6954743 0.4949
chr10:6960384-6960584 0.4045
chr10:6962059-6962259 -1
chr10:6966700-6966900 0.4892
chr10:6969605-6969805 0.1023
chr10:7000770-7000970 0.4
chr10:7015949-7016149 0.5
chr10:7072263-7072463 0.09091
chr10:7088306-7088506 0.06701
chr10:7163242-7163442 0.03333
chr10:7201582-7201782 0.1183
chr10:7227372-7227572 0.09794
chr10:7228704-7228904 0.02
chr10:7234455-7234655 0.075
chr10:7235032-7235232 0.01546
chr10:7275490-7275690 0.4286
chr10:7281326-7281526 0.4765
chr10:7285972-7286172 0.07955
chr10:7297608-7297808 0.5
chr10:7300998-7301198 0.3571
chr10:7302410-7302610 0.25
chr10:7311458-7311658 0.04124
chr10:7314082-7314282 0.02577
chr10:7318124-7318324 0.5
chr10:7425479-7425679 0.1667
chr10:7430669-7430869 0.008333
chr10:7431375-7431575 0.06364
chr10:7449966-7450166 0.07143
chr10:7450298-7450498 0.01639
chr10:7451264-7451464 0.4536
chr10:7451594-7451794 0.4639
chr10:7452922-7453122 0.04124
chr10:7459138-7459338 0.005376
chr10:7459402-7459602 0.3454
chr10:7459880-7460080 0.4262
chr10:7513805-7514005 0.4773
chr10:7520727-7520927 0.475
chr10:7521079-7521279 0.02062
chr10:7523072-7523272 0.4659
chr10:7526467-7526667 0.1786
chr10:7526931-7527131 0.01031
chr10:7534376-7534576 0.5
chr10:7549882-7550082 0.08989
chr10:7567440-7567640 0.09836
chr10:7581289-7581489 0.433
chr10:7729322-7729522 0.02577
chr10:7829964-7830164 0.2865
chr10:7860265-7860465 0.4794
chr10:7861213-7861413 0.03571
chr10:7914224-7914424 0.01705
chr10:7950574-7950774 0.04639
chr10:7985842-7986042 0.5
chr10:7998600-7998800 0.05155
chr10:8077388-8077588 -1
chr10:8085562-8085762 0.025
chr10:8088090-8088290 0.25
chr10:8089416-8089616 0.07527
chr10:8089859-8090059 0.495
chr10:8090732-8090932 0.1071
chr10:8094356-8094556 0.07143
chr10:8095372-8095572 0.05
chr10:8096569-8096769 0.1186
chr10:8097915-8098115 0.02577
chr10:8099032-8099232 0.4286
chr10:8102166-8102366 0.4862
chr10:8103294-8103494 0.4833
chr10:8103570-8103770 0.05102
chr10:8103975-8104175 0.4945
chr10:8107736-8107936 0.01639
chr10:8130580-8130780 -1
chr10:8138070-8138270 0.01685
chr10:8173315-8173515 0.09836
chr10:8175226-8175426 0.04124
chr10:8179372-8179572 0.375
chr10:8195956-8196156 0.08197
chr10:8225341-8225541 0.2784
chr10:8255776-8255976 0.02577
chr10:8259010-8259210 0.03571
chr10:8271258-8271458 0.09016
chr10:8280989-8281189 0.07143
chr10:8284582-8284782 0.025
chr10:8287228-8287428 0.09551
chr10:8296405-8296605 0.005682
chr10:8320162-8320362 0.4943
chr10:8357618-8357818 0.5
chr10:8367466-8367666 0.3466
chr10:8368452-8368652 0.005
chr10:8372509-8372709 0.03093
chr10:8373394-8373594 0.04592
chr10:8374314-8374514 0.01818
chr10:8380442-8380642 -1
chr10:8390906-8391106 0.1591
chr10:8391470-8391670 0.02577
chr10:8392514-8392714 0.005155
chr10:8402394-8402594 0.005155
chr10:8403603-8403803 0.04301
chr10:8408001-8408201 0.03933
chr10:8409740-8409940 0.07143
chr10:8411769-8411969 0.03571
chr10:8444550-8444750 0.2978
chr10:8446770-8446970 -1
chr10:8449537-8449737 0.03977
chr10:8458328-8458528 0.03093
chr10:8466910-8467110 0.3978
chr10:8480628-8480828 0.005
chr10:8486700-8486900 0.075
chr10:8515244-8515444 0.5
chr10:8605478-8605678 0.325
chr10:8605700-8605900 0.009091
chr10:8617600-8617800 0.1517
chr10:8619792-8619992 0.4892
chr10:8670454-8670654 0.04
chr10:8801812-8802012 0.5
chr10:8809673-8809873 0.008197
chr10:8819308-8819508 0.4261
chr10:8872944-8873144 0.01818
chr10:8939862-8940062 0.04124
chr10:8993748-8993948 0.0625
chr10:9035874-9036074 0.1429
chr10:9045206-9045406 0.4888
chr10:9046846-9047046 0.03409
chr10:9049699-9049899 -1
chr10:9052148-9052348 0.1742
chr10:9058987-9059187 0.005618
chr10:9060756-9060956 0.02
chr10:9066306-9066506 0.1429
chr10:9067092-9067292 0.4643
chr10:9068164-9068364 0.01075
chr10:9094827-9095027 0.4382
chr10:9102423-9102623 0.3818
chr10:9111172-9111372 0.07143
chr10:9117494-9117694 0.09091
chr10:9118156-9118356 0.007576
chr10:9124078-9124278 0.1136
chr10:9133604-9133804 0.01546
chr10:9138326-9138526 0.02
chr10:9139566-9139766 0.01031
chr10:9217302-9217502 0.008197
chr10:9251253-9251453 -1
chr10:9271770-9271970 0.02727
chr10:9316276-9316476 0.2955
chr10:9336364-9336564 0.01136
chr10:9336958-9337158 -1
chr10:9344222-9344422 0.31
chr10:9347097-9347297 0.4808
chr10:9373611-9373811 0.05376
chr10:9384923-9385123 0.43
chr10:9655382-9655582 0.1477
chr10:10180722-10180922 0.25
chr10:10460457-10460657 0.5
chr10:10541894-10542094 0.4818
chr10:10549017-10549217 0.09551
chr10:10911664-10911864 0.07732
chr10:11020036-11020236 0.06186
chr10:11051345-11051545 0.03571
chr10:11051682-11051882 0.02062
chr10:11059772-11059972 -1
chr10:11065056-11065256 0.01667
chr10:11130515-11130715 0.4636
chr10:11131309-11131509 0.01
chr10:11147248-11147448 0.1393
chr10:11155226-11155426 0.4924
chr10:11183568-11183768 0.07955
chr10:11187504-11187704 0.03608
chr10:11188750-11188950 0.123
chr10:11189786-11189986 -1
chr10:11190188-11190388 0.447
chr10:11191594-11191794 0.4545
chr10:11192145-11192345 0.5
chr10:11195376-11195576 0.1067
chr10:11205199-11205399 0.4278
chr10:11205884-11206084 -1
chr10:11206759-11206959 -1
chr10:11208153-11208353 0.03608
chr10:11208830-11209030 0.4897
chr10:11212019-11212219 0.03977
chr10:11213214-11213414 0.06452
chr10:11214996-11215196 0.1649
chr10:11217934-11218134 0.09794
chr10:11218419-11218619 0.4439
chr10:11218805-11219005 -1
chr10:11220709-11220909 0.2784
chr10:11222385-11222585 0.03571
chr10:11225104-11225304 0.4862
chr10:11247430-11247630 0.03608
chr10:11251124-11251324 0.4034
chr10:11251804-11252004 0.1333
chr10:11252445-11252645 0.01136
chr10:11254416-11254616 0.4917
chr10:11260460-11260660 0.1545
chr10:11267947-11268147 0.06701
chr10:11268659-11268859 0.01705
chr10:11269105-11269305 0.1818
chr10:11274198-11274398 0.2955
chr10:11276796-11276996 0.2131
chr10:11278303-11278503 0.2423
chr10:11279687-11279887 0.01
chr10:11287528-11287728 0.05114
chr10:11288229-11288429 0.5
chr10:11298987-11299187 0.4101
chr10:11312604-11312804 -1
chr10:11362010-11362210 0.0567
chr10:11443861-11444061 0.2143
chr10:11445215-11445415 0.05376
chr10:11450010-11450210 0.01685
chr10:11467760-11467960 0.1443
chr10:11482395-11482595 0.005682
chr10:11514218-11514418 0.2576
chr10:11557678-11557878 0.04545
chr10:11558446-11558646 0.07732
chr10:11569848-11570048 0.05114
chr10:11594182-11594382 -1
chr10:11596111-11596311 0.1122
chr10:11623310-11623510 0.01124
chr10:11645000-11645200 0.005618
chr10:11647000-11647200 0.4
chr10:11654375-11654575 0.08989
chr10:11674272-11674472 0.1429
chr10:11726989-11727189 0.03409
chr10:11727898-11728098 0.2371
chr10:11740139-11740339 0.1129
chr10:11752822-11753022 0.455
chr10:11767270-11767470 0.4796
chr10:11784092-11784292 -1
chr10:11800016-11800216 0.01546
chr10:11824872-11825072 0.07216
chr10:11861867-11862067 0.3505
chr10:11865216-11865416 0.4948
chr10:11905738-11905938 0.3214
chr10:11916738-11916938 0.1941
chr10:12028684-12028884 0.09694
chr10:12064652-12064852 0.04124
chr10:12083804-12084004 0.2955
chr10:12085106-12085306 0.03571
chr10:12095601-12095801 0.382
chr10:12096107-12096307 0.4882
chr10:12110654-12110854 0.03093
chr10:12154872-12155072 0.008197
chr10:12163783-12163983 0.02273
chr10:12164720-12164920 0.1176
chr10:12171448-12171648 0.06818
chr10:12172339-12172539 0.09278
chr10:12223470-12223670 0.02062
chr10:12237481-12237681 -1
chr10:12237902-12238102 0.02062
chr10:12240297-12240497 0.025
chr10:12243665-12243865 0.4944
chr10:12256836-12257036 0.01124
chr10:12285882-12286082 0.02809
chr10:12294980-12295180 0.06122
chr10:12304660-12304860 0.118
chr10:12306371-12306571 0.4941
chr10:12386865-12387065 0.2273
chr10:12390887-12391087 0.03279
chr10:12391519-12391719 0.0625
chr10:12392598-12392798 0.07216
chr10:12401038-12401238 0.483
chr10:12408035-12408235 0.04
chr10:12455085-12455285 0.25
chr10:12461471-12461671 0.04124
chr10:12490790-12490990 0.309
chr10:12508868-12509068 0.3764
chr10:12527452-12527652 0.01136
chr10:12549582-12549782 0.375
chr10:12576978-12577178 0.3866
chr10:12589572-12589772 0.275
chr10:12606244-12606444 0.4909
chr10:12630574-12630774 0.1649
chr10:12636589-12636789 0.07143
chr10:12647289-12647489 0.4175
chr10:12647898-12648098 0.07143
chr10:12677182-12677382 0.4948
chr10:12680102-12680302 0.008333
chr10:12697962-12698162 0.05618
chr10:12698616-12698816 -1
chr10:12741347-12741547 0.5
chr10:12745894-12746094 0.268
chr10:12749686-12749886 0.495
chr10:12753130-12753330 0.07216
chr10:12762456-12762656 0.4944
chr10:12766920-12767120 0.4843
chr10:12769234-12769434 0.1639
chr10:12772949-12773149 0.09836
chr10:12944222-12944422 0.01705
chr10:13116928-13117128 0.325
chr10:13130339-13130539 0.5
chr10:13141191-13141391 0.005155
chr10:13141724-13141924 -1
chr10:13142696-13142896 0.4945
chr10:13147286-13147486 0.4326
chr10:13148573-13148773 -1
chr10:13150105-13150305 0.11
chr10:13158478-13158678 0.1856
chr10:13159922-13160122 0.4965
chr10:13203330-13203530 -1
chr10:13222868-13223068 0.05682
chr10:13248627-13248827 0.4845
chr10:13299662-13299862 0.4286
chr10:13313626-13313826 0.1404
chr10:13330224-13330424 0.4432
chr10:13342018-13342218 -1
chr10:13344300-13344500 0.02841
chr10:13344865-13345065 0.5
chr10:13382688-13382888 0.4944
chr10:13388758-13388958 0.005155
chr10:13389851-13390051 -1
chr10:13390247-13390447 -1
chr10:13390800-13391000 0.03608
chr10:13393675-13393875 0.01613
chr10:13413980-13414180 0.3427
chr10:13482548-13482748 0.4516
chr10:13495990-13496190 0.005
chr10:13628808-13629008 0.1393
chr10:13702096-13702296 0.1885
chr10:13760146-13760346 0.1236
chr10:13799413-13799613 0.005376
chr10:13820045-13820245 0.172
chr10:13826152-13826352 0.4508
chr10:13829054-13829254 0.15
chr10:13831138-13831338 0.03636
chr10:13837770-13837970 0.06633
chr10:13853622-13853822 0.1237
chr10:13862212-13862412 0.2348
chr10:13904670-13904870 -1
chr10:13972203-13972403 0.4909
chr10:14029649-14029849 0.4924
chr10:14035576-14035776 0.4833
chr10:14045600-14045800 0.07955
chr10:14051554-14051754 0.03977
chr10:14058370-14058570 0.01031
chr10:14074421-14074621 0.465
chr10:14215584-14215784 0.07143
chr10:14226888-14227088 0.085
chr10:14227224-14227424 0.2978
chr10:14227461-14227661 0.4892
chr10:14239026-14239226 0.3034
chr10:14367422-14367622 0.3548
chr10:14424168-14424368 0.1348
chr10:14432372-14432572 0.4286
chr10:14541036-14541236 0.005682
chr10:14549252-14549452 0.1959
chr10:14549891-14550091 0.075
chr10:14565301-14565501 0.199
chr10:14569238-14569438 0.4551
chr10:14570632-14570832 0.108
chr10:14578990-14579190 0.3571
chr10:14585109-14585309 0.01031
chr10:14592729-14592929 0.08247
chr10:14595502-14595702 0.02247
chr10:14596681-14596881 0.496
chr10:14598578-14598778 0.4944
chr10:14602342-14602542 0.3571
chr10:14603466-14603666 0.05155
chr10:14604381-14604581 0.01136
chr10:14604982-14605182 0.01176
chr10:14606442-14606642 0.108
chr10:14607464-14607664 0.4831
chr10:14608630-14608830 0.3571
chr10:14611389-14611589 0.09
chr10:14611820-14612020 0.03608
chr10:14612767-14612967 0.1786
chr10:14614132-14614332 0.4318
chr10:14624058-14624258 0.4944
chr10:14625338-14625538 0.02273
chr10:14626788-14626988 0.4909
chr10:14627679-14627879 0.3
chr10:14628988-14629188 0
chr10:14630086-14630286 0.125
chr10:14644186-14644386 0.03571
chr10:14645341-14645541 0.01136
chr10:14646317-14646517 0.4775
chr10:14647312-14647512 0.2732
chr10:14671928-14672128 0.1495
chr10:14687337-14687537 0.4944
chr10:14690360-14690560 0.285
chr10:14695788-14695988 0.1129
chr10:14696389-14696589 0.03093
chr10:14700316-14700516 0.3214
chr10:14700759-14700959 0.03279
chr10:14701744-14701944 0.1412
chr10:14707348-14707548 0.09091
chr10:14711637-14711837 0.4691
chr10:14728470-14728670 0.4
chr10:14765387-14765587 0.09091
chr10:14784794-14784994 0.5
chr10:14865242-14865442 0.1134
chr10:14880037-14880237 0.01124
chr10:14920698-14920898 -1
chr10:14921832-14922032 0.4344
chr10:14926184-14926384 0.02577
chr10:14931446-14931646 0.01546
chr10:14946340-14946540 0.01124
chr10:14947974-14948174 0.1136
chr10:14995139-14995339 0.4091
chr10:14996104-14996304 0.04545
chr10:15001238-15001438 0.1333
chr10:15001919-15002119 0.05155
chr10:15074636-15074836 0.4898
chr10:15085822-15086022 0.02273
chr10:15087344-15087544 0.3706
chr10:15126644-15126844 0.07143
chr10:15130782-15130982 0.07732
chr10:15139121-15139321 0.1237
chr10:15148435-15148635 0.4845
chr10:15154742-15154942 0.009091
chr10:15164740-15164940 0.4643
chr10:15165042-15165242 0.03608
chr10:15165855-15166055 0.005682
chr10:15167208-15167408 0.3214
chr10:15183250-15183450 0.01515
chr10:15209398-15209598 0.4643
chr10:15210836-15211036 -1
chr10:15211772-15211972 0.07143
chr10:15214163-15214363 0.3214
chr10:15227512-15227712 0.4949
chr10:15230730-15230930 0.01639
chr10:15239368-15239568 0.4765
chr10:15242652-15242852 0.02062
chr10:15250978-15251178 0.2732
chr10:15251614-15251814 0.4897
chr10:15251910-15252110 0.1364
chr10:15280634-15280834 0.02577
chr10:15286866-15287066 0.142
chr10:15296685-15296885 0.3523
chr10:15402704-15402904 0.04098
chr10:15403195-15403395 0.04545
chr10:15413622-15413822 0.07732
chr10:15461416-15461616 0.4892
chr10:15476160-15476360 0.1753
chr10:15546506-15546706 0.23
chr10:15558392-15558592 0.05114
chr10:15786360-15786560 0.4836
chr10:15837022-15837222 0.07955
chr10:15844627-15844827 0.02727
chr10:15863402-15863602 0.1534
chr10:15866580-15866780 0.02727
chr10:15873482-15873682 0.1134
chr10:15877089-15877289 0.1134
chr10:15878959-15879159 0.01546
chr10:15884846-15885046 0.1134
chr10:15902408-15902608 0.09184
chr10:15921109-15921309 0.04839
chr10:15944614-15944814 -1
chr10:16237298-16237498 0.5
chr10:16478827-16479027 0.5
chr10:16479685-16479885 0.03608
chr10:16587199-16587399 0.1546
chr10:16654347-16654547 0.3525
chr10:16688800-16689000 0.4677
chr10:16771239-16771439 0.4941
chr10:16819538-16819738 0.2347
chr10:16821564-16821764 0.2557
chr10:16829491-16829691 0.4897
chr10:16851385-16851585 0.366
chr10:16859484-16859684 0.4892
chr10:16870225-16870425 0.445
chr10:16877358-16877558 0.08523
chr10:16885362-16885562 0.4895
chr10:16926561-16926761 0.4278
chr10:16933458-16933658 0.5
chr10:16933895-16934095 0.5
chr10:16944726-16944926 -1
chr10:16990447-16990647 0.2652
chr10:17009320-17009520 0.03977
chr10:17038318-17038518 0.005
chr10:17044168-17044368 0.04494
chr10:17045154-17045354 0.4944
chr10:17065505-17065705 0.008197
chr10:17067686-17067886 0.01639
chr10:17068868-17069068 0.2268
chr10:17071606-17071806 -1
chr10:17075662-17075862 0.04545
chr10:17109665-17109865 0.3866
chr10:17157284-17157484 0.2898
chr10:17183608-17183808 0.108
chr10:17186784-17186984 0.01818
chr10:17242922-17243122 0.4621
chr10:17243582-17243782 0.08247
chr10:17248234-17248434 0.4621
chr10:17258302-17258502 0.06
chr10:17270038-17270238 0.4536
chr10:17271156-17271356 0.1856
chr10:17272545-17272745 0.02727
chr10:17273466-17273666 0.01
chr10:17274405-17274605 0.4148
chr10:17291863-17292063 0.009091
chr10:17299782-17299982 0.03571
chr10:17332308-17332508 0.1307
chr10:17451262-17451462 0.4882
chr10:17465818-17466018 0.4773
chr10:17468023-17468223 0.4824
chr10:17470234-17470434 0.0102
chr10:17470808-17471008 0.03571
chr10:17472904-17473104 0.008197
chr10:17486188-17486388 0.01613
chr10:17494414-17494614 0.05738
chr10:17495364-17495564 0.09016
chr10:17496620-17496820 0.08197
chr10:17548546-17548746 0.1798
chr10:17549154-17549354 0.04098
chr10:17551240-17551440 0.01136
chr10:17552340-17552540 0.01639
chr10:17553385-17553585 0.005155
chr10:17649631-17649831 0.3214
chr10:17685969-17686169 0.02273
chr10:17688060-17688260 0.01
chr10:17690672-17690872 0.4892
chr10:17697647-17697847 0.07732
chr10:17711422-17711622 0.479
chr10:17715528-17715728 0.2857
chr10:17726609-17726809 0.1353
chr10:17727277-17727477 0.01639
chr10:18393270-18393470 0.01031
chr10:18492975-18493175 0.4227
chr10:18689369-18689569 0.005882
chr10:18744158-18744358 0.01031
chr10:18760910-18761110 0.05738
chr10:18790226-18790426 0.3571
chr10:18871902-18872102 0.02727
chr10:18872606-18872806 0.1786
chr10:18939626-18939826 0.2398
chr10:18940460-18940660 0.07216
chr10:18948084-18948284 0.3571
chr10:20108478-20108678 0.108
chr10:20905924-20906124 0.08182
chr10:21344326-21344526 0.4897
chr10:21567742-21567942 0.1582
chr10:21661934-21662134 0.03608
chr10:21695713-21695913 0.01176
chr10:21784759-21784959 0.06364
chr10:21785656-21785856 0.07647
chr10:21786452-21786652 0.1186
chr10:21805808-21806008 0.1818
chr10:21806546-21806746 -1
chr10:21807340-21807540 0.008333
chr10:21809013-21809213 0.01
chr10:21814465-21814665 0.01031
chr10:21815257-21815457 0.1011
chr10:21815768-21815968 0.01667
chr10:21816540-21816740 0.3239
chr10:21822993-21823193 0.07143
chr10:21823595-21823795 0.008197
chr10:21877242-21877442 0.02809
chr10:21902282-21902482 0.1477
chr10:21938614-21938814 -1
chr10:21964168-21964368 0.03409
chr10:21991814-21992014 -1
chr10:22013713-22013913 -1
chr10:22016716-22016916 0.008197
chr10:22030016-22030216 0.4948
chr10:22035091-22035291 0.1429
chr10:22053800-22054000 0.06364
chr10:22086988-22087188 0.09091
chr10:22149730-22149930 0.01031
chr10:22177980-22178180 0.08763
chr10:22242564-22242764 0.005102
chr10:22278611-22278811 0.03977
chr10:22282440-22282640 0.07386
chr10:22291457-22291657 -1
chr10:22291739-22291939 0.03529
chr10:22292640-22292840 0.04545
chr10:22300008-22300208 -1
chr10:22311730-22311930 0.08763
chr10:22318454-22318654 0.005376
chr10:22511246-22511446 -1
chr10:22518362-22518562 0.2955
chr10:22519450-22519650 0.123
chr10:22535570-22535770 0.1429
chr10:22535946-22536146 0.005682
chr10:22540602-22540802 0.03933
chr10:22542883-22543083 0.1515
chr10:22597398-22597598 0.02062
chr10:22603970-22604170 0.04918
chr10:22604764-22604964 0.01546
chr10:22605218-22605418 0.4675
chr10:22609121-22609321 0.4411
chr10:22610304-22610504 -1
chr10:22612928-22613128 0.07216
chr10:22614074-22614274 0.02062
chr10:22614568-22614768 0.0567
chr10:22622202-22622402 -1
chr10:22624492-22624692 0.1875
chr10:22625838-22626038 -1
chr10:22627584-22627784 0.008197
chr10:22628275-22628475 0.5
chr10:22629184-22629384 0.2113
chr10:22630562-22630762 0.035
chr10:22631520-22631720 0.2062
chr10:22632750-22632950 0.005155
chr10:22633083-22633283 0.01
chr10:22634262-22634462 -1
chr10:22634994-22635194 0.02062
chr10:22656484-22656684 0.02247
chr10:22658515-22658715 -1
chr10:22659338-22659538 -1
chr10:22710140-22710340 0.03977
chr10:22722902-22723102 0.005618
chr10:22725918-22726118 0.2835
chr10:22780913-22781113 0.0625
chr10:22795004-22795204 0.09
chr10:22839750-22839950 0.03279
chr10:22853024-22853224 0.4647
chr10:22859759-22859959 0.1412
chr10:22862878-22863078 0.3409
chr10:22875208-22875408 0.1786
chr10:22886193-22886393 0.005155
chr10:22888101-22888301 0.01136
chr10:22894135-22894335 0.005155
chr10:22895202-22895402 0.04639
chr10:22900753-22900953 0.459
chr10:22901449-22901649 0.4919
chr10:22905144-22905344 0.4344
chr10:22912668-22912868 0.3279
chr10:22913428-22913628 0.2841
chr10:22918790-22918990 0.007576
chr10:22919620-22919820 0.01546
chr10:22923208-22923408 0.005102
chr10:22924750-22924950 0.03409
chr10:22931612-22931812 0.07377
chr10:22935297-22935497 0.3176
chr10:22937681-22937881 0.4489
chr10:22938440-22938640 0.3387
chr10:22942172-22942372 -1
chr10:22944552-22944752 0.005155
chr10:22946878-22947078 0.2951
chr10:22955499-22955699 0.04592
chr10:22956057-22956257 0.005155
chr10:22958033-22958233 0.009091
chr10:22968684-22968884 0.2213
chr10:22970698-22970898 0.4262
chr10:22971266-22971466 0.4672
chr10:22972338-22972538 0.0618
chr10:22972972-22973172 0.3466
chr10:22982402-22982602 0.3693
chr10:23000356-23000556 0.2809
chr10:23002382-23002582 0.08247
chr10:23003032-23003232 0.4948
chr10:23003454-23003654 -1
chr10:23216524-23216724 0.0102
chr10:23216821-23217021 0.2732
chr10:23276143-23276343 0.1186
chr10:23277872-23278072 0.4588
chr10:23281112-23281312 0.008333
chr10:23357188-23357388 0.489
chr10:23358014-23358214 0.4917
chr10:23361083-23361283 0.1183
chr10:23384290-23384490 0.005102
chr10:23385036-23385236 0.01031
chr10:23386054-23386254 0.4227
chr10:23447402-23447602 0.2386
chr10:23582122-23582322 0.008197
chr10:23603836-23604036 -1
chr10:23614206-23614406 0.5
chr10:23629989-23630189 0.009091
chr10:23651925-23652125 0.4882
chr10:23652536-23652736 0.005682
chr10:23653389-23653589 0.01546
chr10:23657808-23658008 0.07955
chr10:23701184-23701384 0.005376
chr10:23702747-23702947 0.03636
chr10:23727872-23728072 0.2629
chr10:23729295-23729495 0.02941
chr10:23729664-23729864 0.005618
chr10:23737820-23738020 0.01546
chr10:23803378-23803578 0.01031
chr10:23805540-23805740 0.05155
chr10:23814444-23814644 0.005102
chr10:23819093-23819293 -1
chr10:23823452-23823652 0.4909
chr10:23829373-23829573 0.005618
chr10:23991883-23992083 0.01546
chr10:24485442-24485642 0.03608
chr10:24494834-24495034 0.4924
chr10:24499046-24499246 0.07377
chr10:24738415-24738615 0.03226
chr10:24752886-24753086 0.02841
chr10:24753150-24753350 0.1818
chr10:24755233-24755433 -1
chr10:24772763-24772963 0.395
chr10:24808980-24809180 0.01031
chr10:24846158-24846358 0.4643
chr10:24892396-24892596 0.02941
chr10:24906788-24906988 0.4974
chr10:24911169-24911369 -1
chr10:24911582-24911782 0.01136
chr10:24931939-24932139 0.04098
chr10:24934778-24934978 0.02577
chr10:24990454-24990654 0.005618
chr10:24995452-24995652 0.04124
chr10:25011398-25011598 0.07216
chr10:25011816-25012016 -1
chr10:25012777-25012977 0.2045
chr10:25013555-25013755 -1
chr10:25105879-25106079 0.01639
chr10:25114570-25114770 0.01818
chr10:25115032-25115232 0.03571
chr10:25140638-25140838 0.05155
chr10:25154350-25154550 0.03608
chr10:25171326-25171526 0.01705
chr10:25172092-25172292 0.005618
chr10:25176620-25176820 0.02062
chr10:25183802-25184002 0.3977
chr10:25186340-25186540 0.375
chr10:25209948-25210148 0.1134
chr10:25210352-25210552 0.05155
chr10:25236377-25236577 0.08523
chr10:25305340-25305540 0.4948
chr10:25305877-25306077 0.5
chr10:25351567-25351767 0.07647
chr10:25369958-25370158 0.0102
chr10:25463501-25463701 -1
chr10:25989820-25990020 -1
chr10:26014932-26015132 0.4943
chr10:26164614-26164814 0.4148
chr10:26624104-26624304 0.04098
chr10:26719869-26720069 0.4455
chr10:26727098-26727298 0.4773
chr10:26727530-26727730 0.4909
chr10:26728459-26728659 0.4898
chr10:26730846-26731046 0.498
chr10:26735112-26735312 0.498
chr10:26736339-26736539 0.4959
chr10:26737688-26737888 0.4959
chr10:26756650-26756850 0.01075
chr10:26757811-26758011 0.5
chr10:26759834-26760034 0.005155
chr10:26763842-26764042 0.134
chr10:26764443-26764643 0.5
chr10:26768748-26768948 0.01
chr10:26771180-26771380 0.005155
chr10:26775932-26776132 0.2113
chr10:26833988-26834188 0.03571
chr10:26846054-26846254 -1
chr10:26972006-26972206 0.1495
chr10:26986018-26986218 -1
chr10:26986689-26986889 0.1364
chr10:27010500-27010700 0.07955
chr10:27015114-27015314 0.495
chr10:27026691-27026891 0.05114
chr10:27028014-27028214 0.4742
chr10:27028385-27028585 0.1392
chr10:27029208-27029408 0.01705
chr10:27031189-27031389 0.4944
chr10:27035119-27035319 0.01031
chr10:27062634-27062834 0.0102
chr10:27094003-27094203 0.4949
chr10:27148491-27148691 0.06557
chr10:27149889-27150089 0.2216
chr10:27158482-27158682 0.5
chr10:27171026-27171226 0.5
chr10:27179910-27180110 0.4918
chr10:27248175-27248375 0.4643
chr10:27248862-27249062 0.01705
chr10:27258250-27258450 0.005155
chr10:27259708-27259908 0.3934
chr10:27286589-27286789 0.009091
chr10:27312388-27312588 0.05114
chr10:27319052-27319252 0.03571
chr10:27389370-27389570 0.5
chr10:27390489-27390689 0.295
chr10:27390922-27391122 0.2371
chr10:27393970-27394170 0.01075
chr10:27443281-27443481 -1
chr10:27444062-27444262 0.1289
chr10:27444802-27445002 0.3202
chr10:27445282-27445482 0.3
chr10:27512922-27513122 0.4948
chr10:27514684-27514884 0.1023
chr10:27516356-27516556 0.1443
chr10:27529077-27529277 0.02247
chr10:27529431-27529631 0.495
chr10:27529888-27530088 0.4959
chr10:27531006-27531206 0.1148
chr10:27531896-27532096 0.2753
chr10:27541390-27541590 0.1639
chr10:27546376-27546576 0.4974
chr10:27649600-27649800 0.08197
chr10:27658904-27659104 0.08247
chr10:27735044-27735244 0.3483
chr10:27754093-27754293 0.07273
chr10:27793014-27793214 0.04545
chr10:27802769-27802969 0.5
chr10:27814910-27815110 0.009091
chr10:27830756-27830956 0.04082
chr10:27847535-27847735 0.005155
chr10:27857499-27857699 0.3402
chr10:27945580-27945780 0.03279
chr10:28031218-28031418 0.2159
chr10:28033782-28033982 0.03571
chr10:28072682-28072882 0.01515
chr10:28467356-28467556 0.05155
chr10:28468514-28468714 0.5
chr10:28506852-28507052 0.008197
chr10:28530766-28530966 -1
chr10:28531815-28532015 0.08247
chr10:28539779-28539979 0.08989
chr10:28583188-28583388 0.09794
chr10:28589098-28589298 0.4983
chr10:28591273-28591473 0.1237
chr10:28592016-28592216 0.25
chr10:28620916-28621116 0.005618
chr10:28621440-28621640 0.2732
chr10:28622398-28622598 0.0102
chr10:28623284-28623484 0.4897
chr10:28624242-28624442 0.495
chr10:28625746-28625946 0.08427
chr10:28657149-28657349 -1
chr10:28657764-28657964 0.4381
chr10:28670854-28671054 0.06701
chr10:28675608-28675808 0.06557
chr10:28682916-28683116 0.5
chr10:28700737-28700937 0.2
chr10:28721167-28721367 0.125
chr10:28821920-28822120 0.005376
chr10:28822872-28823072 0.04545
chr10:28883428-28883628 0.01031
chr10:28917182-28917382 0.199
chr10:28952834-28953034 0.01136
chr10:28966183-28966383 0.4794
chr10:28967315-28967515 0.4794
chr10:29077240-29077440 0.005882
chr10:29593528-29593728 -1
chr10:29675388-29675588 0.479
chr10:29697828-29698028 0.1629
chr10:29698271-29698471 0.2688
chr10:29734461-29734661 0.3693
chr10:29738019-29738219 0.4944
chr10:29760524-29760724 0.4703
chr10:29802032-29802232 0.01685
chr10:29879280-29879480 0.0625
chr10:29879654-29879854 0.01613
chr10:29922262-29922462 0.1071
chr10:29924646-29924846 0.01546
chr10:29925244-29925444 0.02577
chr10:29935861-29936061 0.5
chr10:29936540-29936740 0.3557
chr10:29937018-29937218 0.25
chr10:29937405-29937605 0.08247
chr10:29946744-29946944 0.02841
chr10:29947994-29948194 0.01667
chr10:29970770-29970970 0.01031
chr10:29977416-29977616 0.3545
chr10:29978056-29978256 0.015
chr10:29991596-29991796 0.2022
chr10:30024782-30024982 0.3299
chr10:30101168-30101368 0.2835
chr10:30118038-30118238 0.3814
chr10:30237905-30238105 0.007576
chr10:30238727-30238927 0.4987
chr10:30287330-30287530 0.4647
chr10:30291417-30291617 0.09278
chr10:30303532-30303732 0.3523
chr10:30316288-30316488 0.008333
chr10:30323418-30323618 0.03571
chr10:30335510-30335710 0.5
chr10:30337192-30337392 0.2472
chr10:30403348-30403548 -1
chr10:30444378-30444578 0.32
chr10:30459854-30460054 0.1598
chr10:30520340-30520540 0.264
chr10:30530104-30530304 0.4
chr10:30542019-30542219 0.1633
chr10:30637447-30637647 0.2959
chr10:30638249-30638449 0.4948
chr10:30648842-30649042 0.232
chr10:30661110-30661310 0.299
chr10:30662604-30662804 0.5
chr10:30681498-30681698 0.1398
chr10:30703026-30703226 0.03933
chr10:30707723-30707923 -1
chr10:30712460-30712660 0.01136
chr10:30720362-30720562 0.46
chr10:30722284-30722484 0.025
chr10:30722804-30723004 0.4972
chr10:30723448-30723648 0.46
chr10:30723822-30724022 0.489
chr10:30726063-30726263 0.07303
chr10:30736164-30736364 0.01136
chr10:30744810-30745010 -1
chr10:30745284-30745484 0.05155
chr10:30756980-30757180 0.1392
chr10:30781144-30781344 0.425
chr10:30786762-30786962 0.2273
chr10:30787040-30787240 0.04124
chr10:30791284-30791484 0.385
chr10:30799564-30799764 0.4909
chr10:30814643-30814843 0.3214
chr10:30816836-30817036 0.3214
chr10:30817491-30817691 0.06186
chr10:30818639-30818839 0.4355
chr10:30821148-30821348 0.4381
chr10:30823565-30823765 0.0625
chr10:30829223-30829423 0.4917
chr10:30831460-30831660 0.009091
chr10:30851798-30851998 0.4432
chr10:30880250-30880450 0.4583
chr10:30918316-30918516 0.5
chr10:30928972-30929172 0.01546
chr10:30960012-30960212 0.5
chr10:30971411-30971611 0.07955
chr10:30976690-30976890 0.4941
chr10:30984744-30984944 0.02459
chr10:30990462-30990662 0.02062
chr10:30990870-30991070 0.0567
chr10:30993592-30993792 0.2131
chr10:30993915-30994115 0.4719
chr10:30994418-30994618 0.04118
chr10:30994863-30995063 0.3561
chr10:31015800-31016000 0.5
chr10:31023902-31024102 0.2062
chr10:31025751-31025951 0.2235
chr10:31036650-31036850 0.05738
chr10:31039996-31040196 0.4919
chr10:31040879-31041079 0.4941
chr10:31071760-31071960 -1
chr10:31072956-31073156 0.1289
chr10:31073543-31073743 0.4944
chr10:31081054-31081254 0.05682
chr10:31100650-31100850 0.01176
chr10:31137686-31137886 0.01546
chr10:31186580-31186780 0.03608
chr10:31274231-31274431 0.1307
chr10:31274494-31274694 0.4773
chr10:31275046-31275246 0.4888
chr10:31286657-31286857 0.4944
chr10:31287552-31287752 0.01818
chr10:31288338-31288538 0.05155
chr10:31296662-31296862 0.03093
chr10:31320998-31321198 0.5
chr10:31372736-31372936 -1
chr10:31379820-31380020 0.4888
chr10:31390095-31390295 0.5
chr10:31422672-31422872 0.09091
chr10:31423634-31423834 0.01705
chr10:31424082-31424282 0.02
chr10:31426110-31426310 0.05618
chr10:31588092-31588292 0.2102
chr10:31607913-31608113 -1
chr10:31608344-31608544 0.2869
chr10:31609233-31609433 0.1477
chr10:31610455-31610655 0.008197
chr10:31611712-31611912 0.03977
chr10:31629404-31629604 0.2784
chr10:31632010-31632210 0.03409
chr10:31641747-31641947 0.01031
chr10:31642629-31642829 0.07955
chr10:31693654-31693854 -1
chr10:31753516-31753716 0.05114
chr10:31768782-31768982 0.3361
chr10:31780122-31780322 0.01031
chr10:31892544-31892744 0.09091
chr10:31996645-31996845 0.118
chr10:32034594-32034794 0.2732
chr10:32048052-32048252 0.01546
chr10:32049196-32049396 0.142
chr10:32059312-32059512 0.1134
chr10:32078548-32078748 0.4775
chr10:32097644-32097844 0.4433
chr10:32151230-32151430 -1
chr10:32165980-32166180 0.02353
chr10:32210102-32210302 0.4947
chr10:32213210-32213410 0.4924
chr10:32213704-32213904 0.125
chr10:32216480-32216680 0.008333
chr10:32217128-32217328 0.02577
chr10:32217600-32217800 0.4433
chr10:32219266-32219466 0.5
chr10:32266404-32266604 0.1761
chr10:32294030-32294230 0.2809
chr10:32341274-32341474 0.1292
chr10:32343090-32343290 0.1786
chr10:32344436-32344636 0.05114
chr10:32345299-32345499 0.41
chr10:32428337-32428537 0.02841
chr10:32438214-32438414 0.008333
chr10:32439704-32439904 0.4086
chr10:32441759-32441959 0.5
chr10:32479902-32480102 0.1742
chr10:32494745-32494945 0.4489
chr10:32496482-32496682 0.1818
chr10:32499731-32499931 0.095
chr10:32533497-32533697 0.06742
chr10:32545652-32545852 0.05682
chr10:32584160-32584360 0.03933
chr10:32587686-32587886 0.475
chr10:32597248-32597448 0.1134
chr10:32606808-32607008 0.01667
chr10:32608415-32608615 0.0567
chr10:32621303-32621503 0.007576
chr10:32627240-32627440 0.04545
chr10:32629705-32629905 0.4959
chr10:32632394-32632594 0.4886
chr10:32634116-32634316 0.04098
chr10:32635231-32635431 0.01667
chr10:32635988-32636188 -1
chr10:32636791-32636991 0.1591
chr10:32641584-32641784 0.5
chr10:32642752-32642952 0.06701
chr10:32646078-32646278 0.09659
chr10:32650444-32650644 0.07732
chr10:32655571-32655771 0.4909
chr10:32656771-32656971 0.08763
chr10:32665821-32666021 0.1186
chr10:32666627-32666827 0.008333
chr10:32667676-32667876 0.1636
chr10:32668589-32668789 0.3295
chr10:32675659-32675859 0.3466
chr10:32702654-32702854 0.007576
chr10:32734880-32735080 0.2784
chr10:32736046-32736246 0.4845
chr10:32748334-32748534 0.2167
chr10:32939250-32939450 0.03571
chr10:33084636-33084836 -1
chr10:33143488-33143688 0.02062
chr10:33212886-33213086 0.09091
chr10:33218656-33218856 0.01176
chr10:33242560-33242760 0.02062
chr10:33243120-33243320 0.1129
chr10:33247148-33247348 0.3258
chr10:33247784-33247984 0.4892
chr10:33248032-33248232 0.01667
chr10:33260566-33260766 0.2784
chr10:33261939-33262139 0.2121
chr10:33269504-33269704 -1
chr10:33270748-33270948 0.05376
chr10:33294234-33294434 0.07865
chr10:33297750-33297950 0.4508
chr10:33299146-33299346 0.4959
chr10:33314140-33314340 0.1364
chr10:33316146-33316346 0.07143
chr10:33317600-33317800 0.1818
chr10:33321655-33321855 0.005618
chr10:33335825-33336025 0.3807
chr10:33376218-33376418 0.3197
chr10:33377022-33377222 0.2857
chr10:33388264-33388464 0.5
chr10:33388709-33388909 -1
chr10:33390409-33390609 0.5
chr10:33392382-33392582 0.015
chr10:33398832-33399032 0.1071
chr10:33400710-33400910 0.4779
chr10:33402519-33402719 0.1353
chr10:33403432-33403632 0.236
chr10:33404746-33404946 0.236
chr10:33405212-33405412 0.1875
chr10:33406831-33407031 0.03409
chr10:33409684-33409884 0.1134
chr10:33411468-33411668 0.07143
chr10:33415200-33415400 0.03571
chr10:33418666-33418866 0.07143
chr10:33421599-33421799 -1
chr10:33423095-33423295 0.2143
chr10:33425330-33425530 -1
chr10:33425842-33426042 0.1917
chr10:33428084-33428284 0.3929
chr10:33432306-33432506 0.07143
chr10:33439894-33440094 0.1193
chr10:33442356-33442556 0.5
chr10:33442874-33443074 0.4455
chr10:33444783-33444983 0.2557
chr10:33482380-33482580 0.01124
chr10:33500124-33500324 0.02577
chr10:33503198-33503398 0.055
chr10:33504105-33504305 0.03571
chr10:33537651-33537851 0.485
chr10:33541722-33541922 0.09794
chr10:33553295-33553495 0.2273
chr10:33554618-33554818 0.129
chr10:33619488-33619688 0.25
chr10:33622636-33622836 0.01031
chr10:33652156-33652356 0.01705
chr10:33654816-33655016 0.005155
chr10:33776064-33776264 -1
chr10:33901516-33901716 0.4818
chr10:34410890-34411090 0.06742
chr10:34569617-34569817 0.3466
chr10:34569934-34570134 0.233
chr10:34663992-34664192 -1
chr10:34826632-34826832 0.01031
chr10:34926503-34926703 0.4583
chr10:34927386-34927586 0.008197
chr10:34944585-34944785 0.4845
chr10:34985418-34985618 -1
chr10:35283623-35283823 0.1071
chr10:35300744-35300944 0.009091
chr10:35306610-35306810 0.4818
chr10:35316606-35316806 0.03636
chr10:35335088-35335288 0.1598
chr10:35378572-35378772 0.2857
chr10:35379503-35379703 0.01667
chr10:35409350-35409550 0.4286
chr10:35415954-35416154 0.06557
chr10:35416607-35416807 0.04545
chr10:35417115-35417315 0.08197
chr10:35419838-35420038 0.03636
chr10:35420648-35420848 -1
chr10:35421130-35421330 0.4818
chr10:35422654-35422854 0.2857
chr10:35424904-35425104 -1
chr10:35438541-35438741 0.005155
chr10:35483890-35484090 0.02247
chr10:35484729-35484929 0.008197
chr10:35493930-35494130 0.02062
chr10:35497574-35497774 0.01546
chr10:35505552-35505752 0.1393
chr10:35507452-35507652 0.05114
chr10:35508370-35508570 0.005682
chr10:35514154-35514354 0.3214
chr10:35529034-35529234 0.5
chr10:35617488-35617688 0.4945
chr10:35625213-35625413 -1
chr10:35629002-35629202 0.04124
chr10:35630522-35630722 0.2526
chr10:35641598-35641798 0.03571
chr10:35644972-35645172 -1
chr10:35668340-35668540 0.03608
chr10:35731638-35731838 0.02841
chr10:35736732-35736932 0.05738
chr10:35748481-35748681 0.07386
chr10:35751355-35751555 -1
chr10:35752120-35752320 0.06818
chr10:35829568-35829768 0.005682
chr10:35852322-35852522 -1
chr10:35924555-35924755 0.4034
chr10:35929954-35930154 0.02062
chr10:35931218-35931418 0.01639
chr10:38022870-38023070 -1
chr10:38024034-38024234 0.3876
chr10:38145800-38146000 0.108
chr10:38146516-38146716 0.1429
chr10:38149877-38150077 0.4845
chr10:38264241-38264441 0.108
chr10:38265465-38265665 0.07143
chr10:38299468-38299668 -1
chr10:38299799-38299999 0.4485
chr10:38327426-38327626 0.3093
chr10:38383088-38383288 0.4913
chr10:38383619-38383819 0.5
chr10:38691736-38691936 0.1273
chr10:38776401-38776601 -1
chr10:38789399-38789599 -1
chr10:38816998-38817198 -1
chr10:38817228-38817428 -1
chr10:38817516-38817716 -1
chr10:38818180-38818380 -1
chr10:38872061-38872261 -1
chr10:38881787-38881987 -1
chr10:39079335-39079535 -1
chr10:39082263-39082463 -1
chr10:39084752-39084952 -1
chr10:39085802-39086002 -1
chr10:39086104-39086304 -1
chr10:39087431-39087631 -1
chr10:39094238-39094438 -1
chr10:39107218-39107418 -1
chr10:39108632-39108832 0.309
chr10:39120416-39120616 -1
chr10:39121347-39121547 -1
chr10:39123480-39123680 -1
chr10:39138064-39138264 -1
chr10:39138746-39138946 -1
chr10:39149032-39149232 -1
chr10:39149764-39149964 -1
chr10:42358104-42358304 -1
chr10:42358914-42359114 -1
chr10:42361360-42361560 -1
chr10:42363288-42363488 -1
chr10:42364662-42364862 -1
chr10:42365035-42365235 -1
chr10:42369204-42369404 -1
chr10:42374118-42374318 -1
chr10:42375800-42376000 -1
chr10:42379155-42379355 -1
chr10:42379808-42380008 -1
chr10:42380164-42380364 -1
chr10:42380598-42380798 -1
chr10:42381351-42381551 -1
chr10:42381640-42381840 -1
chr10:42383526-42383726 -1
chr10:42384556-42384756 -1
chr10:42385088-42385288 -1
chr10:42385457-42385657 -1
chr10:42387214-42387414 -1
chr10:42387736-42387936 -1
chr10:42390022-42390222 -1
chr10:42390316-42390516 -1
chr10:42390926-42391126 -1
chr10:42391325-42391525 -1
chr10:42392634-42392834 -1
chr10:42393304-42393504 -1
chr10:42393954-42394154 -1
chr10:42394385-42394585 -1
chr10:42395543-42395743 -1
chr10:42396054-42396254 -1
chr10:42396358-42396558 -1
chr10:42396782-42396982 -1
chr10:42397789-42397989 -1
chr10:42398586-42398786 -1
chr10:42399147-42399347 -1
chr10:42399450-42399650 -1
chr10:42399838-42400038 -1
chr10:42400354-42400554 -1
chr10:42401749-42401949 -1
chr10:42403030-42403230 0.1649
chr10:42404316-42404516 -1
chr10:42404598-42404798 -1
chr10:42404854-42405054 -1
chr10:42405203-42405403 -1
chr10:42407456-42407656 -1
chr10:42525880-42526080 0.03571
chr10:42527188-42527388 -1
chr10:42527886-42528086 -1
chr10:42529454-42529654 -1
chr10:42529826-42530026 -1
chr10:42530550-42530750 -1
chr10:42530976-42531176 -1
chr10:42531374-42531574 -1
chr10:42531837-42532037 -1
chr10:42532504-42532704 -1
chr10:42534642-42534842 -1
chr10:42535392-42535592 -1
chr10:42539643-42539843 -1
chr10:42596728-42596928 -1
chr10:42598224-42598424 -1
chr10:42599413-42599613 -1
chr10:42797188-42797388 -1
chr10:42799922-42800122 -1
chr10:42817131-42817331 -1
chr10:42817510-42817710 -1
chr10:43047758-43047958 0.5
chr10:43048243-43048443 0.02459
chr10:43133610-43133810 0.25
chr10:43248696-43248896 -1
chr10:43278038-43278238 0.08763
chr10:43278732-43278932 0.01031
chr10:43600982-43601182 0.03093
chr10:43616466-43616666 0.01639
chr10:43622302-43622502 0.44
chr10:43624828-43625028 0.3182
chr10:43633366-43633566 0.435
chr10:43633751-43633951 0.1124
chr10:43634392-43634592 0.01031
chr10:43635970-43636170 0.07955
chr10:43662092-43662292 0.03977
chr10:43697664-43697864 0.1629
chr10:43700587-43700787 0.005102
chr10:43727048-43727248 0.03608
chr10:43761443-43761643 0.4643
chr10:43782878-43783078 0.03788
chr10:43788734-43788934 0.1392
chr10:43789842-43790042 0.07377
chr10:43795116-43795316 0.04639
chr10:43805165-43805365 0.01705
chr10:43818281-43818481 0.4831
chr10:43827660-43827860 0.201
chr10:43843976-43844176 0.05155
chr10:43851500-43851700 -1
chr10:43857683-43857883 0.2857
chr10:43876210-43876410 0.005882
chr10:43886251-43886451 0.25
chr10:43891547-43891747 0.1364
chr10:43892033-43892233 -1
chr10:43892704-43892904 0.005882
chr10:43895122-43895322 0.1364
chr10:43900255-43900455 0.2557
chr10:43902434-43902634 0.075
chr10:43903144-43903344 0.09091
chr10:43904186-43904386 0.459
chr10:43904617-43904817 0.4742
chr10:43905400-43905600 0.04545
chr10:43911030-43911230 0.02577
chr10:43913546-43913746 0.04639
chr10:43915792-43915992 0.01031
chr10:43916422-43916622 0.4508
chr10:43922758-43922958 0.1311
chr10:43932268-43932468 0.07386
chr10:43933066-43933266 0.1455
chr10:43947465-43947665 0.2303
chr10:43948988-43949188 0.01124
chr10:43950115-43950315 0.01639
chr10:43951086-43951286 0.03608
chr10:43951741-43951941 0.03977
chr10:43957403-43957603 0.005618
chr10:44069054-44069254 0.02841
chr10:44069964-44070164 0.04545
chr10:44090737-44090937 0.1083
chr10:44101762-44101962 0.1311
chr10:44118834-44119034 0.472
chr10:44144308-44144508 0.1798
chr10:44167180-44167380 -1
chr10:44185502-44185702 -1
chr10:44277492-44277692 0.4848
chr10:44303670-44303870 0.009091
chr10:44311854-44312054 0.02577
chr10:44796540-44796740 0.005618
chr10:44806564-44806764 0.3969
chr10:45072483-45072683 0.4643
chr10:45220326-45220526 0.005155
chr10:45353269-45353469 0.04918
chr10:45358882-45359082 0.01124
chr10:45360271-45360471 0.1364
chr10:45374206-45374406 0.3182
chr10:45408826-45409026 0.4839
chr10:45409200-45409400 0.4588
chr10:45428267-45428467 0.1967
chr10:45454959-45455159 0.3539
chr10:45470352-45470552 -1
chr10:45474206-45474406 0.1989
chr10:45491083-45491283 0.06452
chr10:45496194-45496394 0.18
chr10:45496841-45497041 0.1392
chr10:45504100-45504300 0.009091
chr10:45730757-45730957 0.08247
chr10:45745597-45745797 0.02551
chr10:45914828-45915028 0.05155
chr10:45915948-45916148 0.03636
chr10:45916594-45916794 0.01667
chr10:45916869-45917069 0.3316
chr10:45929624-45929824 0.02688
chr10:45960524-45960724 -1
chr10:45965721-45965921 0.1186
chr10:45966132-45966332 0.01546
chr10:46053009-46053209 0.1237
chr10:46075990-46076190 0.005618
chr10:46076354-46076554 0.005618
chr10:46087998-46088198 0.2629
chr10:46089618-46089818 0.085
chr10:46090241-46090441 0.07386
chr10:46167769-46167969 0.2753
chr10:46168170-46168370 0.1546
chr10:46528484-46528684 0.005882
chr10:46951240-46951440 0.03608
chr10:46983674-46983874 0.1761
chr10:47058449-47058649 -1
chr10:47395933-47396133 0.1761
chr10:47599889-47600089 0.2753
chr10:47639784-47639984 0.5
chr10:47640862-47641062 0.5
chr10:47655806-47656006 0.418
chr10:48354868-48355068 0.09278
chr10:48361588-48361788 0.2835
chr10:48361910-48362110 0.04124
chr10:48366212-48366412 0.5
chr10:48398520-48398720 0.03409
chr10:48427542-48427742 0.07143
chr10:48461528-48461728 0.04301
chr10:48474195-48474395 0.03279
chr10:48477957-48478157 0.04918
chr10:48481360-48481560 0.04918
chr10:48522021-48522221 0.3941
chr10:48532384-48532584 0.23
chr10:48533331-48533531 0.3864
chr10:48573361-48573561 0.03571
chr10:48573665-48573865 0.01031
chr10:48659842-48660042 0.02273
chr10:49423598-49423798 -1
chr10:49496092-49496292 0.2727
chr10:49497773-49497973 0.4909
chr10:49514447-49514647 -1
chr10:49515063-49515263 0.2216
chr10:49517968-49518168 0.2062
chr10:49520432-49520632 0.03093
chr10:49538380-49538580 0.08182
chr10:49545156-49545356 0.2348
chr10:49548682-49548882 0.008333
chr10:49553324-49553524 0.007576
chr10:49571683-49571883 0.2062
chr10:49597401-49597601 0.02
chr10:49599270-49599470 -1
chr10:49601013-49601213 0.009091
chr10:49714701-49714901 0.4837
chr10:49816290-49816490 0.03571
chr10:49842086-49842286 0.1071
chr10:49842460-49842660 0.4947
chr10:49864364-49864564 -1
chr10:49866381-49866581 0.4643
chr10:49973272-49973472 0.268
chr10:50001014-50001214 0.09016
chr10:50008516-50008716 0.007576
chr10:50010687-50010887 0.01031
chr10:50012824-50013024 0.3866
chr10:50261174-50261374 0.02273
chr10:50284909-50285109 0.2818
chr10:50288118-50288318 0.201
chr10:50365383-50365583 0.4924
chr10:50372648-50372848 0.3523
chr10:50385566-50385766 0.05102
chr10:50390057-50390257 0.325
chr10:50391758-50391958 0.25
chr10:50392283-50392483 0.414
chr10:50395250-50395450 0.09659
chr10:50396354-50396554 0.108
chr10:50398210-50398410 0.03409
chr10:50398907-50399107 0.07732
chr10:50399426-50399626 0.2062
chr10:50402345-50402545 0.008197
chr10:50462712-50462912 0.3939
chr10:50517913-50518113 0.233
chr10:50543606-50543806 0.4909
chr10:50606046-50606246 0.03409
chr10:50615683-50615883 0.4949
chr10:50716400-50716600 -1
chr10:50720301-50720501 0.04124
chr10:50727104-50727304 0.1307
chr10:50743180-50743380 0.07386
chr10:50747120-50747320 0.009091
chr10:50801202-50801402 0.475
chr10:50802656-50802856 0.008197
chr10:50815030-50815230 0.02151
chr10:50857468-50857668 0.1885
chr10:50858070-50858270 0.4949
chr10:50970378-50970578 0.1888
chr10:51488838-51489038 0.2216
chr10:51489103-51489303 0.485
chr10:51498603-51498803 0.01031
chr10:51500615-51500815 0.1774
chr10:51502988-51503188 0.4949
chr10:51518322-51518522 0.1591
chr10:51565084-51565284 0.07377
chr10:51566974-51567174 0.007576
chr10:51572206-51572406 0.05155
chr10:51575704-51575904 0.01667
chr10:51827554-51827754 0.5
chr10:52020662-52020862 0.4944
chr10:52085256-52085456 0.3239
chr10:52093828-52094028 0.3409
chr10:52127652-52127852 0.007576
chr10:52154718-52154918 0.09551
chr10:52156668-52156868 0.4895
chr10:52157044-52157244 0.02273
chr10:52177664-52177864 0.1237
chr10:52178205-52178405 0.03409
chr10:52179572-52179772 0.01031
chr10:52181076-52181276 0.2879
chr10:52191709-52191909 0.2527
chr10:52197966-52198166 0.4909
chr10:52230189-52230389 0.2167
chr10:52257526-52257726 0.005618
chr10:52261776-52261976 0.05
chr10:52263692-52263892 0.4839
chr10:52268146-52268346 0.04918
chr10:52271633-52271833 0.01031
chr10:52272856-52273056 0.005618
chr10:52287322-52287522 0.005155
chr10:52298596-52298796 0.04098
chr10:52299950-52300150 0.03933
chr10:52304756-52304956 0.1148
chr10:52312672-52312872 0.005
chr10:52321614-52321814 0.2849
chr10:52360658-52360858 0.4286
chr10:52364630-52364830 0.4286
chr10:52374344-52374544 0.2857
chr10:52378886-52379086 0.05114
chr10:52381644-52381844 -1
chr10:52383596-52383796 0.07955
chr10:52384216-52384416 0.4727
chr10:52385000-52385200 0.1364
chr10:52385568-52385768 -1
chr10:52396408-52396608 0.125
chr10:52396878-52397078 0.01176
chr10:52413107-52413307 -1
chr10:52432013-52432213 0.02577
chr10:52499581-52499781 0.03788
chr10:53459602-53459802 0.4897
chr10:53467336-53467536 0.1412
chr10:53467686-53467886 0.24
chr10:53592881-53593081 0.4943
chr10:53639069-53639269 0.005882
chr10:53720263-53720463 0.01546
chr10:53975602-53975802 0.4045
chr10:54139148-54139348 0.01546
chr10:55603795-55603995 0.02
chr10:58121050-58121250 0.09659
chr10:59937226-59937426 0.455
chr10:60026169-60026369 -1
chr10:60026674-60026874 0.005
chr10:60027797-60027997 0.03571
chr10:60028764-60028964 0.455
chr10:60042470-60042670 0.44
chr10:60051421-60051621 0.1071
chr10:60059295-60059495 0.01818
chr10:60094616-60094816 0.03093
chr10:60143974-60144174 0.5
chr10:60144969-60145169 0.5
chr10:60277876-60278076 0.01136
chr10:60290944-60291144 0.4948
chr10:60541740-60541940 0.01136
chr10:60580228-60580428 0.008333
chr10:61382203-61382403 0.08763
chr10:61385876-61386076 0.3402
chr10:61413820-61414020 0.433
chr10:61438744-61438944 0.5
chr10:61469515-61469715 0.3929
chr10:61569220-61569420 0.3711
chr10:61589448-61589648 0.4318
chr10:61590458-61590658 0.0567
chr10:61624459-61624659 -1
chr10:61624984-61625184 0.4773
chr10:61632000-61632200 0.3724
chr10:61639179-61639379 0.3294
chr10:61640838-61641038 0.02577
chr10:61646873-61647073 0.4659
chr10:61664924-61665124 0.005155
chr10:61665844-61666044 0.4946
chr10:61666256-61666456 0.09677
chr10:61666711-61666911 -1
chr10:61667712-61667912 0.4941
chr10:61668281-61668481 0.2765
chr10:61760496-61760696 0.07143
chr10:61792636-61792836 0.1398
chr10:61860010-61860210 0.3239
chr10:61874638-61874838 0.025
chr10:61996810-61997010 0.04639
chr10:61997830-61998030 0.267
chr10:62020126-62020326 0.3636
chr10:62154410-62154610 0.02809
chr10:62170858-62171058 0.07955
chr10:62204309-62204509 0.04545
chr10:62206652-62206852 0.01765
chr10:62239180-62239380 0.005376
chr10:62284412-62284612 0.08065
chr10:62294831-62295031 -1
chr10:62296380-62296580 0.05056
chr10:62297546-62297746 0.06557
chr10:62309560-62309760 0.02577
chr10:62325836-62326036 0.02273
chr10:62326814-62327014 0.02273
chr10:62332032-62332232 0.005155
chr10:62332476-62332676 0.03788
chr10:62333253-62333453 0.5
chr10:62336345-62336545 0.01075
chr10:62366521-62366721 0.05455
chr10:62371218-62371418 -1
chr10:62403738-62403938 0.04545
chr10:62407042-62407242 0.01031
chr10:62463562-62463762 0.4672
chr10:62468570-62468770 0.4602
chr10:62474124-62474324 0.08197
chr10:62487907-62488107 0.4944
chr10:62491292-62491492 0.1495
chr10:62492137-62492337 0.03608
chr10:62528624-62528824 0.005
chr10:62537996-62538196 0.0567
chr10:62541596-62541796 0.005155
chr10:62554815-62555015 0.005
chr10:62576392-62576592 0.008197
chr10:62670484-62670684 0.02273
chr10:62702516-62702716 0.02247
chr10:62723986-62724186 0.06818
chr10:62900603-62900803 0.01639
chr10:63044054-63044254 0.01031
chr10:63046564-63046764 0.07732
chr10:63073476-63073676 0.005102
chr10:63157429-63157629 0.4536
chr10:63493190-63493390 0.005102
chr10:63510790-63510990 0.1803
chr10:63512306-63512506 0.008197
chr10:63520812-63521012 0.008197
chr10:63525509-63525709 -1
chr10:63540214-63540414 0.08333
chr10:63541858-63542058 -1
chr10:63544646-63544846 0.1461
chr10:63545236-63545436 0.2727
chr10:63546571-63546771 0.01031
chr10:63571858-63572058 0.009091
chr10:63575338-63575538 0.268
chr10:63594954-63595154 0.2784
chr10:63606951-63607151 0.4897
chr10:63656829-63657029 0.03409
chr10:63657505-63657705 0.06471
chr10:63658912-63659112 0.01639
chr10:63660034-63660234 0.02273
chr10:63661318-63661518 0.2045
chr10:63662290-63662490 0.03333
chr10:63662562-63662762 0.01075
chr10:63663205-63663405 0.2045
chr10:63663456-63663656 0.5
chr10:63664556-63664756 0.06452
chr10:63693700-63693900 0.2602
chr10:63697548-63697748 0.4621
chr10:63697912-63698112 -1
chr10:63701107-63701307 -1
chr10:63701344-63701544 0.1129
chr10:63701706-63701906 0.1753
chr10:63703407-63703607 0.03571
chr10:63721077-63721277 0.4364
chr10:63722147-63722347 0.01765
chr10:63725766-63725966 0.4948
chr10:63727152-63727352 0.4727
chr10:63730266-63730466 0.05682
chr10:63747814-63748014 0.1393
chr10:63750094-63750294 0.03636
chr10:63752582-63752782 0.01546
chr10:63754028-63754228 0.01639
chr10:63778510-63778710 0.4881
chr10:63779877-63780077 0.01685
chr10:63782794-63782994 0.01124
chr10:63793028-63793228 0.007576
chr10:63797786-63797986 0.01136
chr10:63798460-63798660 0.02247
chr10:63800735-63800935 0.04301
chr10:63801560-63801760 0.4727
chr10:63803266-63803466 0.01124
chr10:63805812-63806012 -1
chr10:63810942-63811142 -1
chr10:63813643-63813843 0.4987
chr10:63814293-63814493 0.03608
chr10:63814702-63814902 0.1148
chr10:63816138-63816338 0.01705
chr10:63821930-63822130 0.04124
chr10:63822633-63822833 0.2062
chr10:63823612-63823812 0.03571
chr10:63823987-63824187 0.007576
chr10:63836703-63836903 -1
chr10:63842510-63842710 0.04494
chr10:63845285-63845485 0.01031
chr10:63866815-63867015 0.2727
chr10:63868623-63868823 0.01546
chr10:63881024-63881224 0.02841
chr10:63893484-63893684 0.375
chr10:63935118-63935318 0.0102
chr10:63942076-63942276 0.03571
chr10:63943250-63943450 0.2131
chr10:63946079-63946279 -1
chr10:63947156-63947356 0.4588
chr10:63948047-63948247 0.07386
chr10:63959454-63959654 0.06818
chr10:63985280-63985480 0.3239
chr10:63990238-63990438 0.2623
chr10:63993746-63993946 0.4745
chr10:63995802-63996002 0.2143
chr10:63998787-63998987 0.03571
chr10:63999864-64000064 -1
chr10:64003455-64003655 0.005155
chr10:64004829-64005029 -1
chr10:64024574-64024774 0.4745
chr10:64028459-64028659 0.4745
chr10:64133105-64133305 0.008197
chr10:64134076-64134276 0.4667
chr10:64143912-64144112 0.05056
chr10:64174250-64174450 0.5
chr10:64192956-64193156 0.04545
chr10:64197488-64197688 -1
chr10:64251890-64252090 0.5
chr10:64288322-64288522 0.5
chr10:64314486-64314686 -1
chr10:64353893-64354093 0.01031
chr10:64370492-64370692 0.08763
chr10:64374188-64374388 0.3034
chr10:64391908-64392108 0.1701
chr10:64397172-64397372 -1
chr10:64441138-64441338 0.4493
chr10:64485994-64486194 -1
chr10:64488368-64488568 0.3011
chr10:64492805-64493005 0.01818
chr10:64493767-64493967 0.01136
chr10:64515500-64515700 0.01124
chr10:64539322-64539522 0.07653
chr10:64564276-64564476 0.4719
chr10:64564746-64564946 0.4607
chr10:64571177-64571377 0.16
chr10:64576484-64576684 -1
chr10:64577890-64578090 0.07143
chr10:64612027-64612227 0.4948
chr10:64612822-64613022 0.2727
chr10:64615901-64616101 0.01136
chr10:64630708-64630908 0.01705
chr10:64663713-64663913 0.05155
chr10:64765155-64765355 0.4892
chr10:64767002-64767202 0.04124
chr10:64828132-64828332 0.3929
chr10:64843728-64843928 0.2742
chr10:64863868-64864068 0.02688
chr10:64892822-64893022 0.02841
chr10:64894042-64894242 0.4775
chr10:64918030-64918230 0.005882
chr10:64926658-64926858 0.1392
chr10:64927622-64927822 0.5
chr10:64931285-64931485 0.1392
chr10:64933686-64933886 0.03608
chr10:64964530-64964730 0.01124
chr10:64966398-64966598 0.005155
chr10:64966982-64967182 0.03371
chr10:64967198-64967398 0.008333
chr10:64976961-64977161 0.02353
chr10:64981830-64982030 0.02459
chr10:64985547-64985747 0.08763
chr10:64985935-64986135 0.09091
chr10:64987038-64987238 0.07732
chr10:64996222-64996422 0.1786
chr10:65001628-65001828 0.01515
chr10:65012280-65012480 0.04545
chr10:65024952-65025152 0.04124
chr10:65026649-65026849 0.02459
chr10:65027395-65027595 0.03409
chr10:65027624-65027824 0.01685
chr10:65028938-65029138 0.1591
chr10:65033408-65033608 0.02577
chr10:65115079-65115279 0.4433
chr10:65148284-65148484 0.01639
chr10:65181482-65181682 0.03333
chr10:65225271-65225471 0.3265
chr10:65225684-65225884 -1
chr10:65275336-65275536 0.005
chr10:65277138-65277338 0.07
chr10:65280600-65280800 0.005882
chr10:65282044-65282244 -1
chr10:65282472-65282672 0.04918
chr10:65303429-65303629 0.03409
chr10:65314582-65314782 0.5
chr10:65323482-65323682 0.01705
chr10:65333175-65333375 0.01124
chr10:65389216-65389416 0.01031
chr10:65390199-65390399 -1
chr10:65426839-65427039 0.3041
chr10:65442262-65442462 0.4847
chr10:65443050-65443250 0.005155
chr10:65467103-65467303 -1
chr10:65479812-65480012 0.5
chr10:65626292-65626492 0.2551
chr10:65737164-65737364 0.01136
chr10:65801070-65801270 0.01546
chr10:67940602-67940802 0.03371
chr10:68594641-68594841 0.4959
chr10:68685678-68685878 0.09659
chr10:68691158-68691358 0.3011
chr10:68749988-68750188 0.2753
chr10:68775050-68775250 0.1236
chr10:68777000-68777200 0.25
chr10:68786364-68786564 0.4897
chr10:68904284-68904484 0.04124
chr10:69280763-69280963 0.07143
chr10:69372825-69373025 -1
chr10:69426309-69426509 0.03571
chr10:69457506-69457706 0.2216
chr10:69523793-69523993 0.3807
chr10:69524032-69524232 -1
chr10:69524741-69524941 0.1753
chr10:69525090-69525290 0.392
chr10:69531018-69531218 0.07386
chr10:69532768-69532968 0.4848
chr10:69539774-69539974 0.1649
chr10:69543454-69543654 -1
chr10:69544976-69545176 0.06701
chr10:69548326-69548526 0.01136
chr10:69550822-69551022 0.015
chr10:69563388-69563588 0.08523
chr10:69575483-69575683 0.1804
chr10:69579614-69579814 0.05682
chr10:69597816-69598016 0.4175
chr10:69609150-69609350 0.4785
chr10:69609838-69610038 0.457
chr10:69615443-69615643 0.008197
chr10:69644282-69644482 0.4945
chr10:69644730-69644930 0.03571
chr10:69776407-69776607 0.03093
chr10:69812264-69812464 0.4972
chr10:69833862-69834062 0.1393
chr10:69835033-69835233 0.4613
chr10:69836882-69837082 0.02459
chr10:69848618-69848818 -1
chr10:69916218-69916418 0.2732
chr10:69923579-69923779 0.005618
chr10:69968270-69968470 0.4607
chr10:69972606-69972806 0.25
chr10:69991183-69991383 0.03571
chr10:70062024-70062224 0.005102
chr10:70074148-70074348 0.008197
chr10:70088071-70088271 0.2526
chr10:70091577-70091777 0.2268
chr10:70092721-70092921 0.01705
chr10:70108319-70108519 0.01031
chr10:70125456-70125656 0.1818
chr10:70166687-70166887 0.06818
chr10:70166972-70167172 0.2732
chr10:70231558-70231758 0.4278
chr10:70287225-70287425 0.4847
chr10:70310600-70310800 -1
chr10:70360206-70360406 0.005618
chr10:70361721-70361921 0.02273
chr10:70385174-70385374 0.3106
chr10:70428046-70428246 0.09836
chr10:70444265-70444465 0.3505
chr10:70480758-70480958 0.3402
chr10:70547622-70547822 0.02062
chr10:70552010-70552210 0.03093
chr10:70587095-70587295 0.2083
chr10:70630409-70630609 0.03226
chr10:70657304-70657504 0.02841
chr10:70660828-70661028 0.1011
chr10:70694822-70695022 -1
chr10:70715729-70715929 -1
chr10:70716280-70716480 0.02459
chr10:70716833-70717033 0.2386
chr10:70748358-70748558 0.03093
chr10:70748761-70748961 0.4723
chr10:70757553-70757753 0.03977
chr10:70764694-70764894 0.01031
chr10:70787470-70787670 0.01705
chr10:70804048-70804248 0.005618
chr10:70804356-70804556 0.008197
chr10:70805355-70805555 0.3711
chr10:70807927-70808127 -1
chr10:70811127-70811327 0.135
chr10:70815116-70815316 0.03608
chr10:70817439-70817639 0.03608
chr10:70821439-70821639 0.009091
chr10:70825808-70826008 0.4888
chr10:70847720-70847920 0.03226
chr10:70848742-70848942 0.3548
chr10:70849856-70850056 0.4983
chr10:70851098-70851298 0.3214
chr10:70851946-70852146 0.01705
chr10:70853130-70853330 0.005618
chr10:70883678-70883878 0.03279
chr10:70884640-70884840 0.4948
chr10:70888908-70889108 0.3933
chr10:70939662-70939862 0.3866
chr10:70962172-70962372 0.04167
chr10:70963970-70964170 0.03571
chr10:70975255-70975455 0.4837
chr10:70982074-70982274 0.4818
chr10:70982520-70982720 0.3412
chr10:70984670-70984870 0.3824
chr10:70985068-70985268 0.4621
chr10:70988744-70988944 0.03571
chr10:70989183-70989383 0.3525
chr10:70992627-70992827 0.4773
chr10:70997420-70997620 0.5
chr10:71022114-71022314 0.4965
chr10:71077090-71077290 0.4773
chr10:71077981-71078181 0.4621
chr10:71078429-71078629 0.06818
chr10:71079130-71079330 0.3485
chr10:71087879-71088079 0.01031
chr10:71104742-71104942 0.005155
chr10:71108816-71109016 0.4536
chr10:71113800-71114000 0.2887
chr10:71119422-71119622 0.09278
chr10:71122149-71122349 0.2273
chr10:71152352-71152552 0.4639
chr10:71167625-71167825 0.08247
chr10:71168382-71168582 0.5
chr10:71168687-71168887 0.4406
chr10:71183837-71184037 0.04124
chr10:71185693-71185893 0.03977
chr10:71187013-71187213 0.09091
chr10:71209645-71209845 0.4941
chr10:71211082-71211282 0.2882
chr10:71225341-71225541 0.4941
chr10:71267284-71267484 0.5
chr10:71267658-71267858 0.4945
chr10:71275435-71275635 0.008333
chr10:71384272-71384472 0.3115
chr10:71389888-71390088 0.475
chr10:71399057-71399257 0.4545
chr10:71476788-71476988 0.03093
chr10:71546652-71546852 0.1022
chr10:71620169-71620369 0.4426
chr10:71621301-71621501 0.01705
chr10:71674534-71674734 0.1742
chr10:71718106-71718306 0.005618
chr10:71843978-71844178 0.03636
chr10:71851866-71852066 0.2865
chr10:71852160-71852360 0.04124
chr10:71853248-71853448 0.005102
chr10:71876036-71876236 0.4659
chr10:71905677-71905877 0.4824
chr10:71906381-71906581 0.01515
chr10:71922671-71922871 0.09091
chr10:71928835-71929035 0.5
chr10:71930244-71930444 0.04545
chr10:71933960-71934160 0.008197
chr10:71981354-71981554 -1
chr10:71991959-71992159 0.03636
chr10:71993194-71993394 -1
chr10:72032674-72032874 0.1786
chr10:72091564-72091764 0.09836
chr10:72115264-72115464 0.4836
chr10:72115674-72115874 0.1182
chr10:72117397-72117597 0.4326
chr10:72124296-72124496 0.2213
chr10:72142388-72142588 0.1856
chr10:72147356-72147556 0.06186
chr10:72163737-72163937 0.03571
chr10:72164446-72164646 0.5
chr10:72165269-72165469 0.005618
chr10:72192749-72192949 0.01705
chr10:72221198-72221398 -1
chr10:72237548-72237748 0.4545
chr10:72240048-72240248 -1
chr10:72309700-72309900 0.4727
chr10:72318952-72319152 0.5
chr10:72338262-72338462 0.1885
chr10:72339579-72339779 0.02577
chr10:72362491-72362691 0.1598
chr10:72370420-72370620 0.108
chr10:72376616-72376816 -1
chr10:72378088-72378288 -1
chr10:72502411-72502611 0.3214
chr10:72518897-72519097 0.4946
chr10:72546736-72546936 0.3115
chr10:72575438-72575638 0.07303
chr10:72639863-72640063 0.03571
chr10:72647564-72647764 0.2581
chr10:72742240-72742440 0.4909
chr10:72968890-72969090 0.07732
chr10:72972147-72972347 -1
chr10:73063111-73063311 0.4944
chr10:73074110-73074310 0.5
chr10:73078810-73079010 0.495
chr10:73083252-73083452 0.01546
chr10:73137201-73137401 0.3295
chr10:73144050-73144250 0.3876
chr10:73253604-73253804 0.01705
chr10:73291402-73291602 -1
chr10:73329854-73330054 0.09091
chr10:73369056-73369256 0.02273
chr10:73397934-73398134 0.2041
chr10:73454429-73454629 0.5
chr10:73456548-73456748 0.4072
chr10:73458168-73458368 0.4836
chr10:73468020-73468220 0.1348
chr10:73472832-73473032 0.5
chr10:73473089-73473289 0.008333
chr10:73473608-73473808 0.03977
chr10:73486889-73487089 0.4965
chr10:73487556-73487756 -1
chr10:73495961-73496161 0.01531
chr10:73500926-73501126 0.21
chr10:73502230-73502430 0.205
chr10:73508562-73508762 0.05682
chr10:73512056-73512256 0.02062
chr10:73516660-73516860 0.415
chr10:73517587-73517787 0.1477
chr10:73526996-73527196 0.299
chr10:73528669-73528869 0.008197
chr10:73533328-73533528 0.2097
chr10:73571813-73572013 0.43
chr10:73582210-73582410 0.05294
chr10:73596940-73597140 0.06818
chr10:73610988-73611188 0.3814
chr10:73620339-73620539 -1
chr10:73638462-73638662 0.4691
chr10:73643226-73643426 0.4924
chr10:73648670-73648870 0.5
chr10:73656237-73656437 0.1667
chr10:73693506-73693706 0.01136
chr10:73745377-73745577 0.5
chr10:73808384-73808584 0.4941
chr10:73839192-73839392 0.01515
chr10:73843817-73844017 0.5
chr10:73845840-73846040 0.5
chr10:73846886-73847086 0.05618
chr10:73848208-73848408 0.01031
chr10:73849496-73849696 0.4235
chr10:73867164-73867364 0.009091
chr10:73869346-73869546 0.005618
chr10:73886034-73886234 0.07143
chr10:73894872-73895072 0.07386
chr10:73922768-73922968 0.01546
chr10:73924470-73924670 0.4898
chr10:73968482-73968682 0.1753
chr10:73975702-73975902 0.01705
chr10:73978297-73978497 -1
chr10:73978549-73978749 0.3239
chr10:73982659-73982859 0.3352
chr10:74008612-74008812 0.01124
chr10:74014942-74015142 0.03093
chr10:74020593-74020793 -1
chr10:74023524-74023724 0.008197
chr10:74033522-74033722 0.005102
chr10:74036633-74036833 0.015
chr10:74045100-74045300 0.007576
chr10:74050888-74051088 0.02577
chr10:74052070-74052270 0.05738
chr10:74052996-74053196 -1
chr10:74055876-74056076 0.07143
chr10:74057108-74057308 0.03933
chr10:74057804-74058004 0.4621
chr10:74065270-74065470 0.12
chr10:74071583-74071783 0.2165
chr10:74076865-74077065 0.01136
chr10:74078638-74078838 0.09836
chr10:74079046-74079246 0.1066
chr10:74079450-74079650 0.07216
chr10:74080548-74080748 0.007576
chr10:74082338-74082538 0.005618
chr10:74087825-74088025 0.03571
chr10:74088524-74088724 -1
chr10:74089872-74090072 0.005682
chr10:74090720-74090920 0.005682
chr10:74091732-74091932 0.489
chr10:74094768-74094968 0.04592
chr10:74096850-74097050 0.2732
chr10:74100245-74100445 0.4972
chr10:74114654-74114854 0.2938
chr10:74124172-74124372 0.2784
chr10:74130077-74130277 0.04918
chr10:74138902-74139102 0.02273
chr10:74323254-74323454 0.02273
chr10:74324477-74324677 0.015
chr10:74385792-74385992 0.07377
chr10:74397278-74397478 0.03977
chr10:74425704-74425904 0.4924
chr10:74436249-74436449 0
chr10:74451731-74451931 -1
chr10:74452912-74453112 -1
chr10:74454334-74454534 0.2131
chr10:74463060-74463260 0.007576
chr10:74513675-74513875 0.01031
chr10:74594059-74594259 0.02151
chr10:74635100-74635300 -1
chr10:74701564-74701764 0.2216
chr10:74820926-74821126 0.335
chr10:74836556-74836756 0.4691
chr10:74855177-74855377 0.03279
chr10:74856604-74856804 0.1649
chr10:74870118-74870318 0.025
chr10:74918916-74919116 0.2045
chr10:74927720-74927920 -1
chr10:74978326-74978526 -1
chr10:75006166-75006366 0.008333
chr10:75006984-75007184 0.02273
chr10:75012316-75012516 0.1721
chr10:75023718-75023918 0.32
chr10:75056788-75056988 0.3351
chr10:75118465-75118665 0.1885
chr10:75126772-75126972 0.02247
chr10:75172668-75172868 0.01
chr10:75173092-75173292 0.1885
chr10:75173782-75173982 0.4021
chr10:75193194-75193394 0.005376
chr10:75227098-75227298 0.07955
chr10:75232747-75232947 0.008333
chr10:75238498-75238698 0.01136
chr10:75240008-75240208 0.07216
chr10:75255304-75255504 -1
chr10:75255730-75255930 0.1885
chr10:75269543-75269743 0.3351
chr10:75289224-75289424 0.4943
chr10:75297145-75297345 0.01075
chr10:75351166-75351366 -1
chr10:75351776-75351976 0.005618
chr10:75384844-75385044 0.433
chr10:75385758-75385958 0.01031
chr10:75403942-75404142 0.03093
chr10:75490130-75490330 0.4839
chr10:75503895-75504095 0.4839
chr10:75519228-75519428 0.498
chr10:75519572-75519772 0.03933
chr10:75522749-75522949 0.008197
chr10:75528806-75529006 0.01031
chr10:75532334-75532534 0.05155
chr10:75534529-75534729 0.0102
chr10:75541677-75541877 0.07143
chr10:75545032-75545232 0.1907
chr10:75545974-75546174 0.1071
chr10:75569264-75569464 0.005102
chr10:75570274-75570474 0.01031
chr10:75570860-75571060 0.4785
chr10:75571638-75571838 0.05618
chr10:75608950-75609150 0.1186
chr10:75617310-75617510 0.4731
chr10:75619269-75619469 0.005618
chr10:75625580-75625780 0.01031
chr10:75634220-75634420 -1
chr10:75634950-75635150 0.005102
chr10:75639483-75639683 0.305
chr10:75645918-75646118 0.02062
chr10:75668782-75668982 0.03409
chr10:75670270-75670470 0.03571
chr10:75671229-75671429 0.09836
chr10:75679956-75680156 -1
chr10:75681872-75682072 0.02841
chr10:75692159-75692359 0.01546
chr10:75700434-75700634 0.04839
chr10:75716373-75716573 0.1011
chr10:75717212-75717412 0.009091
chr10:75718471-75718671 0.2371
chr10:75734220-75734420 0.008333
chr10:75751700-75751900 0.1011
chr10:75757722-75757922 -1
chr10:75789260-75789460 0.01031
chr10:75815503-75815703 0.005
chr10:75815904-75816104 0.05114
chr10:75817941-75818141 0.4636
chr10:75818512-75818712 0.02577
chr10:75838002-75838202 0.3068
chr10:75841070-75841270 0.01546
chr10:75844914-75845114 -1
chr10:75869314-75869514 0.2629
chr10:75886910-75887110 0.4375
chr10:75910718-75910918 0.01031
chr10:75936241-75936441 0.01136
chr10:75936765-75936965 0.02062
chr10:75941802-75942002 0.3011
chr10:75950003-75950203 0.1818
chr10:75954395-75954595 0.01667
chr10:75973396-75973596 -1
chr10:75984061-75984261 0.01818
chr10:75987898-75988098 0.06452
chr10:75994390-75994590 0.02727
chr10:76003968-76004168 0.005882
chr10:76025848-76026048 0.005882
chr10:76043070-76043270 0.04301
chr10:76179733-76179933 0.01639
chr10:76193100-76193300 0.01705
chr10:76205361-76205561 0.05114
chr10:76345172-76345372 0.01685
chr10:76345924-76346124 0.009091
chr10:76349116-76349316 0.005102
chr10:76350150-76350350 0.03636
chr10:76411402-76411602 -1
chr10:76442109-76442309 0.01818
chr10:76498815-76499015 0.3226
chr10:76514287-76514487 0.08523
chr10:76582592-76582792 0.05155
chr10:76583912-76584112 0.01075
chr10:76585901-76586101 -1
chr10:76586144-76586344 0.03093
chr10:76589006-76589206 0.02841
chr10:76602137-76602337 0.3607
chr10:76613897-76614097 0.005
chr10:76631431-76631631 0.01124
chr10:76631965-76632165 0.01031
chr10:76657968-76658168 0.201
chr10:76660103-76660303 0.1289
chr10:76673218-76673418 0.05056
chr10:76727627-76727827 0.05056
chr10:76737779-76737979 0.008333
chr10:76751265-76751465 0.5
chr10:76754815-76755015 0.1477
chr10:76768850-76769050 0.01124
chr10:76774320-76774520 0.01031
chr10:76779224-76779424 0.009091
chr10:76782109-76782309 0.01
chr10:76794055-76794255 0.009091
chr10:76802147-76802347 0.005155
chr10:76849499-76849699 0.005882
chr10:76859743-76859943 0.04639
chr10:76871036-76871236 0.05155
chr10:76872203-76872403 0.1023
chr10:76926235-76926435 0.09091
chr10:76926610-76926810 0.4949
chr10:76947758-76947958 0.3485
chr10:76969752-76969952 0.04301
chr10:76970036-76970236 0.108
chr10:76971204-76971404 0.1148
chr10:76990416-76990616 0.009091
chr10:76994032-76994232 -1
chr10:76995725-76995925 0.1636
chr10:77054681-77054881 0.2584
chr10:77055234-77055434 0.01031
chr10:77532090-77532290 0.01136
chr10:77664382-77664582 0.07527
chr10:77899305-77899505 0.02941
chr10:78307211-78307411 0.1443
chr10:78496298-78496498 0.245
chr10:78744630-78744830 0.01667
chr10:78801494-78801694 0.02577
chr10:78811708-78811908 0.1031
chr10:78925586-78925786 0.418
chr10:78933694-78933894 0.04545
chr10:79024012-79024212 0.01546
chr10:79314704-79314904 0.03933
chr10:79401614-79401814 0.009091
chr10:79459043-79459243 -1
chr10:79469906-79470106 0.125
chr10:79471264-79471464 0.31
chr10:79559178-79559378 0.03571
chr10:79561318-79561518 0.4773
chr10:79592009-79592209 0.2732
chr10:79596139-79596339 0.3763
chr10:79597419-79597619 0.03763
chr10:79602693-79602893 0.02062
chr10:79606450-79606650 0.03571
chr10:79633608-79633808 0.3878
chr10:79789224-79789424 0.01685
chr10:79793402-79793602 0.27
chr10:79805121-79805321 0.06
chr10:79807128-79807328 0.2045
chr10:79895164-79895364 0.4818
chr10:79910616-79910816 0.08523
chr10:80010170-80010370 0.0625
chr10:80063019-80063219 0.46
chr10:80063251-80063451 0.5
chr10:80080270-80080470 0.09278
chr10:80122315-80122515 0.4355
chr10:80166792-80166992 0.01176
chr10:80280890-80281090 0.01639
chr10:80338785-80338985 0.201
chr10:80417412-80417612 0.36
chr10:80424792-80424992 0.02273
chr10:80502870-80503070 0.005155
chr10:80733348-80733548 -1
chr10:80734476-80734676 0.02577
chr10:80741243-80741443 0.009091
chr10:80751036-80751236 0.008197
chr10:80785402-80785602 0.4917
chr10:80808007-80808207 0.1989
chr10:80812108-80812308 -1
chr10:80824051-80824251 0.1856
chr10:80827118-80827318 0.498
chr10:80827337-80827537 0.1989
chr10:80828524-80828724 0.4919
chr10:80896206-80896406 0.22
chr10:80897658-80897858 -1
chr10:80909726-80909926 0.04592
chr10:80955270-80955470 0.2753
chr10:80956684-80956884 0.2753
chr10:81002570-81002770 0.05155
chr10:81003513-81003713 0.05682
chr10:81004738-81004938 0.08989
chr10:81009602-81009802 0.4157
chr10:81026518-81026718 0.04
chr10:81045081-81045281 0.5
chr10:81046156-81046356 0.5
chr10:81076505-81076705 0.03279
chr10:81077556-81077756 0.008197
chr10:81077910-81078110 0.02459
chr10:81080989-81081189 0.02459
chr10:81083023-81083223 0.08197
chr10:81086668-81086868 0.1443
chr10:81091621-81091821 0.03977
chr10:81103035-81103235 0.04639
chr10:81107081-81107281 0.4888
chr10:81107836-81108036 0.1761
chr10:81121576-81121776 0.5
chr10:81127595-81127795 0.25
chr10:81134436-81134636 0.3182
chr10:81204658-81204858 -1
chr10:81205520-81205720 0.1393
chr10:81227276-81227476 0.0625
chr10:81265638-81265838 0.04301
chr10:81302485-81302685 0.03571
chr10:81307826-81308026 0.03977
chr10:81321992-81322192 0.19
chr10:81368608-81368808 0.3167
chr10:81664514-81664714 0.2197
chr10:81689190-81689390 0.2062
chr10:81806752-81806952 0.4888
chr10:81838916-81839116 0.04545
chr10:81864303-81864503 0.1393
chr10:81870182-81870382 0.3364
chr10:81903571-81903771 0.07143
chr10:81904610-81904810 0.4706
chr10:81946466-81946666 0.2197
chr10:81947332-81947532 0.25
chr10:81956008-81956208 0.03571
chr10:81963184-81963384 0.005155
chr10:81965248-81965448 0.2197
chr10:81982504-81982704 0.4286
chr10:82013348-82013548 0.06701
chr10:82020482-82020682 0.4731
chr10:82116429-82116629 0.5
chr10:82138094-82138294 0.09551
chr10:82142828-82143028 0.4286
chr10:82168132-82168332 0.303
chr10:82203519-82203719 0.5
chr10:82204505-82204705 0.5
chr10:82211865-82212065 0.5
chr10:82213450-82213650 0.06122
chr10:82213875-82214075 0.4944
chr10:82216792-82216992 0.03571
chr10:82218866-82219066 0.4824
chr10:82223339-82223539 0.08247
chr10:82225724-82225924 0.06122
chr10:82227844-82228044 0.07143
chr10:82228605-82228805 -1
chr10:82230778-82230978 0.09659
chr10:82232044-82232244 0.06186
chr10:82244507-82244707 0.03571
chr10:82244902-82245102 0.4949
chr10:82246152-82246352 0.07732
chr10:82247675-82247875 0.155
chr10:82248056-82248256 0.03409
chr10:82253240-82253440 0.007576
chr10:82257502-82257702 0.2191
chr10:82258688-82258888 0.16
chr10:82259842-82260042 0.07143
chr10:82260514-82260714 0.03571
chr10:82265387-82265587 0.02273
chr10:82271253-82271453 0.25
chr10:82282628-82282828 0.4235
chr10:82289414-82289614 0.005682
chr10:82290048-82290248 0.008197
chr10:82290655-82290855 0.04592
chr10:82295429-82295629 0.09016
chr10:82356514-82356714 0.3202
chr10:82422508-82422708 0.05155
chr10:82444108-82444308 0.08247
chr10:82459378-82459578 0.01136
chr10:85363573-85363773 0.007576
chr10:85440412-85440612 0.07955
chr10:85631323-85631523 0.08763
chr10:85899091-85899291 0.3505
chr10:85907850-85908050 0.4072
chr10:85937524-85937724 0.4831
chr10:85950974-85951174 0.005618
chr10:85954149-85954349 0.4868
chr10:85965376-85965576 0.2577
chr10:86016836-86017036 0.4918
chr10:86024449-86024649 0.02062
chr10:86027366-86027566 0.4545
chr10:86053488-86053688 0.1515
chr10:86054615-86054815 0.01639
chr10:86068731-86068931 0.03571
chr10:86088063-86088263 0.1429
chr10:86088807-86089007 -1
chr10:86089602-86089802 0.04124
chr10:86089996-86090196 0.2386
chr10:86093889-86094089 0.235
chr10:86112088-86112288 0.005155
chr10:86116801-86117001 0.3333
chr10:86134785-86134985 0.4892
chr10:86189814-86190014 0.4394
chr10:86297233-86297433 0.1288
chr10:86300356-86300556 0.1023
chr10:86368034-86368234 0.03571
chr10:87307900-87308100 0.08247
chr10:87354196-87354396 0.232
chr10:87363094-87363294 0.07143
chr10:87372197-87372397 0.01136
chr10:87372845-87373045 -1
chr10:87374482-87374682 0.01546
chr10:87727432-87727632 0.01
chr10:87755661-87755861 0.358
chr10:87807446-87807646 0.1364
chr10:87946464-87946664 0.01031
chr10:88137119-88137319 0.4944
chr10:88159706-88159906 0.1742
chr10:88160566-88160766 0.3529
chr10:88171316-88171516 0.01685
chr10:88173049-88173249 0.01
chr10:88280714-88280914 -1
chr10:88281506-88281706 -1
chr10:88282194-88282394 0.3647
chr10:88296402-88296602 0.1727
chr10:88345295-88345495 0.4545
chr10:88448206-88448406 0.005882
chr10:88453622-88453822 0.2614
chr10:88470870-88471070 -1
chr10:88516118-88516318 -1
chr10:88517308-88517508 0.005882
chr10:88558466-88558666 0.4286
chr10:88595818-88596018 -1
chr10:88648751-88648951 0.01136
chr10:88659549-88659749 0.005618
chr10:88699258-88699458 0.5
chr10:88710158-88710358 0.2576
chr10:88720254-88720454 0.1186
chr10:88726326-88726526 0.05738
chr10:88731024-88731224 0.1333
chr10:88852175-88852375 0.009091
chr10:88852750-88852950 0.498
chr10:88853666-88853866 0.02273
chr10:88854588-88854788 0.01546
chr10:88855276-88855476 0.4133
chr10:88963182-88963382 0.2955
chr10:89264340-89264540 0.1649
chr10:89293476-89293676 0.02809
chr10:89296982-89297182 0.05738
chr10:89395584-89395784 0.02727
chr10:89416308-89416508 0.4765
chr10:89510047-89510247 0.3636
chr10:89521753-89521953 0.01818
chr10:89531731-89531931 0.01031
chr10:89577947-89578147 0.09794
chr10:89578685-89578885 0.009091
chr10:89602938-89603138 0.03226
chr10:89610609-89610809 0.005155
chr10:89619968-89620168 0.01705
chr10:89622017-89622217 0.007576
chr10:89624265-89624465 0.01031
chr10:89673000-89673200 0.07303
chr10:89678242-89678442 0.03093
chr10:89691286-89691486 0.01705
chr10:89788478-89788678 0.483
chr10:89824798-89824998 0.2955
chr10:89825133-89825333 0.1193
chr10:89825500-89825700 0.02577
chr10:89826795-89826995 0.2857
chr10:89850750-89850950 0.03409
chr10:89851444-89851644 0.07732
chr10:89868124-89868324 0.108
chr10:89874183-89874383 0.08523
chr10:89877135-89877335 0.06471
chr10:89898144-89898344 0.02459
chr10:89912614-89912814 0.04545
chr10:89932014-89932214 0.07386
chr10:89953908-89954108 0.03093
chr10:89954256-89954456 0.02577
chr10:90031160-90031360 0.01031
chr10:90031616-90031816 0.01546
chr10:90038793-90038993 0.03977
chr10:90143096-90143296 0.0567
chr10:90145704-90145904 0.03571
chr10:90147017-90147217 0.385
chr10:90149261-90149461 0.03371
chr10:90152047-90152247 0.4831
chr10:90216538-90216738 0.145
chr10:90312985-90313185 0.1124
chr10:90324944-90325144 0.2652
chr10:90342625-90342825 0.09836
chr10:90430412-90430612 0.382
chr10:90447711-90447911 0.005618
chr10:90519684-90519884 0.05618
chr10:90553611-90553811 0.2366
chr10:90570137-90570337 0.2857
chr10:90580606-90580806 0.01
chr10:90585060-90585260 0.47
chr10:90586285-90586485 0.19
chr10:90590560-90590760 0.4898
chr10:90591546-90591746 0.1701
chr10:90593544-90593744 0.5
chr10:90595463-90595663 0.005155
chr10:90608366-90608566 0.1648
chr10:90625334-90625534 0.005682
chr10:90639760-90639960 0.3125
chr10:90640550-90640750 0.2159
chr10:90641104-90641304 0.01136
chr10:90646408-90646608 -1
chr10:90656206-90656406 0.03571
chr10:90657266-90657466 0.1534
chr10:90661474-90661674 0.01031
chr10:90692534-90692734 0.2835
chr10:90694678-90694878 0.1495
chr10:90695206-90695406 0.299
chr10:90722194-90722394 0.01667
chr10:90734832-90735032 0.1742
chr10:90743054-90743254 0.5
chr10:90747166-90747366 0.4831
chr10:90750316-90750516 0.009091
chr10:90751122-90751322 0
chr10:90751703-90751903 0.06989
chr10:90754990-90755190 0.4949
chr10:90756806-90757006 0.04167
chr10:90760936-90761136 -1
chr10:90761504-90761704 0.05114
chr10:90763184-90763384 0.1989
chr10:90789690-90789890 0.02273
chr10:90791969-90792169 0.09659
chr10:90844266-90844466 -1
chr10:90846562-90846762 0.4344
chr10:90923457-90923657 0.3182
chr10:90961220-90961420 0.09836
chr10:90966581-90966781 0.005155
chr10:90967196-90967396 0.03409
chr10:90973110-90973310 0.03571
chr10:90976824-90977024 0.02577
chr10:90977504-90977704 0.5
chr10:91011698-91011898 0.2143
chr10:91020220-91020420 0.008197
chr10:91053312-91053512 0.3814
chr10:91055452-91055652 0.03093
chr10:91061177-91061377 0.03571
chr10:91061642-91061842 0.01705
chr10:91087532-91087732 0.2165
chr10:91092078-91092278 0.2938
chr10:91092683-91092883 0.4886
chr10:91093855-91094055 0.02273
chr10:91097435-91097635 0.4831
chr10:91111234-91111434 0.07732
chr10:91129364-91129564 0.1495
chr10:91149066-91149266 0.01685
chr10:91152222-91152422 0.5
chr10:91174224-91174424 0.01765
chr10:91175142-91175342 0.5
chr10:91175363-91175563 0.47
chr10:91179424-91179624 0.2204
chr10:91186066-91186266 0.1495
chr10:91323705-91323905 0.4381
chr10:91374958-91375158 0.479
chr10:91403632-91403832 0.008197
chr10:91405020-91405220 0.1023
chr10:91461214-91461414 0.5
chr10:91498658-91498858 0.03977
chr10:91509603-91509803 0.1495
chr10:91510293-91510493 0.2887
chr10:91553501-91553701 0.4794
chr10:91565416-91565616 0.01685
chr10:91620542-91620742 0.4167
chr10:91621846-91622046 0.007576
chr10:91987110-91987310 0.191
chr10:92511252-92511452 0.4894
chr10:92547740-92547940 0.06818
chr10:92617599-92617799 0.4318
chr10:92622772-92622972 0.03571
chr10:92631500-92631700 0.12
chr10:92632574-92632774 0.05155
chr10:92639934-92640134 0.4831
chr10:92665754-92665954 0.102
chr10:92671414-92671614 0.008197
chr10:92706857-92707057 0.03636
chr10:92766134-92766334 0.07377
chr10:92766827-92767027 0.475
chr10:92767442-92767642 0.02273
chr10:92793893-92794093 0.2303
chr10:92848612-92848812 0.43
chr10:92859154-92859354 0.03371
chr10:92922436-92922636 0.2102
chr10:92923222-92923422 0.1186
chr10:92923660-92923860 0.1353
chr10:92958594-92958794 0.1598
chr10:92961215-92961415 0.09278
chr10:92961542-92961742 0.02247
chr10:92966273-92966473 -1
chr10:92966886-92967086 0.4773
chr10:92980334-92980534 -1
chr10:93011306-93011506 -1
chr10:93058123-93058323 0.4309
chr10:93137940-93138140 0.09091
chr10:93149510-93149710 0.01705
chr10:93169732-93169932 0.03933
chr10:93170013-93170213 -1
chr10:93175655-93175855 0.0303
chr10:93271774-93271974 0.05056
chr10:93392805-93393005 0.4672
chr10:93395205-93395405 0.3466
chr10:93432101-93432301 0.1134
chr10:93518436-93518636 0.005682
chr10:93556146-93556346 0.025
chr10:93556732-93556932 0.48
chr10:93558022-93558222 0.268
chr10:93558530-93558730 0.005102
chr10:93558800-93559000 0.2247
chr10:93647616-93647816 0.2197
chr10:93661672-93661872 0.005102
chr10:93668607-93668807 0.04098
chr10:93672686-93672886 -1
chr10:93683426-93683626 0.04639
chr10:93704734-93704934 0.3917
chr10:93807884-93808084 0.02809
chr10:93847582-93847782 0.3917
chr10:93851854-93852054 0.02
chr10:93861146-93861346 0.02062
chr10:93861707-93861907 0.05682
chr10:93971072-93971272 0.007576
chr10:93992740-93992940 -1
chr10:94000379-94000579 0.01031
chr10:94003044-94003244 0.01546
chr10:94050800-94051000 0.3878
chr10:94051912-94052112 0.01124
chr10:94194860-94195060 -1
chr10:94222863-94223063 0.01705
chr10:94276890-94277090 0.01705
chr10:94332847-94333047 0.01031
chr10:94333726-94333926 0.4227
chr10:94334520-94334720 0.06364
chr10:94351432-94351632 -1
chr10:94352676-94352876 0.2528
chr10:94353348-94353548 0.4886
chr10:94354059-94354259 0.4286
chr10:94362199-94362399 0.245
chr10:94379298-94379498 0.4886
chr10:94404347-94404547 0.1212
chr10:94450153-94450353 0.5
chr10:94450378-94450578 -1
chr10:94459450-94459650 0.25
chr10:94507491-94507691 0.3041
chr10:94520412-94520612 0.02062
chr10:94581778-94581978 0.1477
chr10:94602922-94603122 0.05376
chr10:94608194-94608394 0.08602
chr10:94608473-94608673 -1
chr10:94640129-94640329 0.4897
chr10:94644717-94644917 -1
chr10:94661812-94662012 0.4779
chr10:94674317-94674517 0.01546
chr10:94725064-94725264 0.01031
chr10:94750505-94750705 -1
chr10:94822454-94822654 0.005682
chr10:94835416-94835616 0.01685
chr10:94840106-94840306 0.02841
chr10:94875618-94875818 -1
chr10:94884500-94884700 0.01546
chr10:95026660-95026860 0.3864
chr10:95048894-95049094 0.4945
chr10:95112462-95112662 0.2102
chr10:95117526-95117726 0.4588
chr10:95136203-95136403 0.3712
chr10:95139180-95139380 0.04545
chr10:95139559-95139759 0.01685
chr10:95146739-95146939 0.1786
chr10:95158382-95158582 0.4947
chr10:95173225-95173425 0.3239
chr10:95212011-95212211 0.2667
chr10:95221612-95221812 0.3034
chr10:95222784-95222984 0.5
chr10:95242333-95242533 0.03977
chr10:95242722-95242922 0.01639
chr10:95256069-95256269 0.366
chr10:95258090-95258290 0.01685
chr10:95262946-95263146 0.0625
chr10:95264256-95264456 0.49
chr10:95267730-95267930 0.4924
chr10:95269678-95269878 0.1183
chr10:95271131-95271331 0.1183
chr10:95461575-95461775 0.03093
chr10:95461940-95462140 0.1598
chr10:95462307-95462507 0.007576
chr10:95463010-95463210 0.5
chr10:95467412-95467612 0.5
chr10:95511632-95511832 0.08523
chr10:95653566-95653766 0.05682
chr10:95655375-95655575 0.5
chr10:95665462-95665662 0.0625
chr10:95666955-95667155 0.4881
chr10:95681178-95681378 0.1443
chr10:96039926-96040126 0.05376
chr10:96042147-96042347 0.02577
chr10:96045764-96045964 0.01515
chr10:96059339-96059539 0.05155
chr10:96080129-96080329 0.005155
chr10:96117009-96117209 0.05682
chr10:96121020-96121220 0.3214
chr10:96122635-96122835 0.3469
chr10:96204122-96204322 0.1071
chr10:96255884-96256084 0.009091
chr10:96305244-96305444 0.5
chr10:96306175-96306375 0.01546
chr10:96351663-96351863 0.009091
chr10:96389855-96390055 0.03093
chr10:96892784-96892984 0.005155
chr10:96943436-96943636 0.1429
chr10:96943749-96943949 0.3929
chr10:96990735-96990935 0.1649
chr10:96995853-96996053 0.4946
chr10:96996118-96996318 0.4974
chr10:96997166-96997366 0.5
chr10:97002836-97003036 0.3091
chr10:97005287-97005487 0.009091
chr10:97006411-97006611 -1
chr10:97050672-97050872 0.1031
chr10:97055086-97055286 0.07303
chr10:97123143-97123343 0.03608
chr10:97134492-97134692 0.3258
chr10:97190248-97190448 0.01685
chr10:97201031-97201231 0.01546
chr10:97205755-97205955 0.03061
chr10:97321122-97321322 0.3876
chr10:97360942-97361142 0.471
chr10:97415496-97415696 0.07143
chr10:97416420-97416620 0.01705
chr10:97453707-97453907 0.06818
chr10:97516208-97516408 0.4921
chr10:97517805-97518005 0.5
chr10:97518520-97518720 0.4941
chr10:97521878-97522078 0.005
chr10:97543620-97543820 0.01818
chr10:97545225-97545425 0.01136
chr10:97549787-97549987 0.1071
chr10:97553519-97553719 0.005618
chr10:97591387-97591587 -1
chr10:97592128-97592328 0.4909
chr10:97594219-97594419 -1
chr10:97595332-97595532 0.03571
chr10:97599884-97600084 0.4897
chr10:97601721-97601921 0.4909
chr10:97621313-97621513 0.01176
chr10:97625010-97625210 0.4848
chr10:97627715-97627915 -1
chr10:97637713-97637913 0.008197
chr10:97666860-97667060 0.03093
chr10:97723437-97723637 0.1124
chr10:97736342-97736542 0.02062
chr10:97777062-97777262 0.1786
chr10:97803182-97803382 0.03409
chr10:97803674-97803874 0.02809
chr10:97804144-97804344 0.02062
chr10:97822938-97823138 0.01124
chr10:97833573-97833773 0.01639
chr10:97849939-97850139 0.3454
chr10:97889774-97889974 0.2938
chr10:97890080-97890280 0.03763
chr10:97890878-97891078 0.03409
chr10:97897932-97898132 0.4194
chr10:97989336-97989536 0.4888
chr10:98047590-98047790 0.01136
chr10:98053164-98053364 0.4948
chr10:98059276-98059476 0.2857
chr10:98066430-98066630 0.03279
chr10:98085858-98086058 0.02841
chr10:98092952-98093152 0.02551
chr10:98100161-98100361 0.05114
chr10:98130450-98130650 0.1364
chr10:98135147-98135347 0.02841
chr10:98155814-98156014 0.2143
chr10:98273632-98273832 0.08523
chr10:98301755-98301955 -1
chr10:98325585-98325785 0.3409
chr10:98345190-98345390 0.01031
chr10:98345548-98345748 0.3711
chr10:98346685-98346885 -1
chr10:98347517-98347717 0.04545
chr10:98348834-98349034 0.005682
chr10:98370628-98370828 0.125
chr10:98400734-98400934 -1
chr10:98402780-98402980 0.1959
chr10:98411793-98411993 0.08673
chr10:98451019-98451219 0.4736
chr10:98455118-98455318 0.01031
chr10:98480684-98480884 0.0625
chr10:98507908-98508108 0.4175
chr10:98525523-98525723 0.05155
chr10:98590379-98590579 0.0102
chr10:98591503-98591703 -1
chr10:98591957-98592157 0.04124
chr10:98592245-98592445 -1
chr10:98592613-98592813 0.09659
chr10:98651699-98651899 0.02041
chr10:98670362-98670562 0.03093
chr10:98738435-98738635 0.01124
chr10:98776518-98776718 0.165
chr10:98781664-98781864 0.17
chr10:98785488-98785688 0.01031
chr10:98797228-98797428 0.1761
chr10:98829898-98830098 0.01031
chr10:98832666-98832866 0.3571
chr10:98841495-98841695 0.02809
chr10:98956376-98956576 -1
chr10:98970387-98970587 0.005618
chr10:98977866-98978066 0.4643
chr10:98994300-98994500 0.008197
chr10:99038315-99038515 0.1186
chr10:99051876-99052076 0.2268
chr10:99052378-99052578 0.1071
chr10:99078702-99078902 0.4818
chr10:99079912-99080112 0.01031
chr10:99087146-99087346 0.4643
chr10:99088566-99088766 0.4643
chr10:99093104-99093304 0.01546
chr10:99094641-99094841 0.02062
chr10:99115424-99115624 0.4091
chr10:99160993-99161193 0.05114
chr10:99167036-99167236 -1
chr10:99172779-99172979 0.2121
chr10:99173794-99173994 0.5
chr10:99174680-99174880 0.1
chr10:99178854-99179054 0.1186
chr10:99182778-99182978 -1
chr10:99185403-99185603 0.07143
chr10:99185800-99186000 0.06186
chr10:99187690-99187890 0.008197
chr10:99205737-99205937 0.01031
chr10:99223534-99223734 0.01124
chr10:99254701-99254901 0.01818
chr10:99255123-99255323 0.5
chr10:99258272-99258472 0.008197
chr10:99313317-99313517 0.5
chr10:99332080-99332280 0.5
chr10:99350165-99350365 0.005
chr10:99393198-99393398 0.25
chr10:99400203-99400403 0.4836
chr10:99408777-99408977 -1
chr10:99436541-99436741 0.1136
chr10:99446116-99446316 -1
chr10:99446984-99447184 0.4948
chr10:99461246-99461446 0.08333
chr10:99469360-99469560 0.01705
chr10:99473860-99474060 -1
chr10:99491618-99491818 0.4807
chr10:99496761-99496961 0.1854
chr10:99519294-99519494 0.485
chr10:99541648-99541848 0.09659
chr10:99551814-99552014 0.1071
chr10:99556502-99556702 0.05114
chr10:99565155-99565355 0.4917
chr10:99588508-99588708 0.01639
chr10:99609008-99609208 0.2614
chr10:99609487-99609687 -1
chr10:99610434-99610634 0.007576
chr10:99611560-99611760 0.4286
chr10:99617815-99618015 0.1546
chr10:99629252-99629452 0.04098
chr10:99674612-99674812 0.4375
chr10:99788039-99788239 0.03571
chr10:99801280-99801480 0.06186
chr10:99805620-99805820 0.3294
chr10:99894311-99894511 0.01705
chr10:99897843-99898043 0.3214
chr10:99930347-99930547 0.01176
chr10:100099606-100099806 0.233
chr10:100121150-100121350 -1
chr10:100151296-100151496 0.4945
chr10:100163824-100164024 0.4939
chr10:100164318-100164518 0.4918
chr10:100174876-100175076 0.4897
chr10:100185534-100185734 0.008333
chr10:100205906-100206106 0.08
chr10:100206624-100206824 0.02841
chr10:100227280-100227480 0.4719
chr10:100379227-100379427 0.02247
chr10:100424283-100424483 0.3917
chr10:100993872-100994072 0.03571
chr10:101006577-101006777 0.4949
chr10:101152302-101152502 0.03333
chr10:101190448-101190648 0.3041
chr10:101195846-101196046 0.008197
chr10:101292504-101292704 0.09794
chr10:101315782-101315982 -1
chr10:101320410-101320610 0.06186
chr10:101372104-101372304 0.01531
chr10:101378831-101379031 0.5
chr10:101380338-101380538 -1
chr10:101419002-101419202 0.03571
chr10:101470979-101471179 0.03571
chr10:101491827-101492027 0.07732
chr10:101492503-101492703 0.05114
chr10:101539186-101539386 0.4909
chr10:101588246-101588446 0.04098
chr10:101605656-101605856 0.3315
chr10:101630128-101630328 0.06701
chr10:101726155-101726355 0.07955
chr10:101744154-101744354 0.01031
chr10:101754202-101754402 0.01685
chr10:101766084-101766284 0.2887
chr10:101769620-101769820 0.07527
chr10:101780208-101780408 0.08523
chr10:101805868-101806068 0.04098
chr10:101927496-101927696 0.01818
chr10:101934545-101934745 0.01639
chr10:101939818-101940018 0.005882
chr10:101945846-101946046 0.5
chr10:101964214-101964414 0.1735
chr10:101989282-101989482 0.268
chr10:102000559-102000759 0.4745
chr10:102027383-102027583 0.4745
chr10:102045866-102046066 0.02273
chr10:102046421-102046621 0.3466
chr10:102086796-102086996 0.09091
chr10:102098282-102098482 0.07732
chr10:102102201-102102401 0.1
chr10:102106198-102106398 0.5
chr10:102106690-102106890 -1
chr10:102130721-102130921 0.03093
chr10:102131206-102131406 0.1429
chr10:102133096-102133296 0.04639
chr10:102133742-102133942 0.01136
chr10:102149864-102150064 0.08247
chr10:102151702-102151902 0.03093
chr10:102193628-102193828 0.3091
chr10:102241362-102241562 -1
chr10:102242247-102242447 -1
chr10:102257913-102258113 0.02577
chr10:102266320-102266520 0.0618
chr10:102268054-102268254 0.0567
chr10:102268552-102268752 0.008197
chr10:102269071-102269271 0.2636
chr10:102270828-102271028 0.03571
chr10:102278572-102278772 0.06186
chr10:102288312-102288512 0.2455
chr10:102288617-102288817 0.008197
chr10:102289544-102289744 0.2545
chr10:102295513-102295713 0.2545
chr10:102321853-102322053 0.2455
chr10:102381678-102381878 0.08247
chr10:102456388-102456588 0.02151
chr10:102490930-102491130 -1
chr10:102503442-102503642 0.01136
chr10:102632094-102632294 0.4939
chr10:102672532-102672732 0.4545
chr10:102673042-102673242 0.4731
chr10:102673361-102673561 0.01818
chr10:102694103-102694303 0.07059
chr10:102703717-102703917 0.01176
chr10:102747130-102747330 0.01685
chr10:102756228-102756428 0.02151
chr10:102757396-102757596 0.4602
chr10:102757953-102758153 0.03409
chr10:102758950-102759150 0.135
chr10:102772678-102772878 0.3652
chr10:102774117-102774317 0.01705
chr10:102778782-102778982 0.05303
chr10:102790893-102791093 0.008197
chr10:102792074-102792274 0.3523
chr10:102792471-102792671 0.07653
chr10:102801045-102801245 0.01818
chr10:102802530-102802730 0.4742
chr10:102810096-102810296 0.06186
chr10:102819853-102820053 0.06186
chr10:102820490-102820690 0.04639
chr10:102821076-102821276 -1
chr10:102822465-102822665 0.0567
chr10:102826372-102826572 0.1429
chr10:102827662-102827862 0.3807
chr10:102855380-102855580 0.2753
chr10:102881167-102881367 0.03571
chr10:102902080-102902280 0.4773
chr10:102918494-102918694 0.01176
chr10:102921570-102921770 0.4286
chr10:102973378-102973578 0.02273
chr10:102974532-102974732 0.1
chr10:102978388-102978588 0.09278
chr10:102986477-102986677 0.4888
chr10:102997357-102997557 0.5
chr10:103032108-103032308 0.4909
chr10:103057734-103057934 0.07386
chr10:103113586-103113786 0.04
chr10:103124518-103124718 -1
chr10:103134565-103134765 0.5
chr10:103156964-103157164 -1
chr10:103202012-103202212 -1
chr10:103213517-103213717 0.4694
chr10:103213925-103214125 -1
chr10:103227185-103227385 0.4824
chr10:103296632-103296832 0.4824
chr10:103318050-103318250 -1
chr10:103329620-103329820 0.1429
chr10:103330022-103330222 0.5
chr10:103347901-103348101 0.005618
chr10:103362612-103362812 0.1932
chr10:103453769-103453969 -1
chr10:103454866-103455066 -1
chr10:103455366-103455566 -1
chr10:103463235-103463435 0.1288
chr10:103476741-103476941 0.01136
chr10:103484287-103484487 0.009091
chr10:103539719-103539919 0.005155
chr10:103540902-103541102 0.4848
chr10:103543085-103543285 0.07386
chr10:103574576-103574776 0.02727
chr10:103577228-103577428 0.02577
chr10:103578306-103578506 0.02809
chr10:103589827-103590027 0.005682
chr10:103590642-103590842 0.1701
chr10:103591415-103591615 0.48
chr10:103595793-103595993 0.01124
chr10:103600478-103600678 0.09551
chr10:103618610-103618810 0.495
chr10:103634937-103635137 0.075
chr10:103649488-103649688 0.1011
chr10:103666686-103666886 0.48
chr10:103728978-103729178 -1
chr10:103733397-103733597 -1
chr10:103757871-103758071 0.01075
chr10:103769696-103769896 0.05833
chr10:103815660-103815860 0.06818
chr10:103815950-103816150 0.05738
chr10:103824304-103824504 0.01124
chr10:103824700-103824900 0.07576
chr10:103824960-103825160 0.09091
chr10:103832741-103832941 0.1082
chr10:103874718-103874918 0.07143
chr10:103875683-103875883 0.01818
chr10:103877603-103877803 0.1786
chr10:103879377-103879577 0.04918
chr10:103879990-103880190 0.2143
chr10:103880285-103880485 0.3571
chr10:103892516-103892716 0.065
chr10:103893445-103893645 -1
chr10:103911932-103912132 0.3409
chr10:103925357-103925557 -1
chr10:103929243-103929443 0.4318
chr10:103949179-103949379 -1
chr10:103985894-103986094 0.008333
chr10:103989601-103989801 -1
chr10:103990714-103990914 -1
chr10:103991614-103991814 -1
chr10:104001332-104001532 0.1705
chr10:104005026-104005226 0.07143
chr10:104043495-104043695 0.3214
chr10:104043785-104043985 0.4959
chr10:104060081-104060281 0.02459
chr10:104082792-104082992 0.4848
chr10:104111970-104112170 0.01124
chr10:104121553-104121753 0.005618
chr10:104154066-104154266 -1
chr10:104154957-104155157 -1
chr10:104155283-104155483 0.06452
chr10:104159032-104159232 0.0618
chr10:104159312-104159512 -1
chr10:104163364-104163564 0.07143
chr10:104163609-104163809 0.03571
chr10:104167920-104168120 0.005618
chr10:104169057-104169257 0.02062
chr10:104172919-104173119 0.01546
chr10:104179363-104179563 0.01818
chr10:104180734-104180934 0.03
chr10:104182520-104182720 0.008197
chr10:104192363-104192563 0.01031
chr10:104195286-104195486 -1
chr10:104209389-104209589 -1
chr10:104210137-104210337 -1
chr10:104212760-104212960 0.01031
chr10:104220983-104221183 -1
chr10:104238780-104238980 -1
chr10:104262504-104262704 0.4602
chr10:104263470-104263670 0.201
chr10:104264598-104264798 0.0618
chr10:104343643-104343843 0.01818
chr10:104356256-104356456 0.4888
chr10:104371946-104372146 0.03933
chr10:104372738-104372938 0.1289
chr10:104393122-104393322 0.07955
chr10:104395353-104395553 0.06818
chr10:104401864-104402064 -1
chr10:104402619-104402819 0.01031
chr10:104403496-104403696 -1
chr10:104404678-104404878 -1
chr10:104405159-104405359 -1
chr10:104406125-104406325 0.01031
chr10:104406662-104406862 0.008333
chr10:104406936-104407136 0.0102
chr10:104408797-104408997 0.04082
chr10:104412144-104412344 0.4775
chr10:104417873-104418073 0.015
chr10:104420933-104421133 0.05682
chr10:104428316-104428516 0.2423
chr10:104433981-104434181 -1
chr10:104434449-104434649 0.5
chr10:104441550-104441750 0.005155
chr10:104442314-104442514 0.3818
chr10:104470522-104470722 0.008333
chr10:104471485-104471685 -1
chr10:104471894-104472094 0.4888
chr10:104474092-104474292 0.02459
chr10:104481783-104481983 0.1082
chr10:104503442-104503642 0.4909
chr10:104512101-104512301 0.07143
chr10:104512998-104513198 0.4286
chr10:104527323-104527523 0.4897
chr10:104529910-104530110 0.005682
chr10:104533794-104533994 0.01765
chr10:104535780-104535980 0.05155
chr10:104536792-104536992 0.115
chr10:104556229-104556429 0.03608
chr10:104572269-104572469 0.435
chr10:104594783-104594983 0.3929
chr10:104614164-104614364 0.3505
chr10:104661261-104661461 0.007576
chr10:104674610-104674810 0.03977
chr10:104677792-104677992 0.4643
chr10:104678676-104678876 0.02353
chr10:104687493-104687693 0.01546
chr10:104695825-104696025 0.005682
chr10:104814084-104814284 0.4745
chr10:104829414-104829614 0.2921
chr10:104830321-104830521 0.005618
chr10:104885188-104885388 0.4643
chr10:104941137-104941337 0.02459
chr10:104951800-104952000 0.01031
chr10:104952310-104952510 0.29
chr10:104953040-104953240 0.486
chr10:104957077-104957277 0.06701
chr10:105000179-105000379 0.4948
chr10:105004519-105004719 0.05114
chr10:105025590-105025790 0.008197
chr10:105037298-105037498 0.05114
chr10:105038727-105038927 0.04301
chr10:105093772-105093972 -1
chr10:105110935-105111135 0.02273
chr10:105127558-105127758 0.4934
chr10:105128377-105128577 -1
chr10:105133356-105133556 0.08
chr10:105156243-105156443 0.01705
chr10:105156884-105157084 0.09
chr10:105176670-105176870 0.07143
chr10:105189058-105189258 0.01124
chr10:105189454-105189654 0.1429
chr10:105190924-105191124 0.005102
chr10:105210838-105211038 0.1429
chr10:105212086-105212286 0.03409
chr10:105230908-105231108 0.005376
chr10:105231158-105231358 0.05882
chr10:105232061-105232261 -1
chr10:105241745-105241945 0.233
chr10:105245516-105245716 0.09
chr10:105250508-105250708 0.007576
chr10:105264114-105264314 0.03571
chr10:105302664-105302864 -1
chr10:105313720-105313920 0.005155
chr10:105343956-105344156 0.3925
chr10:105344494-105344694 0.134
chr10:105365543-105365743 0.005155
chr10:105419754-105419954 0.02688
chr10:105421395-105421595 0.25
chr10:105437958-105438158 0.2303
chr10:105446098-105446298 -1
chr10:105453342-105453542 0.385
chr10:105456302-105456502 0.02577
chr10:105472762-105472962 0.4837
chr10:105505473-105505673 0.1289
chr10:105507866-105508066 0.005682
chr10:105512538-105512738 0.02551
chr10:105517600-105517800 0.4641
chr10:105518912-105519112 0.3827
chr10:105523644-105523844 0.4669
chr10:105524980-105525180 0.02809
chr10:105525850-105526050 0.01546
chr10:105532055-105532255 0.4672
chr10:105532340-105532540 0.01031
chr10:105541316-105541516 0.005618
chr10:105549710-105549910 0.1429
chr10:105560641-105560841 0.382
chr10:105563837-105564037 0.1148
chr10:105605873-105606073 0.4034
chr10:105619040-105619240 0.02273
chr10:105644467-105644667 0.4882
chr10:105645590-105645790 0.4924
chr10:105648161-105648361 0.4941
chr10:105650085-105650285 0.02841
chr10:105654509-105654709 -1
chr10:105655419-105655619 0.01667
chr10:105661180-105661380 0.4882
chr10:105668142-105668342 0.007576
chr10:105670854-105671054 0.008197
chr10:105675690-105675890 0.201
chr10:105677920-105678120 0.2732
chr10:105678199-105678399 0.06818
chr10:105681540-105681740 0.1136
chr10:105707614-105707814 -1
chr10:105726226-105726426 0.2348
chr10:105726765-105726965 0.3523
chr10:105727506-105727706 0.4785
chr10:105729254-105729454 0.01075
chr10:105743282-105743482 0.05682
chr10:105746249-105746449 0.1534
chr10:105765296-105765496 0.01818
chr10:105777522-105777722 0.005376
chr10:105779950-105780150 0.06818
chr10:105787994-105788194 0.06818
chr10:105840641-105840841 0.005
chr10:105881569-105881769 -1
chr10:105883205-105883405 0.4364
chr10:105930709-105930909 0.005882
chr10:105969450-105969650 0.03571
chr10:105992060-105992260 0.1429
chr10:106006732-106006932 0.1082
chr10:106007323-106007523 0.3588
chr10:106014523-106014723 0.02
chr10:106015399-106015599 0.392
chr10:106016274-106016474 0.3977
chr10:106020521-106020721 0.392
chr10:106028749-106028949 0.392
chr10:106034542-106034742 0.005618
chr10:106051232-106051432 0.2045
chr10:106059969-106060169 0.04839
chr10:106060862-106061062 -1
chr10:106063624-106063824 -1
chr10:106065476-106065676 0.009091
chr10:106068422-106068622 0.3466
chr10:106081694-106081894 0.3807
chr10:106082299-106082499 0.05682
chr10:106088687-106088887 -1
chr10:106089044-106089244 0.01639
chr10:106093104-106093304 0.01705
chr10:106096709-106096909 0.01136
chr10:106098254-106098454 0.03571
chr10:106105798-106105998 0.1761
chr10:106109997-106110197 0.3353
chr10:106113358-106113558 0.1742
chr10:106139208-106139408 0.4898
chr10:106151397-106151597 0.2102
chr10:106184560-106184760 0.03279
chr10:106340692-106340892 0.03093
chr10:106347075-106347275 0.07386
chr10:106685100-106685300 0.2131
chr10:106695537-106695737 -1
chr10:107023979-107024179 -1
chr10:107034521-107034721 0.009091
chr10:107557102-107557302 0.005155
chr10:107597852-107598052 0.03279
chr10:107603698-107603898 0.03977
chr10:108555604-108555804 0.04098
chr10:108571156-108571356 0.007576
chr10:108575503-108575703 0.005376
chr10:108579370-108579570 0.01
chr10:108596702-108596902 0.095
chr10:108632033-108632233 -1
chr10:110965782-110965982 0.009091
chr10:111612282-111612482 0.498
chr10:111644006-111644206 0.02062
chr10:111645919-111646119 0.01639
chr10:111649680-111649880 0.02062
chr10:111662864-111663064 0.5
chr10:111670320-111670520 0.04918
chr10:111674825-111675025 0.008333
chr10:111683142-111683342 0.201
chr10:111693772-111693972 0.02577
chr10:111699373-111699573 0.01818
chr10:111716538-111716738 0.4508
chr10:111724306-111724506 0.005618
chr10:111738238-111738438 0.0102
chr10:111763316-111763516 0.04592
chr10:111765736-111765936 0.1066
chr10:111767799-111767999 -1
chr10:111768534-111768734 0.4897
chr10:111769968-111770168 0.4124
chr10:111771558-111771758 0.1311
chr10:111773465-111773665 0.08763
chr10:111795351-111795551 0.4508
chr10:111813545-111813745 0.4614
chr10:111818187-111818387 0.4948
chr10:111819782-111819982 0.4508
chr10:111827900-111828100 0.02459
chr10:111829550-111829750 -1
chr10:111836652-111836852 0.01075
chr10:111837583-111837783 0.4796
chr10:111840649-111840849 0.4227
chr10:111841534-111841734 0.01031
chr10:111841775-111841975 0.005
chr10:111843838-111844038 0.008197
chr10:111867728-111867928 0.05612
chr10:111897024-111897224 0.05155
chr10:111898082-111898282 0.1311
chr10:111900986-111901186 0.05738
chr10:111907872-111908072 0
chr10:111916722-111916922 0.01667
chr10:111952347-111952547 0.3711
chr10:111966006-111966206 0.01124
chr10:111966872-111967072 0.005618
chr10:111967229-111967429 0.1124
chr10:111968084-111968284 -1
chr10:111969369-111969569 0.02577
chr10:111970498-111970698 -1
chr10:111970916-111971116 0.07216
chr10:111971982-111972182 0.5
chr10:111974360-111974560 -1
chr10:111981648-111981848 0.04918
chr10:111985526-111985726 -1
chr10:111985939-111986139 0.4845
chr10:112011968-112012168 0.1022
chr10:112029344-112029544 0.4242
chr10:112033370-112033570 0.03933
chr10:112035045-112035245 -1
chr10:112039206-112039406 0.1022
chr10:112064646-112064846 0.09
chr10:112066004-112066204 0.025
chr10:112071196-112071396 0.09
chr10:112095203-112095403 0.007576
chr10:112113283-112113483 0.08763
chr10:112114166-112114366 0.2
chr10:112115802-112116002 0.03571
chr10:112116460-112116660 0.1648
chr10:112117223-112117423 0.1429
chr10:112121649-112121849 0.05155
chr10:112123880-112124080 0.02941
chr10:112155591-112155791 -1
chr10:112165950-112166150 0.3864
chr10:112174478-112174678 0.03933
chr10:112180390-112180590 0.4836
chr10:112185740-112185940 0.01136
chr10:112201651-112201851 -1
chr10:112208529-112208729 0.08
chr10:112218199-112218399 0.01546
chr10:112220384-112220584 0.04545
chr10:112256373-112256573 0.02577
chr10:112257488-112257688 0.04839
chr10:112257871-112258071 0.06818
chr10:112259308-112259508 0.4663
chr10:112261109-112261309 0.04639
chr10:112261874-112262074 0.0618
chr10:112262864-112263064 0.4719
chr10:112263912-112264112 0.4045
chr10:112268077-112268277 0.07216
chr10:112282276-112282476 -1
chr10:112288722-112288922 0.01124
chr10:112294372-112294572 0.5
chr10:112295651-112295851 0.07386
chr10:112295941-112296141 -1
chr10:112307034-112307234 0.2
chr10:112316856-112317056 0.2182
chr10:112327202-112327402 0.02459
chr10:112328935-112329135 0.3608
chr10:112360350-112360550 0.232
chr10:112370164-112370364 0.3258
chr10:112371922-112372122 0.2732
chr10:112373795-112373995 0.3258
chr10:112377474-112377674 -1
chr10:112401036-112401236 0.03636
chr10:112431935-112432135 0.4167
chr10:112432408-112432608 0.09278
chr10:112484060-112484260 0.25
chr10:112493591-112493791 0.3427
chr10:112499530-112499730 0.4878
chr10:112499779-112499979 0.01705
chr10:112502154-112502354 0.2473
chr10:112503822-112504022 0.02273
chr10:112504232-112504432 0.04545
chr10:112506224-112506424 0.4839
chr10:112510818-112511018 0.09659
chr10:112514505-112514705 0.2653
chr10:112534013-112534213 0.08197
chr10:112539474-112539674 0.01136
chr10:112543324-112543524 0.1591
chr10:112562172-112562372 0.5
chr10:112562481-112562681 0.1989
chr10:112564219-112564419 0.4101
chr10:112573586-112573786 0.1353
chr10:112577456-112577656 0.005882
chr10:112593148-112593348 0.07143
chr10:112594696-112594896 0.06452
chr10:112602936-112603136 0.5
chr10:112609894-112610094 0.3608
chr10:112617442-112617642 0.01705
chr10:112618420-112618620 0.005376
chr10:112620453-112620653 0.005682
chr10:112624450-112624650 0.1761
chr10:112625650-112625850 0.1398
chr10:112627346-112627546 0.1307
chr10:112628821-112629021 0.0567
chr10:112629095-112629295 0.01124
chr10:112631490-112631690 0.06701
chr10:112632566-112632766 0.04918
chr10:112638560-112638760 0.02062
chr10:112643576-112643776 0.03571
chr10:112653404-112653604 0.325
chr10:112662036-112662236 0.1804
chr10:112662992-112663192 0.02841
chr10:112678992-112679192 0.325
chr10:112680358-112680558 0.01685
chr10:112744976-112745176 -1
chr10:112752916-112753116 0.005
chr10:112790196-112790396 0.01705
chr10:113358316-113358516 0.01075
chr10:113875658-113875858 0.02841
chr10:113897259-113897459 0.01515
chr10:113900025-113900225 0.1786
chr10:113943500-113943700 0.09677
chr10:114074680-114074880 0.03608
chr10:114129217-114129417 0.4924
chr10:114134578-114134778 0.01031
chr10:114134854-114135054 0.2909
chr10:114135845-114136045 0.05738
chr10:114149289-114149489 0.4972
chr10:114194858-114195058 -1
chr10:114206640-114206840 0.49
chr10:114207312-114207512 0.2697
chr10:114220787-114220987 0.01818
chr10:114231722-114231922 0.03279
chr10:114278950-114279150 0.06061
chr10:114285987-114286187 0.2938
chr10:114290834-114291034 0.2577
chr10:114292120-114292320 0.2921
chr10:114295546-114295746 0.005
chr10:114325302-114325502 0.01176
chr10:114466462-114466662 0.4943
chr10:114480936-114481136 0.4715
chr10:114709902-114710102 0.142
chr10:114711663-114711863 0.4941
chr10:114741362-114741562 0.03333
chr10:114767143-114767343 -1
chr10:114810732-114810932 0.05738
chr10:114853951-114854151 0.005
chr10:115141782-115141982 0.01075
chr10:115144982-115145182 0.03977
chr10:115323301-115323501 0.5
chr10:115426648-115426848 0.4333
chr10:115438839-115439039 0.04639
chr10:115439489-115439689 0.4719
chr10:115440678-115440878 0.1705
chr10:115441641-115441841 0.4917
chr10:115441958-115442158 0.005618
chr10:115464921-115465121 0.2765
chr10:115559438-115559638 0.5
chr10:115609864-115610064 0.4508
chr10:115611348-115611548 -1
chr10:115614104-115614304 0.01075
chr10:115721480-115721680 0.1875
chr10:115743420-115743620 0.005618
chr10:115785140-115785340 0.3417
chr10:115833700-115833900 0.05612
chr10:115855799-115855999 0.02577
chr10:115863138-115863338 0.2908
chr10:115932616-115932816 0.1888
chr10:115933943-115934143 0.02273
chr10:115934628-115934828 0.02273
chr10:115954936-115955136 -1
chr10:116063810-116064010 0.03571
chr10:116148150-116148350 0.09091
chr10:116231230-116231430 0.02062
chr10:116247092-116247292 -1
chr10:116252474-116252674 0.08065
chr10:116255243-116255443 -1
chr10:116256835-116257035 0.005618
chr10:116259018-116259218 0.08065
chr10:116259396-116259596 0.09091
chr10:116273133-116273333 0.05
chr10:116277733-116277933 0.04098
chr10:116280100-116280300 0.02577
chr10:116281076-116281276 0.1875
chr10:116282024-116282224 0.03933
chr10:116283184-116283384 -1
chr10:116283704-116283904 0.4974
chr10:116285360-116285560 0.04639
chr10:116286586-116286786 0.1082
chr10:116298284-116298484 0.1066
chr10:116299756-116299956 -1
chr10:116301077-116301277 0.04098
chr10:116303268-116303468 0.365
chr10:116304184-116304384 0.005682
chr10:116310524-116310724 0.1237
chr10:116353967-116354167 0.06818
chr10:116363826-116364026 0.01075
chr10:116365003-116365203 0.4432
chr10:116370329-116370529 0.005155
chr10:116373490-116373690 0.04639
chr10:116375397-116375597 0.01705
chr10:116383714-116383914 0.03
chr10:116453907-116454107 0.2165
chr10:116463497-116463697 0.01685
chr10:116532958-116533158 -1
chr10:116546244-116546444 0.02809
chr10:116561204-116561404 0.4831
chr10:116562199-116562399 0.4882
chr10:116568834-116569034 0.03571
chr10:116570772-116570972 0.2159
chr10:116571774-116571974 0.4831
chr10:116581110-116581310 0.03636
chr10:116581409-116581609 -1
chr10:116581704-116581904 -1
chr10:116582238-116582438 0.4802
chr10:116585270-116585470 0.01075
chr10:116616876-116617076 0.01075
chr10:116636898-116637098 0.01124
chr10:116639428-116639628 0.06122
chr10:116670914-116671114 0.01031
chr10:116671948-116672148 0.2955
chr10:116674447-116674647 0.04545
chr10:116685706-116685906 -1
chr10:116697872-116698072 0.5
chr10:116730253-116730453 0.4607
chr10:116889590-116889790 0.04098
chr10:118281004-118281204 0.01705
chr10:118441942-118442142 0.2688
chr10:118483544-118483744 0.06701
chr10:118547572-118547772 0.02841
chr10:118556552-118556752 0.1023
chr10:118927694-118927894 0.03571
chr10:118934443-118934643 0.01136
chr10:118935514-118935714 0.01075
chr10:118976232-118976432 0.2978
chr10:119101760-119101960 0.03093
chr10:119133350-119133550 0.427
chr10:119134932-119135132 0.4045
chr10:119135672-119135872 0.427
chr10:119256136-119256336 0.3989
chr10:119412722-119412922 -1
chr10:119416295-119416495 0.07377
chr10:119423344-119423544 0.04124
chr10:119590340-119590540 0.01639
chr10:119795257-119795457 0.125
chr10:119805568-119805768 0.495
chr10:119806380-119806580 0.1136
chr10:119870292-119870492 0.04639
chr10:119874048-119874248 0.005155
chr10:119874518-119874718 0.07143
chr10:120000842-120001042 0.06701
chr10:120101764-120101964 0.01031
chr10:120183422-120183622 0.2268
chr10:120219219-120219419 0.01818
chr10:120279105-120279305 0.2917
chr10:120281006-120281206 -1
chr10:120282596-120282796 0.1311
chr10:120289596-120289796 -1
chr10:120327928-120328128 0.485
chr10:120353950-120354150 0.04124
chr10:120381121-120381321 0.08247
chr10:120458055-120458255 0.3817
chr10:120473969-120474169 0.3929
chr10:120480632-120480832 0.4551
chr10:120489266-120489466 0.04494
chr10:120490652-120490852 0.13
chr10:120492398-120492598 0.2113
chr10:120514531-120514731 0.04098
chr10:120610069-120610269 0.008197
chr10:120699190-120699390 0.02273
chr10:120718710-120718910 0.25
chr10:120746788-120746988 0.02459
chr10:120788830-120789030 0.03279
chr10:120789928-120790128 0.06701
chr10:120790318-120790518 0.01613
chr10:120832768-120832968 0.4845
chr10:120839209-120839409 0.04639
chr10:120840320-120840520 0.06186
chr10:120850537-120850737 0.455
chr10:120855158-120855358 0.3196
chr10:120863492-120863692 0.01546
chr10:120889324-120889524 0.08182
chr10:120891410-120891610 0.04124
chr10:120895104-120895304 0.455
chr10:120899054-120899254 0.01136
chr10:120921332-120921532 0.009091
chr10:120925120-120925320 0.02273
chr10:120935870-120936070 -1
chr10:120938328-120938528 0.1701
chr10:120943693-120943893 0.03636
chr10:120949424-120949624 0.4438
chr10:120957510-120957710 0.4848
chr10:120958030-120958230 -1
chr10:120959009-120959209 0.005
chr10:120965913-120966113 0.4848
chr10:120966964-120967164 0.2474
chr10:120968686-120968886 0.008197
chr10:120971621-120971821 0.07216
chr10:120973218-120973418 0.007576
chr10:121028529-121028729 0.07865
chr10:121030724-121030924 0.1124
chr10:121043441-121043641 0.125
chr10:121044472-121044672 -1
chr10:121045554-121045754 0.007576
chr10:121049221-121049421 0.2398
chr10:121052600-121052800 0.2909
chr10:121060972-121061172 0.0303
chr10:121065752-121065952 0.4593
chr10:121072971-121073171 0.008197
chr10:121073252-121073452 0.04124
chr10:121075164-121075364 0.201
chr10:121092814-121093014 0.2268
chr10:121101039-121101239 0.01546
chr10:121176479-121176679 0.4818
chr10:121204944-121205144 0.008197
chr10:121226204-121226404 0.2857
chr10:121237700-121237900 0.4948
chr10:121238305-121238505 -1
chr10:121249136-121249336 0.377
chr10:121254080-121254280 0.2753
chr10:121258900-121259100 0.008333
chr10:121260731-121260931 0.03571
chr10:121261860-121262060 0.3034
chr10:121265478-121265678 0.47
chr10:121276092-121276292 0.2041
chr10:121277170-121277370 0.008197
chr10:121277459-121277659 0.3818
chr10:121295393-121295593 0.1011
chr10:121297266-121297466 -1
chr10:121298298-121298498 0.1966
chr10:121300558-121300758 0.125
chr10:121302187-121302387 0.3763
chr10:121303017-121303217 0.233
chr10:121335100-121335300 0.065
chr10:121335667-121335867 -1
chr10:121355140-121355340 0.03571
chr10:121356566-121356766 0.47
chr10:121362088-121362288 0.07216
chr10:121402181-121402381 0.2527
chr10:121410267-121410467 0.05682
chr10:121410821-121411021 0.1023
chr10:121412019-121412219 0.3827
chr10:121412744-121412944 0.275
chr10:121415168-121415368 0.03093
chr10:121423418-121423618 -1
chr10:121446143-121446343 0.5
chr10:121464095-121464295 0.01639
chr10:121464988-121465188 0.008333
chr10:121485369-121485569 0.05
chr10:121510178-121510378 0.02841
chr10:121544220-121544420 0.05
chr10:121567540-121567740 -1
chr10:121580802-121581002 0.4485
chr10:121593775-121593975 0.005618
chr10:121596380-121596580 0.1529
chr10:121618996-121619196 0.04301
chr10:121631418-121631618 0.48
chr10:121632454-121632654 0.485
chr10:121652021-121652221 0.4462
chr10:121697642-121697842 0.1529
chr10:121837334-121837534 0.2784
chr10:122096495-122096695 0.05155
chr10:122611024-122611224 0.05682
chr10:122656967-122657167 0.4588
chr10:122702466-122702666 0.4643
chr10:122708484-122708684 0.2784
chr10:123004270-123004470 0.2865
chr10:123020005-123020205 0.1061
chr10:123208774-123208974 0.5
chr10:123214982-123215182 0.4493
chr10:123273754-123273954 0.01705
chr10:123276054-123276254 0.4983
chr10:123513754-123513954 0.04545
chr10:123583496-123583696 0.4175
chr10:123605002-123605202 0.07216
chr10:123646597-123646797 0.02809
chr10:123660121-123660321 0.5
chr10:123670242-123670442 0.008333
chr10:123686212-123686412 0.2045
chr10:123686650-123686850 0.06701
chr10:123687542-123687742 0.215
chr10:123688248-123688448 0.02727
chr10:123734704-123734904 0.04098
chr10:124052747-124052947 -1
chr10:124054904-124055104 0.02062
chr10:124058360-124058560 0.03409
chr10:124102198-124102398 0.3247
chr10:124133962-124134162 0.2857
chr10:124135028-124135228 0.005882
chr10:124138672-124138872 0.4607
chr10:124148232-124148432 0.4607
chr10:124164204-124164404 0.09278
chr10:124167420-124167620 0.5
chr10:124176664-124176864 0.2191
chr10:124181924-124182124 -1
chr10:124194817-124195017 0.005155
chr10:124250848-124251048 0.07865
chr10:124275464-124275664 0.03933
chr10:124301326-124301526 0.009091
chr10:124325241-124325441 0.4797
chr10:124467680-124467880 0.1517
chr10:124638426-124638626 0.09659
chr10:124639110-124639310 0.1071
chr10:124671476-124671676 0.4918
chr10:124713756-124713956 -1
chr10:124739947-124740147 0.1348
chr10:124767376-124767576 0.005155
chr10:124768292-124768492 0.1071
chr10:124768843-124769043 0.489
chr10:124802951-124803151 0.2903
chr10:124892592-124892792 0.236
chr10:124893846-124894046 0.01136
chr10:124895186-124895386 0.02459
chr10:124896547-124896747 0.09278
chr10:124904818-124905018 -1
chr10:124907490-124907690 0.0618
chr10:124909422-124909622 0.07216
chr10:124910593-124910793 -1
chr10:124913645-124913845 0.4485
chr10:124914300-124914500 0.01124
chr10:124914544-124914744 0.01546
chr10:124915647-124915847 0.1236
chr10:124920219-124920419 0.03093
chr10:125001064-125001264 0.009091
chr10:125001511-125001711 0.07143
chr10:125047510-125047710 0.04545
chr10:125140298-125140498 0.1804
chr10:125318940-125319140 0.1932
chr10:125341750-125341950 0.08247
chr10:125686194-125686394 0.3214
chr10:125754224-125754424 0.24
chr10:125755422-125755622 0.02727
chr10:125795431-125795631 0.01546
chr10:125823694-125823894 0.5
chr10:125824315-125824515 0.5
chr10:125919527-125919727 -1
chr10:125919750-125919950 0.4643
chr10:125978948-125979148 0.08197
chr10:126030499-126030699 -1
chr10:126077848-126078048 -1
chr10:126092140-126092340 0.01136
chr10:126107440-126107640 0.2727
chr10:126150218-126150418 0.4836
chr10:126154027-126154227 0.2909
chr10:126218782-126218982 0.1429
chr10:126228792-126228992 0.4939
chr10:126300397-126300597 -1
chr10:126302960-126303160 0.03977
chr10:126315606-126315806 -1
chr10:126320638-126320838 0.4949
chr10:126330005-126330205 -1
chr10:126336442-126336642 0.2131
chr10:126337429-126337629 0.008197
chr10:126338948-126339148 0.01546
chr10:126339478-126339678 0.1292
chr10:126346463-126346663 0.2273
chr10:126348080-126348280 0.5
chr10:126360456-126360656 0.267
chr10:126367590-126367790 0.025
chr10:126377494-126377694 0.267
chr10:126385220-126385420 0.005618
chr10:126386872-126387072 0.3172
chr10:126390882-126391082 0.01613
chr10:126392742-126392942 0.06186
chr10:126396774-126396974 0.007576
chr10:126404076-126404276 0.4536
chr10:126406792-126406992 0.005155
chr10:126407856-126408056 0.07143
chr10:126411544-126411744 0.009091
chr10:126411858-126412058 0.4182
chr10:126417151-126417351 0.08163
chr10:126421634-126421834 0.007576
chr10:126423342-126423542 0.01031
chr10:126428748-126428948 0.2273
chr10:126429902-126430102 0.01031
chr10:126432610-126432810 -1
chr10:126433278-126433478 0.06186
chr10:126434292-126434492 -1
chr10:126480422-126480622 0.4944
chr10:126490258-126490458 0.01705
chr10:126516183-126516383 -1
chr10:126604698-126604898 0.01639
chr10:126605238-126605438 0.4917
chr10:126606459-126606659 0.04124
chr10:126664900-126665100 0.02247
chr10:126703874-126704074 0.07955
chr10:126753439-126753639 0.4941
chr10:127162143-127162343 0.01031
chr10:127407326-127407526 0.0625
chr10:127408097-127408297 0.06557
chr10:127511889-127512089 0.03279
chr10:127557046-127557246 0.02062
chr10:127584950-127585150 -1
chr10:127670984-127671184 0.4924
chr10:127684467-127684667 0.02247
chr10:127688264-127688464 0.03977
chr10:127700680-127700880 0.5
chr10:127702173-127702373 0.02273
chr10:127702622-127702822 0.04098
chr10:127730502-127730702 0.2614
chr10:127855484-127855684 0.2879
chr10:128075648-128075848 0.3402
chr10:128079012-128079212 0.06186
chr10:128081037-128081237 0.2102
chr10:128081631-128081831 0.5
chr10:128087064-128087264 0.04639
chr10:128110216-128110416 0.02459
chr10:128111290-128111490 0.01531
chr10:128121144-128121344 0.5
chr10:128121976-128122176 -1
chr10:128148747-128148947 0.2059
chr10:128157932-128158132 0.025
chr10:128185805-128186005 0.5
chr10:128192726-128192926 0.01639
chr10:128352191-128352391 0.1529
chr10:128437672-128437872 0.2474
chr10:128835320-128835520 0.09659
chr10:128946759-128946959 0.03571
chr10:129049062-129049262 0.1364
chr10:129052663-129052863 0.4796
chr10:129092041-129092241 0.04167
chr10:129094212-129094412 -1
chr10:129492928-129493128 0.03093
chr10:129652292-129652492 0.4471
chr10:129678874-129679074 0.25
chr10:129698350-129698550 0.2143
chr10:129705132-129705332 0.2423
chr10:129743725-129743925 0.2113
chr10:129766278-129766478 0.07576
chr10:129784765-129784965 0.1727
chr10:129788654-129788854 0.008197
chr10:129789479-129789679 0.005682
chr10:129791445-129791645 0.2614
chr10:129809678-129809878 0.008333
chr10:129816613-129816813 0.07955
chr10:129825180-129825380 0.405
chr10:129833864-129834064 0.201
chr10:129845708-129845908 0.4972
chr10:129846275-129846475 0.02062
chr10:129861436-129861636 0.233
chr10:129863014-129863214 0.005882
chr10:129867660-129867860 0.02841
chr10:129876855-129877055 0.02151
chr10:129893810-129894010 0.1649
chr10:129894309-129894509 0.325
chr10:129901436-129901636 0.3939
chr10:129901743-129901943 0.3939
chr10:129924662-129924862 0.4261
chr10:129948350-129948550 0.2705
chr10:129976720-129976920 0.035
chr10:129979212-129979412 0.09278
chr10:129985834-129986034 0.04545
chr10:130008453-130008653 0.4888
chr10:130009046-130009246 0.07732
chr10:130010305-130010505 0.2614
chr10:130171640-130171840 0.07955
chr10:130706462-130706662 0.185
chr10:130711330-130711530 0.2921
chr10:130829950-130830150 -1
chr10:130833834-130834034 0.008197
chr10:130834923-130835123 0.2423
chr10:130856282-130856482 0.005155
chr10:130861578-130861778 0.4167
chr10:130903510-130903710 0.3239
chr10:131130788-131130988 -1
chr10:131265370-131265570 0.3557
chr10:131756624-131756824 0.01685
chr10:131767285-131767485 0.01667
chr10:131770094-131770294 -1
chr10:131907392-131907592 0.1353
chr10:131909344-131909544 0.2841
chr10:131926105-131926305 0.4091
chr10:131934519-131934719 0.5
chr10:131936850-131937050 0.03933
chr10:131938770-131938970 0.4836
chr10:131940222-131940422 -1
chr10:131959170-131959370 0.03571
chr10:131966022-131966222 0.06701
chr10:131967890-131968090 0.007576
chr10:131969540-131969740 -1
chr10:131977980-131978180 0.01031
chr10:131988464-131988664 0.07732
chr10:132100189-132100389 -1
chr10:132879690-132879890 0.4727
chr10:133113742-133113942 0.02273
chr10:133252456-133252656 0.4157
chr10:133619432-133619632 0.08673
chr10:133741984-133742184 0
chr10:133786322-133786522 0.07377
chr10:133795438-133795638 -1
chr10:133836624-133836824 0.3466
chr10:133909822-133910022 0.3083
chr10:133971928-133972128 0.07216
chr10:133972334-133972534 0.5
chr10:133972905-133973105 0.2097
chr10:133975850-133976050 0.01136
chr10:133977072-133977272 0.4941
chr10:133999125-133999325 0.264
chr10:134036694-134036894 0.22
chr10:134043340-134043540 0.4394
chr10:134121554-134121754 0.3929
chr10:134133759-134133959 0.3214
chr10:134143454-134143654 0.007576
chr10:134145546-134145746 0.2165
chr10:134150451-134150651 0.03571
chr10:134166206-134166406 0.4898
chr10:134201505-134201705 0.3622
chr10:134210096-134210296 -1
chr10:134236532-134236732 0.4939
chr10:134247965-134248165 0.07653
chr10:134257230-134257430 0.03409
chr10:134260313-134260513 0.4659
chr10:134261228-134261428 0.02459
chr10:134261978-134262178 0.1193
chr10:134266584-134266784 0.0303
chr10:134272149-134272349 0.1311
chr10:134350966-134351166 0.07143
chr10:134352168-134352368 -1
chr10:134353188-134353388 -1
chr10:134353510-134353710 0.03571
chr10:134358148-134358348 0.08989
chr10:134365010-134365210 0.03977
chr10:134368820-134369020 0.07143
chr10:134369063-134369263 -1
chr10:134385532-134385732 0.4965
chr10:134388940-134389140 -1
chr10:134402080-134402280 0.05
chr10:134406984-134407184 0.475
chr10:134429938-134430138 0.07143
chr10:134451428-134451628 0.01639
chr10:134468280-134468480 0.01667
chr10:134497968-134498168 0.01705
chr10:134509700-134509900 0.02459
chr10:134775735-134775935 0.01136
chr10:135039436-135039636 0.1148
chr10:135071746-135071946 0.005376
chr10:135072795-135072995 0.1818
chr10:135074830-135075030 0.09659
chr10:135075638-135075838 0.1742
chr10:135078022-135078222 0.03763
chr10:135088339-135088539 0.03977
chr10:135088587-135088787 0.3934
chr10:135089240-135089440 0.1667
chr10:135090300-135090500 -1
chr10:135092076-135092276 0.2955
chr10:135092472-135092672 0.1667
chr10:135121299-135121499 0.4695
chr10:135121620-135121820 0.3607
chr10:135122278-135122478 -1
chr10:135122554-135122754 0.3279
chr10:135132222-135132422 0.02841
chr10:135143323-135143523 0.1932
chr10:135148906-135149106 -1
chr10:135150334-135150534 -1
chr10:135171288-135171488 0.07732
chr10:135173282-135173482 0.3239
chr10:135186830-135187030 0.4898
chr10:135191975-135192175 0.3011
chr10:135192377-135192577 0.5
chr10:135192944-135193144 -1
chr10:135202518-135202718 0.4227
chr10:135202870-135203070 0.4659
chr10:135203574-135203774 0.1534
chr10:135207462-135207662 0.09836
chr10:135214711-135214911 0.04839
chr10:135252423-135252623 0.08602
chr10:135288909-135289109 0.1307
chr10:135289409-135289609 0.4831
chr10:135333824-135334024 0.3402
chr11:190068-190268 -1
chr11:191548-191748 0.1786
chr11:192058-192258 -1
chr11:206674-206874 0.4489
chr11:207432-207632 0.465
chr11:208605-208805 0.02247
chr11:236486-236686 0.108
chr11:236820-237020 0.3929
chr11:237495-237695 0.3929
chr11:250766-250966 0.4433
chr11:266783-266983 0.4344
chr11:267106-267306 0.4344
chr11:267528-267728 0.4794
chr11:267766-267966 0.4545
chr11:268803-269003 0.3387
chr11:269506-269706 0.04124
chr11:280052-280252 0.325
chr11:280796-280996 0.335
chr11:281340-281540 0.03279
chr11:287087-287287 0.04
chr11:287891-288091 0.4918
chr11:289047-289247 -1
chr11:289424-289624 0.4541
chr11:297756-297956 0.03093
chr11:305030-305230 0.451
chr11:309329-309529 0.4715
chr11:312159-312359 0.475
chr11:313080-313280 0.01531
chr11:313950-314150 -1
chr11:315110-315310 0.05
chr11:316480-316680 0.1031
chr11:317002-317202 0.4888
chr11:327086-327286 0.43
chr11:329580-329780 0.1193
chr11:355310-355510 -1
chr11:356284-356484 0.1546
chr11:359390-359590 0.4489
chr11:397270-397470 0.1667
chr11:398911-399111 0.1148
chr11:406969-407169 0.007576
chr11:413453-413653 0.2273
chr11:415125-415325 0.08247
chr11:415880-416080 -1
chr11:441960-442160 0.08247
chr11:448192-448392 -1
chr11:450098-450298 0.03371
chr11:450983-451183 0.3409
chr11:456708-456908 0.01136
chr11:457180-457380 -1
chr11:503478-503678 0.02841
chr11:506718-506918 0.2803
chr11:518869-519069 0.2787
chr11:534661-534861 0.005618
chr11:535593-535793 0.3525
chr11:536284-536484 0.1598
chr11:537328-537528 0.3693
chr11:554964-555164 0.1786
chr11:560786-560986 0.4949
chr11:568494-568694 0.108
chr11:576266-576466 0.03279
chr11:588078-588278 0.04098
chr11:596393-596593 0.1591
chr11:612194-612394 0.4918
chr11:613676-613876 0.4918
chr11:615590-615790 0.005618
chr11:615937-616137 0.115
chr11:629314-629514 -1
chr11:662750-662950 0.1023
chr11:690942-691142 0.4588
chr11:693023-693223 0.4588
chr11:695185-695385 0.01136
chr11:695569-695769 0.03279
chr11:696510-696710 0.05455
chr11:698576-698776 0.4639
chr11:723347-723547 0.5
chr11:726287-726487 -1
chr11:728044-728244 0.2951
chr11:746704-746904 -1
chr11:747243-747443 -1
chr11:748584-748784 0.04918
chr11:765350-765550 0.4672
chr11:777432-777632 0.07377
chr11:790030-790230 0.1649
chr11:796286-796486 0.1186
chr11:797364-797564 0.1237
chr11:797946-798146 0.1392
chr11:798214-798414 0.075
chr11:805278-805478 0.4934
chr11:809753-809953 0.02062
chr11:819412-819612 0.5
chr11:819674-819874 0.07143
chr11:820054-820254 0.1071
chr11:830273-830473 0.1071
chr11:842681-842881 0.5
chr11:848375-848575 0.04098
chr11:910758-910958 0.3352
chr11:925720-925920 0.07273
chr11:928012-928212 0.01124
chr11:1051144-1051344 0.1364
chr11:1108710-1108910 0.01031
chr11:1224292-1224492 0.5
chr11:1283836-1284036 0.4719
chr11:1285714-1285914 0.02459
chr11:1330920-1331120 0.1364
chr11:1331684-1331884 0.1288
chr11:1332422-1332622 0.02062
chr11:1357194-1357394 0.08763
chr11:1357682-1357882 0.06471
chr11:1404552-1404752 0.06186
chr11:1410843-1411043 0.01818
chr11:1422931-1423131 0.0567
chr11:1536808-1537008 0.02273
chr11:1589647-1589847 0.04545
chr11:1593464-1593664 0.1443
chr11:1595548-1595748 0.07647
chr11:1596049-1596249 0.1786
chr11:1610542-1610742 0.1917
chr11:1627203-1627403 0.4643
chr11:1650142-1650342 0.375
chr11:1674016-1674216 0.47
chr11:1680707-1680907 0.01136
chr11:1714544-1714744 0.5
chr11:1715301-1715501 0.4848
chr11:1777096-1777296 0.2131
chr11:1779216-1779416 0.09091
chr11:1779488-1779688 0.04494
chr11:1785080-1785280 -1
chr11:1793491-1793691 0.1083
chr11:1793803-1794003 0.1083
chr11:1859060-1859260 0.4892
chr11:1865801-1866001 -1
chr11:1866726-1866926 -1
chr11:1872108-1872308 0.02577
chr11:1874116-1874316 0.49
chr11:1892295-1892495 0.09412
chr11:1903726-1903926 0.008333
chr11:1910464-1910664 0.175
chr11:1968458-1968658 0.3351
chr11:1974819-1975019 0.5
chr11:2021944-2022144 0.5
chr11:2023376-2023576 0.01639
chr11:2024139-2024339 0.09278
chr11:2058230-2058430 0.5
chr11:2098507-2098707 0.3214
chr11:2098779-2098979 0.02062
chr11:2110850-2111050 0.142
chr11:2114406-2114606 0.4913
chr11:2172718-2172918 0.4888
chr11:2173230-2173430 0.04124
chr11:2207990-2208190 0.1136
chr11:2218479-2218679 0.2887
chr11:2234780-2234980 0.075
chr11:2238378-2238578 0.1061
chr11:2286802-2287002 0.05056
chr11:2290643-2290843 0.06557
chr11:2291196-2291396 -1
chr11:2292282-2292482 0.3466
chr11:2323140-2323340 0.4643
chr11:2326698-2326898 0.3939
chr11:2327505-2327705 0.4286
chr11:2398452-2398652 0.1875
chr11:2407096-2407296 -1
chr11:2408967-2409167 0.3918
chr11:2421634-2421834 0.07143
chr11:2440950-2441150 0.5
chr11:2442039-2442239 0.04167
chr11:2449527-2449727 0.375
chr11:2463961-2464161 0.4924
chr11:2465468-2465668 0.02688
chr11:2468324-2468524 0.1443
chr11:2488681-2488881 0.4021
chr11:2502356-2502556 0.4439
chr11:2552668-2552868 0.3214
chr11:2554100-2554300 0.3571
chr11:2721260-2721460 0.07143
chr11:2907009-2907209 -1
chr11:2909659-2909859 0.1148
chr11:2913433-2913633 0.4697
chr11:2913714-2913914 -1
chr11:2914068-2914268 0.2258
chr11:2919968-2920168 0.1591
chr11:2923330-2923530 -1
chr11:2950286-2950486 0.005682
chr11:2952031-2952231 0.01639
chr11:2954679-2954879 0.008197
chr11:2961855-2962055 0.4972
chr11:2966726-2966926 0.01705
chr11:2972587-2972787 0.06742
chr11:2996908-2997108 0.1289
chr11:3009216-3009416 0.2113
chr11:3009744-3009944 0.2527
chr11:3010888-3011088 0.4773
chr11:3012311-3012511 0.02062
chr11:3013537-3013737 0.09278
chr11:3035754-3035954 0.4785
chr11:3113054-3113254 0.01818
chr11:3238425-3238625 0.4886
chr11:3362634-3362834 0.07955
chr11:3399607-3399807 0.4736
chr11:3400340-3400540 0.4021
chr11:3438295-3438495 0.489
chr11:3443882-3444082 0.5
chr11:3630986-3631186 0.4754
chr11:3635915-3636115 0.2898
chr11:3663277-3663477 0.4831
chr11:3753876-3754076 0.01546
chr11:3806498-3806698 0.1289
chr11:3807880-3808080 0.09836
chr11:3817575-3817775 0.04545
chr11:3818924-3819124 0.005882
chr11:3829054-3829254 0.2092
chr11:3830416-3830616 0.2898
chr11:3846035-3846235 0.02688
chr11:3858159-3858359 0.02062
chr11:3860514-3860714 0.01705
chr11:3862635-3862835 0.4909
chr11:3870523-3870723 0.03571
chr11:3874175-3874375 0.4101
chr11:3875681-3875881 -1
chr11:3876180-3876380 0.04124
chr11:3877057-3877257 0.5
chr11:3880870-3881070 0.3371
chr11:3882172-3882372 0.02809
chr11:3883020-3883220 0.03093
chr11:3887076-3887276 0.3978
chr11:3887509-3887709 0.01176
chr11:3888468-3888668 0.3571
chr11:3889105-3889305 0.01176
chr11:3892592-3892792 0.04545
chr11:3900702-3900902 0.008333
chr11:3904012-3904212 0.31
chr11:3926359-3926559 0.02577
chr11:3928904-3929104 -1
chr11:3933002-3933202 0.4731
chr11:3936119-3936319 0.08247
chr11:3937316-3937516 0.5
chr11:3938328-3938528 0.4913
chr11:3941386-3941586 0.01031
chr11:3958688-3958888 0.49
chr11:3960498-3960698 -1
chr11:3963908-3964108 0.007576
chr11:3968351-3968551 0.03571
chr11:3970460-3970660 0.1875
chr11:3972330-3972530 0.06667
chr11:3972701-3972901 0.1
chr11:3975776-3975976 0.03571
chr11:3976626-3976826 0.1721
chr11:3990992-3991192 0.01136
chr11:3991475-3991675 0.3978
chr11:4004432-4004632 0.5
chr11:4006210-4006410 0.01
chr11:4007000-4007200 -1
chr11:4011186-4011386 0.03571
chr11:4015332-4015532 0.03571
chr11:4079090-4079290 0.01546
chr11:4079400-4079600 0.5
chr11:4093984-4094184 0.02062
chr11:4111540-4111740 0.1959
chr11:4113275-4113475 0.4262
chr11:4115840-4116040 0.371
chr11:4117106-4117306 0.4948
chr11:4203414-4203614 0.09794
chr11:4208982-4209182 0.4944
chr11:4414846-4415046 0.3196
chr11:4560904-4561104 0.4639
chr11:4629474-4629674 0.01639
chr11:4631836-4632036 0.4426
chr11:4647518-4647718 0.2732
chr11:4658211-4658411 0.01136
chr11:4721029-4721229 0.5
chr11:5145406-5145606 0.01
chr11:5301878-5302078 0.233
chr11:5497567-5497767 0.008333
chr11:5621556-5621756 0.268
[truncated: 2,156,643 more chars]
